# Supplementary material for: NHERF2 as a Novel Biomarker for Distinguishing MAC Pulmonary Disease from Tuberculosis Based on Proteome Analysis of Serum Extracellular Vesicles
Source: Int J Mol Sci. 2025 Jan 29;26(3):1155. doi: 10.3390/ijms26031155 (PMC11818707; doi:10.3390/ijms26031155)
Supplement: Supplementary file 1 [file ijms-26-01155-s001.zip]

Archive with 11 entries (11 files):
- Table S6.2 DIA before normalizaion.xlsx
- Table S6.3 DIA after normalizaion.xlsx
- Table S1.Down regulated proteins in MAC-PD.xlsx
- Table S2.Down regulated proteins in TB.xlsx
- Table S3. IPA analysis (DEPs).xls
- Table S4. IPA analysis (Upstream analysis).xls
- Table S5.1 DDA PeptideGroups.xlsx
- Table S5.2 DDA PSMs.xlsx
- Table S5.3 DDA before normalizaion.xlsx
- Table S5.4 DDA after normalizaion.xlsx
- Table S6.1 DIA PeptideGroups PSMs.xlsx
