# Supplementary material for: NHERF2 as a Novel Biomarker for Distinguishing MAC Pulmonary Disease from Tuberculosis Based on Proteome Analysis of Serum Extracellular Vesicles
Source: Int J Mol Sci. 2025 Jan 29;26(3):1155. doi: 10.3390/ijms26031155 (PMC11818707; doi:10.3390/ijms26031155)
Supplement: Supplementary file 1 [file ijms-26-01155-s001.zip › Table S6.2 DIA before normalizaion.xlsx]

## Sheet: メタゲノムproteome_peptide
Genes	peptide_counts_all	MAC1	MAC2	MAC3	MAC4	MAC5	MAC6	MAC7	HC1	HC2	HC3	HC4	HC5	HC6	HC7	HC8	HC9	HC10	HC11
A1BG	20	52200000	42000000	27600000	19100000	22900000	18600000	43500000	39900000	47000000	41800000	27100000	35800000	45900000	37900000	52500000	41100000	37200000	46200000
A2M	195	1740000000	2040000000	1910000000	1370000000	1260000000	604000000	3230000000	2050000000	2100000000	884000000	2380000000	1910000000	2590000000	2440000000	2260000000	2240000000	1300000000	1970000000
ABCB1	6	32420.7	6578.95		11121.6			107484				73599	46619
ABCB11	21	1050000	198907	101027	234975	51733								71742.9
ABCB4	19	848901	86504.8		69507.8
ABCB6	18	612776	309142	870375	418145	1060000	488726	584228	126109		184943	254824		314474	136690	120362	367261	273708	590174
ABCC1	3	179125	143853	127567	152927	113519	214639	104299
ABCC2	6	4760000	2230000	1500000	381244	827064	1030000	9460000	5760000		4350000	4820000	4820000	4570000	6680000	5590000	5310000	6860000	7080000
ABCC4	10	96301.8	42806.1	180197	109737	151997	75217.5	105798		34676.5	31942.3	50749.3		63047.6		22829.2		11556.7
ABCC5	5			189878		160724	132578	184740
ABCG5	4	203702						9927.11
ABCG8	4	309017		80206	104557
ABHD16A	5					227503
ABI1	6	220825	242336	489902	739767	870184	733892	233811				68316.1		121677		84547.4	80363	57665.5	46933.1
ABI3BP	15	89645.3	72887	66448.3	831542	39029.6	44559.7	150055				59368.9	87574.3			146462
ACAA1	9	121440	36791.8	152517	115927	238109	230650	60847.2			72436.4	38234.7	22107.6				39430.9
ACAN	3		59208.3		150651	42620.2		72227
ACAT2	4			151543		166616	79177.3	43415.4			371469
ACE	13	95539.2	157712	86157.8	116254	59709.4	154314	88725.9	124001	155857	78708.9		57423.2	203958		179334	104862	192874	391149
ACHE	11	446266	276188	390686	216243	500848	209244	461496				365224		199259		137144
ACLY	14	238233	287242	301500	447065	298223	197901	327674				302767	279546	138631			139208
ACO1	1	88683.5		84634.9		79756					197434	35385.8		78531.5		86780.2			95499.3
ACO2	5				91173.4	35973.8							61778.6
ACOX1	9	48811.4	29383.2	68760.6	47111.6	157076	157851
ACP1	3	147289	109531	174427	96242.6	184701	88353
ACP2	5	128144	238614	73765.2	75622.5	116969	78879.9
ACSL1	10	322785		253179	268060	245127	125573
ACSL4	10	185444	420223	474962	307584	835740	544349	1040000	1890000	1420000	1900000	563532	480443	1720000	1440000	980469	1010000	2190000	1710000
ACSL5	2			143636		129231			31431.1
ACTBL2	3		439742	696851	1220000	1770000	2310000	354525	49966	42949.6	38451			285287	140552		497361		64163.3
ACTN1	42	448301	358106	1240000	1060000	2840000	1350000	669277		21110.4	568297	320634	93539.1	104326		343371	296525		227200
ACTN4	23	172672	188811	299651	270065	469308	368948	81257.8		92480.6		50632.5	65892.1	168966		69652.1	124009
ACTR1A	2	63819.3		89201.9		151894	140494	172016
ACTR2	16	461161	484321	967101	924367	1300000	1020000	506254			195880	435554	365263	474969	260383	380710	509467	223717	401749
ACTR3	20	595538	465107	1530000	1550000	2500000	1790000	636320	165207	81113.8	175744	376833	174734	365714	202321	347239	351081	211929	325972
ADA2	12	406286	425261	68312			82695.8	399619	722356	390007	557360	430936	703099	368203	382973	599901	886452	505154	854721
ADAM10	44	6230000	2800000	10800000	12200000	7580000	6390000	5920000	892026	474196	1040000	2570000	1540000	3130000	1380000	2090000	1630000	530194	1660000
ADAM17	6	71506.6	80983.9	215074	315020	135232	150912
ADAM8	6	179977		306671	82172.2	96552.9	121963	140492											87362.8
ADAM9	3	23171.3		36443.9	34187.8	41889.9	42047.7
ADAMDEC1	3									21810.2				28708.6	36662.4	30317.1	34846.7		22308.4
ADAMTS13	23	414679	487318	287728	225014	281485	644102	341384	280523	281501	243643	468035	432969	278751	683469	481993	389836	305038	344542
ADAMTSL2	1										9453.77
ADAMTSL4	8	168347	160663	116910	127411	108417	134894	177123	393178	276719	142731	234256	183093	223711	376830	357220	304484	160106	231242
ADARB1	1	526567	165376	112631	159530	71659.2	20230.5	360832	1100000	1040000	850399	397701	643990	633962	1720000	319610	1580000	2270000	228010
ADCY6	7	46408.3	63777.4	297210	316117	152418	275170	158842				24540.8		108892		29759.5	32537.4
ADD1	6	95600.2		136400	90998.5	143138	97069.1	79566.7
ADGRE3	4			60518.2		41273.2
ADGRE5	11	327150	138089	347576	254139	277051	276788	163060				38643.5					71364.1
ADGRF5	6	205231	146549	177631	104927	90487.1	111063	210858		73447.6		132924	44620.4	37135.7		109936			64324.6
ADGRG3	5	83424.9		84585.3	65010	81804.6	70456.3
ADGRG6	10	2900000	1620000	838235	956892		800386					612984	592569			823582
ADH1A	1	76308.5			38625.6
ADH1B	3	346777									52982.1
ADH4	8	490134	146136		141852	150828	86258.7		161081		378497	194399	115323			148455		142806	121802
ADIPOQ	10	1840000	3110000	2510000	4010000	1900000	782871	5800000	129691	1820000	184689	2920000	930468	472627	1220000	664206	601596	297128	550973
ADRA2A	4	10796.6		82646.6	78891.4	51395.7	59698.7	56940.1
AFM	56	8950000	20400000	13600000	10600000	16000000	9720000	18400000	48700000	32200000	24000000	15300000	13500000	23100000	15000000	26400000	17000000	27400000	19300000
AGO2	7	193740	365311	315789		470014	278855	310264		14857.8		195272
AGPS	11	91037	40488.8	108363	67481.1	182851	181789	37195.5									109254
AGT	13	24000000	15300000	14200000	9750000	14500000	7760000	14000000	33400000	28700000	27700000	16400000	20600000	24100000	19800000	18400000	16600000	26900000	25900000
AGTRAP	5	268775		279621	119686	304653	153338	107849
AHCY	8	620261	1530000	985198	1750000	1220000	921129	1480000			874164	366569	399542	1170000	752679	1170000	1020000		3100000
AHNAK	30		447962	380080	637596	246171	268953	494735				164543			80390		288174		30266.7
AHSG	19	15900000	21600000	17800000	17600000	17900000	14900000	15000000	9650000	5930000	5790000	11700000	9910000	9550000	6750000	16900000	9770000	7570000	7580000
AIDA	3				151080	122913	120468	190874	407934	289437	439639	143959		182577	337537		237933		321821
AK1	4	289461	153578	265939	311480	727031	321032					42641.7
AKR1A1	1			90549.6		81894.9	66511.5								16051.1
AKR7A2	2	32827.7	15381.7	92805.5	32558.8	107547	84488.7	46228.7
AKR7A3	2										87348.8
ALAD	10	268210	143599	216387	190426	356311	186014	320964		111328	174763	254961	69428.5	104075	104884	38259	48645.7	179347	154639
ALB	174	6060000000	10500000000	5720000000	6220000000	7350000000	6760000000	6530000000	4400000000	4500000000	3400000000	5990000000	5060000000	5120000000	4420000000	7860000000	5070000000	3330000000	4870000000
ALCAM	3	153283	128004	80057.3	102222	151167	109771	164224				79636		63467.1		57226.5
ALDH16A1	19	477293	338772	785561	253196	267374	401298	567250	110132	67221	251825	484508	266664	120143	184894	186727	295799	178214	288600
ALDH1A1	13	93665.5	92769.1	143130	90577.2	134877	47543.7	45730			206908	56466.3	39230.3			86438.5	49320.2		25704.1
ALDH3B1	3	75029.8	35375	126571	78931.1	75476.9	71506.9	54316.6
ALDH9A1	6	522803	577844	321306	237153	369254	459810	384251	465213	791759	345535	371367	282003	682056	330749	396910	427630	544138	436029
ALDOA	15	1060000	823873	2400000	1560000	1970000	1700000	1270000	399087	257026	482722	713082	1170000	515906	458548	690057	781228	571231	638235
ALDOB	11	433033	273250	192938	140481	143533	209650	81445.2	209027	120274	656379	380930	199822	230751	177462	432702	338550	106238
ALDOC	1	320385	118250	693070	365129	465602	393369	190208			35723.3			49921			69851.1	42235.2	40954.1
ALOX12	19	209205	210167	1010000	474262	575907	603083	731077				898572		270105		125731			1900000
ALOX15	4	1480000	114533	405874	262305		185572										125595
ALOX5	15	311864		129206	154995	171562	154088
ALOX5AP	2	1270000	331748	1280000	782141	1000000	589606					81828.2
ALPL	18	3820000	319849	172442	164212			24907.8						40276.7
AMBP	27	60800000	81900000	33700000	18200000	55000000	39800000	57900000	50500000	65300000	34200000	56900000	50700000	50100000	36100000	74900000	57100000	35500000	54600000
AMY2A	2								134546	197145	130552			56870.2	158264	33680.1	108562	195359	309689
ANG	9	262982	370771	255883	226462	394392	533330	120705	366179	558711	244848	552867	466121	184720	551595	299483	435612	260487	743791
ANGPT1	23	2510000	619789	1990000	1940000	560823	357298	462841	254124	305909	61541.8	533408	421431	328800	503480	250551	422670	337323	204469
ANGPTL3	11	185063	976685	301076	343055	293923	294750	256817		351207	245935	147847	256699	212782	55237.9	255564	254869	161210	176506
ANGPTL6	18	386076	245198	210813	209749	152650	195403	416027	142043	130104	83333.2	304012	205514	230746	210301	227898	205425	200117	121008
ANGPTL8	2		244123			188451	103436	106971		62137.4		116449	246391	100210		167186	124842	89175.4	176488
ANK1	50	1410000	499912	857731	364678	1590000	434598	374555				232807		235059		71100.1	186574	195857
ANKRD20A8P	1		73665.3	76126.2		38111.3					33094.1	45320.6		41589.8		35817.5	40084.4
ANO6	32	231062	354906	987183	1100000	729678	870384	629218			105556	244729		292489	202260	196406	268150
ANPEP	51	202000000	3190000	3570000	5700000	1560000	1920000	1540000	1270000	673299	1250000	2640000	1450000	3500000	498990	873808	990093	765901	1470000
ANTXR1	1			47134.8			61752.3		23926.8	26386.4	8800.73			18834	14867.8		17010.7	20449.5	16474.4
ANTXR2	5	88655.7	215863	251650	213992	247901	238124	192270	463092	198127	530140	250715	191726	214009	501514	259053	231608	693634	177922
ANXA1	23	1940000	1240000	1420000	2060000	1980000	3200000	684397	777094	761961	373964	424272	358889	490033	367242	472870	1020000	295725	412422
ANXA11	27	6730000	2610000	20700000	12500000	13800000	7310000	15800000	1450000	293358	362890	1360000	801837	3320000	1090000	1560000	1020000	519933	849486
ANXA2	7	142880	291410	302235	268037	281274	404927	122489				119009		47599.9	31479.1	80779	101675
ANXA3	21	4280000	1910000	10400000	7620000	8670000	5820000	5020000	302323	216919	211941	941335	467280	1380000	576678	719873	914799	174180	402508
ANXA4	27	1480000	843324	9860000	2450000	4070000	2350000	5280000	231785	50796	102448	429488	179600	1160000	243840	448106	288231	186696	173216
ANXA5	12	1390000	714069	3540000	1890000	2260000	1850000	1370000	398078	182293	265388	329696	1020000	934836	375636		357383	423094	328757
ANXA6	44	1290000	961053	2780000	2280000	2160000	1910000	933008	140873		164557	457409	189183	408512	201334	300628	612015	152360	239545
ANXA7	31	7270000	4820000	26900000	16700000	17900000	10300000	12700000	1150000	157558	476134	2900000	757738	3870000	1190000	1300000	1080000	717114	1450000
AOC3	7	194686	329492	245163	312302	201326	176799	457356	376770	548163	540470	374485	407349	573929	386751	379874	551452	742074	832427
AP1B1	4	105243	90980.2	303407	168498	293120	190532	194731
AP1G1	6	109308		195785	88485.1	160931	51185.5	157220				40707.3		26471.2
AP1M1	4	129232		231530	98206.9	134619	41977.8	327685
AP1S2	2	135980		135036	59476	105070	63958.8	183229
AP2A1	16	208794	129351	404696	265092	387140	250847	196731				87104.8		69514.9		49879.1
AP2A2	3	64260.5		87145.4	81278.5	82437.4	72432.1
AP2B1	5	96692.7		220524		152851	155587	76000.1
AP2M1	6	127908	111731	208110	153388	229415	132796	125425				74204
APBB1IP	7	533957	699450	929286	877487	755637	1010000
APCS	8	64400000	29100000	27000000	13500000	19000000	15300000	39400000	60600000	41000000	78500000	129000000	172000000	96700000	69300000	182000000	88500000	30000000	47300000
APEH	7	251295		234439	226790	303940	214754	240325				173093						178442
APMAP	18	2260000	1290000	1690000	1440000	2140000	1070000	1670000	742880	622034	331844	383124	602103	706993	467354	899477	589304	784659	981904
APOA1	44	472000000	619000000	649000000	642000000	658000000	443000000	1020000000	496000000	664000000	229000000	520000000	583000000	536000000	586000000	726000000	399000000	368000000	321000000
APOA2	4	131076	559062	837540	611267	495785	208415	783102	417228	511421	369792	476594	470143	932036	688868	724100	408848	470657	1260000
APOA4	46	37900000	88800000	38200000	77500000	126000000	115000000	28300000	10100000	55800000	7840000	29600000	58000000	23100000	22600000	18600000	24000000	10900000	18800000
APOA5	25	1160000	2170000	968107	2580000	1230000	1580000	771440	514909	995429	423221	736833	3460000	941706	996286	1020000	813487	464907	806035
APOB	405	59900000	138000000	71200000	119000000	65000000	52900000	99200000	38600000	39300000	17100000	31500000	61600000	57900000	19900000	89500000	38000000	18300000	24500000
APOC1	10	47600000	101000000	109000000	119000000	103000000	112000000	145000000	63400000	90900000	24500000	49600000	91600000	53200000	32500000	95800000	51100000	43900000	33500000
APOC2	6	3960000	18600000	8960000	8370000	5440000	8660000	23600000	2200000	5720000	1110000	8190000	30600000	7600000	6910000	13900000	20300000	3520000	7190000
APOC3	7	43200000	102000000	63300000	64200000	48100000	69800000	86700000	58500000	49900000	31800000	147000000	213000000	45800000	58500000	118000000	95500000	41600000	57800000
APOC4	10	601500	2330000	1280000	455943	2700000	2490000	942161	704414	1380000	212763	515340	4370000	1510000	773644	1800000	2690000	688500	796648
APOD	12	31100000	89400000	39200000	68200000	85800000	87500000	39600000	13400000	31700000	3610000	36400000	28900000	11600000	21800000	21700000	18000000	6700000	16000000
APOE	42	158000000	633000000	332000000	566000000	442000000	483000000	127000000	43500000	60200000	37200000	184000000	281000000	61600000	67700000	89700000	100000000	36500000	38500000
APOF	6	1390000	890110	1150000	876676	783999	853938	1740000	1080000	1130000	587087	836184	1310000	1810000	843895	1370000	928432	774481	1010000
APOH	21	37200000	45800000	32800000	25900000	41200000	52500000	17300000	30600000	47300000	26400000	26000000	24800000	16400000	22900000	35700000	29700000	24700000	52900000
APOL1	25	25900000	18900000	51300000	16800000	17600000	8580000	38200000	23200000	28600000	18900000	31100000	21700000	17500000	50600000	16600000	17800000	22700000	12800000
APOL3	2			96804.3	23253
APOM	11	2940000	5390000	4150000	4320000	4980000	4180000	7020000	4120000	7760000	2210000	2650000	4780000	5170000	3330000	5790000	3840000	3420000	3230000
APP	14	384917	215675	244281	181721	257827	517144	172942	299989	186933	236934	378976		267123	243287	272348	232906	235055	1160000
AQP1	2	358290	222141	478005	252129	561827	263829	323348				140279		33001.7		32934.4	15241
ARCN1	3			74323.9		90405.6	43908.8
ARF4	3	277099	148864	410558	335062	600550	422886	181411				76735
ARF5	3	162986	124800	143040	97789.5	252504	97218
ARF6	5	815849	397022	817633	699841	1030000	928286	532676				113385		211410		145006	113194
ARG1	5	1840000	689456	727379	544497	826549	490022
ARHGAP1	6	199666	159286	511167	304800	417344	325617	451020								206777			632647
ARHGAP18	8	90654.5	68465.8	256945	308963	366758	328086	135904				20687.6
ARHGAP45	2			33231.7		20412	27492.5
ARHGDIA	3	1220000	836439	2270000	1510000	1550000	1720000	771490				391042
ARHGDIB	9	381494	314279	707492	406188	498352	606210	329248								825097
ARL1	2	128070		179575	90269.1	287675	139868	81084.1
ARL6IP1	2	38662.3				131376	46923.6	40212.5
ARL6IP5	3	594954	203354	1290000	977348	1690000	396286	559022				82393.3	70407.6	866430		49703.9	80018.2
ARL8B	3	450043	238342	926128	559486	1020000	489457	278730						441441
ARPC1B	13	258982	360530	580456	600847	792730	573193	232884				144158		29945.5	407156	233470	126130
ARPC2	11	328012	408134	1100000	1230000	1710000	1040000	449201				203028		198744	104742	273536			397161
ARPC3	4	67421.7		102672	117674	127755	98778.1	56960.2				15876.1				14077.2	92807.2		110750
ARPC4	7	760922	699444	1710000	2130000	2940000	2640000	646493	279395	149889	349063	392518	267853	247072	366868	397086	722533	355046	326784
ARPC5	5	310985	248310	608400	613674	964501	730505	283351				259370		310730		461932	593927
ARRB1	5	59572.3	79460.7	210357	228911	304097	227349	127175				41574.9				51622.2
ARRB2	4	77284.4	39763.3	141379	86670	75204.8	114916
ARRDC1	4	1380000		189452	219959	110746	153491	84250				81311.9	21545.3	16905.6
ART3	3		48725.7							52015.6
ART4	4	240255	215986	213949	133145	294858	150193	259196
ASAH1	4	206266	92875.8	253179	176095	368921	255023							106600				131194
ASAP1	8	61745.5	69824.4	111198		138244	83378.4
ASL	9	214423		107702			76810.5		169828		533756	194804	155167	133228		84561.6		157558	143135
ASPDH	1	15457.3									56352.6
ASPN	13	286920	395530	226882	407893	188789	305132	483780	273862	402539	481016	580128	444904	611297	410684	498842	418987	410384	681103
ASS1	4				85515.8						77784.1
ATG9A	6	167368	171138	222500	135131	183947	196275	176585						52976.3
ATIC	7	61060.3	40521.5	82777.8	50075.6	117038	67485.9	63274.5
ATL3	3			41290.4	23867.2	47081.9	35266
ATP11A	6			135234	99362	190468	155350
ATP11B	12	267533	242188	394410	224638	331190	250557	321678
ATP1A1	20	1160000	407850	605287	512540	793676	723091	360855				167595				89788.1
ATP1B3	4	1190000	156223	517718	242160	600517	410586	360649	18160.2			77428.8			33942.7	42060.8	55960.2		17347.2
ATP2A2	10	210511	129047	399739	346317	1130000	202574	146791
ATP2A3	19	708811	367471	1370000	1080000	3680000	867753	707826				156597					142811
ATP2B1	3	48365.5	28883.6	75092.2	75347.8	83404	63981.7					46734.3
ATP2B4	11	367717	223642	529644	300526	445695	289507	345131				154916
ATP2C1	15	238051	211637	186469	256414	410110	171895	153571						189479		111770
ATP5F1A	7	120337			666897	152704	159887						237556
ATP5F1B	14			342105	459002	328976	326239						1010000
ATP5PB	1
ATP6AP1	5	259988	212978	650636	253917	589379	357747	343503				113650		48776.5
ATP6AP2	2	195626		358103	151941	256017	167095	232449
ATP6V0A1	22	874314	765008	2550000	1070000	1890000	1170000	1590000			116586	507347		294396	49998.9	183755		127751
ATP6V0A2	11	147259	111312	265226	161493	221278	162386	161911	245219			82105.6		52828.3		70044.1			366347
ATP6V0D1	12	742424	459004	1630000	611680	1250000	760957	1160000	158681		171419	380871		224418	156207	146777	128286	144686	181906
ATP6V1A	13	226603	108837	393781	181429	288164	208421	297754	139894		167314	93575		108851		97101.8	106413	94279.4	273803
ATP6V1B2	7	199702	51454.7	337911	141686	248214	130347	349962				58798
ATP6V1E1	2	58346.2	120424	227512	45898.6	147747	85192	128518				39288.1
ATP6V1G1	2	82695.2	20226.8	145630	47795.7	75295	34533.2
ATP7A	15	385313	196540	536433	186540	609439	316402	215977				41827.8		86701.2
ATP8A1	19	284779	125226	501699	543482	564611	346471	213356				98114.6		43468.2		34339.2			299707
ATP9B	1	30749.1				23600.2
ATRN	48	2550000	2800000	2440000	1570000	1720000	1070000	3450000	1810000	3540000	1970000	2390000	2280000	3290000	2110000	4180000	2820000	1930000	2790000
AZGP1	27	29900000	33800000	19800000	14900000	23200000	23000000	16100000	11900000	14500000	9580000	14000000	10700000	14000000	7750000	15300000	13400000	8190000	8820000
AZU1	4	385841	234780	1600000	309223	157609	232397	485840		319397	114695	100765	368480	206081		67380.3
B2M	3	1320000	693176	1210000	729257	589804	449135	3240000	1190000	676187	648167	719053	879416	1050000	818310	664409	1210000	693635	1290000
BAG5	8	488310	387959	364053	260820	378022	274378	420676
BAIAP2	29	4170000	336924	200500	895454	133436	319779		334537		437994	206920		111018				1500000	1360000
BAIAP2L1	17	216488	277621	22976.8	470928		163509	447845	460788	372336	394671	168521	201629	221500	621660	222209	227345	363915	282255
BANF1	4	564096	377652	766426	443509	414184	185648	815781									275929
BASP1	12	81021.5	38482.6	258470	162792	169063	405224
BAX	2	50395.9	29718.5	64422.8	23573.8	48867
BBS7	3	104360	156500	114837	134186	79641.4	68175	365118	169485	123066	303017	191939	205918	84215.1	123391	153334	133452	135443	89915.4
BCAM	18	569254	988594	1410000	571207	841755	852351	1300000				304890		120527		164916
BCAP31	11	185337	190305	232784	171839	417608	216288	118694
BCHE	27	3550000	4830000	3130000	2370000	3060000	1840000	10400000	14000000	11900000	10500000	4190000	6390000	15000000	8380000	10000000	6900000	13400000	9860000
BGN	11	638387		611245	805118	1580000	1190000	340459				345152	242062	538714	450788	640529	211488	540496	507481
BHMT	4										150782
BID	2	29787.8		68838.1	30281.6	74586.2	47192.3	15810.8
BIN2	3		128499	448178		125307	93822.2	234122
BLMH	10	443774	477224	422686	283235	385431	347524	483137		340562	694042	743962	601987	480015	512117	419998	565372	993604	619908
BLVRA	4	113707	97832.2	229330	139456	273726	128971	76256.8						27466.6			26705.1	47154.3
BLVRB	9	1680000	1100000	1350000	772872	3320000	929394	757242				728922		620739		216026
BMP1	9	61022.9	47110.2	63620.5	21275.5	25696	27862.3	205149	213392	267648	228318	175461	163739	178165	228810	163886	273196	251391	275949
BNC2	2	5230000	3130000	4220000	3790000	5030000	2760000	937209	544337	157399	426157	1750000	823763	784818	589813	288653	457864	415589	1090000
BPGM	8	583311	447486	301038	261108	1040000	162392	165465				200345	33047.7	48618.7		39162.3	40719.5		44502.3
BPI	11	391550	466235	1610000	553688	390244	224017	349326		85775.1		128379	205008	186664	36541.3	165758	156483		159406
BPIFA1	2		43489	43420.8	73004.7	46983.4	69711			23069.7			101136		43819.6	11972			21013.9
BPIFB1	22	140703	676018	565114	549142	785679	890266	734903	206589	107938	45587.1	122781	138495	130802	160536	104225	255995	196259	513300
BRI3	1	62325.7		115866		28584.5	16860.9	49568.2
BRI3BP	2	48014.9		57713	52312	86126.6	30707.3
BRK1	4	153396	41530.4	213728	195262	185509	86460.2	192861				79057.2		129145		115460	99156.6		76308.5
BROX	9	248618	149273	436040	164189	216132	184860	233902				117961		39193.9		38333.6
BSG	15	893441	655866	1420000	1310000	1460000	1070000	752653				358948		229547	261558	382682	705299
BST1	9	295443	167895	644684	371373	312919	398976	166336	129095	131821	83124.8	97702	97113	83016.8	78269.4	139995	150984	212820	159010
BTD	10	926218	1150000	886758	856254	883721	911405	1160000	1210000	1230000	1690000	1090000	1040000	1440000	872342	1670000	1100000	1580000	1830000
BTK	7	51273.9	33626.1	137981	109338	139999	110463	72178.9
BTN3A1	1			55005	35423.1	31089	43041.2
C16orf54	6	297765	101424	640785	315577	179625	252975	237458	31372.7	102042	156394	199669	81187	187258	91745.9		199862	204724	123247
C1QA	21	18900000	27800000	21400000	37600000	17100000	25700000	29100000	4390000	8480000	5200000	70800000	52800000	13100000	14200000	15900000	34000000	4520000	6130000
C1QB	30	93900000	157000000	108000000	148000000	69900000	76700000	91800000	90400000	71400000	87000000	271000000	229000000	101000000	156000000	119000000	161000000	99700000	85700000
C1QC	22	151000000	215000000	152000000	269000000	94500000	179000000	166000000	73100000	166000000	129000000	406000000	353000000	128000000	216000000	178000000	265000000	118000000	166000000
C1QTNF1	1		126139			11279.2	89206.5						50912.2	37683.9		131204
C1QTNF3	3	47056.3	104743	23859.1	71683.5	91696.6	115827	68528.4	30952.8	36804.1		112627	57653.8	44094	40359.5	87244.4	108325	33309.1	26488.2
C1QTNF5	2	189781	397624	128575	105514	77426	277568		66578.2	97604.4	88463.4	175538		172490
C1R	66	128000000	138000000	76900000	114000000	56100000	89500000	172000000	124000000	125000000	147000000	514000000	417000000	154000000	228000000	213000000	309000000	133000000	151000000
C1RL	7	17900000	13700000	8510000	7240000	6040000	6390000	10700000	27300000	11200000	34000000	8630000	15500000	16600000	14700000	15500000	15200000	31100000	31400000
C1S	54	104000000	119000000	64100000	93700000	53400000	82300000	114000000	65200000	76200000	79000000	348000000	228000000	90900000	115000000	127000000	181000000	98700000	117000000
C2	44	4570000	3900000	2240000	1000000	1410000	1470000	2280000	2880000	2170000	3160000	2370000	2550000	2410000	1680000	2760000	2660000	2390000	2780000
C3	243	1010000000	1080000000	690000000	746000000	571000000	486000000	754000000	863000000	702000000	866000000	1440000000	1030000000	918000000	729000000	1010000000	1030000000	706000000	722000000
C4A	6	80600000	47000000	39300000	126000000	49100000	39700000	52800000	7080000	15800000	11300000	43100000	59800000	47700000	28200000	38000000	55600000	7140000	3960000
C4BPA	73	843000000	950000000	750000000	1080000000	419000000	315000000	892000000	235000000	601000000	400000000	879000000	788000000	753000000	592000000	767000000	781000000	311000000	370000000
C4BPB	24	74200000	76000000	56600000	74100000	32100000	20200000	85000000	34700000	48700000	28000000	75100000	57400000	45400000	38400000	49500000	54300000	27200000	28500000
C4B_2	8	108000000	128000000	140000000	305000000	78300000	60700000	145000000	100000000	101000000	58000000	267000000	126000000	187000000	127000000	168000000	179000000	68000000	109000000
C5	112	50800000	38600000	28900000	27700000	18500000	15600000	36800000	39700000	52100000	50300000	87700000	71300000	49900000	49600000	63400000	77600000	41900000	42400000
C5AR1	3	564114	184047	1410000	476070	870833	1050000
C6	59	12700000	9520000	8650000	10900000	7810000	6090000	9060000	12800000	12600000	13500000	11900000	16800000	14000000	12600000	13900000	15100000	12900000	9440000
C7	67	15800000	14700000	11500000	13400000	10700000	9700000	10800000	10300000	15400000	18700000	24300000	22600000	9870000	14200000	15300000	20800000	14500000	25800000
C8A	40	16900000	12000000	13000000	13500000	8570000	8920000	9590000	14100000	13800000	14800000	30600000	27500000	13900000	14400000	15500000	26400000	13500000	7860000
C8B	38	13700000	10300000	10400000	10900000	5850000	6480000	8760000	11000000	13300000	14700000	32100000	25300000	15200000	14900000	17800000	24200000	9660000	17300000
C8G	20	10200000	6260000	5110000	7040000	3460000	3610000	5360000	13800000	11500000	12800000	23000000	22400000	12100000	11900000	12900000	17600000	11300000	10800000
C9	37	48600000	40600000	25100000	39100000	18800000	21300000	20700000	7670000	13300000	11400000	19600000	38800000	19100000	19200000	19600000	22700000	7180000	15200000
CA1	21	9190000	5630000	5780000	2970000	16000000	3600000	2650000	272046	110529	409737	2430000	327636	985159	323102	1180000	1400000	329482	564228
CA11	1	87841.8						233898	374701	238137	336601	156791	135003	417662	396544	149308	293105	401017	811085
CA2	12	2130000	994845	1490000	677078	2860000	711870	879632				567116		144921		222215	243941
CA3	8	55089.8		69639.5		128190		59178.2					296331	40200.2
CA4	8	211756	139006	373012	247654	254193	233479	99256.5				22849.8		57987.2	36441.1				20873.8
CAB39	6	155465		283038	188023	260868	330753	199986
CACNA2D1	12	64989.6	81654.7	92056.7	59775	38266.2	40571.7	84827.1		41173.8		56711.8	43597.7	62087.6	40541.5	64936.4	34904.4	97109.7	113086
CAD	8	61036.8		107833	58301.2	39210.7		87972.5					13328.5	37747.4
CALCOCO1	3			68489.3		137945	83834.2
CALCRL	1		28155.1	21025.3	25893.8	11354.9	17160.3
CALHM5	3			114029	283456	210310	330616
CALML3	5				99386.5		268545
CALML5	5			243609	260821		126580							140560
CALR	11	757155	303279	1310000	920812	1400000	625941	370340				130553	58607.1			64600	49768.5
CALU	3	100380			19867.1	73384.6	64508	151822
CAMP	12	5490000	3490000	7460000	6450000	3160000	7060000	3220000	905124	2170000	1590000	1670000	2070000	2600000	953791	1200000	1590000	1820000	1480000
CAND1	18	247373	140365	241875	173565	277711	191435	184169				155958	444353	54171.2		105320	46767.8
CANX	20	707364	155688	601681	426254	739362	254227	333623			225123	63251.9	151966	96144.6		290725	131690
CAP1	24	1160000	885738	2810000	30400000	3920000	2520000	1430000	133821	277944	109214	452892	210806	298761	301853	340604	292722	129404	380655
CAPG	1	94380.6		29598.9
CAPN1	20	379484	339363	1170000	827721	837245	778678	844214	159615		99757.5	236640	117673	400651	224024	212427	243921	198702	178285
CAPN5	7	718971		162325	124009	280055	165734	221739	365369	130622	271749		302996	125149	252067	74274.7	306665		178934
CAPN7	3	238526	174357	162140	81725.8	129930	42965.1	680702	517470	514345		335292	365055	519309	424071	312470	430067	289336	438129
CAPNS1	4	585957	433029	1890000	1380000	1130000	1070000	920407				265007	74980.6			190559
CAPZA1	11	539801	338315	877992	651519	868197	801250	778879			36408.8	304909		63193.5	73321.6	231943	154424		59858.6
CAPZA2	9	110548	72716.5	252552	238583	331089	316220	247068				54421.8
CAPZB	13	424528	349476	1020000	813308	1310000	1190000	524619				164139				107661	147333
CARM1	5		145957	195695	192288	107656	87702.3	114687				111305		51367.3		18150.3
CASP14	16		422912	225670	333255	333870	301287			910051				1530000		1270000	1720000		933774
CASS4	4			95698.2		40911.1	41215.9	66501.5
CAST	4	167041		65146.1		133186	49879.1
CAT	31	2070000	1610000	1790000	936858	2510000	1350000	1450000	581312	579938	1850000	1990000	1400000	747855	598557	680358	1390000	1240000	1550000
CAVIN2	14	333938	187081	1480000	767852	941467	598495	693125		8052.08		134595	307297	14635.7			76987.3
CBR1	2	83910	95688	79891.8	52756.1	73763	54620.3										69644.9
CCL14	3	29521.4							45618	33592.7	17657.9	22991.1	20566.4	39336.4	33363.9	37846.4	28583.9	21621.1	18002.6
CCL18	1	55090.3		8852.8								15661.7					8106.27
CCL5	3	17267				18630.2					113628	11658			12989.6	6854.28	9541.89
CCN2	8			43552.3	105477		94940.6		49375.9		36838.3	219079				117068	169902	58566.6	57322.6
CCN5	4	70894	227777				49453.1		60222.7		80188	67993.7	67180.4	60399.6	87394.4	32304.6			228427
CCNY	3			236432	122029	173006	179698
CCT2	13	184936	54087.1	202902	104265	177008	78430.5	190617	49024.4		49215.7	111801	96147.9	93524.1			50476.5	65517.3	40408.9
CCT3	17	497848	154329	553914	275988	459922	238448	839418		92930.5	210550	256262	231248	237913			193140		143719
CCT4	8	209345	83941.7	203409	141186	204647	133778	312522				112332		120315
CCT5	11	233483	125422	241129	147251	161912	121606	276512		91670.5	71801.9	136159	136142	220292	134255		134479		70405.4
CCT6A	5			60832.6	21409.6	62358.6	43580.9	110857					150341
CCT7	10	180935	74934.4	165707	91999.8	150424	87297.6	239652				131556	135279	71425.6
CCT8	15	406197	77961.7	356608	181754	328204	152596	557473				144843	142115	215301			152453	107380	48448.9
CD101	11	145134	211393	450366	200181	146482	190175					31207.6				110834
CD109	17	366608	366646	279533	291779	630901	239272	202949	187418	196977	402792	320139	236279	394531	204461	289424	267952	359209	382178
CD14	13	2350000	943766	706537	1070000	797560	571544	907363	957640	992210	545257	550171	1320000	725636	1010000	1120000	875895	675122	1090000
CD151	7	1360000	1040000	3660000	6250000	3030000	1940000	1220000	133209	98943.2	48641.2	549936	329305	506096	473515	667263	467817	95195.2	608323
CD163	29	724767	508718	232351	257605	211997	194179	448876	291534	262811	295284	243304	145378	327284	370417	461868	381112	477163	393781
CD177	6	182277	62568.3	223936	90408.3	60635.6	85308.4	61906.5		6453.45		27062	12346.3	30534.9		12154.3	30593.1
CD226	8	204153	219033	449462	608362	428783	590237	311950	92577.1		58313.6	162105		244019		163565	137547		140038
CD248	1	51396.2	77900.5			50306.5	44150.7	36118.9					37806.2			30889.2	26745
CD2AP	13	107842	368148	169872	112982	146036	146105	226054				112599
CD300A	1	14315.4						2304.71
CD34	5		136239	187733	159351	100115	288798	128504									124898
CD36	10	2280000	1140000	989842	1890000	2150000	6250000	3780000	166784	219932	124578	1180000	339672	980573	1010000	1390000	747715	203262	483444
CD37	4	444685	201450	789646	520138	379316	433504	332115			65567.4	196455	100450	204418		153544	135609		160128
CD38	6	76300.4		165859	118503	147704	159292	257984						135822
CD40	4	64412.2		362770	229141	238023	320413
CD40LG	5	173309	122100	302012	552477	308091	316658							232670		116077
CD44	9	575429	405294	678028	452633	699677	576401	413571	267293	198714	230888	259420	147057	239057	211586	232862	216638	228107	544478
CD46	7	139087	54001.9	155624	199683	121434	131485
CD47	5	1900000	1770000	4570000	5150000	4140000	5670000	1720000				951708	262206	459775	307484	500604	261939	106178	185048
CD53	4	256487	138898	477762	173493	124223	49587.3							166464					90734.7
CD55	8	722251	610257	1340000	856938	1230000	703579	555560			95796.4	260998		316848		147662	97758.1
CD58	2	452983	426093	587074	391969	832664	327239	475308				278820				85884.7
CD59	6	639389	453371	716346	518610	893732	546143	364788	26539.4	23022.7	89258.9	294996	45631.9	100911	42222.3	119795	121623	59332.1	92718.1
CD5L	40	217000000	145000000	345000000	267000000	122000000	144000000	359000000	188000000	323000000	161000000	305000000	169000000	123000000	409000000	144000000	140000000	99300000	95500000
CD63	6	4910000	2120000	9710000	9170000	5520000	3610000	2260000		136812		1970000	507877	1040000	419130	989312			355344
CD68	1	391985	79335.6	352426	395583	244287	222930	206675				55810.4	71332	150430		88557.4			114739
CD74	1			51530.1
CD81	4	596913	534241	1010000	1030000	478123	751693	517468	274370	88633.8	206511	386217	356596	767612	502858	536163	625907	548302	451737
CD82	10	1220000	746832	2330000	2280000	1630000	1430000	965797	300236	117637	198517	627070	252685	511976	270769	269006	358731	305503	517840
CD84	6	171835	83143.1	246422	234702	223027	305780	265015				58214		224836		207926
CD9	5	3930000	2890000	11500000	12400000	7980000	7420000	8760000	1710000	362736	1020000	3180000	1620000	4380000	2160000	2480000	2170000	1440000	934164
CD99L2	3	887937		425325	563476	931490	386992	1100000				393682	250773		945772				1680000
CDA	6	144822	51383.6	112109	41584.8	44210	39964.5	69213.3		20120.3		33192.6	49784.9	28220.9			25896.8
CDC42	5	664844	353087	1140000	799870	1030000	1250000	376445				237352		51670.5	46032.6	71970.3
CDC42BPB	10	1310000	578878	1260000	919258	542799	487248	2660000	965910	1680000	618707	1900000	1040000	963645	1880000	994493	51202.6	602089	811253
CDC5L	2	39600000	41700000		9000000		10200000	18900000	88700000	112000000	85200000	37700000		52100000	85800000	41700000	59600000	128000000	1660000
CDH1	5	121398	124704	126020	92155.4	120135	117312	50786.4		20141.8	49841	120107	50791.5			58439.2	51860.7		104537
CDH13	6	93966.8	131570	103692	114195	135393	199495	62158.5				113630	139416	139909	125782	152159	96971.3	135730	133232
CDH5	11	635969	462314	306341	271059	297377	301693	295651	871322	560912	624640	516298	511245	616694	863502	917828	916294	684074	1400000
CDHR2	18	1990000	751056		98352.8				169042		269234			112861			266274		199109
CDHR5	1	114718	70258.3	51866.9
CDIP1	1			28588.2	21629	26964.2	22999.7	22541.2
CDIPT	4	30168.6		45271		120667
CDS2	3	50053.1	71144	121757	75132.3	292539	47721	46031.7
CDSN	2		475625	358232		635925	466293
CEACAM1	3	253218			101135		80506.1
CEACAM8	6	229943		305005	171988	121058	228075	106226
CELA2A	1
CEMIP	35	1100000	1100000	1120000	1330000	374778	380035	1320000	607615	729863	960723	743071	734478	1310000	853447	774163	821180	1070000	1410000
CEMIP2	6	262600		101633		74809.2	80674.8
CERS2	3					328979	318732
CES1	5													354074		320736		180706
CETP	13	859406	811441	518406	600057	454937	505333	660322	425962	434098	801890	465660	483279	530830	1050000	572059	927176	665530	357721
CFB	54	128000000	70200000	60100000	33700000	32800000	39000000	45100000	23300000	20600000	21300000	35600000	51200000	33600000	18100000	36600000	34000000	11000000	19600000
CFD	13	1190000	2020000	843220	644519	739489	1030000	902030	1030000	1600000	986013	1150000	1030000	757182	1300000	921709	1180000	1090000	2040000
CFH	100	83600000	106000000	56900000	66800000	41700000	47500000	46000000	54500000	55300000	43800000	124000000	106000000	58200000	58200000	104000000	93800000	42100000	54400000
CFHR1	1	3500000	6510000	15300000	3450000	3880000	7040000	60829.7		61775.6	110765	1630000	401117	55331.4		103574	278914
CFHR2	7	6510000	4250000	3030000	9160000	2490000	3260000	3050000	1490000	1920000	1240000	10100000	7900000	4070000	2340000	6370000	4230000	1930000	825840
CFHR3	2	50503.3	225575	1060000	342857	137991	424474	44960.7	36454.2	22796.5	47306.4	29617.9	25946.6	123802	49067	16492.4	47118.9	16947.7	108606
CFHR4	8	2710000	4620000	1940000	1740000	1320000	1680000	1700000	541322	509291	583448	1790000	7690000	2080000	574253	2530000	1550000	486050	1170000
CFHR5	27	34100000	25500000	15600000	60500000	13900000	18000000	3660000	5250000	1660000	7500000	7620000	11000000	2230000	3440000	5020000	3960000	6300000	5230000
CFI	41	61400000	51000000	35900000	24800000	23700000	17500000	24900000	19900000	27100000	26400000	42200000	34800000	29100000	28000000	39800000	30200000	26200000	24600000
CFL1	17	1660000	2000000	4140000	5080000	9040000	6290000	1970000	152032		63206.3	1060000	230842	335616	224125	1130000	710944	130038	213822
CFP	28	14500000	69300000	24200000	53400000	22800000	31900000	6500000	3590000	10600000	4670000	33400000	25500000	7620000	10800000	19700000	15100000	6420000	4610000
CHAD	1				23184.1					44566.5		12582.8					32159.5		13754.7
CHGA	7		23248.8			119852	29513.6	64289.9		156793
CHI3L1	7	235271	154919	110678	76691	84793.5	67520	119707	246795	187485		75052.4	104682						200569
CHL1	16	328140	285376	285984	245130	151391	147739	242946	115392	171190	129020	127552	152102	174268	114452	195957	148769	183399	256647
CHMP1A	2	6209.63						16741.1
CHMP1B	2	6972.01		27007.4		10166.8		5114.64
CHMP4A	5	42818.6	63302.7	244605	80566.5	163105	109407	126035				30821.2
CHMP4B	8	338369	175642	810984	265474	465115	322790	316532				68857.6
CHMP5	5	598498	250164	733643	326058	571489	415203	472825						26433.6		104015
CHMP6	3	79805.3	56330	246954	165915	250123	240723
CHP1	3	37466.1		151539	123157	118961	88246	80386.6
CHST9	1	1950000		2560000	2040000	1090000	1110000	3620000	780175	722479		10700000	4000000	632048	1060000	877616	1100000	403502
CIB1	5	191137	70576.4	210373	389067	255627	135231	49237.2				29712.8				17889.2
CILP	9	91624.3	377963	63800.2	104401	83172.7	206698	117407	420263	314531	388807	231329	263463	374329	235034	279778	212343	343195	676536
CISD2	3			32453.3	19524	53458.6
CKAP4	5					36868.8
CKAP5	10	47510.4	247274	179523	159384	252664	244478	147028	24177.9			92300.4		41463.7		79108.9	85275.7
CKM	10		92123.3				71711.4						2400000	183109		126893			307300
CKMT1B	9		120628	74260.3	158640	172225	493595							335278		98902.1	67795.7
CLC	2	12913.8			37409.8				287605	17474						9298.65
CLCA1	26	687187	350398	459978	167716	212919	199648					647259		307159					215214
CLCN3	5	264037	116851	513574	255599	316718	243518	349437				72479.4		25721.2		27700.9
CLCN4	3	73025.3		167346	117733	133041	83751.5	56710.6
CLDN1	3	510222	138875
CLDN3	2	163831	152955	616800	826242	521939	1230000							120243
CLDN5	7	337909	875209	1320000	3060000	1890000	3740000	523904	45683.8			361585	392826			380644	111997		333801
CLEC11A	4	675331		286872	144526		65374.8	559282	257099	130512	223344	186501	219511		110057	121724	149573	193844	211047
CLEC12A	5	101395	125207	233803	199059	166877	196188	29510.7
CLEC1B	6	138790	102110	450441	356841	504175	379435	187082				59523	96514	64017.7	58332.9	68953.1	70912.6		52326.3
CLEC3B	10	2720000	3830000	2500000	2840000	2550000	3200000	1450000	2590000	1190000	1900000	2980000	2080000	1500000	1850000	3440000	1810000	1300000	823722
CLIC1	14	753656	514490	1880000	1440000	2030000	1800000	1060000			181397	370500		282430	228717	307779	377795	223589	325284
CLIC2	4	53860.6		68604.5	114299	37652.7	120366
CLIC4	14	119082	371841	500920	492885	531196	617026	166212								72216.2	812693
CLINT1	11	107338	75954.4	133952	98809.6	188981	82692.9	101429
CLRN3	3	1510000			437368
CLTA	3	323325	197631	796455	253895	487938	142181					117016
CLTB	4	212372	71874.5	455826	264617	340789	156279
CLTC	59	2630000	1730000	7140000	3090000	4990000	2300000	1460000	275397	59901.1	305544	1070000	279200	364648	219218	331021	365770	437486	345150
CLU	31	139000000	110000000	108000000	136000000	148000000	100000000	132000000	36800000	43500000	30500000	80100000	69300000	72000000	59700000	77200000	61900000	28700000	28300000
CMIP	4			251537	219022	257507	297135
CMTM5	6	103235	62974.6	193092	200440	397337	224272	128288					81723.8	23720.6		30463.2	19263.5
CMTM6	3	150252		408718	491464	398181	362685
CMTM7	1			362040	543009	206216	302541
CNDP1	24	1400000	2140000	1630000	1120000	1260000	1120000	1690000	1530000	1840000	1520000	1920000	2180000	2180000	1620000	3530000	1620000	1820000	1140000
CNDP2	7	332198	177376	441474	358303	441219	403181	554620				217944			485261	246541
CNN2	5	234332	97324.1	268868	210639	352543	219942	197432				137529
CNNM2	3	37757.9		122506	34229.4	82972.3	33977.6	84878.4				21667.5
CNNM3	9	96797.8	77325.7	125669	51852.1	90293.2	64252.5	96255.8
CNP	11	860005	215977	431637	384540	778970	384900	165642				94552						33954.1	35826
CNPY2	2			50041.2	25372.6	45707.9
CNPY3	3		111631		80272	196336	66763.6	184575		456104		118896		476351					297956
CNRIP1	1	29089.2		61507.6		75556.1
CNTFR	1
CNTN1	9	91499.9	124268	60205.2	62607.7	103979	81151.3	144185	62825.7	104010	102101	126786	111309	70203.3	79580.7	129363	113508	82525.3	107948
COL12A1	14	218387	181162	266303	168869	183402	182124	106741				97434.6	71669.5
COL15A1	4		21997.7			20182.2	29321		113368	33972.2				24735.6	89963.8			97251.4	43356.6
COL18A1	20	465426	494965	259309	278717	570650	1380000	363547	911836	628041	654491	677463	312589	437961	540923	473097	487390	601602	599208
COL1A1	7	30850	62254.2		26530.7	12503.6	84652.5	8699.13				20832.3	52506.3			22194.6
COL1A2	4	39307.1	52618.1	37615.4	13075.6	33808.6	117304									28740.3
COL2A1	4
COL4A2	7	3090000	2470000	3730000	2590000	1420000	1260000	7320000		2280000		4290000	4080000	4530000	3380000	4000000	3060000		2640000
COL6A1	28	1600000	6830000	1530000	5800000	3060000	7010000	2560000	981168	645418	1070000	2640000	1850000	1340000	1250000	1770000	2130000	1200000	1550000
COL6A2	20	389504	556408	348736	1410000	793066	659476	587627	245587	127506	132787	674512	359529	351881	355726	267189	504469	354094	282791
COL6A3	92	2040000	2860000	1750000	5760000	3500000	2930000	2060000	1280000	1110000	1280000	2840000	1810000	1880000	1980000	1550000	2140000	1570000	1770000
COL6A6	4	329500	399829	361807	298068			417669	1430000	953526	1180000	905407	998246	828141	1970000	618976	956298	1280000	1080000
COLEC10	8	1620000	1030000	1220000	1300000	1150000	753954	2110000	856601	803849	1230000	1810000	1030000	903472	1240000	1690000	780171	1370000	830552
COLEC11	7	3550000	1720000	2090000	1850000	1820000	1620000	3860000	673135	874023	1500000	3340000	2130000	1470000	2270000	2490000	1570000	881768	2020000
COMP	28	997424	2160000	919827	1410000	1350000	1760000	1330000	309602	545532	288059	3290000	1190000	269359	833543	1650000	1180000	275858	882982
COMT	10	133138		88889.4	109823	154737	95146.2	69068.3
COPA	9	224255		280859	121451	237230	182242	140411
COPB2	3	96959.8		35154.9	22466.5	32116.8	19922.4	120541		217727	35549.8	101205	61800.5	48299.5			59410.7	42048.9
COPG1	4	38177.9		58666.9		37949.2
CORO1A	12	712618	623692	1090000	1150000	1320000	1290000	475445	158769	146483	205371	199907	120168	203724	242686	181249	230563	209966	125280
CORO1C	8	174649	183538	581054	400417	1060000	631171	350473				181973		173414	186434	208518		69614.2
COTL1	5	171351	264640	696660	470588	1080000	570866	257946				62866.5				87715.2		7245.49	9368.71
CP	93	193000000	159000000	165000000	92000000	81200000	78700000	110000000	60700000	82000000	44300000	124000000	130000000	77800000	83200000	128000000	113000000	45100000	65200000
CPAMD8	2	23463	172961	128957	95266.2	83263.7		58921	120623	45016.7	27243.5	45390.9	45627.5	61368.3	124124	34417	45661.9	43486.1	80351.5
CPB2	19	2390000	2260000	1570000	1140000	1860000	1280000	2180000	1990000	3490000	2060000	4060000	3350000	2940000	2850000	3650000	2910000	3150000	2540000
CPM	3	77834.1
CPN1	18	6580000	3900000	3480000	1200000	2940000	2190000	5360000	3980000	5210000	4260000	5740000	5770000	6870000	6060000	6580000	7430000	5250000	4510000
CPN2	22	12200000	6900000	5650000	3740000	4900000	4930000	13700000	16100000	19800000	18700000	14200000	18100000	21700000	19800000	17000000	16900000	14200000	16500000
CPNE1	14	3170000	1320000	11100000	2540000	7990000	3200000	7170000	1130000	144291	192869	581450	348460	2840000	396894	823905	588450	471363	868329
CPNE2	14	285781	162425	625006	481786	466647	395095	550905	26671.3			76490.9		145440	109277				110787
CPNE3	18	664463	406159	2130000	1040000	1230000	846749	1100000	234261			182711	335278	318381	186589	127009	106034	203604	285396
CPOX	4				109099	93354.3	90220.7	154462			134670	50601.2	90768.6				93801.1	103983	102877
CPQ	2	147300	161200	100511	102544	117460			170599	218983	259876			211100		210019	167931	310530	464488
CPS1	8
CPT1A	4	37936		43179.9	41682.6	104028
CR1	15	376590	136431	559719	119272	260296	195745	133968				126512		443341		54133.6	46425	114190
CR2	1		377968	173823	228173	103619	106329			88197.3		126811	150268		15977	150288	98353.5
CRIP2	2	86127.1	38696.7	54567.1	76138.8	17604	53798.1
CRISP3	3	613350	520742	452321	235498	442912	397623	256153	387377	198054	394037	215048	260430	89019.3	142932	200788	231056	413505	81032.7
CRISPLD2	9	58145.7	188237	146161	125839	75153.2	138439	23004.2				71517.4		27844.3		40323.7	42197.4
CRKL	9	232747	162744	399844	345645	421449	373663	277900				155363		409225		106449
CRLF3	1	240684		55093.5		187441											201559
CRP	9	85700000	127000000	115000000	45400000	2280000	4040000	6010000	9270000	873616	6400000	3240000	51400000	11800000	1820000	9790000	9890000	1980000	8120000
CRTAC1	21	833336	1280000	1310000	960018	717837	711332	2130000	903758	1760000	1200000	1420000	874381	1190000	1850000	1500000	1460000	717050	915402
CRYL1	1	93391.3					58242.8
CS	1	25037.7		30272.5		51154.2	99403.6						213168
CSE1L	2	2140000	1680000	784928	968687	707416	260223	2720000	1300000	1390000	1180000	3700000	3580000	2130000	1320000	2690000	2830000	1380000	1230000
CSF1R	3	14895.3	16802						97391.9		126295			108019		148978	109027	102788	121373
CSK	6	110218	94446.4	304385	264049	265229	371595	86358.9
CSNK2B	2	20946.8		35749.9	37104.3	46235.5	44049.1
CSRP1	9	114716	247569	122218	158660	172168	161785	84086.7				25341.3
CST3	9	661999	1430000	702019	807448	951079	1110000	303801		327317	184879	395508	290916	143512	266549	277554	426873	122125	326458
CST6	2					58142.9	55233.4
CSTB	1	46919				84152.6
CTBS	4	111278	199537	55511.5	88894.8	99712.5	46988.8	136028		139665	69101.7	202486	118761	139094	119502	185622	159879		111362
CTDSP1	2	116650		141801	109284	122860	133167	117838
CTNNA1	3	54984.8	47053.3	32866.4	35334.7	20086.2	66474.5
CTNNB1	4	25698.3		26022.4		27811.9	32753.9
CTPS1	2			44063.1		32333.3		36196.9
CTSA	8	3540000	2020000	1200000	1020000	1610000	1750000	936834	477630	872803	736609	1460000	1680000	1030000	1560000	1370000	996779	961110	1760000
CTSB	3	178824	183740	79344.7	227068	161688	73610.6	232136		111499	111233	120776	86077.7	107196		108632	153212
CTSC	3	67978.4	89077	87156.3	125318	128019	125035						9190.97
CTSD	14	471213	309314	345655	348937	619706	399673	284631	295897	213532	377019	227232	169706	313300		241915	199671	450120	431065
CTSF	4		108027	74119.2		104361	46681.7	60928.8	78059.2	63347.6	85621.6			72175.3	44244.5	110980		224076	116540
CTSG	11	2350000	602280	1630000	386777	718813	641019	802297	216079	327884	454033	224816	448223	562297	268579	228614	411559	436417	439072
CTSH	2	27076.2
CTSS	3		108283	131667	74989.5	97644.6	79508.2	87225.5								126488
CTSW	4	129581	138386	113448	280747	106673						109667		88635.5	110287	60524.5			138086
CTSZ	3	96154.5	170788	74889.6	43997.5	75997.6	52186.9	30654.5								23134.5	54031.6
CTTN	11	249510	174045	219711	259526	275257	247106	237697
CXCR1	1		96819.3	479721	235454	403247	468654
CXCR2	2	46579.5	74555.8	300278	224935	553664	632665
CXCR4	3			446967	272569	168718	146949	275701
CYB5B	5	40233.2		16684.1		43390.3
CYB5R3	9	321307		511514	413095	963133	257766	215845
CYBA	3	1040000	299732	1190000	1210000	1920000	1970000	62756.4
CYBB	16	1090000	450012	1230000	1140000	1240000	1760000	305589			77654.8	160262	101355	183568	113286	129964	314880	93778.5	60161.8
CYBC1	1		13593.3	17072.1		15423						10574.8
CYBRD1	3	781681		972277	478047	1530000	545535	71801.4				126215
CYFIP1	24	351106	272981	877157	1570000	1480000	1380000	451662	239714	28335.2	141497	196329	80292	436145	185406	242752	230311	276804	267140
CYFIP2	12	260935	182639	603568	645301	596383	445521	199117	159509	208129	300625	118131	248033	184764	309400	128783	177665	381795	162499
CYP4F3	2	37594.7						23631.2	44395.5					37749.7	33193.3
CYRIB	7	309841	157956	383233	222335	241519	267110	158190				75458.8		1190000		130109	240795
CYSTM1	1	398342	561250	740942	225553	334665	424955	109088
DAAM1	20	189866	86663.6	345423	258593	488099	413631	164282				94732.9
DAD1	2			92700.9		147201						76383.4
DAG1	4		136433	68862.3	72539.3	64176.4
DAGLB	3	65994.7	30161.8	145940	58953.8	95637.1	84191.2	59019.4				18383.5		13796.1
DAPP1	4			118162	94048.2	85266.1	126495		120587	117997		159675		197027			197685	112099	194642
DARS1	4	114508		92708.6		69232.9	80141.5	79068.1
DBH	20	347237	464688	290813	606758	188764	164888	1090000	882075	689444	699358	1010000	898187	346495	986938	414985	552679	1350000	677703
DBNL	10			106368	151881	160554	126160
DCD	4			357736	445910	2000000	1500000
DCN	8	709727		968388	2340000	2390000	3440000	855813			337836	422715	194494	700742	394774	1010000	2110000	342471	1010000
DCTN1	5	77963.9	239627	56200	60563	59943.9		54512.4											93537.3
DCXR	6	7220000	8500000	7390000	5910000	3230000	3080000	4010000	3700000	2140000	6440000		4550000	808050		4220000	4640000	1680000	1460000
DDAH2	5	222029	88185.2	114525	141025	104447	157358	295479
DDI2	7	76092.3	23693.8		49422	136195	30794.1	21667.6
DDOST	5	331768	140829	239886	257590	667545	189735	209897
DDT	2	589596	224610	398439	210615	548994	111035	860119			305585
DDX3X	1							114762				87556.7		100599
DERA	16	335911	306852	700627	231968	229850	332936	415632	156770	80273.2	250439	443452	285591	210403	181127	238039	284096	203047	244482
DES	7				1440000		223591
DHCR7	2	8767.9				24978.3
DHRS7	7	216274		271227	211417	368152	104061	171291
DHX9	3	39554.1		148370				92993.2	51012.7		34464.9							37062.7	19136.7
DIAPH1	11	140177	60026.6	184571	105124	141597	148005	81826.9				17999.3				28494.1
DIP2B	3	51891.5	19647.9	80086	59143.4	50606.8	43657.7
DIPK2A	2			50147.6	79927.7	67571.2	93619.9				66194.2	256176
DMBT1	6	1050000		435097	26398	50035.3	44416.7	247781							297380		100297		136916
DMKN	3		204884	257166			50915.5			61920.4					102195
DNAAF1	1	1750000	4590000	3460000	1500000	926308	804638	1010000	1320000	3480000	2070000	802917	2310000	1420000	6040000	1210000	9990000	1990000	604803
DNAJA2	4	109497		255750	179798	179486	209504	198857				679717					590230		185933
DNAJA4	6	62101		153171	66112.1	194207	96340.2	64979.3
DNAJB1	4		122801	116246	106810	108784	118885	151396		75916		72751							22115.6
DNAJB11	3	168864	91030.3	267525		166907						49877.9
DNAJB4	6	417946	822232	364057	585952	605846	588488
DNAJB9	1	89421.4	54913.8		116829	23070
DNAJC13	35	110837	56158	191598	75239.9	103515	95103.5	127471				41188.7							9313.83
DNAJC5	5	269526	209091	321656	214001	373923	331078					47744.8
DNAJC7	5	48133.7		45195.9	75332.6	85363	80618.2
DNASE1L1	3	72327.3		207283	121827	124926	126204
DNM1	1			69357.2	67741	90440.7	119780	38675.7						116428				29378.3
DNM1L	8	104608	185689	142729	140810	152582	100919	65132.1	32375.2			100276	45661.1	34619.1					17499
DNM2	5	54831.1		139373	114704	111303	132520	85833.9
DNPEP	9	74099.7		51089.4	246784		44167.4				261974	88983.3	77070.6	62965.5			68588.9		81608.2
DOCK2	7	109369		53443.4	40436.5		41873.8	53130.8						28892.6	147833		16934.9	153675
DOK2	3	81583	122119	221707	189908	190804	247355	109629				45452.5
DOK3	4	91151.3	58299.4	186911	127391	196739	217677	102585						78316.5					81881.2
DPM1	2			111125		187770		46135.8						22408.2
DPP3	3	180917	139504	188533	181345	190829	75461.7
DPP4	35	6800000	647661	437217	2920000	437707	427108	648375	726998	760925	738659	715956	567157	1080000	438324	639278	686590	658847	856345
DPP7	3					91080.3	72866.1									29898.5
DPT	3		164306					223688	329824	414960	42278.5	337300	137666	355475	390089	294713	388651	519060	642249
DPYSL2	11	127719	143405	190206	159425	260537	345631	106712				53289.6
DSC1	11	161625	222313	70582.3		269374	208962					66249.9							356549
DSC3	2
DSG1	20		317557	200508	160724	340120	306018								149137	72268.9			47635.7
DSG2	5	198804				117194	141439	174791		147981	82137.3	218050	159006	106467	224083	171095	209395		142485
DSP	64		836591	224655	219113	444082	637561		207228	2980.25		187992	183693		282929	658626	312123	305365
DSTN	9	251892	345203	676219	824786	1290000	879537	282812			124218	122169			109036		105313	210149	64287.4
DUSP3	5	116070		249244	104633	240480	165834	173317
DYNC1H1	16	276116		186988		136859			718383
DYSF	54	2370000	868274	2870000	1340000	2790000	2060000	1200000	2910000	1760000	1340000	723343	180728	929155		1910000	1180000
ECE1	8	3640000	2130000	4340000	4080000	5270000	3030000	4370000								892420
ECM1	42	9390000	28200000	5510000	13000000	9780000	60500000	11400000	8370000	8520000	9790000	15500000	8750000	11800000	14000000	14900000	12000000	11300000	9910000
EEF1B2	2	8320.78			368825	103680								3810.36	5137.98	6861.42
EEF1D	3			63101.3	148074
EEF1G	6	264030	257227	330694	494582	247732	124629	152222
EEF2	15	108689	135822	165735	82309.7	140740	127843	107395	181200	61718.7	237450		144267	120109	90675	80774.9	75019	149764	201216
EFEMP1	27	1800000	1440000	647084	862734	951660	1010000	781886	1690000	1730000	2040000	2220000	2110000	1290000	1480000	2250000	2510000	1400000	1930000
EFEMP2	3	86130	69758.3			26310.1	38612.4	10861.9				43413
EFHD2	3	78918.6		76713.1	103603	82060.4	99238
EFNB1	3	30127.6	82463.4	100397	213013	117436	173000	152812						39810.4
EFTUD2	4
EHD1	17	2740000	901605	3110000	2070000	2930000	2330000	1570000		399063		606846	846335	391876	321752	572980	418397
EHD2	3		38982.7	42228.8				10442.8								10285.8
EHD3	13	336110	242198	927807	694544	948081	728888	665535				245073		103876		129325	104994	62108.6	110550
EHD4	8	712569	488691	319706	317438	311141	263768	319135									84232.1
EIF2S1	5			101693	34711	104483	71124.1	196865
EIF3E	3	43676.1		57900.9		73344.6
EIF3L	3	48046.1		48535.1		44565.7	30889.9
EIF4A1	3	72528.9	26151.2	110209	41147.9	83981.4	38793.6	96878.1								15138.7
ELANE	6	319715	49482.8	255859	34396.3	65382.9	57145.7	149644	66007	230384	282791	70534.3	128094	71511.2	142872	68251.4	121855	78237.6	147921
ELMO1	4	149071		144205	121464	101243	129557
EMILIN1	31	642204	706062	459130	955731	591364	1420000	149143	60469.5	99508.9	74783	519452	316574	249490	220233	409713	199650	142810	98169.1
EMILIN2	6	1890000	1290000	944754	450104	616198	321104	4060000		1060000		1760000	1640000	1540000		2200000	1720000
EML2	1			69312.2	84500.8	71265.8	49760.4	59915.5
ENDOD1	6	136856		203886	181251	627044	162558	127555
ENG	7	230866	228341	271898	340790	225464	229341	182183				57936.6		151275		126720	135346
ENO1	14	705349	541577	1570000	1060000	2050000	1450000	870081	353647	321900	317802	359053	296256	332700	120406	326698	334523	317947	226309
ENO3	6			253269									920586
ENPEP	14	1440000	86978.9		181251	60275.1						88377.9		68992
ENPP2	16	188091		138655	143422	95780	134985	186836	533340	399289	654021	224050	284971	276704	439450	259152	453925	517572	588247
ENPP4	4	131930	45407.9	176261	37050.5	138769	80611.7	133777				31198.8		49613.7
ENPP7	1	53098.4
EPB41	22	720725	434951	351519	269245	1090000	413957	151587			176599	240133		71915		382497	127762		249067
EPB41L2	5	62277.7			76309.1	81453.8	83182.9
EPB42	22	1600000	731826	1530000	506835	2500000	620295	464804				333086		255363		162066	129796
EPHX1	3			56650.5		54997.9	33642.8
EPHX2	2	68266.8				66326		20113.8
EPS15	3	95356.9		174602	86942.5	139451	81796.4	65826.5
EPS8	35	4120000	310502	225116	960104	111228	283217		226722			206641
EPS8L2	2	187266			169383
EPX	18	6920000	1070000	1540000	1860000	163149	1130000	1140000	432421	168141	861236	521950	173489	592066	432630	362139	1040000	354349	784124
ERAP1	10	96087.4		50124.3		32976.7		267757	116363				150858	158462		112461	293093		60858.6
ERBIN	5	57968.3	89150.4	100865	119634	127574	125880	138890				28419.6		50580.3
ERGIC1	3			296219		266571												10548.3	1453.4
ERLIN1	3	275197		249013		143379										89735.4
ERLIN2	3					69745.8
ERMAP	13	540917	177860	687763	320653	568751	397025	354434				156978
ERO1A	9	200884		135666	166454	126567	149910
ERP29	7	276416	158913	347759	237319	381603	357492				911913
ERP44	8	122859		200983	121425	260020	123574	89997.4			89345.9	101024		89083.2	83424.6		165695
ESAM	10	371951	199881	593609	817168	709249	826304	252537				251805	83901.2			60768.5	133099
ESD	1	70116.8		117445		97369.5		63286.5				25794.1		15244.3		22282.9
ESYT1	12	91392.6	22568.7	109884	93098.2	137950	59218.2	109455			17663.2	231792
ESYT2	7	49431.6	51487.6	178962	185661	380204	822631	93815.9	282014	236527	170095	100783	140214	234790	222411	290940	213155	213109	246257
EVA1B	2	43347.7			133400		71638.6
EVI2B	4	237531	58080.1	463659	149003	331675	236580	70479.2
EXOC4	4			30488.2		48743.6	65144.4												39633.9
EXT1	11							115545	187985	162546	221691	180344	116981	145910	153850	152992	226870	145816	151702
EXTL2	11	350679	326064	199314	276956	148469	604883	493613	1180000	1170000	1160000	931065	1090000	1290000	1540000	888379	1230000	1640000	1380000
EZR	9	170998	120189	161247	197334	117679	149905
F10	23	7210000	7050000	4870000	6060000	6580000	4550000	6870000	2040000	2980000	1960000	6430000	4260000	4030000	3000000	8260000	4260000	1720000	4610000
F11	42	2010000	2260000	3270000	3060000	2380000	2530000	2360000	1490000	1840000	1640000	2580000	1760000	2360000	1720000	2660000	1970000	1510000	1390000
F11R	13	1540000	916645	2620000	2660000	2580000	3230000	2270000	618786	124969	528713	822577	332025	1110000	757561	751718	800169	465026	590234
F12	36	7310000	5400000	3920000	1700000	3870000	3570000	2880000	7310000	10500000	10000000	9930000	12000000	8030000	5860000	6670000	10200000	4510000	4140000
F13A1	36	4120000	10900000	6470000	7970000	6530000	22600000	7690000	2480000	4720000	3030000	4590000	3280000	5790000	4270000	6130000	3020000	4010000	6420000
F13B	36	1790000	1850000	1270000	1580000	1190000	1980000	1270000	2350000	2290000	2490000	2250000	2400000	1760000	2220000	2600000	2240000	3330000	2570000
F2	68	70000000	70700000	61000000	40800000	57800000	21800000	120000000	122000000	142000000	124000000	112000000	95000000	146000000	107000000	119000000	111000000	139000000	113000000
F2R	2	75046.1			57879.6	103419	172034					45766.3
F2RL3	2	101693	71500.4	138939	473587	222300	477912	228514				77061.4	20174.5	133430	61303.1	86646.3	89764.8	147127	68335.3
F5	103	11700000	9440000	8320000	13700000	9270000	19800000	6080000	4790000	2680000	5180000	10400000	5850000	8210000	5350000	9120000	10900000	6150000	9400000
F7	11	787870	1080000	1060000	476248	780330	151743	2440000	2030000	813264	1720000	2320000	2120000	1730000	1470000	1780000	2120000	1320000	1690000
F8	42	448616	620109	640575	476351	964978	349017	407254	154952	155124	199772	367340	298293	419899	221339	266456	316726	293619	314898
F9	22	6200000	10700000	9610000	4270000	5100000	1530000	16600000	9510000	14000000	12200000	19200000	16400000	14500000	7720000	10900000	16200000	11100000	10100000
FABP1	2	319681			144909	21185	37082.4
FABP4	2
FABP5	4	94488	208728	163062	89709.2	110773	182412	85074.3
FAH	5	156688	82353.2	96268	48647.1	112968	88508.4	109098	405118	99768	1140000	96826.7	66800.3	144912	132858	167022	126227	302519	217028
FAM151A	3	1590000			167448	167422	197114		213472	177693	77570.5	640531		359778	69796.8			202509
FAM177A1	7	156285	80411	437353	485909	508434	320659	187238				50060.8		123204		66757.4	58104.6
FAM234A	2			90737.7	53535.8	86791.4
FAM234B	4	82072.1	62116.3	171722	67710	117999	59143.2
FAP	7	77315.5	113851	75183.2	65954.9	57029.5		149438	200672	182944	318825	218206	369254	182084	254610	218790	334424	447882	257426
FAS	8	62165.2	114901	110215	81435.4	99580.4	100792	80176.6
FASN	8	68160.1		90022	54050.1	75247.8	59207.8	70975.8
FBLN1	36	3370000	8840000	2670000	2810000	3670000	3920000	3640000	5830000	5060000	6530000	9240000	6300000	3730000	6710000	7190000	5100000	7420000	7590000
FBLN2	10	80871.4	429548	40305.2	57135.4	70913.6	387828					58404.2				62751.9
FBLN5	5	173343	662309			227994	555156		308984	269965	361551		201689	223154	358776	250601	298082	334768	595795
FBN1	33	159707	174959	106822	237274	89736.3	121697	124881	49241.8	61928.6	222213	185420	62888.6	30499.7	30240	144844	89917.8	77790.1	71903.2
FBP1	1						305564		14950.7		57492.7							13194.2
FBXL20	2	87777		122929	43732	118222	87712.4	63703				22660.2
FCAMR	3	135992	115929	95132.5	69820								88846.9			97404.6
FCAR	2	175458		310676	170845	243251	253233
FCER1G	4	770337	721908	2420000	2470000	1940000	2310000	666311				256394		132171	68633.9	153253	164684		50309.6
FCGBP	131	13400000	13000000	6020000	4640000	3740000	2290000	11100000	4020000	5330000	4410000	13500000	14500000	11200000	5460000	4240000	8860000	6780000	8370000
FCGR3A	4	1110000	714059	2620000	794663	128616	894534	1160000	1300000	1300000	2190000	823736	1390000	2730000	1430000	1500000	2040000	1240000	2750000
FCGR3B	4			704475	561965	251474				246688	297756		547888			232019			449916
FCGRT	3	69175.4	82491.9	257039	85052.2	182987	135848	115961	33852.1			140258		83470.9		25517.3	20113	45465.1
FCMR	2	129003	125179	51940.5	41579	22827.2	21144.5	47695.2	43226.8	75280		39025.2	26672.6	28277.3	77735.3	56978.6	42297.4	42162.9	73335.9
FCN1	11	4800000	2440000	3860000	2270000	2120000	1900000	1660000	425501	1130000	1090000	3280000	988668	1920000	1200000	1510000	1050000	818817	1060000
FCN2	13	35100000	13400000	7250000	3410000	16700000	39800000	12700000	2460000	4390000	1250000	9710000	8250000	13200000	1840000	2970000	2370000	2460000	1510000
FCN3	21	102000000	50900000	47900000	38400000	37400000	20100000	138000000	84100000	104000000	93300000	168000000	131000000	109000000	133000000	54000000	121000000	129000000	75800000
FCRL5	7	370288	408892	153846	85915	91128.6	45010.3	150311	440206		1180000	457614		1340000	621259	386733	480702	799226	853738
FERMT3	43	4060000	3290000	10300000	8980000	11600000	15800000	6540000	1010000	267124	786327	2330000	426589	1670000	1110000	2390000	1910000	905771	1140000
FETUB	9	1130000	1550000	851068	1600000	1410000	1420000	665813	643024	866143	925024	1620000	983518	855872	1180000	1400000	1100000	909637	1030000
FGA	62	25400000	32200000	16300000	20100000	19900000	49800000	21500000	1970000	4490000	2750000	10300000	14400000	6480000	5580000	12600000	5360000	4120000	4380000
FGB	60	23400000	22700000	14300000	13200000	18300000	59100000	35400000	2580000	3170000	2880000	8570000	11100000	6160000	6110000	11700000	5140000	4400000	3820000
FGFBP2	1	26977.4			49421.9	10177.7	28504.9	17357.1								47434.3
FGG	51	12500000	9860000	5910000	5510000	7740000	20800000	15900000	614685	1130000	531215	4050000	5300000	1780000	1950000	5170000	1710000	723988	886228
FGL1	14	5000000	1940000	871064	2500000	1130000	2630000	568352	282984	336415			3810000	466769	600422	676557	223476	306120	435652
FGL2	6	224135	204573	259748	252951	224429	198540	204078	79559.7	119253	160834	226258	188956	194421		69932.6	137829	187054	141834
FGR	7	158839		240779	134754	163298	173143	97120.4
FHL1	13	85656.8	132085	535612	336189	400545	414325	415102				59399.3	307170
FHOD1	38	947842	1030000	2140000	3400000	3430000	2820000	1650000	534675	658849	504006	614922	961288	506692	1410000	651307	739847	530430	352007
FKBP1A	8	283568	244645	615914	418719	596749	576860	174388				53919.8
FKBP2	2	224934		243005	73933.9	258869	58372.6	169954
FLG	12		239803	221486	165633	126354	257855
FLG2	16		283819	300896	189396	275000	774587					71651.6
FLNA	146	3300000	4120000	10700000	13900000	23100000	15600000	5030000	959563	269442	698746	2580000	523545	1740000	1020000	2720000	2420000	858763	1470000
FLNC	1	281333	219492	198775	132688	265888	150072	223982				403417					438563		75946.9
FLOT1	19	627712	349397	1380000	649113	821718	660844	1000000	156397			272516	108324	443116		142349	167628	163051	144816
FLOT2	21	388023	223197	805658	383897	438566	389004	617790	121450	47581.5	89289.4	129712	77008.3	267584	58279.8		108043	100927	109182
FLT4	3	726699							25401.5		23923.8	13119.3	92487.7	13501.8	30339.1	76693.3	29296.3	25611.1	24683
FMNL1	12	174637	177392	285567	134389	185126	198839	55612.5
FN1	195	232000000	632000000	149000000	335000000	197000000	449000000	329000000	180000000	212000000	195000000	430000000	222000000	283000000	214000000	262000000	211000000	169000000	150000000
FN3K	6			91522.8	86689.7	206543	113481	59577.6
FOLR3	2
FPR1	2	307086		371164	59585	113305	49427.4	83423		20480.2			48743.7
FRYL	3	59710.2		82978.6	51077.6	53853	60724.7	42124
FSCN1	2	156964	104411	282354	286270	321481	334151	113707									53730.3
FSTL1	10	657927	553062	652748	981168	402670	369896	1410000	579279	265854	582367	595570	517621	525104	318136	398284	402629	944055	503894
FTCD	7	52210.6	81320.1						152681	47173.7	447971			157207		93696.7	81793.2	133249	93169.7
FTH1	13	1810000	297931	318611	223964	182106	240017	234724	247393		171222	868712	167825	233046	190613	243221	215897		148230
FTL	18	18700000	2190000	1240000	1440000	612279	1110000	628235	732308		612688	12400000	1560000	1920000	256268	1260000	1520000	928578	1550000
FUCA1	5	164478	212756	114495	93840.4	169903	187236	278242	225905	210004	215364	231415	336625	265210	263753	357069	226118	274773	324390
FUCA2	5	147562	149932	87383.1	82414.2	115277	70044.1	140727	159509	65248.1	103344	98727.8	186590	141649	121715	170378	106121	122788	242866
FYB1	6	103610		100766	159334	263472	311794
FYN	3			72625.6	88561.2	119597	159672	125060
G6PD	16	304677	132277	427341	225753	378287	319410	266442		60900.6	40605.6	37974.1	117868	129902	87134.5	95780.6	251657	76931.5	176773
GABARAPL2	2	183775	142297	667991	466425	848511	429635	349370				81328.2
GALC	10	194633	369148	126922	307419	217221	210685	939696	300769	375813	688789	560678	515951	693655	388583	549671	797360	1040000	1010000
GALNT1	1	23209.4		99228.9	55885	66156.2	50780.1
GALNT2	5	105415	61589.8	74202	65791.9	75311.3	92957.1	71742.5	75676.7	90650.3	59783.2	58619.4	74789.7	77045.8		89369.3		75689.7	106664
GANAB	33	656153	541855	591002	483642	627204	321734	959740	910775	2260000	532449	642075	692151	888947	710423	479865	685520	792397	1140000
GAPDH	25	5060000	2750000	7060000	3720000	6990000	5730000	4780000	449420	473482	690723	1490000	2330000	880896	522518	1430000	1320000	631223	614141
GARS1	1			62252.9	109492	60405.3	82695
GAS6	3		137443	219590		78669.7	291868
GATD1	3			74121.2		83433.4		84831.7
GBE1	1
GC	43	32700000	41000000	23300000	24700000	29900000	24700000	19000000	12300000	19000000	14800000	16400000	20200000	19300000	16900000	25000000	17200000	13900000	20300000
GCA	9	7960000	2340000	13500000	6180000	9690000	6110000	7830000	982560	210741	639303	1120000	495057	2540000	615383	837052	999971	564847	891471
GCLC	4	89915		50255.6		130126
GCLM	4	139845		159148		201679	110757	122016
GDI1	9	123524	77857.9	359776	202810	326254	287627	175462			89385.7	90049.6		73927.3		105007	91334	136354
GDI2	16	816471	412552	691194	421962	1030000	682158	388258			205097	187158	67699.4	119840		121250	101392
GGCT	4			79077.6		110672	71113.4
GGH	11	939063	978721	478287	337176	391514	289702	484585	389740	452378	463694	235005	298315	521744	432739	560697	350714	416642	481792
GGT1	2	172053
GLB1	9	849541		596521	767701	776296	1450000	914763		450238	442321			541314	563344	375054	1060000	499260	681234
GLG1	8	45389.4		22839.6	25297.2	37630.3		23431										12953.5
GLIPR1	2			72095.8		42358.3
GLIPR2	7	269116	213452	469228	253675	452081	338610	166551			260491	113141	64296			103263	124159
GLOD4	4	103193	77271.5	128429	108314	212296	95449.6
GLRX	1	239924	152031	340397	143835	242594	137935	63003.7
GLUD1	1											37830.7		28705.9
GLUL	3					25788.5
GMFG	4		371690	274617	262356	198534	231903	103213				51229.6
GMPR	6	25313		76813.4	48748.8	105341	38145	65328.8					126096
GNA11	4	192793	58619.8	133810	87206.8	105166	91932.9	50822.3								50691.4
GNA13	15	398825	258609	839876	487445	505456	744383	399300				210872		86742.8		119663	115111
GNAI2	14	2640000	2080000	4730000	3730000	4720000	5400000	1910000	317530		383257	742103	94279.9	392141	252497	470861	623712	177409	329251
GNAI3	3	564058	277148	675244	421291	763996	695357	207369				88457.6				62855.6	89525.2
GNAQ	8	590342	520774	1560000	1360000	1770000	1980000	940076				238816		157600		184090	265063
GNAS	6	449112	340585	619651	482544	864103	641107	142651				118991					105541
GNAZ	14	216591	232456	1210000	1070000	1130000	1610000	727119				183289		182882	172623	259150	246655	94018.3
GNB1	6	523403	335557	876131	668195	839030	1200000	617566				175671		80470.9	17900.6	138958	93563.7		181484
GNB2	3	966544	633672	1610000	1190000	1370000	1690000	753609				248270		108218		89778.6	145478
GNB4	4	142276	179999	414592	285345	228141	524316	120347				57155.6				9173.31
GNG12	3	516576	173034	186547	297088	119490	172937	199347				87554.8				94833.1
GNG2	1	294046	184649	441396	300521	245357	276303	165953
GNPDA1	1	73137.2		214971
GNPTG	6	293086	254487	170219	113591	156922		262351	101889	167392	164613	187843	309653	210208	139855	190888	246118	132449	158944
GOLGA7	2	105960	195500	187521	184552	287497	176766	89667.1
GOT1	9	111928		122380	170150	153133		105185	184631		268424	148484	370632	308352	269873	236188	239535	268621	246215
GOT2	2	975135	2310000	1730000	1010000	573066	552446			1130000	311416		4670000	1320000	1130000	1410000	1980000	348773	542117
GP1BA	10	3340000	1970000	3130000	3930000	4750000	4170000	2130000	1080000	1030000	719022	1330000	529840	1880000	833131	1640000	1290000	834154	1370000
GP1BB	5	2340000	2370000	8300000	9480000	12900000	9730000	3290000	897686	124778	769624	1680000	218496	1230000	1000000	1860000	1120000	651903	788469
GP2	10	274280	140133			32367.6									44081.1	43142.1
GP5	13	646535	517671	478194	452911	603527	420549	668201	512424	714248	531144	512005	537831	697638	704211	610902	601273	636566	663362
GP6	3	129568		212797	184414	201906	265238	225038		86276.7		160850		148584					120562
GP9	7	1040000	1010000	3700000	3980000	5410000	3250000	2130000	747438		1240000	1190000		1780000	969566	1210000	1320000	1180000	1330000
GPD1	2
GPI	13	292206	183901	492589	186630	383922	426030	196367		304894	149419	147782	214461	101686	271119	94778	166704		162661
GPLD1	25	1330000	2650000	1370000	1340000	2220000	1870000	2540000	2260000	2040000	2390000	1810000	1700000	3150000	882010	2070000	1620000	2770000	2370000
GPRC5B	2	108592		40632.8	106642	23967.1	37135.3
GPRC5C	12	6790000	376565	195380	1960000	96943.3	481675	103845	434538		247571	341651	59843.9	31805.3		240400			40360.3
GPT	3										101624		1010000			18645.2	40855
GPX1	8	232121	209989	761657	413755	799633	426793	602459	97366.7	1030000		474522		74351.5		69207.8	76402.5		191906
GPX3	10	5180000	3830000	3180000	2740000	3410000	3000000	12700000	26400000	7660000	29400000	9440000	14500000	13600000	14300000	9050000	15000000	25700000	21600000
GPX4	2	145509		236649	163473	285416	182050
GRAP2	4			150174	132270	125976	159514
GRB2	11	279553	128741	490213	425195	401118	445081	163747				75317.2		603967		18855.1
GRHPR	3		16687.3	50416.9	28108.2	56304.3	53626.6	87691.8
GRK6	3	679941	881215	710517	476291	642341	542587
GRN	5	127306		85065	38085.1	40960.7	75729.3	75887.6	55023.3	42733.4	163117	349196	118093	101550		131695	104587	79807.3	49661.8
GSDMA	1		138942			133840	111813
GSN	46	10400000	18900000	16700000	15800000	13800000	40300000	10400000	17300000	18000000	11500000	26800000	23000000	15100000	26100000	23300000	20300000	14900000	19900000
GSR	8	486513	458717	514264	267524	478986	333035	446970	344462	231638	592952	346526	306461	336010	254763	369689	390871	498451	443216
GSTK1	5	70193.6	37594.9	150893	108879	269548	215451	42090.3				15551.6
GSTO1	7	872457	601556	1770000	819421	1920000	1280000	819492			635881	276975		465223		288013		403667	539763
GSTP1	10	212323	156586	350748	224836	241484	282710	250790				112478					195139
GTPBP2	3	12282.6		39545.6	28206.6	56866.2
GUSB	5	50006.1	70502.6	86720.6	71512.4	83451.9	123207	88363.9	62346.1	83944	55769.1	105943	86938.2	82566.1	84894.4	54635.7	55493.2	71581.7	80527.4
GYG1	4	242011		188013	97988.8	110402	113965					96703.6
GYPA	3	632974	389522	730549	401571	1580000	290996
GYPC	1	320683	492320	632844	596404	593365	636634	166907				136781
GYS1	6	67696.7		111278		142149		62938.8
H1-10	2	90102.1	64052.9	217537	116273	54822.1	152510	37193.9				35681.8	22027.9				58300.3
H1-4	4	236386	64670.4	109336	133076		83400.7	184670		11571		38931	35721.8	102945	48897.2	30594.4	62449	80028.8
H1-5	6	1970000	1690000	7730000	793992	1450000	3050000	1890000		149847	204840	1090000	1460000	542552	393277	562792	1290000	141263	128747
H3-7	3	491465	380529	740392	507817	243635	290073	387509					391677	77661.3			187485
H4C16	8	26500000	18800000	33100000	9590000	12300000	24400000	24200000	1300000	2860000	4320000	4950000	27900000	7090000	7140000	3730000	12300000	3380000	2010000
H6PD	15	217195	151639	102823		58719	52561.2	135485	205896	226312	322229	117539	191320	207670	211088	240381	241664	326884	367445
HABP2	18	4290000	3920000	3140000	4240000	3600000	2900000	2960000	1490000	2740000	1970000	2700000	3790000	2690000	2520000	4010000	3560000	1710000	2070000
HACD4	2	97723.2	34867.9	161230	112919	403608	73261.3	103932				37688.1	16409.9				35584.4
HADHA	3					73972.2
HAGH	3	156537	204976	142957	116346	234963	91966	102499				66339.1
HAL	1						34389.7
HBA2	23	828000000	363000000	326000000	187000000	765000000	127000000	765000000	35900000	55500000	47600000	398000000	57500000	134000000	52000000	159000000	171000000	82400000	137000000
HBB	14	269000000	144000000	185000000	94000000	375000000	46200000	255000000	12600000	21500000	13700000	183000000	23600000	54000000	28500000	77800000	66700000	27600000	48100000
HBD	11	10000000	11000000	9970000	7530000	26600000	5550000	14800000	304340	910764	548251	9030000	1900000	2770000	1160000	2610000	3500000	1300000	2310000
HBE1	2	700329	740088	1440000	1500000	3920000	1230000	208330				103407
HBG1	2	1890000	297993	106985	48843.3	640157	154275					62619.9					108251
HBG2	2	5880000	318888				292628
HCK	4	1300000	922066	2060000	1190000	1670000	971019	2890000	661733		285999				918421		797636	488643
HCLS1	2			124649	142660	131543
HEBP1	4	161873	114232	207322	85228.6	481744	94560.3	58019.9
HEBP2	3	327711	92144.1	426669	137220	164990	108809	267319				63037.1
HECTD3	5			30502.6	13979.4	29205.1		204523
HEG1	7	99406	115748	164096	106735	54866.9	115925	131208
HEPACAM	7	629380	284582	94042.7	62903.8									80749.8
HEPHL1	3									16546.8			21177.3	7091.25	20494.7	14574.8			11967.7
HEXB	5	163075	142302	102540	133193	197011	180325	139729	113526		135682	123484	140956	166967	122291	144815	148094	137323	257091
HGFAC	23	1010000	1960000	1560000	1180000	2880000	1500000	2230000	2110000	2920000	3300000	2420000	2890000	2110000	3230000	2340000	2560000	2210000	1470000
HGS	3	56573.9		141040	36947.1	78421.9	60237.6	48984.5				40454.1
HGSNAT	3	69825.4		156775	57044	104773	69960.6
HIDE1	2	212247	224656	178954	107064	128585	102597
HK3	13	156514		96356.5		71100.5	87949.5			2260000		1260000		621633
HLA-A	4	1910000	2300000	4250000	4620000	3860000	7220000	1850000				371179	302362	316980		189158	352108
HLA-B	4	1570000	1090000	1160000	1660000	878990	4270000	2430000	86978.3	61418.2	21698.1	577165	157743	196822	146673	210481	404888	48714.8	245662
HLA-C	8	1460000	1050000	1080000	1110000	2610000	1420000	1060000	248194		139962	107619	414091	308626	330787	613165	288982	205169	725729
HLA-DRA	5	140698	303381	321819	461365	211929	462783	215986				91208.3		138493
HLA-DRB1	1	88828.8
HLA-E	8	118275		48427.3	62912.9	57357
HLA-F	4	75844	123858
HLA-G	1	1370000	1340000	619844	1480000	1530000	1950000	1150000				274676
HLA-H	3	226035		175586		264729		107046
HM13	4	136912	33584.7	151440	85477.8	316147	95339.6
HMGB1	5						23840.4					19462.6
HMGB2	4			38053.4	75294.9	28941.1								20123			15437.7
HNRNPA2B1	5	55350.5	99759.2	112505								251189
HNRNPH1	1
HNRNPK	5	85436.2	44967.3	297993	115392	144982	111183	73308.7
HNRNPM	9	88541	61239.3	166362	99191.9	38790	66252.1
HNRNPU	10	136011	71242	275602	121054	99831.6	87309.9	236074	75090.2
HP	35	2010000000	2510000000	1660000000	397000000	247000000	63700000	1900000000	662000000	905000000	397000000	378000000	565000000	1670000000	324000000	1200000000	351000000	391000000	660000000
HPCAL1	4	91852.7	56655.3	460088	201343	206611	197074	138415				19440.1		28520.3
HPN	4	2610000
HPR	18	48700000	23600000	81200000	25600000	18800000	13700000	61700000	36800000	67900000	28000000	56400000	57500000	30500000	74700000	18700000	36800000	29700000	19500000
HPRT1	4	60317	55503.7	160102	82398.8	193456	96160.4
HPSE	15	1020000	584562	645740	753963	967782	789080	282804	145605	251615	175546	484214	291712	566998	247587	342328	339289	358890	407754
HPX	45	458000000	389000000	296000000	207000000	252000000	211000000	277000000	255000000	251000000	201000000	219000000	233000000	252000000	205000000	329000000	248000000	203000000	251000000
HRG	36	17700000	19200000	15300000	17600000	18200000	22400000	25600000	30000000	27000000	34400000	39000000	13900000	25600000	35900000	45300000	23700000	38300000	21300000
HRNR	52	16197.4	342346	219169		837836	664424		39574.7	74354.1		119302	82012.2		46617.9	205435			242941
HS2ST1	1			27926.8	23307.2	34358.9
HSD17B11	7	235612		217119	187439	233212	138042	307068
HSD17B12	7	700533	338733	242524	280515	293699	230546
HSD17B4	12	872193	715866	726018	741423	1160000	890058	494454
HSP90AA1	7	192107	106268	258889	174760	286185	217725	143302				64945.6
HSP90AB1	6	90767.3	78173.6	149679	127658	193367	147428	66795.1					56119.1
HSP90B1	25	1120000	628811	1120000	684063	1740000	733068	720629	320977	360494	222054	417063	404087	376198	343271	380612	422711	362637	469946
HSPA4	6	79341.7		150266	74503.1	105940	68469.5	65645.6
HSPA5	30	806168	449535	899813	643899	1040000	552654	653747	394029	337417	349219	486211	253665	379510	387856	434123	491372	357392	282547
HSPA8	22	12600000	4200000	10100000	3990000	11000000	5560000	6320000	899156	456761	2220000	2440000	752652	1370000	804862	1790000	1150000	1430000	979488
HSPB1	8		385805	483687	326944	344118	511650				140213
HSPD1	4			59551.9		23224.7
HSPE1	2		1790000			24086.7							119017
HSPG2	86	682686	1930000	502818	861351	757279	2230000	719554	664937	476312	712128	780035	660236	556185	698033	825688	729569	726709	973494
HTRA1	3	42900.4	31942.6	33533.5	29241.1	16764.3	48864.1
HTRA4	1	1680000	2120000	995628	1060000	1240000	681915	2690000	2290000	1440000	1340000	1810000	1870000	2260000		2690000	2000000	1690000	2060000
HVCN1	4	142785	61028.9	241401	290119	324862	325615	100574
HYAL1	6		42276.4	68031	65125.7	42620.5	58286.1	47424.5	280464	183731	166369	140922	186595	184122	267234	188226	224489	273584	295092
HYI	1		75332.2	128856		36173.1	13198.3		923252	866841		231123		2690000			445925	2760000	1700000
HYOU1	14	212536	253779	89203.9	93003	151074	183305	88507.4	204469				292210	189033					173613
ICAM1	9	996144	621084	469034	537947	276790	393475	396368			316952	261900		266951		261373	230035		336247
ICAM2	3	278636	302111	974403	727753	590268	726201	438365				139802	64099.8	116688		136423	128717
ICAM3	5	1860000	597490	1940000	1270000	1280000	1330000	611522	348096	146633		258677		284359			463168		300683
ICAM4	3	131908				138812	97644.2
ICOSLG	1
IDH1	6	565598	592085	655105	555999	676719	484080	592422	536178		1050000	415175	375957			416926	409616		567949
IDH2	8			273766	742348	245482							183397
IFI44L	1
IFITM3	2	241906		52005.7	57543.3	50471.1	35034.1	88069.8				79150.3	87223.9
IGF1	3	80352.4							18704.1	57259.5	35434.8	43010.7	110112	129286	106113	117749	83461.3	21033.4	67748.7
IGF2	3	668715	1260000	694350	566697	435026	463023	1230000	479183	1090000	670796	2110000	1180000	1360000	1370000	1860000	1930000	626586	1000000
IGF2R	44	574817	403493	468112	298297	446681	360095	452757	352303	332735	316722	506098	441453	457848	357646	399890	408576	494136	400329
IGFALS	25	3240000	4970000	4400000	2710000	5300000	3910000	5980000	7420000	11100000	15600000	9160000	9760000	12900000	14000000	11800000	12600000	14700000	13300000
IGFBP1	1	85169.4		47434	58762.4			61941.8
IGFBP2	14	482711	218435	190987	136129	136659	93807.2	608206	61123.9	327622	45041.9	164445	157092	128222	248368	98697.2	191486	74114.1	234700
IGFBP3	17	881549	1290000	1160000	1070000	1020000	1160000	1060000	1770000	2700000	2220000	2250000	1790000	2410000	3690000	3150000	2410000	2520000	3270000
IGFBP4	4	120896			40335.1			126458		221462	239880		48619.7		205137	92072.1	182116
IGFBP5	2		171080	187169	151726	149527	169319	75940.4		196618		194600	172667	144657	124789	294888	359922	37604.7	135932
IGFBP6	5	245871	330896	138413	117878	167829	137549			450985		171549		154273		133330	294069		278392
IGFBP7	2	62245.6	51084	40953.3		33692.2										56331.8
IGHA1	30	870000000	606000000	179000000	126000000	115000000	168000000	792000000	719000000	436000000	278000000	182000000	436000000	344000000	192000000	474000000	580000000	361000000	486000000
IGHA2	26	82000000	65800000	10500000	4360000	8700000	10200000	37500000	39000000	29700000	21000000	15100000	30700000	22400000	22300000	38800000	41600000	33600000	61500000
IGHD	16	7800000	7540000	5680000	5730000	481731	590889	5670000	4760000	9600000	2580000	3580000	38200000	1350000	44700000	6430000		10800000	6120000
IGHE	21	33983.6	262031		469959				525886	108994	186958	28928.8	1360000	20011.7		76928.5	486820	254824	475551
IGHG1	32	5020000000	5770000000	3380000000	3630000000	1870000000	2130000000	3680000000	7250000000	5470000000	5470000000	8040000000	7360000000	5220000000	8420000000	6050000000	6140000000	5270000000	5420000000
IGHG2	19	163000000	157000000	74700000	60200000	55000000	56400000	181000000	305000000	333000000	306000000	226000000	652000000	180000000	472000000	414000000	695000000	426000000	281000000
IGHG3	20	155000000	193000000	278000000	74200000	36200000	20300000	133000000	246000000	44600000	93100000	425000000	441000000	80500000	261000000	163000000	211000000	94900000	127000000
IGHG4	18	110000000	33000000	27000000	20000000	10300000	30000000	25200000	79700000	21300000	172000000	28700000	139000000	15100000	62900000	54900000	43500000	34900000	58800000
IGHJ2	2	874429	1470000	1140000	1790000	598095	876912	340844	293092	246498	726869	221530	184452	148862	1070000	157888	439887	227400	278463
IGHJ6	2	113542	85940.5	391145	59984.6	734289
IGHM	68	1890000000	1190000000	3100000000	2210000000	1190000000	1120000000	2720000000	1980000000	1930000000	1260000000	2030000000	1340000000	994000000	3230000000	1290000000	1320000000	1510000000	1020000000
IGHV1-18	8	4430000	6270000	5520000	4600000	2360000	2210000	2870000	2770000	2270000	6770000	2330000	2890000	1350000	4150000	2430000	2480000	2440000	3260000
IGHV1-2	8	6780000	8730000	3260000	783069	2430000	1780000	8980000	1830000	1350000	2500000	8070000	4340000	3740000	7890000	7450000	7690000	5050000
IGHV1-24	6	989169	705301	863068	514031	357949	412149	571697		1500000	2210000	932535	1110000	1000000	1130000	1290000	1150000	1190000	951318
IGHV1-3	10	9880000	10400000	9170000	8260000	2900000	4390000	5680000	3530000	4110000	5650000	7310000	7910000	6780000	9790000	3670000	8430000	8290000	7710000
IGHV1-45	5	1250000	1450000	786087	715077	628017	649932	481925		596298	285323	1160000	1860000	316786	1080000	972937	1040000	1320000
IGHV1-46	7	9140000	10700000	10700000	9200000	11600000	9510000	4890000	3620000	2220000	2960000	3230000	4920000	2800000	5020000	2830000	2460000	3210000	2800000
IGHV1-58	7	403663	575256	463360	514831	520965	194067	1070000	1500000	946539	1100000	528526	1360000	1080000	1570000	1170000	944162	1170000	481565
IGHV1-69	4	7090000	2750000	10100000	3990000	1490000	1610000	981149	1500000	7300000	1660000	4760000	6920000	1250000	17600000	2390000	4750000	5010000	7990000
IGHV1-69-2	8	446016	745226	569855	978782	385326	305625		2220000		767429	326334	347872	430792	881734		282088	787480	249116
IGHV1-69D	4	680931	1560000	1480000	1780000	1190000	1800000	454988				259249	157677	37069.9	313643	133461
IGHV1-8	7	3380000	3060000	1180000	1740000	999187	952604	3200000	2270000	2220000	1840000	3320000	1660000	2150000	5750000	4110000	4030000	2620000	2840000
IGHV1OR15-1	6	79500000	64600000	30400000	21500000	11500000	15700000	37900000	24100000	22100000	60800000	33400000	56300000	10000000	45200000	52100000	37300000	47300000	47100000
IGHV1OR15-9	5	1080000	495634	570125	432942	269466	566374	965495	1960000	1590000	921526	656817	744298		1800000	551918	1050000	616303	250271
IGHV1OR21-1	1			103704	130892	31026.1		974419	293777	538322	376842	1070000	560090	262869	506294	664731	611918	337719	407005
IGHV2-26	4	3010000	768110	1710000	671737	635168	1410000	1980000	2130000	1700000	2620000	2630000	3480000	1160000	4130000	1010000	2380000	3020000	2720000
IGHV2-5	3	169559	178152	277115	178679	264026	297685	347386	701960	371269	171270	369206	289787	192032	467985	486948	647034	787371	718047
IGHV2-70	1	130577	70725.3	78897	208698	35631		103438		78950.2	180157	541232	131367	188230	131115	162032	109412	217152	431568
IGHV2-70D	4	521878	28563.2	248596	467167	233292	748542	747850	345625	957172	502286	1530000	969010	858900	830115	508992	336571	541681	405476
IGHV3-11	2	368085	445634	200399	224147	170968	197831
IGHV3-13	4	2640000	297573	366632	437553	276186	246688	246572	258957	520651	229030	385562	339912	247133	330207	414933	295881	307622	396270
IGHV3-15	9	4620000	3590000	7780000	6490000	4510000	3250000	2800000	4570000	803998	468774	3840000	2960000	850637	1470000	1540000	1010000		172123
IGHV3-16	1		152892	141830	78045.4	213569	243426	1250000	174445	250731	170451		298882	149906	419389	310952	157291	150923	432329
IGHV3-20	4	1210000	1610000	749218	1020000	616468	489513	963357	282138	220968	130481	685111	354632	162382	426440	420585	447208	411839	243571
IGHV3-21	4	400719	484769	447299	457820	296338	401492	161980			136106	144640		77460.6	185894
IGHV3-23	5	1280000	1880000	1750000	1700000	1280000	1750000	255348		276720	282145		525182	236620	300498	130061	520691	482203	285920
IGHV3-35	2	344243	339531	492106	484778	901062	496751	72427.6	81701	103957	185657	145497	410792	93846.5	379585	585292	161983	37511.1	85532.8
IGHV3-38	3	2330000	2400000	2080000	1420000	1300000	1320000	2500000	2980000	4750000	5230000	4270000	5200000	3820000	5460000	3300000	5950000	4720000	8310000
IGHV3-38-3	2		486848	487066	388064	591546	433790	60818.8	218706	61303	188742	116448	151010	10950.4	149188	64126.8	48224.7	81887.6	74063
IGHV3-43	3	2310000	854405	787603	1020000	1200000	1240000	1500000	381489	1240000	1600000	1850000	986975	1780000	1340000	1220000	1510000	169763	645609
IGHV3-48	2	835072	1070000	946423	1140000	672673	797831						153700		467063		513573
IGHV3-49	8	13000000	13400000	6180000	11500000	8130000	9010000	13900000	23000000	25000000	18700000	19000000	23300000	11400000	48300000	38200000	32100000	52200000	42200000
IGHV3-53	1	600842	907285	731389	970059
IGHV3-64	5	2400000	2350000	4940000	1830000	1480000	2190000	2270000	4180000	4370000	4360000	3460000	7500000	2390000	13500000	3740000	4100000	4230000	4090000
IGHV3-64D	6	6740000	3000000	7040000	1490000	1490000	2720000	3720000	6760000	5400000	4190000	3420000	6720000	3940000	5720000	5750000	7300000	7500000	6780000
IGHV3-7	3	109000000	120000000	68100000	84100000	55500000	32200000	190000000	128000000	114000000	130000000	118000000	214000000	114000000	314000000	156000000	207000000	184000000	193000000
IGHV3-72	4	638836	2000000	1050000	478743	968316	578339	843406	1700000	1390000	1220000	783226	1600000	442458	3820000	1460000	1940000	1200000	779472
IGHV3-73	6	575155	621429	588309	332087	207327	182473	377308	518474	363223	315452	426030	242409	406759	438115	268240	232333	459960	551067
IGHV3-74	2	2490000	2710000	2870000	6430000	1550000	1360000	1600000		82376.7		1470000	731842	104322	648091	938309	365430	28333.8	28116.5
IGHV3-9	1	155658			202251			188099	165255	268635	254425	320641	44591.4		531374	112909	166360	633040	354579
IGHV3OR15-7	4	515186	398331	810473	810749	557855	412441	511586	698254	600884	1210000	517154	833314	557440	1970000	690556	231272	671654	570235
IGHV3OR16-12	3	931190	2740000	1500000	1970000	3280000	2460000	1280000	880378	3920000	847248	2240000	2210000	1580000	2600000	3070000	4690000	1340000	1880000
IGHV3OR16-13	1					93695.6		29072.4	102546	221540	86180.3		391015	35158.8	107775	654700	158277	69232.9	113301
IGHV3OR16-9	3	309000000	339000000	283000000	386000000	176000000	170000000	261000000	112000000	189000000	108000000	173000000	297000000	132000000	430000000	261000000	288000000	122000000	144000000
IGHV4-28	2	2530000	972663	1570000	540460	383958	458436	2720000	3090000	1660000	2790000	2060000	1520000	1180000	3250000	2190000	2890000	4100000	5710000
IGHV4-30-2	2	259086	176495	133616	124290		128523	60068.9	167410	77007.8	374836	102301	128330	97624.7	77113.9	97881.6	75619.7	279426	65662.1
IGHV4-34	2	12100000	18200000	22000000	55300000	17500000	15200000	6730000	2420000	3290000	1910000	3250000	3770000	2290000	6620000	2800000	10300000	3220000	5890000
IGHV4-4	1	2170000	2490000	1680000	1580000	1110000	1630000			704494	834245	2320000	1420000	589135				1080000
IGHV5-10-1	5	737805	252798	778567	571577	351143	313970	622152	169085	158267	651530	669590	488216	2520000	243288	538532	846451	392741	699659
IGHV5-51	10	32000000	28000000	32100000	20700000	8630000	13500000	26600000	24000000	9570000	12500000	23700000	9910000	16300000	28800000	17600000	20000000	28900000	13000000
IGHV6-1	3	3910000	2380000	2600000	1350000	1640000	563307	14900000	2530000	3520000	6930000	3020000	3410000	4130000	13100000	5410000	2880000	2650000	1930000
IGHV7-4-1	5	391206	635490	3330000	1230000	44478.8	388615	1290000	891907	1320000	900283	858360	671316		2920000	172161	850528	14175.2	1310000
IGHV8-51-1	1	270442	133999					132690	193194	94177.6	133019	160628		206767	65529.1	1170000	346305	189121	534775
IGKC	24	1730000000	1310000000	875000000	811000000	426000000	675000000	1460000000	1790000000	808000000	1750000000	1870000000	1890000000	1080000000	2420000000	1710000000	2150000000	1530000000	1810000000
IGKJ1	1	268205	77632.2	94611.5	42798	29908.3		243423	734107	379099	1540000	447017	478666	374129	2030000	510972	663258	1340000	635061
IGKJ3	2	390196	128995	151131	199694	113532		694223	1020000	799851	2220000	612116	555008	818692	2400000	915413	698292	1520000	1460000
IGKJ4	1	210031	221629	242422	75802.3	212303		599431	778995	1280000	4070000	680508	674692	456020	879099	1660000	1950000	986950	2760000
IGKJ5	1								83620.9	3012.9	134553		13135.1	21042.7	36602.6		35560.5	70984.5
IGKV1-16	5	25700000	10000000	10600000	4670000	2650000	5640000	6840000	8010000	9100000	10200000	6720000	8240000	5810000	19600000	6250000	8720000	7840000	10000000
IGKV1-17	5	10200000	9630000	10500000	7350000	4170000	5520000	10100000	7780000	11200000	13300000	13600000	20700000	5760000	14600000	8860000	18900000	13600000	7660000
IGKV1-27	7	2300000	1960000	1820000	1020000	1050000	834591	1360000	5470000	4160000	5780000	2410000	2650000	2120000	6780000	2700000	2710000	5930000	5110000
IGKV1-5	7	18300000	19100000	17700000	16900000	10700000	14700000	25400000	65500000	55100000	72100000	32000000	92500000	27200000	115000000	65200000	77400000	35300000	59200000
IGKV1-6	3	458233	1130000	677312	496970	268697	315669	176735		160273		279869	246728		548483	317445	239197
IGKV1-8	3		756410	80376.2	837058		4860000	167754	65457.8	23120.4	36105.5	287770	51488.6		114925			107999	48095.5
IGKV1D-16	6	2950000	2770000	2080000	857819	847194	1060000	2920000	1310000	3790000	2600000	3760000	4000000	1970000	3980000	2080000	4010000	4070000	2720000
IGKV1D-17	3	3900000		268998	209995	109739	653958		2570000			555841	1920000	709302		986250	4890000		1110000
IGKV1D-8	9	3310000	3870000	1540000	1640000	704937	1800000	1250000	3030000	2000000	4080000	1560000	2680000	1300000	3060000	1680000	2000000	3170000	3620000
IGKV1OR2-108	2	181940	184748	150468			128452	87283.6				159861	260582		202121	113367	153199		209986
IGKV2-29	2	128008	116238					154769	285195	253535	336916		225417	404303	2000000	336014	189746		213389
IGKV2D-24	1	90651.7		66793.5				261566		25999.4			191427			85272	89917.3
IGKV2D-30	1	363388	3100000	526812	137124	312528	195669	219670	209210			579762	285973	436836	1690000	1200000	662399		138973
IGKV3-20	4	522874	346915	448827	1390000	163706	449911	1390000	2080000	1180000	2770000	1050000	1340000	742968	4430000	1060000	1010000	1150000	1140000
IGKV3-7	4	1360000	1580000	1330000	964124	410702	1030000	1860000	2440000	6820000	2050000	1260000	2180000	3410000	11600000	2040000	1870000	1810000	2400000
IGKV3D-15	2	23800000	17500000	7760000	4800000	5670000	5420000	9950000	32300000	22000000	14700000	16000000	16000000	20400000	54400000	19200000	27500000	43600000	37600000
IGKV3D-20	3	26900000	26800000	11100000	6380000	13400000	10100000	24400000	141000000	43700000	83600000	35000000	55100000	53400000	97500000	54000000	77500000	86900000	112000000
IGKV4-1	8	34200000	26600000	51800000	29200000	20800000	19000000	24100000	99800000	59100000	67700000	42400000	81800000	64100000	190000000	60800000	66100000	74100000	87600000
IGKV5-2	1			11904.1
IGKV6-21	1	1230000	1740000	144800	285950		822252	1380000	371033	1490000	639018	3110000	3380000		2170000			1310000	641151
IGLC1	2	5450000	3260000	3720000	3320000	832745	2430000	6520000	31700000	6610000	18800000	6970000	3310000	3690000	5840000	6280000	15700000	14600000	16000000
IGLC3	4	345102	116318	352721	70860	57136.2	152614	106212	242190	15048.8	33195.1	151518	157102	46875.5		161844	60944.2	120805	199201
IGLC6	2	1950000	2110000	1690000	1010000	587424	531879	1740000	540487	1220000	830239	1820000	1570000	667483	1210000	1060000	1420000	417602	1440000
IGLC7	5	3600000	7880000	10100000	1150000	1160000	2900000	7980000	861852	4860000	1560000	5950000	12300000	4760000	1600000	5890000	3140000	4970000	1990000
IGLL1	8	25900000	27200000	11100000	12800000	6710000	9810000	29900000	25700000	29200000	13700000	17700000	25900000	11100000	19700000	19500000	18100000	20900000	17600000
IGLL5	2	14000000	10700000	9400000	4450000	2860000	2330000	13700000	41800000	24100000	25500000	12500000	14800000	19600000	7670000	8040000	12300000	41400000	8630000
IGLV1-36	6	662617	366241	524975	1960000	117947	547436	473049	746611	1300000	1030000	1240000	677976	342071	1760000	573857	393536	832903	476562
IGLV1-40	4	16600000	18100000	13800000	18400000	6820000	6990000	11900000	16300000	10000000	9280000	11900000	14500000	8990000	16400000	10500000	6630000	10000000	10900000
IGLV1-44	2	1870000	3350000	2340000	5130000	1080000	3700000	1760000	923186	1060000	604405	693852	894058	873983	1040000	462563	1060000	1080000	760076
IGLV1-47	5	7390000	5090000	8260000	6160000	2350000	2550000	3590000	2790000	4110000	2650000	4700000	5240000	2440000	5650000	3510000	4190000	4300000	2970000
IGLV1-51	4	2800000	3230000	2450000	1920000	875712	1220000	2980000	6660000	6060000	4590000	4520000	4640000	4340000	8110000	2230000	4560000	5860000	5180000
IGLV10-54	1		163445	45536.8		166568		84904.1		84514.2		272403			862122	697954			46864.1
IGLV2-11	2	230120	106941	616563	251857	75804.7	80774.6	3670000	402323	287506	388674	1920000	661283	983463	4710000	888341	1580000	270823	2420000
IGLV2-14	3		2430000	3410000						111111	79519.6				1680000			45424.1
IGLV2-18	4	4250000	2020000	2950000	644970	2130000	1960000	4280000	4160000	6720000	10200000	3040000	4840000	2500000	8340000	4970000	3500000	3680000	9770000
IGLV2-23	2	615756		1290000	364024	189401	175870	562152	1740000	199332	1230000	594826	383649	648970	2540000	103873	515579	903197	1130000
IGLV2-8	2	746771	246836	264767				1150000	829976	1690000	618804	850290	994543	1230000	2050000	1540000	734387	1030000	840411
IGLV3-1	3	214993	327362	398969	1350000	72355.4	314281	145310	411726	287673	788277	524182	589573	482594	979525	177965	200210	963065	583729
IGLV3-10	4	33400000	38700000	37800000	47000000	15700000	9170000	22200000	18500000	10400000	1940000	57000000	19500000	8980000	21900000	20500000	17600000	20000000	11800000
IGLV3-12	1			81504.8	92417.3		59222.3		422552	573837	140946		1370000	179064		140923	382678		316816
IGLV3-16	2	636790	893120	624398	499814	418645	476691	815853	410720	388750	993699	2460000	553303	524948	1170000	898237	782918	379499	3620000
IGLV3-19	5	7910000	1900000	2450000	2430000	1160000	1740000	3850000	2180000	4770000	2170000	4680000	3680000	2860000	4330000	2720000	4220000	2240000	2100000
IGLV3-25	1		43436.6	54031.3	103179	8522.22		78121.1	588006	245906	350821	192512	432904	241991	333904	110433	160117	701468	289874
IGLV3-27	4	2150000	1310000	1600000	2790000	464792	934714	2020000	7590000	4090000	9940000	5200000	5350000	5310000	8180000	5050000	2830000	8310000	6740000
IGLV3-9	3	384693	136983	173538		56233.4		152756	208425	220852		281730	385506	131075	484815	174561	540625	198644	86049.7
IGLV4-3	3	155968	92007.6	101738			185763	245848	218981		94605.8	223773	159279		468864	256532		436810	80757.4
IGLV4-60	5	394987	222012	139181	159251		98227.2	190987	29585.8	150293	55990.7	84963.4	144298	248426	111904	176840	154134	139920
IGLV4-69	4	322305	137160	191087	129779	55652.7	321313	181697	146934	229048	144284	367460	265042	94801.5	410136	218417	137668	133158	90256.8
IGLV5-37	2	887224	592870	613223	291386	202075	254796	901704	623519	557848			602717		548297	762369	620247		547060
IGLV5-39	1							57521.7	34968	40825.3	57166.4	49037.1	36421.4	46360.4	60251.6	44319.8	44647.2	27466.9	148133
IGLV5-45	2								155844	263763	84585.7		126270	36995.2	202867	127385	152717		185024
IGLV5-48	1							7572.24		77637.3		6806.19	19161.7	3624.26	13904.9	13717.6		7607.75
IGLV5-52	3	30208.7	35107.6	93916.9	104360	7744.75		323705	8473.85	22152.1		37085.3	69431.2	15343.5	32499.4	85318	76982.5	18755.1
IGLV6-57	2	6410000	5700000	4270000	4340000	959594	1220000	4230000	1360000	513885	322273	5210000	523865	588593	202939	710172	791895	27127.2	114417
IGLV7-43	1	78990	15113.7	48235.7	97724.1	6830.07		223247	139054	229717	290962	86049.9	113932	46739.3	401979	689669	81746.7	75074.4	155465
IGLV7-46	2	5150000	1790000	5790000	3200000	2330000	925183	20900000	1130000		604999	4010000	3630000	1130000	6420000	20000000	1430000	3130000	3380000
IGLV8-61	4	4620000	1880000	5910000	3040000	1160000	1610000	7730000	3580000	163067	6150000	4010000	11400000	2710000	155283	2910000	3950000	4730000	4240000
IGLV9-49	4	6350000	4400000	5710000	9390000	2120000	2300000	11900000	57900000	15900000	26700000	9420000	2690000	4170000	3790000	11400000	18900000	2570000	2000000
IGSF8	11	300783	160118	366840	458523	259932	315098	247380				245617	75986.7	155944	49635.4				52761.9
IHH	1			58553.1	31077	66805.4	64995.6	95859.3					120769	113463		135024	111488
IL17RA	3	232730		770121	380328	439458	662826	296647
IL1RAP	8	401124	277945	342469	216882	378692	285430	366327	431918	336134	468578	312164	317620	286022	480540	405124	358919	543031	363931
IL6ST	4	282277	275233	139999	112487	178268	174064	270512			150228					237255
ILK	31	1880000	1630000	5720000	4500000	5870000	7110000	3660000	726072	213490	667350	1410000	639019	1250000	1050000	1400000	1280000	721668	804450
INF2	18	28802.1	73263.3	132944	201007	266613	244467	71685.6	794449			49524.9						1100000
INHBC	9	260482	185900	78198.5		178072	74222.7	117626	46980.3	75360.4	214417	139285	136508	108950	46978.4	123500	69711	92746.5	51233.7
INHBE	11	305068	292183	165693		146737	73780.6	260772	590426	301501	354710	290364	269973	349140	199514	337397	216240	516931	325039
INPP5A	3	92248.3		223721	148989	226462	262693	86885.3
INPP5D	4	36080		18329.5	13462.9	27896.1
INTS10	1		486092	331724	136590	76449.9			1720000						2880000				3310000
IPO7	3			69268	46158.1	60686.5	52117.1
IQGAP1	24	135770	111399	263421	215507	162475	197186	111628					4103.04
IQGAP2	17		191262	157068	121478	189817	103041	194391
ISG15	4	28802.8
ISLR	1	183664	333318	182485	199141	225087		217822	476941	302418	408264	185436	318814	303175	282253	226192	387919	426099	725030
ISOC1	5		235655	211075	260563	303958	187685		77421.7		57885.8					49744			89025.8
IST1	12	1160000	581157	2920000	911789	1640000	861611	1550000	106882			309992		285050		319422
ITCH	5	429303		167051	205706	189623	120010	41324.6				61012.6
ITGA1	12	679013			124972
ITGA2	37	417871	471122	1260000	717265	1360000	1620000	523529	308479	212452	198764	314410	99500.7	389767	273518	188863	161824	404534	318846
ITGA2B	55	12900000	11700000	51300000	43200000	42300000	57400000	30000000	5040000	1400000	3820000	11000000	3860000	14400000	6470000	8770000	7160000	3660000	6060000
ITGA4	7	450460	190086	250267	246963	311020	286339	89991.7				45651.7
ITGA5	12	265578	260380	364112	453060	394844	522019	215240	97009.9			137576	88813.4	185381	73968.2	151803	135285	79229.3	96744.4
ITGA6	47	7830000	10300000	32900000	50000000	29700000	43000000	18400000	4110000	1280000	1360000	6310000	3300000	5880000	4160000	6530000	4680000	4270000	3390000
ITGAL	10	212322	198924	284173	308566	150384	250768	158759				97213.4		54528.1			120028
ITGAM	42	2060000	866790	3300000	2000000	2140000	2440000	654702	125265	127142	185810	264884	156542	258649	116313	170446	345803	135366	210455
ITGAV	5	117688	102119	161043	140013	153369	141421										180251
ITGAX	4			146229	104959	81117.5	119721
ITGB1	33	3050000	2170000	6450000	8560000	5880000	7270000	3460000	843846	369225	519602	1400000	762518	1850000	988508	1680000	1250000	706644	1040000
ITGB2	38	1970000	839335	2780000	2010000	1850000	2390000	597078		258703	91710.6	230417	113054	316739	316887	198948	276152		1260000
ITGB3	42	7790000	6340000	29100000	23000000	25200000	33400000	14000000	1050000	347909	1010000	5590000	1770000	3660000	1630000	3710000	2480000	1340000	1390000
ITIH1	58	51000000	61300000	41100000	26000000	42000000	30300000	56000000	37200000	49600000	32400000	72100000	56300000	53700000	34100000	73000000	58600000	37600000	31000000
ITIH2	54	65600000	87200000	74500000	36800000	75000000	40900000	100000000	82800000	114000000	84100000	124000000	106000000	98800000	83400000	135000000	122000000	87800000	79900000
ITIH3	35	12300000	8500000	5420000	2700000	4510000	2290000	6930000	1850000	5270000	2430000	6920000	6360000	5190000	3800000	5910000	5680000	2770000	4170000
ITIH4	76	306000000	309000000	322000000	410000000	219000000	214000000	348000000	224000000	221000000	162000000	278000000	289000000	362000000	248000000	241000000	332000000	165000000	197000000
ITLN1	8	150970	386849	168859	232098	1900000	719061	245239	177012	309099	251835	504857	308967	328734	295895	203969	228842	162435	449943
ITM2B	8	398299	166553	328263	150035	162179	98245.4	107559	229185	156394	101630	45274.6	178717	166565	112295	82180.6	261993	187523	381824
IVL	5		19917.6
JAK1	5	151494		152291	84115.9	107085	146027	156127	10512
JAM3	7	202175	172696	663440	1010000	698255	921701	310480				122989				111248			147632
JCHAIN	12	91700000	51000000	93000000	46300000	16000000	20500000	118000000	70500000	86500000	46900000	93200000	70200000	38300000	177000000	52800000	43100000	36800000	46500000
JUP	23		641563	308153	187080	365491	574262			236450		161055				130615
KALRN	5			233937	183051	175739	240162	178033				41694		80164.9		62320.9
KCNA2	1			170030	252383		848958
KCNA3	1					112201		134781						41236.8
KCNAB2	4							31919.3
KCNK6	2	766178	197887	414193	471364	372096	406866	347949		117149						164175
KCTD12	7	140358	883849	103277	579788	105443	108475	40249.3	111627	59402.4	42221.9	184331	101941	81660.7	104423	85671.9	183163	75048.8	125548
KEL	15	208196	134264	402787	212177	284547	157149	175589				63830.1		46353.8		19377.2
KHSRP	5
KIAA0040	1	28165		36431.1	20198
KIAA0513	3			179324	173274	184330	203838
KIF2A	5			200752	119415	229973	224944	117991
KLKB1	47	13700000	19800000	21000000	22300000	16000000	12500000	15500000	19600000	25800000	21300000	28100000	30300000	23500000	18500000	30500000	25900000	19500000	14500000
KNG1	52	48000000	50700000	41600000	37800000	38600000	45100000	41000000	30700000	35100000	25400000	36100000	31100000	30700000	23400000	48500000	31700000	28400000	17000000
KPNB1	7	100554	81332.1	200743	123616	181651	121333	131437				16450.1
KPRP	3		110577	86288.8	54862.9	91952	146201					85876				315565
KRAS	3	388496	168503	190860	166746	287070	154240	208574
KRT1	50	399834	49600000	15900000	6770000	39900000	38700000	805715	1090000	2280000	500127	13200000	5110000	1450000	4240000	8620000	1280000	1210000	1220000
KRT10	30	305805	18200000	18500000	12600000	15300000	31900000	752780	1320000	1650000	263962	11700000	2250000	1270000	6520000	4700000	1000000	1450000	1580000
KRT14	16	40865.9	3250000	1500000	422599	941541	1810000			378824		640973	200417	185471	248611	263305	40638.2	92948.2
KRT16	17		4670000	645473	87799.2	308432	992123			883121		173730	64590.6	376584
KRT17	15		682758	104398	58902.2	720442	538986		668305	144741	108104			115002	212064
KRT2	40	524258	2920000	4000000	2760000	2520000	12800000	352542	342532	322497		2610000	688269	777688	1830000	1380000		214692	482424
KRT31	5	188804	153107	942127	1700000	1510000										825535
KRT32	3
KRT33B	4	127961				37690.6	41997.9
KRT35	7		109935		90735.5		94416.3
KRT36	11	832558		957097
KRT4	2		101230	42850.2		16931.3	19008	42717.2				22335.8	13246.8			10659.3
KRT5	21		3740000	1980000	678660	2020000	2350000			276720		909610	293124	218792	336830	448260	229749
KRT6A	3		3200000	378867	128052	267201	1750000			380668		87236.8		110920
KRT6B	2		724854	90048.9		119730	191331			129174
KRT6C	2		413435							139366
KRT71	1
KRT77	10			55768	63970.8		168689					35532.4
KRT78	9		326033	172505	107889	297367	430369			91863.6		176989	101795			107924
KRT80	8		217907	97735.5		119658	197768				1180000
KRT82	8
KRT83	1
KRT84	27	50713.7
KRT85	6	188958	225839
KRT9	45	968016	58300000	9730000	5210000	49600000	46000000	652060	412539	2220000	564164	8340000	4810000	920002	1280000	8200000	1090000	606460	474772
LACRT	2
LAMA2	38	444876	378868	316955	265969	197908	184102	277020	120870	187209	526480	263255	213248	121034	108733	298283	77661.7	163803	297605
LAMB1	17	158918	97364.8	82606.5	92382.3	60925.9	61685.1	140437	126114	75181.6	140665	99751.7	78761	38309.6		118993	129222	121839	74442.1
LAMB2	3	19811.3		48692.9			33032.5		40600.5	22611.1	41713.7		39439	25395.4		14530.8		48727.6	79835.5
LAMC1	17	260960	264250	94757.7	68236.3	135473	145698	145998				113651	137673	81364.9	48862.1	124818	77205.3
LAMP1	4	445317	273641	1170000	571922	605728	502260	763787				176826		506933
LAMP2	3	583945	551037	1730000	917415	646103	1000000	536505	168023			307014	92999.7	378374	90305.3	165543	194524	227212	259102
LAMTOR1	6	955592	417425	973110	485462	764439	644039	613737			148926	254419		360811		230032	167199		192596
LAMTOR2	1	397318	253147	796037	343293	535781	427529	580429			40364	171991		154195		93106.1		46342.5	81878.7
LAMTOR3	2	313625	136229	553724	320395	510880	399384	448742				77510.3
LANCL2	3			37747.5	24388.7	31258.5	48778.7	55948.1
LAP3	19	121273	48630.3	77038	99469.5	108547	102439	75253.8			261384	48468.3	52548.5			47316.7	65280.2	77418.3	49253.7
LAPTM5	1	325667		376063								322082
LASP1	6	119702		197898	88536.4	216291	144312
LAT	3			417827	99251.4	393406	230306	71797
LBP	17	43200000	13600000	5530000	4450000	3470000	1640000	3690000	8460000	4610000	8830000	5030000	23600000	7550000	11500000	4830000	8570000	6340000	7180000
LBR	4	619450		448171	173100	265044	182436	485163
LCAT	11	1210000	1810000	1250000	1330000	1810000	1430000	1230000	746830	1430000	1540000	992376	1080000	1900000	870977	1690000	1140000	908343	1280000
LCN1	1					207228	302547
LCN2	8	1220000	750000	1700000	987727	793764	1070000	1030000	203122	435716	293637	304295	432644	673317	305245	338279	496166	194559	310730
LCP1	22	1380000	1350000	1170000	1070000	901804	992656	836136	927341	590161	1530000	488489	720693	746189	479119	774216	853520	1250000	943410
LCP2	4			59113.1	84908.4	93625.9	78446.8
LDHA	15	460788	273310	805947	412831	813104	582125	412611	407670	242971	494320	165297	196917	322411	253354	241587	309083	421385	410809
LDHB	13	874446	890888	1740000	1250000	2250000	1730000	1380000	263454	274249	425808	514022	642134	416538	303916	569751	536615	257154	557463
LDLR	8	65792.3	77368.9	15454.5	41981	66689.4	42886.1						34414.6
LEPROT	2	90121.4	53217.5	162567	130121	202635	119900	43886.5				16167.4
LGALS1	3	30489.5		35956.7		88888.6	169639						3239.31
LGALS3	6	205581	235490	352118	710984	244997	217785	316625		122692		372875	144538	160359	154176	196058	219637		130956
LGALS3BP	37	241000000	87800000	118000000	54000000	38000000	20900000	142000000	43300000	55300000	31200000	124000000	150000000	95400000	74100000	65500000	79200000	48000000	60500000
LGALS7B	4				128805
LGALS9	4	44655.1	91484.6	169279	1690000	186702	964293					90613.8				6603.92
LGALSL	3	577111		687832	460273	514201	418103	313417
LGI4	2	29045.1						68995.1	28427.5			17618.2		25931.7	23261.3		19187
LHFPL2	2	145249	57081.5	372693	631290	396238	454847	110065				82593.8	28987.3	32493.1		37692.5	43023.2
LILRA3	3		19372.3				92396.4	43478.1					22884.1						25677.4
LILRA6	3					76088.8
LILRB2	1	63684.4		98947.6	44537.5	93442.5	85855.8
LIMS1	12	1720000	1240000	4350000	3470000	5270000	4440000	2860000	775209		621249	1130000	250313	834556	645475	1070000	822379	509566	609277
LIPC	2	207345	128739	75427.3	114977	52767.5			319320	218834	152362			341470	132044			84930	395054
LMAN1	8	292694		151940	142253	271167	151996	29988.9							258826
LMAN2	10	326648	142740	416317	282739	507091	251694	257568						77332
LMBRD1	3	112187	19695.5	158706	61709.1	107219	64129.5	175014									452687
LMBRD2	2	35795.4		139398	45537.5	84561.1	65984.5
LMNA	6						121417
LNPEP	15	235045	150868	638497	321794	399972	241371	387515			111241	72461.9		137131	80558.4	84466.1	89687.2	109594
LNPK	1			217300		266803		106938				82036.5
LOXL3	6	112726	130779		199209	104213	328049	164792	72156.8		98170.6	140568	113417	139655	162692	151693	157758	146919	164000
LPA	82	407448	25700000	11800000	56800000	8210000	14100000	18100000	1020000	4100000	313899	1080000	28900000	4740000	1360000	4070000	6370000	113990	2350000
LPCAT2	10	136203		148673	104872	125484	57310.8
LPCAT3	3	345886		158435	88066.8	246544	94934.7
LPL	7	118644	198232	178898	175650	177257	133141	253318		81896		120991	143231	85977.2	153720	76280.7	137770		101511
LRBA	8			109802	43205.4	90709.5		33245.3					52315.1
LRG1	14	37700000	18300000	11300000	6520000	3430000	3840000	11200000	5500000	7710000	2860000	6260000	12200000	8450000	5300000	7980000	7570000	3030000	6570000
LRP1	196	4700000	4670000	4760000	6040000	4810000	2640000	9410000	1980000	1760000	1880000	4350000	4920000	5980000	3240000	2750000	3740000	3050000	3540000
LRP10	4	363736	65888.3	353397	67174.5	213445	68651.6	157569				45404.3
LRP1B	4	1120000	1470000	1870000	2220000	1990000	883235	2420000	705038	1200000	742883	1030000	831849	1010000	1340000	587925	600335	759146	800358
LRRC32	13	328627	168155	252266	318679	259645	194815	194434				199299		154880		76875.3			176403
LRRC57	3	312169	191599	331421	247768	402395	328399	305482				244786		108725		118369	106532
LRRC59	3	168421		123755	82237.8	310307	85969.9
LRRK2	4	1360000	869472	889436	702136	509111	962838	713992			1420000	326765	1090000	2070000	1120000	1950000			576882
LSM4	2
LSP1	3	340375	279730	325011	506361	334563	244187	97550.9
LST1	2	268471	122492	374914	342843	241702	226558					114079
LTA4H	12	175576	259339	258702	160247	168362	163085	99734.3			131107	122870	46946.2			45131.8	35041.4	114832	45547.2
LTB4R	4	418126	113842	890708	190519	485760	521332	176758				98999.7		123506
LTBP1	50	912509	989615	340585	970169	656860	1220000	319555	310770	332884	223145	698798	395803	420292	267211	562731	346942	506742	362435
LTF	53	7170000	3080000	18700000	2400000	3240000	4800000	7430000	915340	2480000	2300000	1240000	2410000	2050000	2400000	883581	1650000	1330000	1380000
LUM	15	4640000	9290000	5620000	5470000	4600000	4470000	5230000	5140000	6010000	5660000	4760000	3410000	5030000	3960000	6710000	6170000	5030000	7040000
LY6G6F	6	249142	146948	319803	612484	334639	468274	321307				275459		219351	2060000	93034.1	229651		106389
LY96	1		104031	22278.1
LYN	14	524843	321604	876324	693985	797603	971199	556282				162283		163038	111367	241775	299763	95713	363073
LYPLA1	3			193609	82855.6	250017	113583	45108.2
LYZ	8	1300000	1410000	2250000	955380	1410000	1440000	647955	233272	574969	211545	741210	753106	245637	372556	529851	917189	190425	564756
M6PR	5	314851	107944	506746	411485	516031	339254	174488				86013.1		59839.4
MACROH2A1	9	519489	329202	396800	310569	221414	555859	92553.4				60839.9	171997	100220			58674.4
MAMDC2	6	89177.9	84613.7	93357.6	175816	117171	87673.7	43495.7				59155.8	122845
MAN1A1	13	552286	524496	248001	205597	215422	204859	445440	675165	459886	661024	369242	574036	600801	541493	576694	609692	651625	851794
MAN2A1	18	1020000	844107	457869	401603	377519	348401	901088	836039	936788	848278	592936	899562	944867	698144	815732	957741	792860	1070000
MANF	3			145254		181082		84091.2
MAP2K3	3	59608.6		87558.8	83495.1	51537.1	76710.3	32201.3
MAPK1	3	58419.7	32556	144420	75210	119078	88378.5	96905.7
MAPK14	4	37265.8	18040.6	108230	66017.8	89574.8	79025	48443.4
MAPRE2	4	296482	335337	595480	419601	1080000	628763
MARCHF8	5	279763	134742	401139	151241	338901	248052	162084				90855
MARCKS	4	147463	29249	80774.6	97525.4	75024.3	263094
MARCO	3	145310	61956.1		72303.5			61017.8	52756.8	57305.7	93997	134575	125403	80434.1	145667	127065	313862		122628
MASP1	46	10600000	11000000	10200000	8230000	12300000	13100000	18400000	4340000	5700000	5490000	21000000	11000000	9550000	9000000	6190000	10300000	6820000	5820000
MASP2	28	13900000	7080000	8110000	7860000	5820000	8970000	14100000	7080000	5470000	6100000	17300000	12300000	11300000	10900000	5130000	11900000	6480000	7700000
MB	3			58679.6		46152.4									58294.7	101569	51191.5		5106.48
MBL2	11	21800000	11300000	1330000	5060000	391183	1800000	2500000	1290000	4600000		5970000	6020000	1360000	5830000	3950000	5000000	423490	3850000
MBLAC2	2	22853		50482.9	45439.2	40753.5	58300.4
MBOAT7	4	277562		187345	217795	293380	187075										21865.9
MCAM	7	329914	377966	232350	292458	294746	276980	239272	160693	141869	128457	249948	177786	202655		272883	224251		216100
MCEMP1	6	361847	72646	307490	144283	174607	228677	67119.7			20258.5						53655.2
MDH1	12	288581	261214	439739	304228	704410	507481	212927	146999		175155	73619.9	752055			51784.5	61330.5	161002	190473
MDH2	8				203261	56581.6	102104	18781.7					852431	13410.5		44804.6	37120.5		27486.4
MDK	6	66706	539007	365605	190504	174247	371664	83924.8	61467.8		137709	123955		38158.2		86269.1	53153
ME2	1
MEGF8	15	305508	259749			270761		173360	230785	137060	159657	214145	170951	174994	83089.5	160278	144730	238828	60772.4
MEGF9	1	32735						3897.47
MENT	3		54823.4		53640.9	69468.1	56813.6	10347.5				25901.6
METTL7A	3	68613.7		63794.1	37435.7	78857.8
MFAP4	2	260031	212852	94347.8	48193.3	152138	127866	69126.3	94433	87878.3	96568.4	67779.3	75843.6	80742.6	66425.8	57274.4	81308.6	80312.9	108756
MFGE8	23	712523	827973	787912	644493	976647	1650000	493650	211364	102824	339305	672634	246549	346258	252621	341226	448768	271925	251474
MFSD1	2	412686	186896	412882	357103	420446	260248	77279.3				81568.9
MFSD2B	2	37364		57270.5	82705.4	67462.9	82137.5
MFSD6	3			32065.9	28248.5	37324.5	45039.6	28882.7
MGAM	23	875523	148148	1390000	452354	385409	521037	233692											56613.9
MGAT1	6	170412	264246		132115	147049		124014	154811	122317	115335	80844.6	165034	159418	130764	123921	155199	152104	186499
MGLL	4	119231	41444.3	180189	160815	196459	231541	177519				20531.2
MGP	2	87733.3	289917	227617	156872	152884	220885					224379		74213.1	46294.8	55104.4			49161.5
MGST1	1	190453		105986		241366		71679
MGST3	1				114216	88655.8	111926
MICAL1	2			225723		185888	128166
MIF	2	970113				1150000		655370	194934	108053	208197	222776		260392	160232			196582	329025
MINDY1	3	83777.1		184128	143102	128627	168868	168357				63894.8
MINPP1	6	210263	298317	172711	116847	143723	132486	220111	313738	254716	356084	193373	158119	275206	171095	225453	213104	265771	288513
MLC1	3	49810.6		22943.9	64527.3	56787.8	58543.1
MLEC	2			54834.8		229177	59591.9
MME	37	4050000	221718	285247	1850000	296021	661426	146508	321159		176465	509544	93203.8	262477	23876.6	51825.7	63940.5	77366.4	206474
MMP19	3											137679						144809
MMP2	16	298228	338105	192558	256933	261024	127405	285105	371292	345050	235638	567539	475054	356424	370658	392981	475244	448110	628349
MMP25	3	333561	56934.6	382081	215941	214406	200591	120204
MMP8	7	368177	121015	380067	155596	267113	309389	190191				62069.8	182282		218353
MMP9	28	2290000	484871	1320000	391983	765458	787658	640814	221183	491738	425536	248593	378163	518641	301070	149307	331539	288637	484026
MMRN1	76	6920000	5340000	2830000	11000000	4360000	4390000	1140000	1170000	1510000	1260000	3760000	1950000	3240000	1950000	3030000	2370000	1750000	2620000
MMRN2	5	716958	555842	320559	439011	337395	350329	274236	292236	348322	280519	242918	278163			327030	307658	297549	322006
MNDA	7	168442		353390	58681.4	47224.9	48706.9
MOB3C	2			5885.47		75030.9	90301.6
MOGS	7	185179	192624	143404	76554.9	162813	157262	663230	311550	392956	142633	223771	253157	408047	303569	281336	277751	268592	389326
MPIG6B	5	963153	687304	1950000	3420000	1650000	2570000	2010000	560584	109492	581452	798977	445835	1620000	664157	982643	957313	595470	887663
MPL	3			119683	224367	98566.3	193683	92494.3				58882.2
MPO	47	11800000	3620000	49800000	4090000	3570000	3250000	15300000	1060000	3040000	3750000	1470000	7170000	4760000	1900000	1060000	2870000	2420000	2240000
MPP1	12	644612	389766	475359	337132	1080000	456182	298603				316132					138533
MPST	3		350941										520068
MRC1	34	683520	496000	314268	343542	217818	135588	572145	537777	356741	609052	346639	359698	502484	379858	396006	618063	491936	784035
MS4A1	3	60795.6	108920	145314	172635	111110	187235
MSN	23	634142	1190000	2130000	2200000	1460000	2330000	716574		173966	28408.2	378828	196244	179340	201240	286130	416031	53939.1	183164
MST1	23	1170000	773919	599782	454149	571373	365805	1070000	1070000	1300000	1060000	1640000	1570000	1010000	1750000	1560000	2300000	973135	1490000
MT-CO2	2				167546	115903	202594
MTDH	2			33168.2		65687.9
MTHFD1	22	208868	280395	226867		258549	105070	185244	171879	76006.4	262589	133028	152331	132490		126181	186075		134525
MTPN	1	179016	106381	235361	133719	152200	127445	241183				79585.9				76974.7
MTR	1	70563.7	113174	156699	137717	135447	59686.1	323456	64076.3	154671		88582.6	82745.5	161950	108674	126141	69839.8	64981.5	90140
MTSS1	3		304543	203196	186336	189419	243973
MUC5B	10	30902.4		65068.6		106691	108063	340540							132997
MUC6	7
MVB12B	3	40978.7	47109.9	53664.9	35108.1	33023.2	23877.4
MVP	47	6350000	2440000	6250000	4130000	4030000	2270000	1280000	181109		384957	610022	726349	437215	229060	225041	778792	163796	418586
MX1	3												284345
MYADM	7	1010000	548972	2590000	1970000	1460000	1370000	1450000	445052	111069	178003	366928	381887	1160000	370937	391116	399239	241552	330707
MYCT1	7	1650000	1140000	3080000	4410000	2300000	3850000	1460000		234900	389290	3320000	1030000	1780000	857854	1280000	1300000		718668
MYH7	2				404872		149780
MYH9	134	970088	1150000	3490000	2570000	2370000	2070000	449356	247640	305016	378569	530415	223833	312781	204605	310320	506491	396746	360579
MYL1	3			121409	188037		103173						596285
MYL11	5												394354
MYL3	1				1090000		343735						362061				84202.9
MYL6	6		423148	764239	498435	589044	349965							245653			212856		170185
MYL9	4			166779	161011	293280	209938
MYLK	5			133401	92040.3	200677	181738	38103.8
MYO16	2	104648		77638.5	120133	43299.6	37092.2	121400				143491	438899		262717	405695	623083		8167.69
MYO18A	7	29202.2		102664		79653.7		46292.8											28579.7
MYO1C	7	465647	497116	400196	385727	529837	492111	351105		130453
MYO1F	10	262174	581627	327118	194148	223648	190329	249938			114533	174102	164108	216602			232336
MYO1G	16	135799	180828	296199	254334	213255	352329	416693									81734.5
N4BP2	2	131152	105518	169675	92028.6	31620.1		223957	200896	308416	157688	169884	119135	210857	257411	153893	201687	205352	259348
NAGK	9	124213	100309	111419	98386.4	104148	95713.4	112884	117920	58278.3	109336	74772.7	119994	87716.1	50194.3	52306.1	63954.2	160439	134664
NAGLU	11	129634	176011	138565	173844	95114.9	168717	278689	418217	319235	473278	359893	350532	356618	353697	295371	477641	465282	498759
NAMPT	6	115689	263145	95454.6		79688.4	88993.5					111376				50538.1
NAP1L1	4	195606	116492	524752	377733	580368	307254	390135				79736.9		208816		80510.2	101063	41906.3
NAPA	21	978554	677918	2400000	1180000	1900000	1290000	1600000	95339.1			496427	500250	308195	191498	389526	186468
NAPG	7	147068	205809	345984	307432	375244	421634	224969				44835.8		42252.9		159635		59561.4	113235
NAPRT	4	102956		81307.8	102179	96337.6	82654.2					67902
NBEAL2	5			69184.3	59374.2	60072.6	55649.3	34616.1				8102.9
NCAM1	6	149058	285452	171969	223886	251846	257731	271089		249809		156115	216055		187381	194109	233614	429949
NCAM2	3	4710000	2500000	5790000	3470000	1030000		22400000	57900000	37000000	35200000	15400000	15000000	58300000	48600000	23800000	28000000	54000000	41000000
NCF2	5	61979		93764.8	64908	48854.2	45527.2
NCK2	7	73600.5	137776	212349	219964	220708	277121
NCKAP1	32	238585	171232	495481	744154	844259	698722	210753	83610.3		44553.3	121487	306119	187239	452989	124611	128043	276442	203977
NCKAP1L	15	221984	135923	454542	586576	578041	599227	188984			78176.7	77739.8		801153		96874.7	114821		683451
NCKIPSD	3	21858.6		103939	109498	101524	88183.6	29469.2
NCLN	1			106638		96952.1
NCSTN	4	15400000	6940000	14800000	22900000	22300000	18100000	18400000			4580000	7300000		7220000				3560000
NDRG1	2	124686		56186.6	28839.6	97068.4	76256.5
NECTIN1	3	79236.2		65545		59651.6	29690.4					62764.6
NECTIN2	4			51063.9	58815.9	58181.2	80633.4									99742.1
NEDD4	11	103954	62535.3	191352	173808	131236	104806	67778.5	19950.8	16338.2	38186.8	51471.5	46306.4	99479.9	39376.9		58363.6		72356.4
NEDD4L	1	177423	164208	356301	303254	246528	252023	90942.3				113813
NIBAN1	3	27598.6		53309.6	48649.9	37399.5	38579.3
NID1	27	604440	856707	168830	359563	387311	871102	329910	543908	539897	603098	653085	585707	713969	542234	635650	665959	980815	614425
NID2	23	96335.6	180528	83776.7	99439.8	84540.2	382065			118989		157025	88753.9	154249		161866	115793	156472
NIF3L1	1					36858.6		94165.2			66529.1		82681.6
NME1	4	43649.4		77296.2		81262.4		26827.1
NME2	1	139416	133331	398075	207552	451936	313648	203837				48664.2					26458.9
NME3	5	89552.1	88126.8					105649		65500.8		93615.4	53881	74134.2	79690.5	87034.6	45692.1
NOL3	2			39823.7
NOTCH3	13	51073.1	105997	42376.5	37418.6	52166.2	86348.1	47550.7	18635.2	25200.5		73242.5	50032.8	47384.9	15693.1	51684		14235	14308.8
NPC1L1	5	176590
NPC2	4	87878.1	87948.8	84995.6		49767	43170.1	37711.8				50327.5
NPEPPS	3			88413.1	79200.5	136507	107860	153700
NPM1	4		113022		50645.5
NPTX1	1	41223.4		82069.2	48160.8	32506.4		129817	126550	84868.2	128037	128423	66401.9	163026	138351	67952.2	97048.9	109376	135670
NQO2	1					23940.7
NRP1	16	256685	161449	108766	98840.4	92345.1	87010.8	137514	258209	266397	237686	461998	222600	217799	352896	195312	355082	298268	350251
NSF	12	143163		295885	142682	275032	144303	124623					18868.9
NSFL1C	3	61449.9	60210.9	39278.9	41454.5	72421.6	30929.1
NT5E	19	7110000	1490000	275408	359321	148929	144511	101185			146810	260469	48738.4	200661
NUCB1	15	166554	81615.3	112717	172200	85425.7	114625	114225		31716.1		82147.6	51324			68654
NUCB2	7	92288.9	39644.8	161854		113439		58191.1
NUTF2	4			49927.6	23108.5	74328.7	15203	44745.8
OAF	5	453560	231902	247964	751875	266259	171334	221503	317096	378252	302647	121648	255099	369506	250320	297487	154480	296670	452940
OAS3	7												38341.2	27969.6
OIT3	17	2910000	1080000	997842	1650000	917615	1290000	2680000	1730000	743997	1850000	1050000	533461	1220000	1130000	1020000	1060000	1470000	1480000
OLA1	8	762896	523440	608026	419813	673308	641585	1140000	335436	516015	299201	529397	588554	800540	574217	717790	751041	626011	2570000
OLFM1	6	1180000	572500	410908	518617	273519	342705	792440	469360	687086	479318	688523	768630	668446	624412	685999	743835	467501	637349
OLFM4	17	17000000	1840000	14200000	9470000	368827	889440	4680000	381191	803130	302578	622818	734825	2090000	924342	663086	1490000	326708	816006
OR4C6	2	346901	403964	452744	219259	165801	57459.4	517090	2390000	852804	1330000	378265	439553	782143	4910000	429218	1200000	1750000	1970000
ORAI1	2	38155.3		40455.7	36906	80407.4
ORM1	12	138000000	97200000	90200000	38700000	35600000	45400000	47500000	42700000	39800000	20700000	29600000	70700000	49400000	30700000	62700000	46300000	18100000	27600000
ORM2	14	36800000	29000000	23300000	11700000	9100000	16500000	18500000	9280000	19200000	14600000	19900000	19200000	15700000	17100000	30000000	13300000	14400000	9040000
OSTC	1					102605
OTUB1	3	69741.4		73622.9	26826.3	49850.4	37029.2
OVOS2	1	1110000	2510000	1010000	1780000	1460000	624541	4340000		1680000	813880	1470000		2220000	2090000	2920000	1660000		2050000
OXSR1	4	40563.4		61583.3		71334.2	29849.4
P2RX1	8	155963	153767	736399	549611	578882	551937	353424	109483			80779.2	63429.6	128685	119156	120287	81903.9
P2RY1	2			41146.7	62759.3	50089.4	60904.8
P4HB	24	462400	243938	699859	452693	676937	359038	362837	157716	197561	180054	312151	200073	324029	120909	230372	270084	198887	176522
PA2G4	6	70031.7	57084.3	116923	104581	231544	99605.4	104671
PABPC1	1
PACSIN2	3	79628.8		168263	43569.6	52876.1	39014	82979.1				41174.6
PADI4	14	48478		1100000	130083	73846.6	52217.2						344933	197124
PAFAH1B1	3	48364.1	37212	92658.9	38808.7	89852.1	72782	15853.9
PAICS	8	220109	315356	450895	134513	394845	219765	403418				311826
PAM	1								70541.7	8675.55	38116.3	3723.74	57997.5	52052.9	58497.7	50460.8	60040.5	30304.2	77045.7
PANX1	3	240429	204271	200798	203129	303841	282882
PAPLN	8	44747.9	126205			28048.5	46130.3	22746.6				83552.7	64372.4	169055	43074.7		63721.6		67323.1
PARK7	7	344383	273866	450411	348461	663568	369567	252213			323515	83807.6	153581	170009		121946		331823
PARP1	1	44787	97504.5		86026.7					11857.2	15220	66943.2	118484	11975.4	19378.5	89664.7		18030.2	27531.3
PARP4	38	982001	489818	831574	540360	636265	335791	419992			628245	703683	288496	455578	422800		568811		301560
PARVB	10	505938	438286	1360000	1370000	2050000	2210000	1060000			339773	255777	70083	264981	468011	407264	247823	298858	396681
PCBP1	4	524811	225480	560614	358622	548019	411127	352970				229469				79688.1	108425
PCBP2	1	211869		234783		186741	68745.5	174651
PCCA	8																150517
PCCB	10		243043	376675		101995	16985.3					227034	163101	87867.4
PCDH1	3	116349	39631.3	56153.9		75925.5
PCK2	15								62857.4		30297.1	69165.2		78902.5			92940.8		65425.2
PCMT1	5	163503	73845.2	194081	92209.5	215807	147715	170177				43755.2		23290.8		22330.3	21148.6		83889.3
PCOLCE	8	635939	588835	544933	276291	556469	438306	513816	508122	807675	496063	1960000	819138	659795	559035	763436	958605	616918	799268
PCSK6	9	358479	486980	465006	397707	101289	39280.5	982003	635379	446213	510307	437738	533376	995926	773264	929063	1110000	639250	542984
PCSK9	11	202423	222593	188200	168124	273026	192971	209674		197798	149220	101528	210813	226352		239992	183452	126460
PCYOX1	23	420626	871518	536706	982361	1100000	792429	1230000	393179	462502	426076	451937	533553	718033	470431	669879	514814	507703	353841
PDCD10	4			1670000	1630000	1650000	1560000									150571	99103.4
PDCD6	5	1720000	732042	5910000	2570000	2820000	1480000	4030000	661412	223892	461793	654796	408975	1910000	460923	479149	584963	599777	746028
PDCD6IP	39	1020000	502596	2000000	1110000	996436	998690	1010000	188968	50873.7	361034	570970	263923	287655	216930	233319	265912	204275	229459
PDE5A	7	291350		146672	140150	127202	84545.8	103462	178509	96077.3	169455	250735	244880	285430	218215	97463.9	324170	390571
PDGFA	3	64549.3	239006	188622	235525	99380.4	330728					144355					115569		37826.8
PDGFB	4	248387	844270	638212	504252	356785	1070000	235447				763671		331262		358946	674701		451612
PDGFC	4	95956.5	147871	104353	138445	193917	208186		119511	135881		37839.5		160153	516307				668034
PDGFD	3	177165	67501.4	63227.9	86753.1	39345.3	34179.2	93318		63698.4	117173	62436.6		154293	138352	47605.6	67369.7	98335.5
PDIA3	22	397868	225368	769258	626055	894217	454431	342006	178520	176617	193413	179263	158791	223969	216003	151800	303963	209392	231548
PDIA4	14	185868	97799.4	239839	148148	222406	146882	149629				36421.3
PDIA5	5			78616	84708.6	101815	70921.8
PDIA6	12	447941	172683	547783	340704	656400	313239	394571					114631	116858		125605
PDLIM1	9	329699	207167	805335	527047	1040000	516558	327872						112082		81564.9	83783.1
PDLIM7	5	183746	143882	203051	180660	270626	192237	146838
PEAR1	13	63200.8	43475.8	144435	118796	108320	110755	66823.3			20718.2	51594.4		68666.8	25273	86367.5	114666		37761.4
PEBP1	7	696810	202084	346627	301712	456659	249862	173410				61366.9	58945.4	42479.8			37648.1
PEBP4	2	78883.7						41526.3	126456	80664.1	79464.2	32304.2	51039.8	94442.4	76200.2	30720.9	73638.6	76581.8	349694
PECAM1	36	1470000	1850000	3570000	5170000	5340000	4950000	1420000	948227	343400	746570	942988	692115	1350000	871429	1030000	906005	896675	1050000
PEF1	7	1200000	424633	3490000	1650000	1980000	798078	2350000	417959	39292	239935	403431		620507	340641	485066		279319	324261
PEPD	8	135940	131309	125335	126466	202055	132252	140939	220110	199822	231615	161594	153383	258612	119716	197128	239941	218859	264044
PEX11B	2	45246.7		28968.7	30853.4	164423	55413.2
PF4	3	435000000	64100000	162000000	138000000	423000000	596000000	99400000	176000000	42200000	195000000	429000000	66900000	255000000	192000000	285000000	66900000	246000000	209000000
PF4V1	2	4660000	1680000	3930000	3530000	2140000	5600000	401655	16600000	2130000	6880000	3270000	461052	1120000	3350000	974395	7610000	3860000	3310000
PFKL	19	332283	299383	307534	170698	202655	94480	475618	311352	315024	332223	344909	328323	447280	178027	268210	323821	257808	375518
PFKM	4	41972.4				42796.1		118032					29571.8	70625.3	173240				106692
PFKP	9	152051	134597	290911	176674	365754	176662	182319	95497.4			114801	172965	137132	164862	101857	100627		77966.6
PFN1	10	4610000	4430000	18900000	12800000	15300000	13300000	9520000	1370000	429635	811613	2860000	585513	1960000	1360000	2810000	2830000	899616	1680000
PGAM1	4	316216	309544	433679	284396	385702	388173	242227
PGD	9	365657	132440	450792	250584	471367	345322	199128				78031.4	61296.9				46778.1
PGK1	17	486707	275643	997566	585509	988795	671650	479574		44727	22511.1	172514	261078	92339.7	96735	75992.6	105772		103890
PGLS	2	58503.7	29133.6	147412	89045.9	158078	66398.5	48970.1
PGLYRP1	6	434667	231526	583154	105835	201587	265152	113609		402732		99332.4	215952		266577		169572		199174
PGLYRP2	23	3240000	6450000	3850000	2930000	7500000	5990000	7320000	9280000	10300000	8120000	6250000	6690000	6590000	9380000	8920000	10200000	11400000	7700000
PGM1	10	105121	84393	200323	143701	263092	183630	146436			107252	63731.4	164153	218121	48802.2	344259			121897
PGM2	7	371080	196745	296209	181610	258642	240141	381097
PGRMC2	2	151305		162405	88067	229536	56290.6	72805
PHB1	3				144580												36835
PI16	9	86223.1	172495	83136.9	81433.9	107656	114245	158530		111975		65450.7		119991	130463	127383			147737
PI4K2A	12	387239	202618	902199	237719	492564	361851	460356
PI4K2B	3	45216.5	16033.7	95338		57195.9	53088.6	88226
PI4KA	6	89122.4		196013	126004	193794	168327	144907
PIGR	30	18300000	6210000	13000000	15100000	2790000	2690000	12700000	5440000	4880000	5270000	3730000	4430000	4580000	7300000	3900000	5510000	5010000	6180000
PILRA	2		46504.4	122569		36488	35580.8		212562	292833					252151
PIN1	2	345829	99068.7	315992	192320	255491	184387
PIP	2		827727	504221	514080	603665	683203												452017
PIP4K2A	5	525706	238131	832755	490448	625495	637185	876340
PIP4P1	7	237142	77736.9	347964	319932	307664	231305	209613
PIP4P2	8	523976	155488	956090	677082	795192	446987	276116		44118.7	24905.3	79896.1	61183.3	167938	87127.4	91229.5	93724.7	90364.9
PIP5K1C	2	34250.1		121980	125580	100142	195202
PKHD1L1	42	191790	195248	268691	322286	345788	360729	414245	216716	175070	186417	196212	161438	289129	249980	226821	273522	136357	143040
PKLR	4	183348	196481	150827		130364		148778
PKM	32	842911	553911	1750000	1020000	1730000	1430000	1170000	246241	373281	274793	497108	494737	399893	422655	413198	556066	447786	632556
PKP1	10		105385	25376.1		75593.9	60338.4					47487.8	187036
PLA2G2A	1	8031.04
PLA2G7	12	126046	257791	106642	176492	89463.4	93353.4	115108	163239	227666		91874.1	83747.6	117116	53665.9	274433	59055.1
PLAT	9						241631				47029.7	41421.7		71070.8		19752.6		64914.3
PLAUR	6	265723		425108	268014	390718	396984	48339.5				93217.3				33730.4
PLBD1	12	243341	183116	724582	106363	282341	211221	146658		113833	121725	86478.7	49590.7	222259		25878	55807.3
PLCB2	7	5300000	8530000	4250000	3850000	4740000	3290000	8090000		8090000		6230000	4870000	5640000		6640000	7440000	6110000
PLCB3	5	53383.2		64714.5	70673.8	56786.9	88197.8	59924		4849.39	21013.2			2755.55				18608.2	10583.1
PLCG2	6		215266	178614	160703	113957	260277
PLCH1	3	394847	550357	242849	290558	264127	184581	589044	409467	965802	634106	396763		451368	590780	942182	898615	373232	939509
PLEC	4	51488.6	238745	60580.6	34047.8	81764.8	24062.3	85390.9				63395.9
PLEK	12	538156	808182	2530000	3150000	3960000	3410000	1770000	658858		562232	543219	89838.9	314572	543766	566928	424407	565393	886525
PLEKHB2	4	127973		118201	195811	91751.4	40739.8	54002.9				106886
PLEKHO2	6	65558.1	41526.4	157570	124009	121988	163924	50328.8				22063.7
PLG	82	66400000	56400000	46600000	25300000	38600000	38100000	57100000	63300000	94400000	72000000	129000000	108000000	70000000	97400000	123000000	112000000	69600000	72600000
PLIN3	4	200766	281980	158377	116582	154682	148877
PLIN4	4	10360.8			6173.13			18421.4								2536.46
PLOD1	7	90632						97940.4	200562	66752.1	108204	82585.6	107313	61604.2	37051.6	62105.6	92649.1	92567.1	183397
PLP2	1	707321	421868	1970000	1680000	2410000	1990000	109658				89822.4
PLS1	2			46157.3	17133.1					86488.9	113255		62385.8	80509.2	65273.7		293424		42284
PLS3	9			55868.8	71800.8	67284.7	73109.2							106473			87316.1	32394
PLSCR1	3	703924	285385	982981	585609	627453	689521	184072
PLSCR3	2	13528.5				7509.49
PLSCR4	3	288929	81921.9	167886	114336	173114	113165	117910
PLTP	18	2820000	3550000	2410000	3010000	2540000	2200000	3560000	2560000	3130000	1880000	1910000	2310000	3240000	2580000	2770000	2050000	3370000	2800000
PLXDC2	9	442895	227761	409298	272725	360719	291405	402093	565743	47477.7	564892	132251		151821	481596	221972			2430000
PLXNA4	14	148227	88758.9	279587	235785	244397	278338	272416			872536	66368.9		77721
PLXNB2	20	101100	79027.4	150973	144133	161741	265924	139005				23721.3		77278.9	41423.2	61942.2	46930.2	13221.3	68732.5
PLXNB3	8			197172	250021	179954	234843	237425				133640
PLXNC1	5	33024.9		40851.5		33591.4	50528.2
PM20D1	12	64431.3	168203		146926	169842		41047.3	182913	47323.9	181809	769304	333667	163905			105031	257957
PMEL	1	470640	351254	478943	170773	135724	113504	459492	332494	345981		1060000	2780000	90196.3	48654.3	355020	338048	499488
PMVK	2	208201		156177	94857.1	93015.1		65818.9			71282.1	228078	169299			91998.6	158864		301302
PNKD	3	46028.1	40693.4	66070.2	57904.1	79637.9	41494.3
PNP	17	559355	304665	833550	440008	1040000	586212	591704				221268		90670		139397	126174	189449	109056
PODXL	2	244808	267803	202472	308802	110893	287350	282575
POF1B	1		31312.5			28617.6
PON1	13	12700000	23000000	19800000	25800000	29900000	37300000	25100000	25800000	26800000	7910000	18500000	28700000	25600000	19500000	38000000	17800000	11500000	12800000
PON3	14	765552	1320000	1020000	884785	1090000	1010000	1720000	576934	1230000	362139	929392	1200000	1210000	899174	1330000	1040000	859253	951986
POSTN	13	467875	324856	120071	160142	247230	115774	400577	396477	472750	391418	355756	414348	284794	480994	288085	599448	631259	663430
PPBP	12	20200000	9020000	9220000	7710000	10300000	11900000	12100000	6120000	9880000	5660000	9790000	5980000	9460000	13000000	13000000	9250000	5550000	8690000
PPIA	11	3910000	2960000	8430000	7670000	11700000	8210000	3630000	833904	191372	419338	1690000	365659	1210000	832643	1520000	1420000	700769	879842
PPIB	9	1280000	577008	1560000	1040000	1770000	936013	1220000	572616	429692	486439	369074		497879	365317	566706	558856	583490	512927
PPIE	1
PPIL1	1	40892.7		222678	164541	118589
PPM1A	2			69845.9	49300.9	69517	54555.1
PPM1F	2		11685.8		33576.8		35122.1
PPP1CA	2	92836.3		166399	182349	187690	167104
PPP1CC	2			196592	172328	169220	96103.1
PPP2R1A	6	220639	129722	349802	323116	373917	306361
PPP3CC	1			49024.7	44520.5	47624.1	41340.2
PRAF2	2					184165
PRDX1	7	459189	403992	711910	345591	654321	415813	258687				290738		160525	95430.8
PRDX2	12	2710000	1870000	3150000	1060000	3130000	1010000	1150000	140453	190631	281637	2010000	335986	573967	208371	675823	909246	818128	777151
PRDX3	3
PRDX4	4	194286		92186.7	61171	106713	83902	187185			162745		110893	55333.8				34683.9	189522
PRDX5	6	377156	184021	611287	286511	498291	313930	310329
PRDX6	18	1250000	883807	1840000	1200000	2720000	1540000	1300000	200403	47937.8	117101	507540	139792	175482	233220	314156	249293	128669	287691
PRG2	9	926990	622521	351970	675957	190032	234571	434918	67415.6	312600	279799	176221	218043	182620	124974	241241	265553	101832	162969
PRG3	1	609383	30954.2	29800.1	213972		56032
PRG4	32	1290000	1130000	602687	957861	712233	623997	794139	2640000	1110000	1980000	812908	613867	1610000	774055	1940000	870913	1790000	1060000
PRKACA	2			96213.1		78198.3	68116.7					93766.8
PRKACB	4		148697	197258	228010	274049	306985	398482
PRKAG1	2	52536.3	38988.6	116230	35359.6	91945.6	62575.8
PRKAR1A	7	223264	200156	943420	598470	881126	1150000	310502									63506.7
PRKAR2B	2	13261				114009		20260.3	90026.8
PRKCA	5			194525	104208	81581.3	111811	173633
PRKCB	7	109671	89981.3	447310	357092	420226	356342	255269
PRKCD	5	188287		183813	132580	90241.1	53309.8	150716
PRKCSH	15	130326	53506.1	109074	88905	152544	89961.5	87482.4				106472
PRKDC	33	81194.7	86236.9	149677		39380.3	50429.4	42330.5					55459.3			292009		377709
PRMT5	2	379986		261744	302806	251146		237165					286923			285586	367748
PRNP	2	22108.6	24516.2	30186.9		35991.2	71177.6	29122.4				7005.85				8396.55	7990.63
PROC	11	435233	603429	437523	380072	717998	316854	395698	552631	672589	895868	425958	417632	615898	587615	618109	560178	650608	774171
PROCR	1	128505	115648		43531	80781.4	43268.6	110108	125367	132504	187140	57347.2	141326	283038	85363.9	109757	85292.1	132890	676543
PROS1	45	69600000	68900000	53800000	61100000	32300000	17500000	69100000	25100000	49800000	28500000	78000000	70600000	56800000	53100000	67200000	65400000	26900000	27300000
PROZ	19	247134	940028	499577	403552	434262	66350.9	1100000	1200000	939383	963746	518792	1430000	1630000	1090000	1080000	1040000	1690000	697291
PRPF19	4	185800	76644.9	107334	56774.4	98045.2					1150000
PRPF8	5			56603
PRPS1	1	5598.69		49508.1	49194.2	57406.2	16055.8
PRSS2	2
PRSS23	2			78030				95320.5				67663.1		66697.1		41255.6
PRTN3	4	1970000	474248	1490000	338701	748413	278147	2310000	400167	1510000	1740000	193121	1050000	1510000	553243	374310	540295	918242	1490000
PSAP	5	342072	113707	234605	147351	192524	145300	113466	22535.3	192676		52799.6		145274				181826	241239
PSEN1	1	53409.6		84029.4	52954.7	57224.7	30130.6
PSMA1	16	177214	197549	145263	139727	176691	42592.5	248945	117177	99099.7	347598	239664	260586	296955	216837	204018	209474	213044	355441
PSMA2	9	422797		236225	136103	253017	76268.2	189444			623950	376402	304384	291889	188239	185905	221366	88108.5	178094
PSMA3	8	558465	454059	318869	211527	257997		480198			698394	354638	501027	503326	436484	303891	428406	438615	715367
PSMA4	11	541938	432527	479353	320789	455851	203812	508573	172507	169945	823957	588979	1160000	570484	460720	421312	476697	243554	455878
PSMA5	10	313230	182364	243503	139959	188356	82306.3	243612	68242.9	65713.8	312341	304467	305082	331081	189236	203618	252580	96931.6	246354
PSMA6	13	676336	552546	564838	484417	501704	217442	624983	162159	208693	519758	598192	696739	694706	489032	470076	655715	586224	630557
PSMA7	8	638761	646850	486814	400801	562368	463632	299314			488501	494566	323655	616044	410825	123492	554798
PSMB1	9	980258	589656	559810	358680	618219		992757	390788	308320	2120000	1100000	1610000	1240000	1010000	733824	1140000	635637	1190000
PSMB10	5	130132	136619	97099	81205	73566.3	68562.9	106679		27842.2	111816	108313	140173	115145	116393	84928.2	111345	56248.5	49479.2
PSMB2	6	401172	223094	286229	161382	279409	109279	278673	360354	311910	1430000	376891	453418	586036	638765	262651	435680	392726	722858
PSMB3	9	493152	515376	372525	311621	244379	220232	120768	51629.5	68373.2	324264	240750	190521	239710	84872	175111	177238	61242.7	107900
PSMB4	8	483390	286172	289888	229516	257177	198855	241712	15943.5		203631	247623	290047	218058	119220	172423	206349	59129.7	233184
PSMB5	11	76426.3		65760.6	45654.4	86467.8	14895.9	95418.6			55929	128953	81689	88824.7	65185	56660.4	92199.7	56629.8	111527
PSMB6	3	341413	254637	273935	206455	324209	92333.3	374568			451470	361468	304374	315863	139359	239513	303497	119208	344016
PSMB8	11	986484		1550000				3380000	1720000		3500000	1230000	1850000	1360000	1180000	1330000	1510000	2860000	3260000
PSMB9	3	64754		102958	79659.7	131366					97353.4		86459.8		106616				30322.5
PSMC2	3			285564		270225		162226		70247.5		70500.5	103820	119496			77259.2	138215
PSMC3	6	55139.4		69810.7		92583	44786.2
PSMC5	5	55973.9		64647.5		92854.7		136321
PSMC6	4											54058.8		21836.6
PSMD11	3			57543.8	20853.7	37512.2		49311.4					24541.8
PSMD13	3			58369.6		33086.7		62956.8				22110.4
PSMD2	6	115214		99649.9	66464.7		198732	103176
PSMD3	5	15361.3		39528.5		24616.3		29055.4				9416.9	6807.47	6575.15
PSMD6	4	32989.2		59197.7	16423.3	41261.4		64775				27072.6	24011	21571.9				13525.3
PSME1	7	149135	122025	203946	219443	226903	148187
PSTPIP2	6		212922	173867	135590	191887	187496									644959	140864
PTGDS	4	818048	1090000	405759	214903	309283	341968	669073	544488	356553	458640	372014	467714	644969	431452	346120	561320	469492	1620000
PTGES3	2			153039	98651.7	80831.7	167188	66135.1
PTGFRN	7
PTGS1	8	248766	116284	344242	333056	1510000	200018	264416
PTPN11	2				107742	154057	179286
PTPN23	16	66290.3	64100.3	263308	100360	218430	157716	169132				93805.1
PTPN6	18	260719	231898	507703	455177	571024	769857	263699				171748		203167	229382	263634	219812	902474
PTPN7	1														30799	23746.3
PTPRA	12	331855	419034	434429	500166	503550	628463	372559						245351
PTPRC	47	1630000	862139	2110000	1610000	1440000	2090000	713286				235907	77968	156636	137798	118745	310263	80014.8	248802
PTPRF	14	72531.9	81237.3	52486.9	66146.5	63355.1	79473.8		83388.9	59979	62581	57100.8	110513	95192.8		50034.9	81321.3	82337.8	71681.9
PTPRG	4	132987	161955	89334.4		103061	93953.3	112483		189765				151661		127163	105122	39756.9
PTPRJ	37	755397	391152	894071	935786	1020000	1370000	452810			193610	245238	129106	255690	144288	241407	182930	25894.7	167584
PTPRS	3			12667.3		23754.5	15138					16559.3	21239		7885.53	15723.6	18143.3
PTTG1IP	4	3020000	1620000	5460000	9590000	5280000	8130000	3300000	366386	503707	649627	3590000	1250000	2110000	777145	1700000	1240000	559886	827504
PTX3	19	1040000	169275	4440000	154842	403474	129063	1140000	440272	145186	69443.1	58349.5	428088	94270.9	68825.4	1940000			80972.6
PVR	2							5733.23
PXDN	29	1380000	64032.9	52084.3	119238	52982.5	44727.3	45336.1	81186	69234.5	109881	69314.4	89836.8	58549.9	104003	33582.5	115858	117354	90548.2
PXDNL	2	374178	114949	95525.7	89624.3	167105	60646.6					185170
PYGB	12	154531	61745.7	163611	88270	118504	120433	133649	54954.6	34537.3	70068.5	194643	261535	85803.8		71290.3		69321.9	149345
PYGL	7	141685	89551.9	215875	115941	113384	143604	283490	317148	288030	113471		144496	59390.9		68696.6	91092.5
PYGM	13	114237						129393			212124	72099.5	213209	88881.1		122529		42263.4	333336
PZP	56	6100000	17500000	20000000	15600000	6510000	1550000	6190000	1080000	8430000	27700000	1980000	5460000	18600000	13100000	23900000	17700000	475737	5080000
QSOX1	27	1790000	2310000	1190000	1180000	1700000	1140000	1490000	856951	1030000	1240000	1570000	1200000	872172	1160000	1530000	1320000	1180000	1110000
RAB10	10	1210000	779725	3230000	2320000	2570000	2320000	1790000	350733	110989	270864	667291	197527	859148	344042	519076	538586	369966	411716
RAB11B	2	501922	994751	824462	648478	730676	790259	485732									316429
RAB13	3	331189	76633.5	334497	355478	375707	325867	93202.7								15740
RAB14	16	975370	499939	1800000	1110000	1660000	1150000	893728				365935		214124		177618	178417
RAB15	1	5180000	3390000	15600000			10700000					2140000
RAB17	1	30074.6	51391.9					48531.8	109446	42213.9	39338.3	50764.7	45172.5	23749.9	113322	21831.3	26885.9		38981.4
RAB18	5	186486	109361	357982	203860	404892	282988	219490
RAB1A	6	123726	67601.9	247130	352408	288875	276883	48742.9				54728.9				243780
RAB1B	2	63625.1	26375.5	112611	88161.9	97613.6	36343.9	64042								27405.1	17962.3
RAB21	8	687242	282324	1090000	655754	1140000	753428	752543	127149			285720	42907.4	240307	131741	113989	135245	145453	140177
RAB27A	8	660632		749453	466243	777480	487106	161473				33728.4	32998.1	58604.6
RAB27B	9	1960000	1310000	3560000	4820000	3990000	4870000	2040000	591174		244954	1250000	329674	1010000	432383	717595	587519	561848	503793
RAB2A	2	338155	275416	449351	461554	525743	386182	126676								149296
RAB2B	2	318067		60494.4	56834	96844.2	54361
RAB31	4	99368.4		169503	36231.2	95668.2	141408
RAB32	6	366029	172626	380264	455316	355373	431846	168817	130646			122125	73377.1	159922		100942	84817.1	112752	162385
RAB35	6	6630000	3370000	9700000	5660000	8100000	5810000	8090000	1430000		980345	3190000	790628	3030000	1370000	2510000	3200000	1130000	1660000
RAB37	7	131567	102296	305423	472350	410002	435676	168057				124540				55103.8
RAB3D	2	770422		781391		600176								460168	450639
RAB4A	2			145113	53930.2	149780	105271
RAB4B	4	293168		265688	152281	323354	168859	292972
RAB5A	4	292404	196040	548495	350893	536907	512157	201013				88516.7
RAB5B	5	445094	123158	724881	309058	631903	445799	436844				144298		134499			131624
RAB5C	8	541991	282219	1040000	747814	911566	820915	467302				167054		190268		96416.9
RAB6A	2	372397	234406	756082	874920	937033	771339
RAB6B	3	534855	529159	839672	937113	1230000	825653			213845
RAB7A	20	2470000	1280000	4260000	2820000	3650000	2990000	1840000	215137	143338	269222	775693	413977	842663	361101	585264	494885	264554	351600
RAB8A	5	36506.8	10039.3	219763	94624.4	125554	199432	42414				16328.5		30481.9		12699
RAB8B	4	42947.2	29638.1	68098.3	35905.3	55168.2	60504.4	5519.72
RAB9A	3	100231		248238	107006	267065	222639	151085
RABEP1	5	38568.8		76605.3		49563.9	8155.67	125226
RAC1	4	313062		461177		68968.1		417595	50626.8		33068.2	188872	25090.8	97374.4	41944.7	110067	93857.6	48470.1	50720.8
RAC2	5	1190000	614105	2180000	1810000	1330000	1680000	810831	229812	101941	356942	289324	175467	355438	208422	350828	339222	244334	309164
RACK1	4			67059.9	42889.5	46045.5	50394.4
RAD23B	1			309807	630449	472024	1550000
RALA	3	204672		163002	128923	173433	255193	86327.4
RALB	4	448191	248036	652607	540901	589307	708077	322809				265469
RAN	7	497263	183068	547760	287590	802572	272123	237478				76159.6				42435.9	36515
RAP1A	4	232229	184081	277664	252645	333371	223626	81671								39230.2
RAP1B	9	2790000	2290000	10400000	6700000	8170000	7740000	5500000	379681		311485	1860000	404127	1130000	678869	1730000	967735	328963	460332
RAP2B	4	1050000	543104	1530000	1190000	1920000	1520000	1160000	34342.7		28000.4	430271	64561.7	228786	72440.8	174495	207104	34426.8	47307.5
RAP2C	2	66960.7	38555.8	70750.1	33551.8	49251.6	26355	79020.2								40808.9
RARRES2	4	303727	100684	95317.7	46635.9	78294.4	19597	151238	43229		37194.4	287890	141365	78953.4	122770	191318	163190	14189.7	195611
RASA1	5			102327	150907	86669.3	145027
RASA3	25	118516	131004	483412	485771	592788	710928	279183				82310.4		79745.3		98196	128870
RASAL3	2	76118.9		91001.5	52619.2	43329	32502.9
RASGRP2	3	51265.4		103942	110533	111333	133297
RBP4	13	4280000	7770000	6650000	5320000	8340000	9290000	4230000	12700000	12800000	8760000	13300000	8510000	9230000	9170000	8120000	11300000	10200000	16900000
RDH11	4	45547.3	13444.1	128966	87496.8	223259	74020.9	54592.8				277050
RDX	6	161816	134674	156748	163000	144802	124239	82063
RECK	7		32214.3	51382.2		52084.8	36041.8	35852.7				48802.3				23306.4
REEP5	3			90705.5	49252	83742.6
REG1A	2	38230.1	132029			67173
RELN	75	1380000	1070000	1100000	1030000	1240000	2050000	817606	733477	360212	784628	980397	567222	833532	856555	738445	861225	990368	637537
RENBP	2			105581	70559	94609.9	72888.5	258681
RER1	3	86781.2		32777.3	26014.7	22483.3	22542.5	91256.3				79213.7	37232.6			22453.2	29237.1
RETN	5	647837	120074	252409	93282.5	187538	173382	35529.4		99596.3									50604.1
RFFL	4	108672	65848	288079	77689.4	216730	104209	147607				102184
RGS10	2			51178.2	59562.5	48760.6	53921.2
RGS19	3	156722	65630.5	286375	130598	201750	288887	100878					155463
RGS6	3			115282	101052	124273	156024
RHAG	3	4420000	1100000	2810000	997119	3310000	1210000	1910000	416129	58293	336221	1090000	219767	1140000	239699	550435	636656	446498	358244
RHBDF2	11	200991	136447	484435	501618	445984	450842	267935						98091.4			86118.6
RHEB	3	327749	277172	549471	458197	405218	477094	486167				230239		245214		215339	214290
RHOA	3	451559	184118	590275	383914	621524	502720	384726				90362.9		39164.6		54855.4
RHOB	3	191438					185686
RHOC	1			216259	125936	135440	149433
RHOF	7	154135		380304	463242	465484	499577	186530				49490.9
RHOG	11	398472	240263	694525	431726	494380	561527	173971				67846	19240	36127.5		45027.7	51752.4
RIT1	3	46539.9		53225.4		64477.1	74274.2	36124.2
RMC1	6	94393	97630.3	198122	52471.2	124824	63502.9	82212.6				262010	85678.9					80487.8
RNASE1	2	286729	386490	271887		189741	26146.3		153953	105779		89147.8	210825	102593	35384.9	141870	164620
RNASE2	4	150249	122643	143574	246829	55082.6	92503.5										103877
RNASE3	3	1340000	172693	182620	405488	219195	261339	294526		125452	211616	72460.1	138812	123025			128505		228101
RNASE4	8	216936	196850	140109	86126.4	109381	135016	160673	175294	336577	122278	365821	249561	111863	273121	217033	270368	94778.9	223160
RNF11	2	148902	82918.6	238173	110640	165310	116393	91387.5				40891.3
RNF123	2	40297.8	61588	114405		72599.7		61107.2	80010.1	58071.7	63852.2	77085.4	86448.6			85838.1		123923
RNF213	6	280705						127324				669898		28057.1			1240000
RNH1	10	137443	158454	253472	192711	247856	183659	119111			29953.9	45768.8	83051.4	36274.5		69499.6	67489.9	33371.4
RNPEP	7	59853.6		95093.4	93170.5	58129.1	93931.4	160898		51103.9	26403.6								43591.3
RO60	18		31569.3			39437.6
ROBO4	2	39675.1	42226.6	26965.2		15373.1	65760.9	22088.8		17106.3		26498.2				37672.2			108584
ROCK1	4	7280000	22100000	14000000	20300000	21100000	23800000	3910000				5890000	3360000
ROCK2	11	351990	800832	572150	265018	841143	514112	468801				337901
RP2	3	225884	110684	276480	206320	409734	274908	100856				48200.7		248630		22806.7	33521.5
RPIA	5	41572.1		66873.8	33840.2	73444.4	67649.5				107832					32688.1
RPL11	3	10500000	12300000	4350000	7660000	1260000	6540000	1990000	476431	4050000	704781	3300000	2580000	1200000	977529	1990000	781179	407961	321808
RPL12	1				43398.7	29463.3
RPL14	3	149300	164128	257090	256558	147979	167536	267461				48564.5	102542	127823		52995.4	141349
RPL15	3	51300.1		66881.9	42077.4	39576.8	31116.7	59179.2			12124.2	27358.2	25290.3	34640.3	5939.89	4702.77	17359.6	8260.25	10239.1
RPL17	3	91388.1	195053	495016	290751	177076	218737	207371
RPL18	3	66058		109572	102799	55909.5	59387.8	147953
RPL22L1	2	311987	281535	145317	155082	97841.3	173553	260495	30668.7		47425.7	244054	118370	19231.7	37971.6	123477		84014.5	179240
RPL23A	3		799165	1070000	823670	429993	700923	242164				79005.6
RPL27A	4	374633	743394	1070000	628850	362546	329574	411266				272833
RPL29	1	65562.6	157599	306258	248335	104498	171001
RPL4	2	311112		379386	432801	261402	275118	237272					105088
RPL5	2	234478	293679	200366	153833	106738	114824	227555				95014.4						5983.45
RPL6	5	156558		189780	238161	119811	158584	165180			42507.1		61895.1	40562.8				28773.2
RPL7	3	145806		161696	128869	93076.9	111372	131014				56389.6	102530	133535			115602
RPL7A	4	165287		93608.9	172004	91011.2	76600.8	236677				151800	98760.5				109384
RPL8	2			82557.9				12032.1
RPLP2	2			126344	151850	90018.3	57675.5	366164
RPN1	16	272908	103922	191716	184638	437930	129769	146136
RPN2	9	210563	117313	148978	128689	354059	128976	110362					21042.2
RPS13	4	49260.7	82363.6	93122	123842	48484.6	104405	53775.4				33250.1	39570.5	23017.9			70620.1
RPS14	1
RPS18	2	98272.9	50386.1	151962	82674.6	50406.6	65791.3	144954				58675.3	168905	48488.8			45207.8		39614.3
RPS2	5	16049	47392.5	81381.9	53805.9	26775.8	30654.3	80598.1	89762.6	93295.3	54750.3			119801		94891.4	45418.7	68811.4	70475.5
RPS23	4			205759	158204	72524.2	110861	300435				45324.2
RPS24	2		244910	373631	355473	298230	235001	225858				206146
RPS25	2		553177	887117	586142	592521	448931	371396
RPS3A	8		561506	736233	841576	377349	533989	1000000				692277
RPS4X	2		126908	148655	194733	63533.7	116618	122159
RPS6	3	141035	222321	414502	417120	298847	296147	170849				150688
RPS8	3	120440	104941	295860	204232	116357	77098.8	148208					97920	79602.5
RRAGC	1	8432.12
RRAS	4	38399.2	100832	354891	336844	432739	359810	237549
RRBP1	6				22043.1
RSU1	14	2450000	1920000	7870000	5950000	9800000	8990000	4300000	263833		181275	1450000	231426	1160000	1000000	1770000	1280000	155232	307138
RTN1	1					7430000	38495.4	10700000	11100000	10100000	16500000	17400000	19200000	15000000	22800000	10100000	21100000	22500000	20200000
RTN4	6	249013	116046	452015	317082	462679	156298	301711						107229			129006
RUFY1	5	135166		208141	129993	95040.3	130570	193507				430827				339110	436348
RUVBL1	9	139648	451630	210249	74512.8	164857	130881	192116	269392		271166
RUVBL2	8	146597		271162	148213	279144	126188	119270		142412
S100A11	4	113414	135194	227213	248418	236817	207930							218361			155442		327980
S100A12	9	270352	281503	346040	481368	163034	278213	118962		15339		37833.5	81955.3	12706	37301.2	61048.4	101801	19909.2	86714.2
S100A14	2		98440.1	58629.8	47676	98070	77149.4								129028
S100A4	4	503912	413023	966028	643759	898079	524056	284581	106567			232204	84155.9	337903		159560	202370		140306
S100A7	1						327195
S100A8	12	10400000	3650000	12000000	17500000	9370000	13400000	2760000	303610	613535	626003	955597	2440000	472583	1430000	1400000	3410000	245141	1410000
S100A9	24	3400000	1490000	3320000	5770000	2520000	2970000	640655	84285.7	103529	156571	313316	463331	173689	236493	345626	736219	213310	234118
SAA1	10	61400000	6020000	8990000	555381	527397	591130	531905	425650	122245	195225	357932	44700000	1800000	84007.2	565885	637196		266761
SAA2	4	29900000	2830000	1070000	144581	70227.4			124240		213302		9380000	828799
SAA4	9	8470000	12000000	13400000	4730000	9460000	7240000	10300000	17600000	12500000	9380000	5440000	19800000	19000000	6730000	16200000	11400000	11400000	7530000
SACM1L	13	130354	81765.7	194040	159052	459975	84427.2	152774
SAR1A	2			244405	174759	331047	147607
SBSN	20	15333.7			28012.1	32998	26352.6	3500.51			82405.6	10770.7	11389.4	134431		7706.23			55618.7
SCAMP2	1	93549.3		96452	49433.1	43761.9	12020.4	56204.6
SCAMP3	3	75095		163012	83672.1	108749	66030.2
SCAMP4	1	155197		209955	122416	152536	125958	152491						37025.7
SCARB2	4	266022	247463	240827	255797	212820	215158	182475
SCARF1	2				63567.9	12485.6	22377.4
SCCPDH	3			115605	169579	174810	114431
SCN1A	1						167877		41048.1	67088	49763.8		32532.6	218947		47269.5	79709.1	74377.5	114246
SCP2	4	198248	44587.1	79010.7	93843.6	186981	173369					153539
SDCBP	7	5570000	2180000	12700000	4750000	3420000	3080000	4440000	682536	363059	759703	2260000	1130000	2390000	808031	825577	817248	435432	915267
SDCBP2	3		204913	536552	234720	179245	178519
SEC13	3			52253.4	34304.4	54221.5
SEC22B	7	215931	139262	209756	131933	179077	122494	252757					117651
SEC23B	1			278953		15876.2	100379
SEC24C	5	57435.7	56457.5	73942.8	48224	69215.8	37546.6	74671.9				15498.9
SEC61A1	2	179093		280960	170369	533376	224686	118823	127607			47238.5	39073.5		97438.2	64378.8	62877.3
SEC62	1			58338.9	66750.4	139101	54091
SELENBP1	13	563046	406498	341385	214692	752290	159202	307820	474007	232753	465837	329001	155675	247043	230396	211867	236480	336526	413473
SELENOP	10	2840000	4140000	2510000	3240000	3970000	2550000	3490000	3080000	5100000	3500000	3640000	3130000	3270000	5920000	4470000	3540000	2980000	5250000
SELL	7	779910	729428	627768	488922	388385	465126	617567	292092	483973	183692	288446	569454	565023	334473	682638	477270	258048	296509
SELP	24	397817	484206	1270000	1650000	1280000	1180000	737829	26956.4	34801	51026.2	248617	93182.6	228688	87553.6	289349	179847	68903.4	69479.9
SEMA7A	16	149782	186990	256709	100772	368762	135336	169102			47154.5	157050		82262.4		111248	172543	105230
SEPTIN11	3	28554		75081.1	39984.5	107713	93695.7
SEPTIN2	2	52722.1		163084	56017.8	155751	128483
SEPTIN5	3	139789		114024	24458.5	86192.3	69965
SEPTIN6	5	194147	34990.5	204628	86761.9	134698	159571	182328
SEPTIN7	6	301119	62579.8	380440	198659	385843	356975	26999.1
SERINC1	2	109692	42163.8	122841	50668.5	99750.3	72162.3	67183.3								24302.7
SERINC3	10	365714	247637	523863	574693	429647	361489	282598				137538				105915
SERPINA1	66	1340000000	953000000	618000000	474000000	470000000	438000000	496000000	225000000	228000000	159000000	223000000	301000000	224000000	165000000	347000000	255000000	136000000	225000000
SERPINA10	17	1410000	1190000	701268	663397	700639	458890	1110000	2190000	1530000	1770000	915316	2130000	1930000	1470000	1890000	1740000	2360000	1220000
SERPINA11	5	131054	92417.5	90717.6	83691.9	92900.1	52227.8	104291	155673	180409		116868	120231	88895.9	214151	58080.2	92957.8	232980	128393
SERPINA3	33	151000000	79100000	74800000	61400000	56300000	68400000	52700000	28900000	35800000	20300000	31800000	49800000	41500000	32300000	48300000	44000000	23600000	39700000
SERPINA4	32	4410000	7410000	4040000	3970000	6980000	4640000	9060000	16300000	17600000	25300000	16100000	11000000	19100000	16700000	15600000	18300000	21200000	20600000
SERPINA5	22	669751	1740000	1180000	1610000	1270000	1100000	2210000	1980000	2190000	2490000	2400000	1760000	3330000	1970000	2630000	2500000	2700000	2520000
SERPINA6	13	8300000	8830000	7590000	7870000	5580000	6050000	7840000	6100000	5790000	3760000	4180000	5210000	6060000	3520000	9710000	5190000	3120000	3220000
SERPINA7	23	3010000	5160000	2610000	2850000	3350000	3140000	3400000	3320000	3640000	4440000	1490000	1820000	3440000	2330000	2730000	2630000	3320000	4020000
SERPINB1	19	595965	323566	896324	791386	574138	625871	338043	752871		75844.5	118289	156842			138563	228518	112316	158012
SERPINB12	3		155274	23797.5		118925	166497
SERPINB3	2		128859			123242
SERPINB6	6	168521	160332	308019	223734	280952	366777	243721
SERPINB9	5	138517		249664	211032	216405	162299	134312
SERPINC1	66	17900000	23900000	16600000	17000000	18000000	22300000	16400000	14300000	15100000	13200000	17400000	16900000	15000000	12900000	15200000	21200000	10800000	12200000
SERPIND1	33	17500000	16600000	15500000	9740000	11600000	9040000	12500000	26400000	31300000	23200000	13500000	14400000	27100000	16700000	23200000	19000000	28100000	25800000
SERPINE1	7	570020	221433	169176	175536	154933	191781	141681	409856	316448	306654	259671	222065	285396	302759	216480	302214	380047	270679
SERPINE2	4	302077	273076	197879	454293	211432	241735	182658	82441.3	86939.3	85613.3	178283	107560	98275.7	87524.1	116456	122224	149315	135860
SERPINF1	18	7340000	7240000	3780000	2100000	4250000	3150000	2940000	5680000	6480000	5120000	6510000	7150000	5250000	4320000	7490000	7310000	5420000	6140000
SERPINF2	32	17000000	13800000	7480000	8830000	14300000	16300000	12000000	8380000	13500000	10000000	13500000	12600000	13800000	13300000	19800000	13000000	7680000	11300000
SERPING1	30	116000000	79900000	59600000	64000000	43400000	42100000	99600000	96600000	108000000	92500000	139000000	169000000	197000000	152000000	140000000	125000000	91300000	107000000
SFN	8		45322.7				28270.3	53334.7				20606.2		27186.8	41736.9	47184.5	48214.6
SFTPB	12	256119	632772	444226	685042	147708	86857	1560000		164843	192509		70689.2	223106	408457	230088		87853.3	561742
SGTA	1	155014		77789.2		87288.3
SH3BGRL	4	84387.8		255423	163803	293988	189274	69383.1
SH3BGRL2	1	64249	50706.1	154685	106325	207801	151966	56771.8
SH3BGRL3	3	727190	401873	1370000	1020000	1760000	680790	998133				208560		42457.9		242780	194027		94010.4
SH3GL1	2			90238.3		35760.9
SH3KBP1	6	194435		243611	155944	123793	123208	217938		293051		286226	273232	270010			316315	166411	183143
SHANK3	5			75978.6	74593.6	42194.5	88720.6
SHBG	20	1490000	2990000	1800000	4600000	3480000	1470000	6560000	2360000	5190000	2070000	2820000	1700000	2750000	5450000	2430000	4080000	3410000	3970000
SIGLEC14	2						5921.96
SIGLEC5	5	85905.3		47967.3	30806.9	112244	115073
SIGLEC9	5	99478.9	36831.2	106084	50824.4	111543	75731.2
SIRPA	10	232130	146379	111319	35991.1	66212.1	120479	6262.39
SKAP2	15	265240	250581	288087	341647	524586	468692	228688	245616			92749.4		197760	280227	104786	195063
SKP1	2	205013		278582	181968	203156	165497	249591
SLA2	2			64888	71019.8	48457.2	105360
SLC11A2	4	716468	890287	1470000	654617	1130000	755896	773242				443983				191077
SLC12A6	9	131573	102078	157374	149747	115707	103689	120059
SLC12A7	4	37103.2	19272.1	49456.7	13043.4	31279.9	70779.4	40112.7
SLC14A1	4	283407	240083	860473	254108	1060000	460196	560251				303980
SLC15A1	1	88973.8										13125.1
SLC15A4	5	113275		209221	68362.6	118024		58730.5
SLC16A1	5	96805.4	55317	172799	65428.5	74878.6	50908.1	94600.9				36072.9
SLC16A3	3	223886	124866	728944	720124	477695	379500
SLC17A5	2	61360.9	25665.3	144136	102543	117507		127281				22129.4
SLC19A1	3	273078		114090		50343.1
SLC1A1	1	200046			57656.6
SLC1A4	4	327634		131942	77160.3	113018		185449
SLC1A5	11	3430000	613801	1910000	796489	1710000	1250000	1080000	186194	51678.2	115106	765540	72725	194598	130248	277785	110710	179185	180604
SLC25A5	1
SLC27A4	3	14347.1		12006.3		42890.7		24587.1
SLC29A1	9	3000000	1120000	2780000	1330000	3370000	1810000	2120000			82251.3	811996		603642		514740	364160		81015
SLC2A1	10	25100000	7560000	17000000	6190000	35800000	8400000	9910000	977378	186788	916814	4410000	612856	1760000	765239	1800000	1820000	1190000	1090000
SLC2A3	5	1910000	1620000	4600000	7450000	4100000	4600000	2520000			360478	1380000	334166	1240000	848600	682362	878823
SLC2A4	6	120839	43770	136131		104432	72931.8	139296				43439.6		14013.6
SLC30A1	11	546095	197607	622976	263760	561733	343364	337391				179708		156782		75695.3			34901.5
SLC30A7	2			91108.2		109889	30953.9
SLC31A1	1	88190.7		83110.8	29285.7	99846.4
SLC36A1	1	221821	354170	486754		111611	116422	240758						202710
SLC37A1	4	308771	81242.7	600777	570665	925939	229098	168532				36708.4		34297.7
SLC38A5	2	345892		161699		154070	142478
SLC38A6	2	62423.5	269279	197846	361724	99566.1	42283.8					35296.6
SLC3A2	15	1590000	451711	386679	188376	349650	315469	320991	137432		174562	197053	169714	152165	107915	167262	144115	120859	77916.4
SLC40A1	4	190543		219520	121805	160841	227924	147521			26543			32773.6
SLC43A1	10	2080000	1800000	1700000	1280000	2540000	2320000	1490000		2250000	2560000	1220000	2190000	1270000	2170000	832597	955994	593664	7910000
SLC44A1	19	1440000	1110000	3470000	3740000	3480000	2980000	2200000	439860	161028	104446	724283	455399	1760000	473343	620885	655912	410192	512404
SLC44A2	16	1090000	624531	2380000	2090000	1880000	1660000	1770000	374067	165769	195404	508169	388522	1460000	323182	580635	495705	545935	716689
SLC46A1	1	277402
SLC4A1	35	63500000	15800000	31700000	10800000	97000000	14600000	12500000	1790000	348676	2260000	12200000	1330000	7080000	1720000	4640000	6360000	3610000	2400000
SLC4A2	2	345377	1080000	412852	872585	543525	2020000		221791	220212	94175.3	494084	261481	344144	267800	397162	240515	239990	232268
SLC6A4	2		215088	578569	974592	491719	977909	170725				65052.6				51794.9
SLC6A6	2	248907	178279	860085	1470000	673697	800844	363405				2550000		255631
SLC6A9	4	531019	108806	134864	63283.9	195262	145643	115199					41144.4
SLC7A1	4	748891	776544	1220000	394175	871705	678921	1090000			222910	422280		178532				150684	175699
SLC7A5	5	1520000	284931	356666	180902	509252	373941	195221				103704
SLC9A3R1	6	423057	221567	383053	428281	312644	366722	254126								103072
SLC9A3R2	4	110105	77310.5	109145	215647	73840.7	188914	29413.6
SLC9A9	3	34569.9		165147	150061	122706	127918	99168.3
SLCO2A1	1				88318.4		156594
SLCO4C1	5	172150		91523.4		87219.7	33509.1
SLPI	7	633091	292928	642985	188830	524114	317905	158126		34422.2		111455	135157	46146.5					234819
SMIM5	3	259043	134484	231461	270387	398876	233862	204726						46001	34534.2			505091
SNAP23	9	361253	199535	662020	696289	737067	510016	224457				83235.2		16960		18081.2
SNAP29	4			90244.7	96699	66185.5	76241.7	72126.8
SNCA	3	62564.6	67095.1	77452.5	89691.6	151204	193039	29780.1
SND1	7	70949.5		134510	112392	119156	64675.4	75811.5						108967
SNED1	3	41123.7	80399.8				22257.6		52691.8		146281	80751.3	87562.8		60301.6	103062	110160	74924.1	70153.8
SNRNP200	9
SNRPD1	5		184928	260127	120211	122176	165813	179636
SNRPD2	9	106071	150459	322421	120332	148930	168946	111857							3850000
SNRPD3	6	64768.8	368971	705282	293303	274019	242655	505812	22925.2		58138.8	239301	95392.9	120766	21919.6	73446.2	171097	32287.7	115884
SNRPE	2		156761	352741	173757	91168.3	78154.4	345223				131278	65665.9	59455.5			150062		99313.9
SNRPF	2		59458.1	74434.1	34340
SNX17	6	195791	346485	368793	251491	258418	240761	238659
SNX18	8	774142	943865	252844	141525
SNX3	4	408477	252699	683088	209864	661530	326224	247950			105180
SNX4	1	333037	1860000	456074	1170000	896100	2190000	515253				498831
SNX9	3	107500		77418.6	53944.9	49021.3
SOD1	7	265267	247927	283431	163596	506297	154072	172797		247688	316602	59896.3
SOD2	4	220777	196322	143549	226551	187325	126133			92163	89850.9	205423	126825	83739.9	81118.8		128888	127942	195911
SOD3	6		96394.6			60691.7			99320	70485.1	50069.8	123140	103248	72974.5	69485.4	80977.3	70318.7	86950.2	122205
SORD	5	516192	238697	133724	155173	96490.9	108362	123471	31398.8		20060.2	111543	106949			56897.9
SORL1	6	87199.8				69733.4	59853.7						288089
SORT1	2	89662			90559.6	48073.6	21608.8
SPARC	20	1570000	802743	1250000	67300000	1240000	948601	881817	448252	431940		454674	354667	691023	1230000	528531	477999	521930	778610
SPARCL1	12	56445.8	165062	81838.9	146754	132227	129462	94373.2		59958.1			133570	36790.9		95560
SPAST	5	29295.6		100488	78863.1	36697.8	46871.1	26138.8
SPATA22	1	113155	81482.2	85534.9	86816	33039.5	40003.1	144802	217677	140710	308631	158200	168219	255388	188498	125448	163150	195340	284561
SPCS2	4	77544.4				118413	66939.1
SPN	2	366626	198923	613049	422130	581839	788356
SPNS1	3	98831.2	59918.2	316386	205460	263352	222394	246885				11935		113480
SPP2	6	896452	1500000	4050000	2300000	3330000	3290000	2240000	913568	1440000	464666	5710000	973228	1650000	3040000	3070000	2080000	1390000	2370000
SPPL2A	1	285162	137930	291723	158416	292001	216001	176399				103041		86881.6			96314
SPRYD7	3		70806.5	267590		199527	163297	59554.9
SPTA1	30	1750000	972609	558761	482756	390459	484772	536852				378987	619188			374426	314139
SPTAN1	6	18052			11275.9		50755.6					79005.6	78123.9				32871.8		23450.7
SPTB	27	48774.7	39425.6	99419	119404	118786	73956.7	119476		45534.2		91705.8	27054.9	50284.2	51093.2	98226.2		16625.4	42086.4
SPTBN1	8	58666.4	337249	66297.7	52446.5	97421.9	108830
SQOR	5	32799.3	7977.61	13342.7	21065	4276.49			58333.1	66826.3	64577.7		35719.2	101676	60368.9	48945.4	70032.1	63565.3	69040.3
SQSTM1	2	35644.4		63658.1		55276.4	15350.5
SRC	11	224483	264308	790715	828289	811766	1240000	682020				210239		134780		170554	182073		81526.7
SRGAP2	1									601465									71903.2
SRGN	3	1750000	777520	782789	1760000	3430000	5690000	521394	1350000		152956	1180000	898623	571584	1440000	1820000		922932	535669
SRI	13	5050000	2630000	16700000	8720000	8790000	4270000	12900000	959668	213553	217040	3150000	653488	3670000	1310000	1490000	1070000	619830	918861
SRPRB	6	25503		53503.6		89863.2		141029
SSB	6												31156.4	90804	38469.4
SSC5D	18	288046	187675	187291	247895	59471.3	77847.7	214735	90225.4	35782.9	45886.7	81842.5	47977.2	72031.1		49559.8	46336.3
SSR4	5	107097		112355	96905.9	234867	32917.2	65397.5
ST3GAL6	2		143620	174456	259643	265426	205663
ST8SIA4	5	139133	279115				155206	133247		230444	86724.7	68566.2	153354	161277	175100	152556	137762	96694.6
STAM	4		101053	262173	94817.5	176219	161885	139883				40852.4
STAMBP	3			272244	60835	117619	72987.1	68067.1
STARD3	3	127456	181354	200613	92607.9	127676	130028
STARD3NL	4	606349	143184	621729	418827	646200	509651	176128				94681.9		179407
STAT5B	1	13309		18510.2		14993.9	12088.5
STEAP3	18	5590000	2320000	7060000	1910000	7170000	3460000	4070000	726572		662197	1550000	150866	547164	212297	646540	345382	485839	470096
STIM1	7	785210	798519	748291	546935	1180000	266246	467187				966300		1820000
STING1	3	93372.1			55470.8	20382.4											1150000	597109
STIP1	13	447363	202191	423876	178428	477679	269623	330427	40647.7		33703.6	95545.3	32454.7			85358		41469.9	51053.6
STK10	7	220453	200134	290997	163586	240927	217223	200372
STK24	3	134512	66200.9	209103	260614	378686	376834	340178				20041.3	19377.5	5087.93	12665.3	11868.6	14856.3
STK26	3	167438		140828	91454	172773	107503
STOM	22	44500000	26400000	48700000	58700000	72000000	53300000	16100000	1780000	564526	1540000	12000000	2310000	5530000	2350000	6180000	4190000	1740000	1990000
STOML3	1	42211.8		25588.6	21550.4	25152.9		78703.4	65721.3	13645.9	64077.5	36468.1	14961.7	94406.9	44319	38147.2	41988.8	42074.4	64188.2
STT3A	1			94715.7		172557	68805.6							5107.08
STT3B	3	155332		178431		161683
STX11	10	158724	194009	739207	761797	916557	1120000	445672	1780000			82732.7		131800		83925.7
STX12	6	187901		323746	212779	294614	185151	238289			60614.7	95019.7		33038.8					309354
STX16	4	56025.2		78437.4	30041.8	70696.5	47716.9	91548.8				25383.4						28950.2
STX2	3	34963.2	17244	54564.2	41322.5	45128.3	29962.3	27498.7
STX4	5	85194.5		189671	136874	134158	183074	88007.8
STX6	6	186342	65972.7	173497	51742.3	150957	60756.5	74705.4				33956.3				29254.3
STX7	11	1590000	1390000	6000000	2430000	4050000	3260000	3780000				761810	131286	179114	127084	399690	99099.9
STX8	5	139266	88668.7	374722	148672	307574	179075	156747				81688.5
STXBP2	25	333827	224121	1060000	753813	1130000	1190000	718190				161639	19146.5	175886		135441	207749
STXBP3	11	204476	172520	438865	325686	365069	479297	376023			168870	96838	18418.3	111642		68949.7	86939.9
STXBP5	4	22775.3		66761	66844.1	56779.6	45891.6	81888.6
SUB1	8	855455	564796	425062	301866	198974	617156	332051									359717
SULF2	2		26162.3	31681.4	27232.3	38138.6	62253.8
SURF4	4	253420		188766	100843	323661		203110						54355.9
SUSD1	14	175185	235877	516818	799780	413205	399349	233661				158448	83070.3	118588	64283	94126	82086.7
SUSD3	10	164397	139479	181779	343988	144761	331201	79069.3			140292	139406		119447
SVEP1	102	1880000	1440000	1160000	1290000	1710000	2030000	517752	422069	148569	519509	873557	367306	478613	447814	491451	713024	641243	330967
SVIP	2	936196		550186	131793	1050000	174662	132349				107205				18819.1
SYK	8	223282	109903	238761	134250	234981	217493	56768.6						35983.2
SYNGR1	2	208033		220321	88323.3	74019.4
SYNGR2	3	1400000	558219	2380000	1150000	1860000	1060000	673607				407396
SYPL1	2	467620	158895	688744	357082	605006	428951	201451						130657
SYTL4	10	92356.1		325224	366571	295014	350489	247644
TAAR3P	1	1010000	737780	648792	446562	110300	251853	1250000	2780000	2220000	2560000	1770000	1910000	1470000	2950000	1940000	2080000	1970000	2030000
TAGLN2	12	1360000	663428	2710000	2050000	3590000	1950000	1970000	844257		526126	407318	123278	543436	646220	575601	623553	549588	1090000
TAGLN3	1		63094.2	129143	126619	202080	137096
TALDO1	6	315793	247002	307816	277820	255094	381192	171150				163156	246787		197399	150483	22121	113865
TAOK1	5	17486.2		67706.8	58238.9	71370.9	83893.2
TAOK3	2			74868.3	68279.8	79690.3	45727.4	47826.6						27263.6		29967.5	73739.3	132852	341338
TAP1	5					98680.2
TAP2	1	46232.5		20929.7		62252.4
TAPBP	3	74843.8		62731.4	68704.9	175548	25074.4
TARS1	5			154774	118356	153223	164344	128125
TBC1D10B	4	65690.5	85755.1	150136	152427	147586	176852
TBC1D14	2	15375	22279.7	89935.8	95651.2	19041		61609			9521.48	31280.9	48119.6	19919.9	16544		13694.1	16067.4
TBC1D24	3	75221.9				54672.1
TBXA2R	2	88352.3	165754	439658	474129	304779	366635	166147				55073.7		29648.5		42066.3	36544.5
TBXAS1	12	311926	86890.6	454626	272139	1010000	215802	289292						387429
TC2N	8			95368.6	129570	145367	195123	83828.9				757486	963801			1490000
TCIRG1	2	23135.2		480282	229274	253965	461809
TCN2	3					94129.1					209933						225852	219327	206066
TCP1	15	298969	121315	265504	130172	243741	133468	400839	75076.6	76920.1	146778	117243	163484				203284		261395
TEC	4	3310000	2680000	1350000	2050000	917656	1070000	397245		62581.3	887444	2610000	1960000	436579	857977	424381			303027
TESC	5	64779.5		229119	140371	98136.4	134411	75565.5				113072
TF	122	304000000	470000000	385000000	251000000	384000000	308000000	479000000	509000000	593000000	363000000	346000000	387000000	418000000	396000000	552000000	447000000	302000000	359000000
TFAP2D	1	28073.6		24311.8				11211.8		31345.4		36785.5	29323.7		89857.5	130909	27122.3		42545.8
TFG	4	212471	263511	992883	616541	692474	482742	699297				184035			266896
TFPI	10	549068	1070000	344033	1010000	432626	227386	180960	168999		140446	477292	151748	207161	95983.9	432445	289525	239862	442786
TFRC	52	54300000	9680000	18000000	4420000	19600000	13700000	9560000	3540000	3840000	3960000	7620000	2070000	3650000	3340000	4910000	2950000	4200000	3450000
TG	1					47617.2										57104.8	46401.4
TGFB1	12	1720000	1470000	1600000	2550000	1970000	1980000	1100000	653795	658315	559715	1310000	794456	1290000	974397	933171	621186	672742	955682
TGFB1I1	6	46224.3	39598.8	133274	223431	173501	140883	79050.9			31297.8	51229.3	31639.8	66006.8	29207.1	31822.1	48049.2	47760.8	41334.3
TGFBI	28	1700000	2160000	1110000	852379	1370000	1160000	1830000	1760000	2100000	2670000	1950000	1870000	1850000	1820000	1820000	2320000	2430000	3100000
TGFBRAP1	6			113545	45398.8	79934	42811.8	181856				128443
TGM2	10	569210	357353	451913	509791	478360	325678	180903				488993	94901.4				74617	200640	867832
TGM3	9					171249	178682
TGOLN2	4					120802	146007
THBD	2	15194	23944.7	20062.9	54159.2	19465.1	22350.7
THBS1	89	27800000	12900000	9050000	8210000	9280000	5210000	12800000	7310000	18600000	8000000	33700000	20200000	18300000	18000000	18900000	18500000	11200000	10700000
THBS3	4	72116.1	86726.6	67087.8				84695.1	170208	96979.4		125907		146061	59705.4	90675.4	89587.6	95885.3	184947
THBS4	27	409191	1780000	629851	562476	253132	623899	392252	291564	137748	323207	740704	430921	308022	214473	875448	335051	284716	520200
TIMP1	6	1930000	433791	509362	352004	436310	297073	706675	274110	391425	386119	315569	308564	547071	268436	246262	328741	293771	433664
TIMP2	3	57506.5	124525	68367.5	55045.8	75597.3	52838			65072.7		97686.7	29782.8	52099.2	64435.3	53251.7	47464.3		63633.2
TIMP3	10	953481	287314	430459	734343	270521	595638	545381	203632	189053	293294	382441	253273	425632	166217	158709	420013	644365	213944
TJP2	4			102948	98439.5	129904	96552.8
TKFC	4	69017.8				33006.1	18606.7	9279.94
TKT	12	269557	192582	339682	262285	292481	194092	216523		121604	146520	141288	249300	142320		133441	192004	126040	147468
TLN1	137	2570000	2410000	8170000	8010000	13400000	11600000	5660000	615420	215928	456552	1860000	361171	1130000	767942	2090000	1820000	742952	873306
TM4SF1	1					37188.2	17761.9						51858.2
TM4SF5	1	203432
TM9SF2	12	337221	123308	442680	404705	613927	267450	167684				64969		21505.1		29952	11216.8
TM9SF3	4	426556		393567	359938	426323	272288	312387
TM9SF4	6	197776		153970	130102	229425	76793	32214.8
TMBIM1	3	3590000	1630000	5520000	5270000	5950000	4050000	1930000				1150000	143632	253036	167511	276714	130637
TMC6	6	112648		247755	273963	203020	106363	733297
TMC8	7	271263	110796	251761	333551	246980	215138	319346	98635.8	188839		165384	155042	257921	282983	124326	243312		141355
TMED10	5	208331	161525	226520	229134	270364	217997	234231
TMED2	2	57729.7	45486.8	158720	114572	168474	95041	16136.1				7861.91
TMED4	3			88502.8	92660	185736	145378
TMED5	2	71737.4		97085.6	72548.4	161807	87124.3	51104.5
TMED7	3			112943	57904.7	71615.6	29200
TMED9	4	179454	122626	158428	321015	318009	75966.5	100728
TMEM104	5	178020		168868	199169	189624	131637	61359.8				78167.5		184277			40959.1
TMEM106B	5	253858	102038	266618	195532	243542	199288
TMEM109	1	60226.5	20761.4	97876.5	108700	333825	66809.8	107556
TMEM123	2	89344.5		540820	395890	153528	216976
TMEM165	5	150041		103772	155233	160428	62197.1
TMEM167A	1	109172		148669	110456	143375		105143			37901.3		48487.1	40563.5	27262.9		41966.9	37636.8	32935.5
TMEM179B	1	110826		94573.8	121482	78997.5	56169.6
TMEM198	1	75555.4	28018.8	12554.7		22876.3		369174	1150000	645519	970814	211671	210283	938089	675756	438205	414387	901682	1220000
TMEM205	4	62738.7		47131.4		57739.8		21439.7
TMEM30A	9	129443	76219.8	298446	238016	295246	261419	226169				17236.1		292544				30080.7
TMEM33	1			52895.8	39654.4	53251.6
TMEM40	3		39383.7	48578.6	32727.8	120547		78991.3						23493.8
TMEM43	6	41654.5		64156.3	40795.1	73046		29461.9
TMEM50A	1	63534		91554.2				24523
TMEM50B	1	79323.2	24970.3	118863	47853.2	116713	78771.2
TMEM63A	10	201409		355237	291039	317782	277829	175651				89520.1
TMEM63B	4	110063	131125	330359	191093	313507	151318	256739
TMEM87A	1	81630.1		77917.3	75375.8	72657.8	49031.9
TMEM87B	8	105191	29178.2	160264	137692	227579		40935.3						24335.8
TMEM9	3	86506		132214	63219.5	113417	43368	97445.9				21005.6		29228.3
TMEM9B	6	82305.1	40739.9	209186	81270.7	247058	121168	199851				25143.7		9045.28		42614.4
TMOD3	3	57060.2		68208.8	47098.8	66095.5	29765.2	40389.1
TMX1	5	194299		184683	129039	333519	94747.3	502112
TNC	56	2190000	1960000	1130000	623819	539211	674491	1310000	173431	687556	799885	681145	984427	926073	740828	962860	485967	841476	595797
TNFSF13	2	698136			401031			1050000		422511		786654	921340	662018	675922	739346	700837
TNIK	3	71813.8	87742.2	145834	119927	151376	221677	81024.8								200420
TNNC2	2												320532
TNPO1	5			83074.2	63431.8	94372.2	120567	70741.2						8371.84		5949.3		6643.72
TNXB	27	271069	338104	226158	192726	286315	355558	155363	220858	197211	78431.6	210546	304500	232110	291655	277620	263238	494082	411523
TOLLIP	7	643066	218997	870694	568572	431756	381169	563318	146640	74279.1	108027	374240	202404	439834	141665	195922	151360	126788	238880
TOM1	4	558544		447747	343794	378168	298402
TOM1L2	4	85865.6		134527	176707	113254	88446.7					45996.7
TOP1	3	66397.6		32286.8			37464.5	43137.5		51540.5			23182.7
TOR1AIP1	8	214046		127107	44403.4	75721.1	72736.6
TOR2A	2					46955.3	23802.9	44948.2	71344.2	41820.6				61888				85553	78098.1
TOR4A	5			45517.6	54702.1	172010	92289
TPCN1	3		176087	264252	183097	170638	94055.7	142355				383832
TPD52L2	3			85716.9	47544.7	124571	62830.1
TPI1	16	537953	445901	1140000	644245	1140000	826151	527422			105048	179274	413898	59831.3		52028.4	84315.4		25677.7
TPM1	2	153496		277315	235540	543929	243859					62740.6	149886			42660.7	64294.3
TPM2	1			38637.1	21892.6
TPM3	2	90605.4	172030	257624	304357	532408	350433
TPM4	9	161180	212547	592557	773570	1150000	713959	156154				136916				485788
TPP1	6	229393	179174	245208	288010	366556	427144	210699	81800.4	110889		171563	113907	190709	77680.9	126802	159833	159201	141392
TPP2	42	348623	187462	892628	2300000	454304	135650	750145			109460	173123	293184	212672		68065.5	143312		187065
TPST2	1					45535.3
TPT1	1	47418.1	68810.2	237692		209745		93219.6
TRAP1	1
TREML1	6	700737	452326	657280	855715	704858	835535	768990	69797.4	168129	40596.3	329049	263277	304089	179821	329127	311293	115826	170145
TRIM21	21										256381
TRIM58	16	183983	167417	225285	193088	313293	322181	400619				41765.6
TRPC6	7	76630.9		159502	309285	309533	418093	68165.2				53340.2		45436.5
TSG101	14	358336	202998	752083	519320	536509	421654	466893			179383	180858	94750.1	166148		92189.1	93652.6		110979
TSKU	3				204978		42476.8		137556	71568.2	114599				81251.8			141764	248183
TSPAN13	1	125624		56659.7	30484.2	50267.2	76113.1
TSPAN14	12	4170000	1970000	6420000	7120000	5610000	5860000	3950000	1330000	784473	788467	2230000	1230000	2840000	1580000	1570000	1520000	1380000	1040000
TSPAN15	3	233034	144186	700019	698896	659074	647685	497946				79576.9		139984
TSPAN18	1	113698	126958	280260	320090	258826	221869	111537				94900.4				35503.5	59170.4
TSPAN2	5	145933	63862	326154	291017	146792	312119	280331				178025
TSPAN32	5	76314.2	132938	344249	596260	350967	240747	72922.4				62262.4		12148.1
TSPAN33	7	1020000	483187	2130000	2200000	1750000	1010000	1150000	189403		196066	312079	210018	713108	249181	282756	325139		278711
TSPAN4	3	95001.9	7753.01	102640	72228.9	44079.6	56861.4	103797				46694	24769.4	46925.2		32349.5
TSPAN9	9	1850000	1530000	4180000	6160000	3280000	6380000	2780000	604628	339462	895117	3580000	1390000	2760000	1340000	1710000	1330000	833703	1110000
TTN	11	120065		153532	429367	58703.5	96640.6	163986	48896.8	75864	119981	160300	129626	101474	151192	119366	205243	215835	337696
TTR	20	15700000	35600000	23100000	21300000	33200000	30800000	29300000	23200000	30000000	22400000	57800000	31700000	39000000	22000000	60700000	32200000	19900000	25200000
TTYH3	10	2950000	1420000	2850000	5020000	4020000	4060000	1400000	223302	272140	220357	2970000	1060000	1650000	592332	945092	670153	183732	627595
TUBA1C	2		125416	125035	123700	60994	175899
TUBA4A	5	1170000	596655	2550000	3080000	4990000	6880000	2800000	208964			446449	134780	93077.7	212475	383245	325696	182255	429133
TUBA8	7	248235	170267	548785	547253	750189	1100000	632925				502087				91416.9			499721
TUBAL3	1						98131.2	149161
TUBB	6	443690	261466	835561	733898	889987	1370000	570972
TUBB1	24	740885	477684	2070000	1940000	3030000	4200000	1850000	534261	289361	286348	457937	32724.9	327497	577582	524785	530791	264687	391509
TUBB2A	1
TUBB4B	1	291259	151376	388793	228683	387351	644594	333987
TWF2	6	26704.6		47116	69311	64890.5	62098.1	41211.9				111714		438968	325198				583255
TXN	5	814841	642481	1620000	766063	1680000	1180000	602903				365751		78940.5		156352
TXNDC17	1		24307.3	50789.6	35552.3	63652	19886.8	7452.53
TXNDC5	9	145701	94116.3	112955	102919	127633	44851.6	82115		44793.6	103674	32235.8			39323		39879.8
TXNIP	4	113175	49772.7	119930	59170.2	75108.5	77074.4	61062.9					100767
[truncated: 96 more rows]
