# Supplementary material for: NHERF2 as a Novel Biomarker for Distinguishing MAC Pulmonary Disease from Tuberculosis Based on Proteome Analysis of Serum Extracellular Vesicles
Source: Int J Mol Sci. 2025 Jan 29;26(3):1155. doi: 10.3390/ijms26031155 (PMC11818707; doi:10.3390/ijms26031155)
Supplement: Supplementary file 1 [file ijms-26-01155-s001.zip › Table S6.3 DIA after normalizaion.xlsx]

## Sheet: 20240131 DIA
Genes	peptide_counts_all	HC1	HC2	HC3	HC4	HC5	HC6	HC7	HC8	HC9	HC10	HC11	MAC1	MAC2	MAC3	MAC4	MAC5	MAC6	MAC7
T	N	E	E	E	E	E	E	E	E	E	E	E	E	E	E	E	E	E	E
A1BG	20	25.2499	25.4862	25.317	24.6918	25.0935	25.452	25.1757	25.6458	25.2926	25.1488	25.4614	25.6375	25.3239	24.7182	24.1871	24.4488	24.1488	25.3745
A2M	195	30.933	30.9677	29.7195	31.1483	30.8309	31.2703	31.1842	31.0737	31.0609	30.2759	30.8755	30.6964	30.9259	30.8309	30.3515	30.2308	29.17	31.5889
ABCB1	6	15.033	12.7477	12.9866	16.1674	15.5086	14.7661	14.1387	11.4651	13.3987	15.4028	13.8423	14.9846	12.6836	13.6423	13.4411	14.4656	14.7833	16.7138
ABCB11	21	12.3437	12.9049	12.5944	12.9296	12.1098	16.1305	10.5225	14.4348	13.6828	13.5458	13.0498	20.002	17.6017	16.6244	17.8421	15.6588	14.327	11.4681
ABCB6	18	16.9443	14.8437	17.4967	17.9591	13.1807	18.2626	17.0605	16.877	18.4864	18.0623	19.1708	19.225	18.2379	19.7313	18.6736	20.0156	18.8987	19.1562
ABCC1	3	14.1148	11.8089	13.6329	12.7059	14.43	13.6497	12.3981	11.5164	14.9122	13.4245	14.0497	17.4506	17.1342	16.9609	17.2225	16.7926	17.7116	16.6704
ABCC2	6	22.4576	13.4147	22.0526	22.2006	22.2006	22.1238	22.6714	22.4144	22.3403	22.7098	22.7553	22.1825	21.0886	20.5165	18.5404	19.6576	19.9742	23.1734
ABCC4	10	15.3262	15.0817	14.9632	15.6311	14.1945	15.9442	13.8822	14.4786	12.4269	13.4964	12.7072	16.5553	15.3855	17.4592	16.7437	17.2137	16.1988	16.691
ABCC5	5	14.6698	11.6775	15.4916	12.3522	13.0121	12.2783	13.4168	12.5881	13.8257	13.2841	13.2582	13.9519	12.0068	17.5347	12.9585	17.2942	17.0165	17.4951
ABCG8	4	14.5837	12.22	14.388	13.9805	13.4168	12.364	11.7887	11.7927	13.5634	13.2732	12.4911	18.2373	15.0451	16.2914	16.6739	12.4772	12.1615	14.0276
ABHD16A	5	13.7574	11.8401	13.193	12.6206	12.7117	14.6944	13.5498	11.553	14.0692	13.7192	13.5197	12.5083	13.3805	12.6972	13.986	17.7955	13.7473	12.9502
ABI1	6	13.6952	13.3421	15.0957	16.0599	12.6527	16.8927	14.5135	16.3675	16.2942	15.8154	15.5183	17.7525	17.8867	18.9021	19.4967	19.731	19.4852	17.835
ABI3BP	15	14.3253	12.1268	13.9349	15.8574	16.4182	13.314	13.1089	17.1602	13.8837	14.8108	13.8433	16.4519	16.1534	16.0199	19.6654	15.2523	15.4435	17.1951
ACAA1	9	14.1694	14.3861	16.1444	15.2226	14.4323	12.5717	13.1046	13.4254	15.267	14.0744	15.2013	16.8899	15.1671	17.2186	16.8229	17.8613	17.8153	15.8929
ACAN	3	13.109	10.8081	14.434	11.1072	13.4892	14.2672	14.183	15.6776	12.8252	12.5112	13.1987	13.7036	15.8535	12.423	17.2009	15.3792	13.1229	16.1403
ACAT2	4	13.1885	13.3537	18.5029	12.2334	12.1213	12.2459	16.7889	12.8099	13.0476	12.5664	12.4521	14.2854	13.8559	17.2094	14.5201	17.3462	16.2728	15.4059
ACE	13	16.92	17.2499	16.2642	12.4665	15.8093	17.6379	13.2728	17.4523	16.6781	17.5573	18.5774	16.5438	17.2669	16.3947	16.8269	15.8657	17.2355	16.4371
ACHE	11	14.0597	12.8817	13.597	18.4784	12.5687	17.6043	13.5931	17.0653	14.4118	11.479	14.5758	18.7675	18.0753	18.5756	17.7223	18.934	17.6748	18.816
ACLY	14	14.0911	12.3682	13.0095	18.2078	18.0927	17.0809	13.3381	12.8882	17.0869	13.8831	13.4688	17.862	18.1319	18.2018	18.7701	18.186	17.5944	18.3219
ACO1	1	13.2911	13.0832	17.591	15.1109	12.9302	16.261	13.8127	16.4051	13.5143	14.07	16.5432	16.4364	14.1705	16.369	13.662	16.2833	14.5866	14.3561
ACO2	5	11.3247	13.863	14.0726	12.4069	15.9148	13.9412	14.7437	11.4404	13.1219	13.3791	14.0516	14.7233	12.8256	15.4636	16.4763	15.1347	15.1346	13.3208
ACOX1	9	14.9233	13.4284	14.3521	14.0707	14.1443	12.6883	14.9931	13.5991	13.9148	12.5329	12.0459	15.5749	14.8427	16.0693	15.5238	17.2611	17.2682	12.7749
ACP1	3	13.6551	13.0509	14.1717	14.7839	11.9221	11.7753	13.9339	12.4367	13.1157	13.5048	14.4767	17.1683	16.741	17.4123	16.5544	17.4948	16.431	13.9404
ACP2	5	13.7251	13.5692	13.4593	12.1838	12.6178	11.425	14.7964	12.8198	15.2644	14.9167	14.2185	16.9674	17.8643	16.1707	16.2065	16.8358	16.2674	14.0161
ACSL1	10	13.0563	13.6542	12.968	12.0728	13.8178	11.6316	14.9088	11.9361	12.8939	11.9633	13.6619	18.3002	13.6461	17.9498	18.0322	17.9032	16.9382	13.873
ACSL4	10	20.85	20.4375	20.8576	19.1041	18.874	20.714	20.4576	19.9031	19.9459	21.0625	20.7056	17.5006	18.6808	18.8575	18.2306	19.6727	19.0542	19.9882
ACTBL2	3	15.6087	15.3904	15.2307	13.6904	13.0857	18.1221	17.1007	13.3339	18.9239	13.9001	15.9695	14.7454	18.7463	19.4105	20.2185	20.7553	21.1395	18.4355
ACTN1	42	14.7487	14.3657	19.1163	18.2906	16.5133	16.6707	12.5369	18.3894	18.1778	13.3643	17.7936	18.7741	18.45	20.2419	20.0156	21.4375	20.3645	19.3522
ACTN4	23	13.9538	16.4969	12.4586	15.6278	16.0078	17.3664	12.9999	16.0879	16.9201	13.1144	11.4375	17.3977	17.5266	18.1929	18.0429	18.8402	18.4931	16.3102
ACTR1A	2	14.1876	12.2556	15.3878	11.7706	12.0948	12.8948	13.0664	12.9092	12.0913	13.6112	12.1298	15.9617	13.6509	16.4448	13.0683	17.2127	17.1001	17.3922
ACTR2	16	12.1427	11.4562	17.5796	18.7325	18.4786	18.8575	17.9903	18.5383	18.9586	17.7713	18.6159	18.8149	18.8856	19.8833	19.8181	20.3101	19.9601	18.9495
ACTR3	20	17.3339	16.3077	17.4231	18.5236	17.4148	18.4804	17.6263	18.4056	18.4214	17.6932	18.3144	19.1838	18.8272	20.5451	20.5638	21.2535	20.7715	19.2794
ADA2	12	19.4624	18.5731	19.0882	18.7171	19.4234	18.4901	18.5469	19.1944	19.7577	18.9464	19.7051	18.6321	18.698	16.0599	13.4462	12.472	16.3355	18.6083
ADAM10	44	19.7667	18.8551	19.9882	21.2933	20.5545	21.5777	20.3962	20.9951	20.6364	19.0162	20.6628	22.5708	21.417	23.3645	23.5404	22.8538	22.6074	22.4972
ADAM17	6	15.1209	13.5562	14.5606	13.5251	12.9365	12.5514	12.2476	13.2427	13.3071	13.1854	12.3956	16.1258	16.3053	17.7145	18.2651	17.0451	17.2033	14.1957
ADAM8	6	15.6203	13.292	13.8935	11.3763	12.165	16.7567	12.5487	13.1501	13.6697	14.4015	16.4147	17.4575	12.4962	18.2263	16.3264	16.559	16.8961	17.1001
ADAM9	3	14.5208	14.2352	11.9882	13.8643	13.0142	13.0798	13.8326	12.6984	13.5677	14.3152	14.7948	14.5001	15.4358	15.1534	15.0612	15.3543	15.3597	12.2
ADAMDEC1	3	14.1792	14.4127	12.0482	14.1305	13.317	14.8092	15.162	14.8878	15.0887	12.1806	14.4453	14.4139	12.6998	13.8601	15.1668	14.3501	13.1645	12.4655
ADAMTS13	23	18.0978	18.1028	17.8944	18.8363	18.7239	18.0886	19.3825	18.8787	18.5725	18.2186	18.3943	18.6616	18.8945	18.1343	17.7797	18.1027	19.2969	18.381
ADAMTSL4	8	18.5848	18.0781	17.1229	17.8377	17.4822	17.7713	18.5236	18.4465	18.216	17.2887	17.819	17.3611	17.2937	16.835	16.9591	16.7262	17.0415	17.4344
ADARB1	1	20.0691	19.9882	19.6978	18.6013	19.2967	19.274	20.714	18.286	20.5915	21.1143	17.7987	19.0063	17.3354	16.7812	17.2835	16.1289	14.3042	18.461
ADCY6	7	13.4475	12.8289	13.2727	14.5829	13.262	16.7325	13.1536	14.8611	14.9898	14.7027	13.8152	15.5021	15.9608	18.1811	18.2701	17.2177	18.07	17.2772
ADD1	6	14.4377	13.739	13.9284	14.1455	14.3031	13.8454	13.9833	13.8342	11.5798	14.1782	14.0561	16.5447	14.4254	17.0575	16.4736	17.127	16.5667	16.2799
ADGRE3	4	16.6848	13.9601	13.7652	14.4623	13.0159	13.2463	11.9277	12.3499	12.9757	12.5771	13.8024	14.2919	12.4583	15.8851	13.2576	15.3329	13.7439	13.2002
ADGRE5	11	12.7854	11.9453	13.2114	15.2379	12.2089	12.3553	14.4762	13.7478	16.1229	13.6441	14.1732	18.3196	17.0752	18.407	17.9553	18.0798	18.0784	17.315
ADGRF5	6	12.7166	16.1644	14.3843	17.0202	15.4454	15.1805	13.6448	16.7463	12.2359	14.0627	15.9731	17.6469	17.161	17.4385	16.679	16.4654	16.761	17.6859
ADGRG3	5	14.0827	11.8904	13.7567	14.5416	12.3042	12.5976	15.4559	13.7723	13.4551	14.8266	12.9667	16.3482	13.2968	16.3681	15.9884	16.3199	16.1044	12.3509
ADGRG6	10	12.409	13.3143	14.2509	19.2255	19.1766	11.4693	13.1269	19.6516	12.1632	13.7415	15.1613	21.4676	20.6276	19.677	19.868	13.1479	19.6103	13.1524
ADH4	8	17.2974	14.5811	18.5299	17.5687	16.8153	10.9562	12.8251	17.1797	12.4461	17.1237	16.8942	18.9028	17.157	15.0046	17.114	17.2025	16.3964	13.6081
ADIPOQ	10	16.9847	20.7955	17.4947	21.4775	19.8276	18.8503	20.2185	19.3413	19.1984	18.1807	19.0716	20.8113	21.5685	21.2593	21.9352	20.8576	19.5784	22.4676
ADRA2A	4	13.4074	12.6897	13.8384	14.7985	13.22	15.4344	14.7315	13.0069	12.7224	13.5585	15.2664	13.3983	13.4968	16.3347	16.2676	15.6494	15.8654	15.7972
AFM	56	25.5374	24.9406	24.5165	23.867	23.6865	24.4614	23.8385	24.654	24.019	24.7077	24.2021	23.0935	24.2821	23.6971	23.3376	23.9316	23.2125	24.1332
AGO2	7	12.9886	13.8589	13.2136	17.5751	14.4294	12.3009	14.1267	13.8071	13.9967	13.9293	15.093	17.5638	18.4788	18.2686	13.169	18.8423	18.0892	18.2431
AGPS	11	13.1436	14.8067	15.5406	14.1687	13.9712	13.6579	14.6374	11.7251	16.7373	13.3816	14.4674	16.4742	15.3052	16.7255	16.0422	17.4803	17.4719	15.1828
AGT	13	24.9933	24.7745	24.7234	23.9672	24.2961	24.5225	24.239	24.1332	23.9847	24.6811	24.6264	24.5165	23.867	23.7594	23.217	23.7895	22.8876	23.7389
AGTRAP	5	13.0494	13.2147	12.9452	12.8351	12.7653	12.6091	13.9125	13.865	13.5998	14.6462	14.7707	18.036	13.3537	18.0931	16.8689	18.2168	17.2264	16.7187
AHCY	8	13.9438	12.6393	19.7375	18.4837	18.608	20.1581	19.5217	20.1581	19.9601	12.8788	21.5638	19.2425	20.5451	19.9101	20.7389	20.2185	19.813	20.4972
AHNAK	30	14.3623	13.0472	14.5698	17.3281	13.4282	12.9732	16.2947	12.4949	18.1366	13.762	14.8854	13.5202	18.773	18.5359	19.2823	17.9093	18.037	18.9163
AHSG	19	23.2021	22.4996	22.4651	23.48	23.2405	23.1871	22.6865	24.0105	23.2199	22.8519	22.8538	23.9225	24.3645	24.0854	24.0691	24.0935	23.8288	23.8385
AIDA	3	18.638	18.1429	18.746	17.1353	12.5404	17.4781	18.3647	13.4487	17.8602	13.7841	18.2959	13.0213	14.4111	14.2775	17.205	16.9073	16.8783	17.5423
AK1	4	13.2504	13.4045	12.9773	15.38	14.3121	12.4756	13.0996	13.2998	13.2217	12.6425	12.7077	18.143	17.2286	18.0207	18.2488	19.4717	18.2924	13.2523
AKR1A1	1	13.918	13.7299	12.6025	14.2976	14.4705	14.9902	13.9704	11.5526	13.4306	14.1133	13.5362	12.9462	14.7075	16.4664	12.301	16.3215	16.0213	14.4674
AKR7A2	2	12.5908	14.4961	14.1747	12.3889	12.3467	13.2358	12.6557	14.1826	13.2252	13.0223	13.859	15.0026	13.9089	16.5019	14.9908	16.7146	16.3665	15.4965
ALAD	10	14.0405	16.7645	17.415	17.9599	16.0832	16.6673	16.6784	15.2235	15.57	17.4524	17.2385	18.033	17.1317	17.7233	17.5389	18.4428	17.5051	18.2921
ALB	174	32.0349	32.0673	31.6629	32.4799	32.2365	32.2535	32.0414	32.8719	32.2393	31.6329	32.1813	32.4967	33.2897	32.4134	32.5343	32.7751	32.6544	32.6044
ALCAM	3	15.2252	13.5642	12.8306	16.2811	13.7517	15.9537	12.8478	15.8044	13.3488	14.9269	13.6332	17.2258	16.9658	16.2887	16.6413	17.2058	16.7441	17.3253
ALDH16A1	19	16.7489	16.0366	17.9421	18.8862	18.0247	16.8744	17.4963	17.5106	18.1743	17.4433	18.1387	18.8645	18.37	19.5834	17.9499	18.0285	18.6143	19.1136
ALDH1A1	13	14.5795	12.5258	17.6586	15.7851	15.2597	14.1579	12.9386	16.3994	15.5899	14.0972	14.6497	16.5152	16.5014	17.127	16.4669	17.0413	15.537	15.4809
ALDH3B1	3	14.049	13.4103	12.7492	13.4059	13.6356	12.2127	15.6487	12.6899	12.5632	13.0712	13.1925	16.1952	15.1104	16.9496	16.2683	16.2037	16.1258	15.7291
ALDH9A1	6	18.8275	19.5947	18.3985	18.5025	18.1054	19.3795	18.3354	18.5985	18.706	19.0536	18.7341	18.9959	19.1403	18.2936	17.8555	18.4943	18.8107	18.5517
ALDOA	15	18.6063	17.9716	18.8808	19.4437	20.1581	18.9767	18.8067	19.3964	19.5754	19.1237	19.2837	20.0156	19.6521	21.1946	20.5731	20.9098	20.6971	20.2764
ALDOB	11	17.6733	16.876	19.3242	18.5392	17.6084	17.816	17.4372	18.723	18.369	16.6969	14.9027	18.7241	18.0599	17.5578	17.1	17.131	17.6776	16.3135
ALDOC	1	13.0052	13.105	15.1246	13.4059	12.3258	15.6074	14.305	13.7685	16.092	15.3662	15.3217	18.2894	16.8515	19.4026	18.478	18.8287	18.5855	17.5372
ALOX12	19	13.2514	15.1429	12.7456	19.7773	16.2289	18.0432	12.5832	16.94	14.203	11.9385	20.8576	17.6746	17.6812	19.9459	18.8553	19.1355	19.202	19.4797
ALOX15	4	13.6597	12.1883	14.062	11.8348	12.3146	13.1224	13.4996	13.5355	16.9384	15.5759	14.4393	20.4972	16.8054	18.6307	18.0009	14.1486	17.5016	13.3738
ALOX5	15	12.6477	10.2727	14.2664	14.4102	12.5467	14.4576	14.5269	10.9741	12.9312	13.9831	13.1819	18.2506	13.4488	16.9793	17.2419	17.3884	17.2334	13.2671
ALOX5AP	2	14.6236	14.0856	12.4767	16.3203	13.8585	13.2789	12.5493	12.4459	13.5118	13.3416	13.2028	20.2764	18.3397	20.2877	19.5771	19.9316	19.1694	13.3904
ALPL	18	14.066	13.6112	14.8269	12.7888	13.694	15.2977	13.169	13.0018	14.1116	12.2561	14.4134	21.8651	18.287	17.3958	17.3252	12.903	13.8744	14.6043
AMBP	27	25.5898	25.9606	25.0275	25.7619	25.5955	25.5783	25.1055	26.1585	25.767	25.0813	25.7024	25.8576	26.2874	25.0062	24.1174	25.7129	25.2463	25.7871
AMY2A	2	17.0377	17.5889	16.9943	12.0402	12.8587	15.7954	17.272	15.0396	16.7282	17.5758	18.2405	12.531	14.1019	12.8056	14.8309	15.4316	14.3082	13.2517
ANG	9	18.4822	19.0917	17.9015	19.0766	18.8303	17.495	19.0732	18.1921	18.7327	17.9909	19.5045	18.0046	18.5002	17.9651	17.7889	18.5893	19.0247	16.8811
ANGPT1	23	17.9552	18.2227	15.9093	19.0249	18.6849	18.3269	18.9416	17.9347	18.6892	18.3638	17.6415	21.2593	19.2414	20.9243	20.8876	19.0972	18.4468	18.8202
ANGPTL3	11	13.0052	18.422	17.9079	17.1737	17.9697	17.699	15.7534	17.9633	17.9594	17.2986	17.4294	17.4977	19.8975	18.1998	18.3881	18.1651	18.1691	17.9704
ANGPTL6	18	17.116	16.9893	16.3466	18.2138	17.6489	17.8159	17.6821	17.798	17.6483	17.6105	16.8847	18.5585	17.9036	17.6856	17.6783	17.2199	17.5761	18.6663
ANGPTL8	2	14.7763	15.9232	13.2244	16.8293	17.9106	16.6127	14.8635	17.3511	16.9297	16.4444	17.4292	14.355	17.8972	14.9021	14.3437	17.5238	16.6584	16.7069
ANK1	50	14.434	14.7144	14.197	17.8288	13.5036	17.8427	15.5233	16.1176	17.5094	17.5794	12.8827	20.4273	18.9313	19.7102	18.4763	20.6006	18.7293	18.5148
ANKRD20A8P	1	12.0107	11.5362	15.0143	15.4679	12.8592	15.3439	13.9307	15.1284	15.2908	13.5744	13.0947	13.599	16.1687	16.2161	13.6375	15.2179	13.1691	14.0358
ANO6	32	12.8418	13.6218	16.6876	17.9008	11.4988	18.158	17.6259	17.5835	18.0327	14.3199	15.7307	17.8179	18.4371	19.913	20.0691	19.4769	19.7313	19.2632
ANPEP	51	20.2764	19.3609	20.2535	21.3321	20.4676	21.7389	18.9287	19.737	19.9172	19.5468	20.4874	27.5898	21.6051	21.7675	22.4425	20.5731	20.8727	20.5545
ANTXR1	1	14.5463	14.6875	13.1034	13.325	12.6592	14.2011	13.8599	13.4061	14.0542	14.3198	14.0079	11.7334	11.172	15.5245	14.1493	13.4705	15.9142	13.5933
ANTXR2	5	18.8209	17.5961	19.016	17.9357	17.5487	17.7073	18.9359	17.9829	17.8213	19.4038	17.4409	16.4359	17.7198	17.9411	17.7072	17.9194	17.8614	17.5528
ANXA1	23	19.5677	19.5394	18.5125	18.6946	18.4532	18.9025	18.4864	18.8511	19.9601	18.1739	18.6538	20.8876	20.2419	20.4375	20.9742	20.9171	21.6096	19.3845
ANXA11	27	20.4676	18.1623	18.4692	20.3752	19.6129	21.6628	20.0559	20.5731	19.9601	18.988	19.6962	22.6822	21.3156	24.3031	23.5754	23.7182	22.8014	23.9134
ANXA2	7	12.1696	13.5423	12.4326	16.8607	12.8761	15.5387	14.9421	16.3017	16.6336	14.8198	14.0403	17.1244	18.1527	18.2053	18.0321	18.1016	18.6273	16.9023
ANXA3	21	18.2057	17.7268	17.6933	19.8443	18.8339	20.3962	19.1374	19.4574	19.8031	17.4102	18.6187	22.0292	20.8651	23.3101	22.8614	23.0476	22.4726	22.2593
ANXA4	27	17.8224	15.6324	16.6445	18.7123	17.4544	20.1457	17.8956	18.7735	18.1369	17.5103	17.4022	20.4972	19.6857	23.2332	21.2243	21.9566	21.1642	22.3321
ANXA5	12	18.6027	17.4759	18.0177	18.3308	19.9601	19.8344	18.519	13.397	18.4471	18.6906	18.3267	20.4067	19.4457	21.7553	20.85	21.1079	20.8191	20.3857
ANXA6	44	17.104	13.9658	17.3282	18.8031	17.5294	18.64	17.6192	18.1976	19.2232	17.2171	17.8699	20.2989	19.8743	21.4067	21.1206	21.0426	20.8651	19.8315
ANXA7	31	20.1332	17.2655	18.861	21.4676	19.5313	21.8839	20.1825	20.3101	20.0426	19.4518	20.4676	22.7935	22.2006	24.6811	23.9933	24.0935	23.2961	23.5983
AOC3	7	18.5233	19.0642	19.0439	18.5145	18.6359	19.1305	18.561	18.5352	19.0729	19.5012	19.667	17.5708	18.3299	17.9034	18.2526	17.6192	17.4318	18.803
AP1B1	4	14.4458	13.5597	13.3098	12.6314	12.47	13.386	12.8821	12.5579	12.6816	13.0101	16.0287	16.6834	16.4733	18.2109	17.3624	18.1611	17.5397	17.5711
AP1G1	6	15.8677	13.306	14.1161	15.313	13.4861	14.6921	14.1409	12.9284	14.4564	12.7031	14.087	16.738	12.3558	17.5789	16.4331	17.2961	15.6434	17.2624
AP1M1	4	13.4744	15.3762	16.0735	14.3233	14.4884	13.2063	13.8047	14.3582	14.512	15.4647	14.2569	16.9796	13.2293	17.8208	16.5835	17.0385	15.3573	18.322
AP1S2	2	14.4303	12.7871	13.3821	13.0623	13.6649	14.1932	13.2202	12.4241	13.4741	13.8091	14.4717	17.053	13.3795	17.043	15.86	16.681	15.9649	17.4833
AP2A1	16	14.9086	14.3697	14.1608	16.4105	12.6174	16.085	12.4986	15.6061	13.3655	14.8692	14.1804	17.6717	16.9809	18.6265	18.0161	18.5625	17.9364	17.5859
AP2A2	3	13.5686	12.4334	14.0204	13.0245	13.8417	12.2425	14.0272	12.8107	14.2121	14.4045	14.1576	15.9716	13.8036	16.4111	16.3106	16.331	16.1443	12.7756
AP2B1	5	13.2776	12.1968	15.4965	12.3204	12.5461	13.4433	13.6955	13.5028	13.8058	13.1905	15.0653	16.5611	13.5821	17.7506	12.5241	17.2218	17.2474	16.2137
AP2M1	6	12.7009	11.9346	14.7295	16.1792	12.697	11.5787	14.9371	12.6885	13.8439	14.0243	14.6087	16.9647	16.7697	17.667	17.2268	17.8076	17.0189	16.9365
APBB1IP	7	12.8821	14.0984	13.7521	12.8912	13.8858	13.6677	14.1063	13.1228	14.3584	13.3822	11.9911	19.0264	19.4159	19.8258	19.743	19.5273	19.9459	12.1542
APCS	8	25.8528	25.2891	26.2262	26.9428	27.3578	26.527	26.0464	27.4394	26.3992	24.8385	25.4953	25.9406	24.7945	24.6865	23.6865	24.1795	23.867	25.2317
APEH	7	13.2005	13.6602	15.5866	17.4012	13.0994	13.5561	12.0212	13.2801	12.7171	17.4451	14.8128	17.939	14.4701	17.8389	17.791	18.2134	17.7123	17.8746
APMAP	18	19.5028	19.2466	18.3401	18.5475	19.1997	19.4313	18.8342	19.7787	19.1687	19.5817	19.9052	21.1079	20.2989	20.6886	20.4576	21.0292	20.0292	20.6714
APOA1	44	28.8858	29.3066	27.7708	28.9539	29.1189	28.9977	29.1263	29.4354	28.5718	28.4551	28.258	28.8142	29.2054	29.2736	29.258	29.2935	28.7227	29.9259
APOA2	4	18.6705	18.9642	18.4964	18.8624	18.8427	19.83	19.3939	19.4658	18.6412	18.8443	20.265	17	19.0926	19.6758	19.2214	18.9194	17.6691	19.5788
APOA4	46	23.2679	25.7338	22.9024	24.8191	25.7895	24.4614	24.4298	24.1488	24.5165	23.3778	24.1642	25.1757	26.4041	25.1871	26.2077	26.9088	26.7771	24.7543
APOA5	25	18.974	19.925	18.6911	19.491	21.7223	19.8449	19.9262	19.9601	19.6338	18.8266	19.6205	20.1457	21.0493	19.8848	21.2989	20.2302	20.5915	19.5572
APOB	405	25.2021	25.228	24.0275	24.9088	25.8764	25.7871	24.2463	26.4154	25.1795	24.1253	24.5463	25.8361	27.0401	26.0854	26.8264	25.9539	25.6568	26.5638
APOC1	10	25.918	26.4378	24.5463	25.5638	26.4488	25.6649	24.9539	26.5135	25.6068	25.3877	24.9977	25.5045	26.5898	26.6998	26.8264	26.6181	26.7389	27.1115
APOC2	6	21.0691	22.4476	20.0821	22.9654	24.867	22.8576	22.7203	23.7286	24.275	21.7471	22.7776	21.9171	24.1488	23.0951	22.9968	22.3752	23.0459	24.4923
APOC3	7	25.8019	25.5725	24.9225	27.1312	27.6663	25.4488	25.8019	26.8142	26.509	25.3101	25.7846	25.3645	26.604	25.9157	25.9361	25.5195	26.0567	26.3695
APOC4	10	19.4261	20.3962	17.6989	18.9752	22.0592	20.5261	19.5613	20.7796	21.3592	19.3931	19.6036	19.1982	21.1519	20.2877	18.7985	21.3645	21.2477	19.8456
APOD	12	23.6757	24.918	21.7836	25.1174	24.7846	23.4676	24.3778	24.3712	24.1015	22.6757	23.9316	24.8904	26.4138	25.2243	26.0233	26.3545	26.3828	25.239
APOE	42	25.3745	25.8433	25.1488	27.4551	28.066	25.8764	26.0127	26.4186	26.5754	25.1214	25.1984	27.2353	29.2376	28.3066	29.0762	28.7195	28.8474	26.9203
APOF	6	20.0426	20.1079	19.1632	19.6735	20.3211	20.7876	19.6867	20.3857	19.8244	19.5629	19.9459	20.4067	19.7636	20.1332	19.7417	19.5805	19.7038	20.7307
APOH	21	24.867	25.4953	24.654	24.632	24.5638	23.9672	24.4488	25.0894	24.824	24.558	25.6568	25.1488	25.4488	24.9672	24.6264	25.2961	25.6458	24.0443
APOL1	25	24.4676	24.7695	24.1719	24.8904	24.3712	24.0609	25.5926	23.9847	24.0854	24.4362	23.6096	24.6264	24.1719	25.6125	24.002	24.0691	23.0325	25.1871
APOL3	2	14.8848	12.856	12.4403	12.1602	13.033	13.0599	13.8113	13.767	14.6543	12.5868	14.3589	14.0085	12.4921	16.5628	14.5051	13.2887	13.1439	14.3218
APOM	11	21.9742	22.8876	21.0756	21.3376	22.1886	22.3017	21.6671	22.4651	21.8727	21.7056	21.6231	21.4874	22.3619	21.9847	22.0426	22.2477	21.9951	22.743
APP	14	18.1945	17.5122	17.8541	18.5317	11.5848	18.0271	17.8923	18.0551	17.8294	17.8426	20.1457	18.5542	17.7185	17.8982	17.4714	17.976	18.9802	17.3999
AQP1	2	13.2401	14.0708	13.1837	17.0979	12.2995	15.0103	13.9281	15.0073	13.8957	13.5315	14.8141	18.4508	17.7611	18.8667	17.9438	19.0998	18.0092	18.3027
ARCN1	3	12.6772	13.2133	14.5079	12.678	14.0039	13.8112	14.1742	12.3642	13.7559	14.8993	12.0384	13.5828	12.8392	16.1815	14.339	16.4641	15.4222	13.8811
ARF4	3	13.5049	12.3129	12.4815	16.2276	11.4723	12.2548	13.1032	11.4101	14.6192	14.1725	14.4501	18.08	17.1836	18.6472	18.3541	19.1959	18.6899	17.4689
ARF5	3	13.3471	10.3847	13.4428	12.2648	12.7322	13.7412	12.4526	12.0875	15.1571	11.9965	14.5319	17.3144	16.9293	17.1261	16.5774	17.9459	16.5689	13.3332
ARF6	5	12.8814	14.4487	14.0515	16.7909	11.6574	17.6897	14.1926	17.1458	16.7884	13.1696	14.1526	19.6379	18.5989	19.6411	19.4167	19.9742	19.8242	19.0229
ARG1	5	14.7097	16.019	13.0145	12.7185	11.8063	12.3628	14.6643	14.097	14.2099	11.9241	12.2907	20.8113	19.3951	19.4723	19.0546	19.6567	18.9025	12.6472
ARHGAP1	6	15.4808	12.6288	13.2162	15.1585	13.0958	13.9373	15.0177	17.6577	14.6792	14.9137	19.271	17.6072	17.2813	18.9634	18.2175	18.6709	18.3128	18.7828
ARHGAP18	8	12.1354	13.3951	13.7235	14.3365	11.5467	13.3536	11.6134	15.1881	14.0558	12.5214	14.9426	16.4681	16.0631	17.9711	18.2371	18.4845	18.3237	17.0522
ARHGAP45	2	13.6539	13.3157	15.8029	12.0412	14.8227	11.2857	13.8897	14.4591	12.738	14.5555	12.7465	13.869	13.1446	15.0203	13.9136	14.3171	14.7468	13.7371
ARHGDIA	3	12.2135	13.355	12.8407	18.577	14.6238	13.8266	12.9199	14.1982	13.0026	13.7348	14.3477	20.2185	19.6739	21.1143	20.5261	20.5638	20.714	19.5573
ARHGDIB	9	15.4437	14.7737	14.5511	11.1441	14.8781	12.8336	13.8526	19.6542	14.0946	14.6892	14.89	18.5413	18.2617	19.4324	18.6318	18.9268	19.2095	18.3288
ARL1	2	12.1532	13.5988	13.9072	14.163	13.4322	13.6553	13.6398	12.5229	14.1755	13.3709	14.4149	16.9666	13.1182	17.4542	16.4619	18.1341	17.0937	16.3071
ARL6IP1	2	15.0756	12.8889	13.4003	13.7929	12.5081	12.6842	14.1711	13.3785	12.9748	13.403	12.5566	15.2386	14.1551	14.6098	14.8698	17.0033	15.518	15.2954
ARL6IP5	3	12.0656	11.6824	14.8444	16.3302	16.1034	19.7247	13.645	15.6011	16.288	13.3506	12.9458	19.1824	17.6336	20.2989	19.8985	20.6886	18.5962	19.0925
ARL8B	3	13.4146	14.6187	13.4079	13.577	13.0555	18.7519	15.4705	14.165	13.2191	14.0931	13.1444	18.7797	17.8627	19.8209	19.0937	19.9601	18.9008	18.0885
ARPC1B	13	14.465	12.0814	14.1537	17.1373	12.9897	14.8701	18.6352	17.8329	16.9446	12.2193	14.2522	17.9825	18.4598	19.1468	19.1966	19.5965	19.1287	17.8293
ARPC2	11	15.0267	13.8603	14.1319	17.6313	13.1136	17.6006	16.6765	18.0614	13.1733	14.3226	18.5994	18.3234	18.6387	20.0691	20.2302	20.7056	19.9882	18.777
ARPC3	4	15.338	13.8017	15.5354	13.9546	14.1032	12.7563	13.2239	13.7811	16.5019	15.0836	16.7569	16.0409	13.3922	16.6477	16.8444	16.963	16.5919	15.7977
ARPC4	7	18.0919	17.1935	18.4131	18.5824	18.0311	17.9146	18.4849	18.5991	19.4627	18.4376	18.318	19.5374	19.4158	20.7056	21.0224	21.4874	21.3321	19.3023
ARPC5	5	13.6325	13.214	13.9528	17.9847	12.8012	18.2453	13.8419	18.8173	19.1799	14.3747	13.3042	18.2465	17.9218	19.2147	19.2271	19.8794	19.4785	18.1122
ARRB1	5	13.5337	12.2988	15.1083	15.3434	14.3092	12.6361	13.2165	15.6557	13.6019	12.2038	13.5697	15.8624	16.278	17.6825	17.8044	18.2142	17.7945	16.9565
ARRB2	4	14.5487	11.752	14.9293	12.6433	14.2772	13.0013	13.5398	13.7484	12.9351	13.5861	13.6443	16.2379	15.2792	17.1092	16.4032	16.1985	16.8102	14.8434
ARRDC1	4	13.6391	11.342	12.7372	16.3112	14.3951	14.0452	14.5217	13.5495	12.7181	13.8335	15.1313	20.3962	13.3971	17.5315	17.7469	16.7569	17.2278	16.3624
ART3	3	12.103	15.6667	13.9538	12.4328	13.892	12.5496	13.3652	12.6926	12.8233	13.4583	12.4817	13.9812	15.5724	12.5962	14.285	13.5443	15.0653	14.4341
ART4	4	14.0646	13.6471	12.9444	11.3114	13.1216	11.4102	13.7197	14.5876	13.9074	13.2138	14.3532	17.8742	17.7206	17.7069	17.0226	18.1697	17.1965	17.9837
ASAH1	4	13.4317	13.862	13.4194	14.1954	12.4832	16.7018	12.17	12.8618	13.84	17.0013	13.9741	17.6541	16.503	17.9498	17.426	18.493	17.9603	13.8905
ASAP1	8	14.8181	13.2672	14.1213	12.6109	13.8609	12.9073	13.8644	12.1008	14.5508	15.275	14.373	15.914	16.0914	16.7628	13.1981	17.0769	16.3474	13.52
ASL	9	17.3737	14.2275	19.0258	17.5717	17.2435	17.0235	13.6327	16.3677	12.6285	17.2655	17.127	17.7101	13.3118	16.7167	12.1316	12.9333	16.229	12.8124
ASPN	13	18.0631	18.6188	18.8757	19.146	18.7631	19.2215	18.6477	18.9282	18.6765	18.6466	19.3775	18.1303	18.5934	17.7916	18.6378	17.5264	18.2191	18.884
ASS1	4	14.8124	11.3134	16.2472	13.2906	13.9089	12.7332	14.427	12.2475	12.3071	14.1828	14.1276	13.6946	13.2882	15.2972	16.3839	14.6704	14.6727	13.6939
ATG9A	6	13.0121	14.3553	13.9306	12.7181	12.804	15.6931	14.8106	12.2071	13.9173	13.6541	13.7301	17.3527	17.3848	17.7634	17.044	17.4889	17.5825	17.43
ATIC	7	13.9259	11.5978	14.9519	11.1647	14.2542	12.9623	13.7146	13.2378	13.089	14.4146	13.3765	15.8979	15.3064	16.337	15.6118	16.8366	16.0423	15.9493
ATL3	3	13.3498	11.2469	12.6611	12.9886	13.8975	13.0072	12.4049	13.0054	12.9387	14.0523	13.7297	14.8364	13.3764	15.3335	14.5427	15.5229	15.106	13.1839
ATP11A	6	14.8039	13.5558	13.9669	12.1665	12.306	15.427	14.3905	14.2495	13.038	12.6583	15.6566	14.6703	10.5282	17.0451	16.6004	17.5392	17.2452	12.3419
ATP11B	12	13.7504	11.569	13.7188	15.5309	13.9188	13.9411	14.1662	11.3016	13.9135	13.0766	14.3968	18.0294	17.8858	18.5893	17.7772	18.3373	17.9348	18.2953
ATP1A1	20	13.1994	14.0261	13.6633	17.3546	13.8084	13.7989	14.3823	16.4542	11.744	13.7277	14.1656	20.1457	18.6377	19.2073	18.9673	19.5982	19.4638	18.4611
ATP1B3	4	14.1485	13	14.7669	16.2406	13.1645	12.1734	15.0508	15.3602	15.7721	13.6873	14.0824	20.1825	17.2532	18.9818	17.8856	19.1958	18.6473	18.4602
ATP2A2	10	14.0549	13.0979	14.4441	14.2831	12.7106	13.0222	13.0424	13.8534	15.5996	11.7708	15.3163	17.6835	16.9775	18.6087	18.4017	20.1079	17.6281	17.1634
ATP2A3	19	14.2207	13.0275	14.3754	17.2567	12.082	13.6091	11.0972	13.047	17.1237	14.3328	12.6213	19.435	18.4873	20.3857	20.0426	21.8113	19.7269	19.433
ATP2B1	3	13.5984	13.5906	13.8998	15.5122	14.6812	11.7499	12.867	12.4848	11.607	14.8839	12.6556	15.5617	14.818	16.1964	16.2013	16.3478	15.9654	14.234
ATP2B4	11	14.4523	11.948	15.3059	17.2411	14.7898	13.9496	14.2097	10.429	11.7364	14.3948	11.5448	18.4882	17.7708	19.0147	18.1971	18.7657	18.1432	18.3968
ATP2C1	15	13.7635	13.7521	12.4964	12.5661	14.0561	17.5317	14.4745	16.7702	11.1526	12.9506	13.0446	17.8609	17.6912	17.5086	17.9681	18.6457	17.3912	17.2285
ATP5F1A	7	14.3989	12.2639	14.6387	13.6742	17.8579	13.6357	13.5665	12.5495	14.9245	15.1601	13.6925	16.8767	14.2164	14.2946	19.3471	17.2204	17.2867	14.5769
ATP5F1B	14	13.4792	13.5385	13.4475	14.2247	19.9459	13.2175	15.7936	12.054	13.2996	13.6149	14.1313	15.1684	13.7445	18.3841	18.8081	18.3276	18.3156	13.4416
ATP5PB	1	11.9787	15.1171	15.0018	12.2849	14.6363	13.1246	14.3105	12.5805	13.818	12.5531	12.4438	13.5477	13.6546	14.0702	12.6751	14.8264	13.7726	13.6209
ATP6AP1	5	14.4974	14.2993	12.9379	16.7942	12.8529	15.5739	14.6359	13.4627	12.8491	12.8622	13.3051	17.9881	17.7003	19.3115	17.954	19.1688	18.4486	18.39
ATP6AP2	2	13.2468	13.2132	15.1161	13.1096	13.2927	14.2962	14.7391	11.3833	13.9625	14.4879	12.8157	17.5777	12.5952	18.45	17.2132	17.9659	17.3503	17.8266
ATP6V0A1	22	15.4865	13.9162	16.831	18.9526	11.7339	18.1674	15.6096	17.4874	13.7142	16.963	13.5702	19.7378	19.5451	21.2821	20.0292	20.85	20.1581	20.6006
ATP6V0A2	11	17.9037	11.5514	13.0767	16.3252	13.1714	15.689	14.2932	16.096	14.8735	12.1175	18.4829	17.168	16.7642	18.0169	17.3011	17.7555	17.3091	17.3048
ATP6V0D1	12	17.2758	12.7397	17.3872	18.5389	13.3528	17.7758	17.2531	17.1633	16.969	17.1426	17.4728	19.5019	18.8081	20.6364	19.2224	20.2535	19.5375	20.1457
ATP6V1A	13	17.094	13.1936	17.3522	16.5138	13.8276	16.732	10.9909	16.5672	16.6993	16.5247	18.0628	17.7898	16.7318	18.587	17.469	18.1365	17.6691	18.1838
ATP6V1B2	7	13.2616	14.3786	14.4142	15.8435	14.6499	11.4203	13.5232	12.9832	13.7143	12.7738	14.1016	17.6075	15.651	18.3663	17.1123	17.9212	16.992	18.4168
ATP6V1E1	2	14.9143	13.6913	15.8094	15.2618	14.171	12.7836	14.2778	15.332	13.7693	12.6264	13.0281	15.8324	16.8778	17.7956	15.4862	17.1728	16.3784	16.9716
ATP6V1G1	2	12.5046	12.1933	13.1273	12.8236	11.0425	11.8505	13.295	12.1884	14.324	14.7064	13.7862	16.3355	14.304	17.1519	15.5446	16.2003	15.0757	14.8041
ATP7A	15	14.4287	13.5496	14.0785	15.3522	13.4144	16.4038	14.7963	10.6711	13.6267	12.4454	15.3447	18.5557	17.5845	19.033	17.5091	19.2171	18.2714	17.7205
ATP8A1	19	12.3606	16.3292	16.4448	16.5822	13.1328	15.4077	14.1163	15.0676	12.0978	14.5767	18.1932	18.1195	16.9342	18.9365	19.0519	19.1069	18.4024	17.7029
ATP9B	1	14.9153	11.5249	14.5268	12.9999	13.9761	12.8452	15.0163	12.8446	13.9297	12.3284	15.4492	14.9083	14.1246	13.1056	12.4088	14.5265	16.1706	13.5083
ATRN	48	20.7876	21.7553	20.9098	21.1886	21.1206	21.6497	21.0088	21.9951	21.4273	20.8802	21.4118	21.2821	21.417	21.2185	20.5823	20.714	20.0292	21.7182
AZGP1	27	23.5045	23.7895	23.1916	23.7389	23.3511	23.7389	22.8858	23.867	23.6757	22.9654	23.0723	24.8336	25.0105	24.239	23.8288	24.4676	24.4551	23.9406
AZU1	4	14.9155	18.285	16.8074	16.6206	18.4912	17.6529	13.7822	16.04	13.9941	14.3285	14.6452	18.5576	17.841	20.6096	18.2383	17.266	17.8262	18.8901
B2M	3	20.1825	19.3671	19.306	19.4557	19.7462	20.002	19.6423	19.3417	20.2066	19.4038	20.2989	20.3321	19.4029	20.2066	19.4761	19.1699	18.7768	21.6276
BAG5	8	14.1199	12.1126	14.5575	12.6849	15.3375	12.3222	11.7758	12.8292	14.3832	13.2456	11.6759	18.8974	18.5655	18.4738	17.9927	18.5281	18.0658	18.6824
BAIAP2	29	18.3518	12.8611	18.7406	17.6587	14.7831	16.7604	12.758	13.5081	13.7032	20.5165	20.3752	21.9916	18.3621	17.6132	19.7723	17.0258	18.2867	12.7908
BAIAP2L1	17	18.8137	18.5062	18.5903	17.3626	17.6213	17.7569	19.2458	17.7616	17.7945	18.4732	18.1066	17.7239	18.0828	14.4879	18.8451	13.2858	17.319	18.7726
BANF1	4	13.5546	15.4009	14.8511	12.2282	13.4309	13.6115	14.3196	14.3728	18.0739	14.3092	14.5616	19.1056	18.5267	19.5478	18.7586	18.6599	17.5022	19.6378
BASP1	12	14.0487	13.2887	14.3839	13.5933	11.8377	11.8738	11.2443	13.3273	14.002	13.9834	12.0768	16.306	15.2319	17.9796	17.3127	17.3672	18.6284	11.5093
BAX	2	14.1502	15.699	14.3204	13.7053	13.9436	13.3901	14.1526	13.114	13.4238	12.385	15.2394	15.621	14.8591	15.9753	14.5249	15.5766	14.4816	14.2446
BBS7	3	17.3708	16.9091	18.209	17.5503	17.6517	16.3618	16.9129	17.2263	17.026	17.0473	16.4563	16.6712	17.2558	16.8092	17.0339	16.2812	16.057	18.478
BCAM	18	13.8573	12.737	13.5686	18.2179	12.9539	16.879	13.7255	17.3314	13.5514	14.1522	13.271	19.1187	19.915	20.4273	19.1237	19.683	19.7011	20.3101
BCAP31	11	15.6801	13.8265	13.266	12.453	11.8997	13.6089	13.5771	12.5631	12.9708	14.6847	13.7071	17.4998	17.538	17.8286	17.3907	18.6718	17.7226	16.8569
BCHE	27	23.7389	23.5045	23.3239	21.9985	22.6074	23.8385	22.9985	23.2535	22.7182	23.6757	23.2332	21.7594	22.2036	21.5777	21.1765	21.5451	20.8113	23.3101
BGN	11	15.5484	12.7536	12.9848	18.3969	17.885	19.0392	18.7821	19.2889	17.6902	19.0439	18.953	19.2841	13.7167	19.2214	19.6188	20.5915	20.1825	18.3771
BHMT	4	14.7879	14.0714	17.2021	14.3938	13.4226	12.0408	13.7285	12.8273	14.9971	12.6931	13.4979	14.0011	14.0364	14.264	12.2446	13.8641	13.1563	14.1281
BID	2	15.7872	14.1907	12.6925	15.0415	12.9095	14.5385	13.1963	11.6001	13.1658	13.7658	15.1393	14.8624	12.5693	16.0709	14.8862	16.1866	15.5263	13.9486
BIN2	3	13.1766	11.0907	13.6191	13.564	12.6454	13.918	13.293	15.4644	12.0421	13.9795	13.9424	14.4259	16.9714	18.7737	13.6204	16.9351	16.5176	17.8369
BLMH	10	14.2213	18.3776	19.4047	19.5049	19.1994	18.8727	18.9661	18.68	19.1088	19.9223	19.2417	18.7595	18.8643	18.6892	18.1116	18.5561	18.4068	18.8821
BLVRA	4	13.2581	10.6566	13.9621	12.75	13.9988	14.7454	12.8433	14.7225	14.7048	15.5251	13.3741	16.795	16.578	17.8071	17.0895	18.0624	16.9767	16.2186
BLVRB	9	14.6444	15.4306	12.0999	19.4754	13.8637	19.2436	12.4784	17.7208	14.0123	13.324	13.1549	20.68	20.0691	20.3645	19.5599	21.6628	19.8259	19.5304
BMP1	9	17.7031	18.03	17.8007	17.4208	17.321	17.4429	17.8038	17.3223	18.0596	17.9396	18.074	15.8971	15.5238	15.9572	14.3769	14.6493	14.766	17.6463
BNC2	2	19.0541	17.2641	18.701	20.7389	19.6519	19.582	19.1699	18.139	18.8046	18.6648	20.0559	22.3184	21.5777	22.0088	21.8538	22.2621	21.3962	19.838
BPGM	8	14.6934	15.3228	13.7501	17.6121	15.0123	15.5692	12.1692	15.2572	15.3134	13.4566	15.4416	19.1539	18.7715	18.1996	17.9943	19.9882	17.3091	17.3362
BPI	11	13.8863	16.3883	14.9162	16.97	17.6453	17.5101	15.1572	17.3387	17.2556	12.6493	17.2823	18.5788	18.8307	20.6186	19.0787	18.574	17.7732	18.4142
BPIFA1	2	14.9931	14.4937	11.512	15.1427	16.6259	12.1838	15.4193	13.5474	14.6571	12.9621	14.3591	12.2517	15.4084	15.4061	16.1557	15.5199	16.0891	12.6254
BPIFB1	22	17.6564	16.7198	15.4763	16.9057	17.0795	16.997	17.2925	16.6693	17.9658	17.5824	18.9694	17.1023	19.3667	19.1082	19.0668	19.5836	19.7639	19.4872
BRI3	1	15.0812	14.752	11.6935	11.667	15.149	12.8711	12.7961	12.6057	14.4131	13.9379	13.5873	15.9275	12.3264	16.8221	12.7812	14.8029	14.0414	15.5971
BRI3BP	2	13.3948	13.008	13.5076	13.6426	13.9014	11.7117	14.5228	13.1303	12.3112	14.489	14.4481	15.5512	13.9689	15.8166	15.6749	16.3942	14.9063	14.3256
BRK1	4	14.278	11.8607	13.5833	16.2706	15.8033	16.9786	13.4685	16.817	16.5974	12.2333	16.2196	17.2269	15.3419	17.7054	17.5751	17.5011	16.3997	17.5572
BROX	9	12.7835	13.418	11.9428	16.8479	11.9682	15.2583	13.2817	15.2263	14.5743	12.4893	14.4141	17.9236	17.1876	18.7341	17.325	17.7216	17.4961	17.8355
BSG	15	14.7818	13.3095	12.8655	18.4534	12.2259	17.8084	17.9968	18.5458	19.4279	12.3552	12.6052	19.769	19.323	20.4375	20.3211	20.4775	20.0292	19.5216
BST1	9	16.9781	17.0082	16.343	16.5761	16.5674	16.3411	16.2562	17.095	17.204	17.6993	17.2788	18.1725	17.3572	19.2982	18.5025	18.2554	18.6059	17.3437
BTD	10	20.2066	20.2302	20.6886	20.0559	19.9882	20.4576	19.7345	20.6714	20.0691	20.5915	20.8034	19.821	20.1332	19.7582	19.7077	19.7532	19.7977	20.1457
BTK	7	13.8739	14.3672	13.9882	11.7013	12.1648	13.7324	13.216	14.0836	13.3194	14.2165	14.4371	15.6459	15.0373	17.0741	16.7384	17.0951	16.7532	16.1393
BTN3A1	1	14.0452	13.563	13.0705	13.3869	12.3037	13.4342	13.5456	11.4662	14.9152	14.013	14.609	14.288	13.2263	15.7473	15.1124	14.9241	15.3934	14.0249
C16orf54	6	14.9372	16.6388	17.2548	17.6073	16.309	17.5147	16.4854	13.6409	17.6086	17.6433	16.9112	18.1838	16.63	19.2895	18.2676	17.4546	17.9486	17.8573
C1QA	21	22.0658	23.0156	22.3101	26.0772	25.654	23.6431	23.7594	23.9225	25.019	22.1079	22.5475	24.1719	24.7286	24.3511	25.1642	24.0275	24.6153	24.7945
C1QB	30	26.4298	26.0894	26.3745	28.0137	27.7708	26.5898	27.217	26.8264	27.2625	26.5711	26.3528	26.4846	27.2262	26.6865	27.141	26.0588	26.1927	26.452
C1QC	22	26.1234	27.3066	26.9428	28.5969	28.3951	26.9316	27.6865	27.4073	27.9814	26.8142	27.3066	27.17	27.6798	27.1795	28.003	26.4938	27.4154	27.3066
C1QTNF1	1	15.125	12.2114	14.8313	12.0481	15.6357	15.2017	13.4868	17.0015	13.463	13.157	12.8346	12.8516	16.9447	14.6934	12.615	13.4614	16.4449	11.2809
C1QTNF3	3	14.9178	15.1676	14.536	16.7812	15.8151	15.4283	15.3006	16.4128	16.725	15.0236	14.6931	15.5221	16.6765	14.5423	16.1294	16.4846	16.8216	16.0644
C1QTNF5	2	16.0228	16.5747	16.4328	17.4214	12.3855	17.3962	14.4565	12.3744	13.2266	15.6576	13.3931	17.534	18.601	16.9722	16.6871	16.2405	18.0825	11.6923
C1R	66	26.8858	26.8974	27.1312	28.9372	28.6355	27.1984	27.7645	27.6663	28.203	26.9869	27.17	26.9316	27.0401	26.1965	26.7645	25.7415	26.4154	27.3578
C1RL	7	24.7024	23.417	25.019	23.0409	23.8858	23.9847	23.8093	23.8858	23.8576	24.8904	24.9043	24.0935	23.7077	23.0207	22.7876	22.5261	22.6074	23.3511
C1S	54	25.9584	26.1833	26.2353	28.3745	27.7645	26.4378	26.7771	26.9203	27.4314	26.5565	26.8019	26.632	26.8264	25.9338	26.4815	25.6703	26.2944	26.7645
C2	44	21.4576	21.0493	21.5915	21.1765	21.2821	21.2006	20.68	21.3962	21.343	21.1886	21.4067	22.1238	21.895	21.0951	19.9316	20.4273	20.4874	21.1206
C3	243	29.6848	29.3869	29.6898	30.4234	29.94	29.7739	29.4413	29.9117	29.94	29.3951	29.4274	29.9117	30.0084	29.362	29.4746	29.0889	28.8564	29.49
C4A	6	22.7553	23.9134	23.4298	25.3612	25.8336	25.5075	24.7492	25.1795	25.7286	22.7675	21.9171	26.2643	25.4862	25.228	26.9088	25.5492	25.2426	25.654
C4B_2	8	26.5754	26.5898	25.7895	27.9923	26.9088	27.4785	26.9203	27.3239	27.4154	26.019	26.6998	26.6865	26.9316	27.0609	28.1842	26.2225	25.8552	27.1115
C4BPA	73	27.8081	29.1628	28.5754	29.7113	29.5536	29.4881	29.141	29.5147	29.5407	28.2123	28.4629	29.651	29.8234	29.4823	30.0084	28.6424	28.2308	29.7325
C4BPB	24	25.0484	25.5374	24.7389	26.1623	25.7745	25.4362	25.1946	25.5609	25.6944	24.6971	24.7645	26.1449	26.1795	25.7543	26.143	24.9361	24.2679	26.341
C5	112	25.2426	25.6348	25.5841	26.3861	26.0874	25.5725	25.5638	25.918	26.2096	25.3204	25.3376	25.5983	25.2021	24.7846	24.7234	24.141	23.895	25.1332
C5AR1	3	12.9633	12.6085	13.1681	12.0475	14.1296	13.8161	14.2633	13.9093	14.0659	12.8014	14.0531	19.1056	17.4897	20.4273	18.8608	19.732	20.002	13.5443
C6	59	23.6096	23.5869	23.6865	23.5045	24.002	23.7389	23.5869	23.7286	23.848	23.6209	23.1704	23.5983	23.1825	23.0443	23.3778	22.8969	22.538	23.1111
C7	67	23.2961	23.8764	24.1565	24.5345	24.4298	23.2346	23.7594	23.867	24.3101	23.7895	24.6209	23.9134	23.8093	23.4551	23.6757	23.3511	23.2096	23.3645
C8A	40	23.7492	23.7182	23.8191	24.867	24.7129	23.7286	23.7796	23.8858	24.654	23.6865	22.9061	24.0105	23.5165	23.632	23.6865	23.0309	23.0886	23.1931
C8B	38	23.391	23.6649	23.8093	24.9361	24.5926	23.8576	23.8288	24.0854	24.5285	23.2036	24.0443	23.7077	23.2961	23.3101	23.3778	22.48	22.6276	23.0625
C8G	20	23.7182	23.4551	23.6096	24.4551	24.417	23.5285	23.5045	23.6209	24.0691	23.4298	23.3645	23.2821	22.5777	22.2849	22.7471	21.7223	21.7836	22.3538
C9	37	22.8708	23.6649	23.4425	24.2243	25.2096	24.1871	24.1946	24.2243	24.4362	22.7756	23.8576	25.5345	25.275	24.5812	25.2207	24.1642	24.3444	24.3031
CA1	21	18.0535	16.7541	18.6443	21.2125	18.3217	19.91	18.3016	20.1704	20.417	18.3298	19.1059	23.1316	22.4247	22.4626	21.502	23.9316	21.7796	21.3376
CA11	1	18.5154	17.8614	18.3607	17.2585	17.0426	18.672	18.5971	17.1879	18.1611	18.6133	19.6295	16.4226	13.3248	15.1945	14.0153	14.1142	15.2613	17.8355
CA2	12	14.1249	11.7428	13.3314	19.1133	12.1266	17.1449	13.7476	17.7616	17.8962	13.53	14.1126	21.0224	19.9241	20.5069	19.369	21.4476	19.4413	19.7465
CA3	8	13.7215	12.1935	15.1766	12.5436	18.1768	15.2949	13.593	11.6102	14.4787	12.1525	12.0612	15.7495	13.8247	16.0876	13.1387	16.9679	13.3457	15.8528
CA4	8	13.4553	12.2946	14.2131	14.4799	14.8916	15.8234	15.1533	11.2145	13.5116	13.9527	14.3494	17.692	17.0848	18.5089	17.918	17.9556	17.8329	16.5989
CAB39	6	13.1891	12.7546	13.9903	13.9278	13.8844	14.4702	14.1596	13.972	11.4396	13.4873	13.3664	17.2462	13.9492	18.1106	17.5205	17.993	18.3354	17.6095
CACNA2D1	12	12.8047	15.3294	13.1554	15.7914	15.412	15.922	15.3071	15.9867	15.0911	16.5673	16.7871	15.9879	16.3172	16.4902	15.8673	15.2238	15.3082	16.3722
CAD	8	13.6723	13.2945	13.7185	13.0911	13.7022	15.2041	12.9302	11.067	13.4841	12.6962	13.7651	15.8974	12.3616	16.7184	15.8312	15.259	13.926	16.4248
CALCOCO1	3	12.7898	13.0692	12.5439	13.8211	14.3054	11.9134	14.1861	11.7017	11.3174	14.5875	13.3602	13.2581	12.8839	16.0636	13.7114	17.0737	16.3553	13.0773
CALCRL	1	13.2491	12.1076	13.2572	15.5613	14.0724	12.706	13.1979	14.8649	13.5502	12.6475	14.2327	12.5063	14.7811	14.3598	14.6603	13.471	14.0668	13.3474
CALHM5	3	15.6352	14.6056	14.0901	12.8879	12.3502	14.0812	13.3839	11.3904	14.0599	11.7566	13.6532	13.8287	12.9054	16.799	18.1128	17.6822	18.3348	12.2007
CALR	11	14.0886	12.9742	12.0773	16.9943	15.8388	12.269	12.262	15.9792	15.6029	13.6558	13.3949	19.5302	18.2103	20.3211	19.8125	20.417	19.2557	18.4985
CALU	3	14.5413	14.2089	14.1483	12.5519	13.0577	12.2591	14.5564	13.1212	13.4451	14.6048	14.5596	16.6151	13.1276	12.9483	14.2781	16.1632	15.9772	17.212
CAMP	12	19.7878	21.0493	20.6006	20.6714	20.9812	21.3101	19.8633	20.1946	20.6006	20.7955	20.4972	22.3884	21.7348	22.8307	22.6209	21.5915	22.7512	21.6186
CAND1	18	12.8076	15.8417	14.2602	17.2508	18.7613	15.7252	12.4491	16.6844	15.5132	14.0034	12.984	17.9163	17.0988	17.8839	17.4051	18.0832	17.5465	17.4907
CANX	20	13.9221	12.9975	17.7804	15.9488	17.2134	16.5529	13.622	18.1493	17.0068	11.6744	14.1558	19.4321	17.2483	19.1986	18.7014	19.4959	17.9558	18.3479
CAP1	24	17.0299	18.0844	16.7368	18.7888	17.6856	18.1886	18.2035	18.3777	18.1592	16.9815	18.5381	20.1457	19.7565	21.4221	24.8576	21.9024	21.265	20.4476
CAPN1	20	17.2842	13.0538	16.6061	17.8523	16.8444	18.612	17.7733	17.6966	17.8961	17.6002	17.4438	18.5337	18.3725	20.1581	19.6588	19.6753	19.5707	19.6873
CAPN5	7	18.479	16.995	18.0519	12.5437	18.2089	16.9333	17.9434	16.1806	18.2263	13.884	17.4491	19.4556	14.4157	17.3085	16.9201	18.0954	17.3385	17.7585
CAPN7	3	18.9811	18.9724	12.4272	18.3551	18.4778	18.9862	18.6939	18.2534	18.7142	18.1424	18.741	17.8638	17.4117	17.3069	16.3185	16.9874	15.3909	19.3767
CAPNS1	4	12.5096	14.0388	13.5491	18.0157	16.1942	13.8278	13.8524	17.5399	13.9609	13.9317	13.5593	19.1604	18.7241	20.85	20.3962	20.1079	20.0292	19.8119
CAPZA1	11	13.0949	11.83	15.152	18.218	11.8402	15.9475	16.162	17.8234	17.2365	12.8824	15.8693	19.0421	18.368	19.7438	19.3134	19.7277	19.6119	19.571
CAPZA2	9	14.1856	13.3774	15.3822	15.7319	12.2273	12.841	12.8895	13.3391	13.5537	13.7423	13.5647	16.7543	16.15	17.9462	17.8641	18.3369	18.2706	17.9145
CAPZB	13	14.6617	12.111	13.7633	17.3246	14.1958	12.5063	13.2703	16.7161	17.1687	14.1221	15.6262	18.6955	18.4148	19.9601	19.6334	20.3211	20.1825	19.0009
CARM1	5	13.8875	12.7853	13.687	16.7642	13.1793	15.6486	14.098	14.1477	13.1498	14.6215	13.1641	14.296	17.1552	17.5782	17.5529	16.7161	16.4203	16.8073
CASP14	16	14.2299	19.7956	14.121	13.8091	14.4527	20.5451	12.0663	20.2764	20.714	13.3985	19.8327	13.2586	18.69	17.7839	18.3463	18.3489	18.2008	14.96
CASS4	4	14.3781	12.3298	15.078	12.8012	13.3077	12.511	14.3711	13.2009	13.2592	12.0272	14.3636	13.8263	11.8056	16.5462	13.6042	15.3202	15.3309	16.0211
CAST	4	14.559	13.4854	13.1304	11.4546	13.155	12.7528	14.8757	12.5169	14.5506	14.4946	15.3823	17.3498	13.62	15.9914	12.7889	17.0231	15.6061	12.5756
CAT	31	19.149	19.1455	20.8191	20.9243	20.417	19.5124	19.1911	19.3759	20.4067	20.2419	20.5638	20.9812	20.6186	20.7715	19.8375	21.2593	20.3645	20.4676
CAVIN2	14	13.9918	12.9751	13.4598	17.0383	18.2293	13.8372	11.7068	14.0754	16.2323	14.1462	13.0817	18.3492	17.5133	20.4972	19.5505	19.8446	19.191	19.4028
CBR1	2	13.6423	13.1494	13.5012	12.644	11.4521	13.5059	12.9461	11.1219	16.0877	13.1164	13.6747	16.3566	16.5461	16.2858	15.687	16.1706	15.7371	13.0999
CCL14	3	15.4773	15.0359	14.108	14.4888	14.328	15.2636	15.026	15.2079	14.8029	14.4002	14.1359	14.8495	13.4003	15.6122	13.4031	13.432	16.3839	13.8558
CCL18	1	16.6037	14.3334	14.8685	13.935	14.1437	13.7151	12.3398	13.8021	12.9848	12.5178	11.627	15.7495	13.8744	13.1119	12.5867	14.193	13.7112	14.125
CCL5	3	13.9728	13.3371	16.794	13.509	14.2644	11.9369	13.6651	12.7428	13.2201	12.6805	15.0929	14.0757	13.703	12.3234	13.3143	14.1854	13.3894	12.2771
CCN2	8	15.5915	12.9201	15.1689	17.7411	14.2617	10.4311	13.2008	16.837	17.3743	15.8378	15.8068	12.8099	13.5934	15.4105	16.6866	13.6901	16.5347	13.4215
CCN5	4	15.878	11.5185	16.2911	16.0531	16.0358	15.8823	16.4153	14.9795	14.7322	12.5241	17.8014	16.1134	17.7973	13.8851	12.8298	13.2118	15.5938	13.8332
CCNY	3	13.6695	12.6174	14.9967	12.6889	14.6248	12.6263	12.7315	13.1296	13.269	11.0359	14.5657	13.1411	12.3739	17.8511	16.8969	17.4005	17.4552	12.5537
CCT2	13	15.5812	11.3294	15.5868	16.7706	16.553	16.5131	14.6822	13.1574	15.6233	15.9996	15.3024	17.4967	15.723	17.6304	16.6699	17.4335	16.2591	17.5403
CCT3	17	14.8966	16.5039	17.6838	17.9673	17.8191	17.8601	15.3427	13.4936	17.5593	13.001	17.1329	18.9253	17.2356	19.0793	18.0742	18.811	17.8633	19.679
CCT4	8	14.1752	14.0858	14.3112	16.7774	14.5026	16.8765	13.3436	13.9649	13.7602	13.1456	13.6473	17.6755	16.3571	17.634	17.1072	17.6428	17.0295	18.2536
CCT5	11	16.0635	16.4842	16.1317	17.0549	17.0548	17.7491	17.0346	13.9707	17.037	14.4402	16.1034	17.833	16.9364	17.8794	17.1679	17.3048	16.8919	18.077
CCT6A	5	15.6213	13.6093	14.6644	12.8749	17.1979	12.2128	12.3934	13.1404	12.3555	14.7696	14.7929	14.2451	12.9733	15.8926	14.386	15.9283	15.4114	16.7583
CCT7	10	14.0398	13.2152	12.6546	17.0053	17.0456	16.1242	14.8272	12.7543	13.4174	12.7641	12.3	17.4651	16.1933	17.3383	16.4893	17.1987	16.4137	17.8706
CCT8	15	14.1707	14.1586	13.5393	17.1441	17.1167	17.716	12.8354	13.8033	17.218	16.7124	15.5642	18.6318	16.2505	18.444	17.4716	18.3242	17.2194	19.0885
CD101	11	14.5179	14.1232	13.9759	14.9296	13.6531	12.1245	14.2131	16.758	13.7792	13.7621	13.0636	17.147	17.6896	18.7807	17.6109	17.1604	17.537	12.2786
CD109	17	17.5159	17.5877	18.6197	18.2883	17.8501	18.5898	17.6415	18.1428	18.0316	18.4545	18.5439	18.4839	18.484	18.0927	18.1545	19.2671	17.8683	17.6308
CD14	13	19.8691	19.9203	19.0566	19.0695	20.3321	19.4689	19.9459	20.0951	19.7404	19.3648	20.0559	21.1642	19.8481	19.4304	20.0292	19.6052	19.1245	19.7913
CD151	7	17.0233	16.5943	15.5699	19.0689	18.3291	18.9491	18.8531	19.3479	18.8356	16.5386	19.2145	20.3752	19.9882	21.8034	22.5754	21.5309	20.8876	20.2185
CD163	29	18.1533	18.0037	18.1717	17.8924	17.1495	18.3202	18.4988	18.8171	18.5399	18.8641	18.587	19.4672	18.9565	17.8259	17.9748	17.6937	17.567	18.776
CD177	6	13.848	12.6559	14.0184	14.724	13.5918	14.8982	15.0399	13.5692	14.9009	13.7364	13.4369	17.4758	15.9331	17.7727	16.4642	15.8879	16.3804	15.9178
CD226	8	16.4984	12.8397	15.8315	17.3066	11.9695	17.8966	15.2741	17.3195	17.0696	12.463	17.0955	17.6393	17.7408	18.7778	19.2146	18.7099	19.1709	18.251
CD248	1	14.695	12.8497	13.8597	12.9045	15.2063	12.5647	14.1102	14.9148	14.707	12.3495	14.3691	15.6494	16.2493	15.0799	14.0834	15.6185	15.4301	15.1405
CD2AP	13	13.6002	15.8671	14.7617	16.7808	12.407	14.4125	12.3927	12.6155	14.0807	14.5096	14.7853	16.7186	18.4899	17.3741	16.7857	17.156	17.1566	17.7863
CD300A	1	12.9285	13.0338	12.6856	13.9897	12.2562	13.6289	13.0709	13.3807	13.9664	13.0708	13.3598	13.8053	11.7737	14.9694	13.9465	13.9183	12.9981	11.1704
CD34	5	16.5074	12.3642	13.726	11.1903	10.7745	12.9957	14.1411	14.3265	16.9304	14.8478	13.3672	13.4917	17.0558	17.5183	17.2818	16.6113	18.1397	16.9715
CD36	10	17.3476	17.7467	16.9267	20.1704	18.3738	19.9033	19.9459	20.4067	19.5121	17.633	18.883	21.1206	20.1206	19.9168	20.85	21.0359	22.5754	21.85
CD37	4	14.834	12.5595	16.0007	17.5838	16.6161	17.6412	13.7197	17.2283	17.0491	13.4724	17.2889	18.7624	17.6201	19.5908	18.9885	18.533	18.7257	18.3413
CD38	6	13.5571	12.9637	14.3498	14.296	12.3832	17.0514	13.4523	13.4168	12.8188	12.9516	14.5569	16.2194	14.1974	17.3396	16.8546	17.1723	17.2813	17.9769
CD40	4	12.6505	13.4084	12.8649	12.5775	14.1907	11.692	12.6718	12.0103	13.8495	13.416	15.1767	15.975	14.0047	18.4687	17.8059	17.8607	18.2896	14.6216
CD40LG	5	12.8579	12.5851	12.8805	12.331	13.1208	17.8279	12.9529	16.8247	13.334	13.9282	14.5832	17.403	16.8977	18.2042	19.0756	18.233	18.2726	13.9611
CD44	9	18.0281	17.6003	17.8168	17.9849	17.166	17.867	17.6909	17.8291	17.7249	17.7994	19.0545	19.1343	18.6286	19.371	18.788	19.4163	19.1367	18.6578
CD46	7	16.1286	12.4883	14.2524	11.3661	14.7019	13.4549	12.4795	15.061	12.777	14.0077	12.4652	17.0856	15.7207	17.2477	17.6074	16.8898	17.0045	12.9755
CD47	5	13.4824	13.8162	14.1658	19.8602	18.0003	18.8106	18.2302	18.9333	17.9989	16.6961	17.4975	20.8576	20.7553	22.1238	22.2961	21.9812	22.4349	20.714
CD53	4	13.3467	14.7374	13.1102	12.9361	12.7659	17.3449	14.6862	13.1115	12.9816	12.2885	16.4694	17.9685	17.0837	18.8659	17.4045	16.9226	15.5977	12.5627
CD55	8	14.6768	11.1945	16.5477	17.9937	13.2808	18.2734	13.641	17.1719	16.5769	12.1567	13.9429	19.4621	19.2191	20.3538	19.7088	20.2302	19.4244	19.0836
CD58	2	14.2001	10.4085	13.634	18.089	15.1746	14.2707	14.3199	16.3901	12.9906	12.8535	14.9681	18.7891	18.7008	19.1632	18.5804	19.6674	18.32	18.8585
CD59	6	14.6958	14.4908	16.4457	18.1703	15.4778	16.6227	15.3657	16.8702	16.8921	15.8565	16.5006	19.2863	18.7903	19.4503	18.9843	19.7695	19.0589	18.4767
CD5L	40	27.4862	28.267	27.2625	28.1842	27.3324	26.8741	28.6075	27.1015	27.0609	26.5653	26.509	27.6931	27.1115	28.362	27.9923	26.8623	27.1015	28.4194
CD63	6	13.9553	17.0618	14.9693	20.9098	18.9541	19.9882	18.677	19.9161	13.0662	13.8523	18.4389	22.2273	21.0156	23.211	23.1285	22.3962	21.7836	21.1079
CD68	1	12.5628	13.8113	15.3874	15.7682	16.1223	17.1987	12.8031	16.4343	12.2232	14.7457	16.808	18.5804	16.2757	18.427	18.5936	17.8982	17.7662	17.657
CD81	4	18.0658	16.4356	17.6559	18.5591	18.4439	19.55	18.9398	19.0323	19.2556	19.0646	18.7851	19.1872	19.0271	19.9459	19.9742	18.867	19.5198	18.9811
CD82	10	18.1957	16.844	17.5989	19.2583	17.947	18.9657	18.0467	18.0373	18.4525	18.2208	18.9821	20.2185	19.5104	21.1519	21.1206	20.6364	20.4476	19.8814
CD84	6	12.369	11.4764	13.7218	15.8291	12.4028	17.7785	13.617	17.6657	12.8982	14.5865	14.7263	17.3907	16.3433	17.9108	17.8405	17.7669	18.2221	18.0157
CD9	5	20.7056	18.4686	19.9601	21.6006	20.6276	22.0625	21.0426	21.2419	21.0493	20.4576	19.8333	21.9061	21.4626	23.4551	23.5638	22.928	22.823	23.0625
CD99L2	3	15.694	13.1753	14.1296	18.5867	17.936	13.1414	19.8511	13.4351	12.2046	14.7578	20.68	19.7601	13.5671	18.6982	19.104	19.8292	18.5619	20.0691
CDA	6	13.2303	14.2964	13.4735	15.0186	15.6034	14.7845	14.1267	13.0939	14.6605	14.4154	14.0315	17.1439	15.649	16.7745	15.3438	15.4321	15.2864	16.0788
CDC42	5	13.1497	12.9002	13.7505	17.8567	13.3095	15.6571	15.4904	16.1351	13.6436	13.4166	14.108	19.3427	18.4297	20.1206	19.6094	19.9742	20.2535	18.5221
CDC42BPB	10	19.8815	20.68	19.2389	20.8576	19.9882	19.8781	20.8423	19.9236	15.6439	19.1996	19.6298	20.3211	19.1429	20.265	19.8101	19.0501	18.8943	21.343
CDC5L	2	26.4024	26.7389	26.3444	25.1681	12.9911	25.6348	26.3545	25.3135	25.8288	26.9316	20.6628	25.239	25.3135	14.6094	23.1015	13.9969	23.2821	24.1719
CDH1	5	13.075	14.2979	15.605	16.874	15.6323	12.3682	13.704	15.8346	15.6624	13.6865	16.6737	16.8894	16.9281	16.9433	16.4918	16.8743	16.84	15.6322
CDH13	6	14.2716	14.3529	13.9788	16.794	17.089	17.0941	16.9406	17.2152	16.5653	17.0504	17.0236	16.5199	17.0055	16.6619	16.8011	17.0468	17.606	15.9237
CDH5	11	19.7328	19.0974	19.2527	18.9778	18.9637	19.2342	19.7198	19.8079	19.8055	19.3838	20.417	19.2786	18.8185	18.2248	18.0482	18.1819	18.2027	18.1735
CDHR2	18	17.367	14.0523	18.0385	12.5015	12.9654	16.7842	13.0819	13.5234	18.0226	13.8332	17.6032	20.9243	19.5186	14.9784	16.5857	11.8615	14.41	11.0953
CDHR5	1	12.6433	14.3457	14.2555	14.6169	14.9817	13.4792	11.331	12.7514	13.3211	13.51	13.3235	16.8077	16.1004	15.6625	13.6492	12.5063	13.8567	12.3976
CDIP1	1	14.5018	13.6449	13.4633	13.62	14.1469	13.7835	14.0777	14.2278	12.5918	13.9416	13.8985	14.1393	13.4989	14.8031	14.4007	14.7188	14.4893	14.4603
CDS2	3	13.222	14.5033	13.9951	12.4043	13.7263	11.5644	14.3595	14.1336	13.2024	11.9843	14.44	15.6112	16.1185	16.8936	16.1971	18.1583	15.5423	15.4903
CDSN	2	14.1353	13.8191	14.3039	11.4791	14.3763	14.2413	13.4077	13.6912	12.9818	12.8565	12.8308	11.8834	18.8595	18.4505	14.2633	19.2785	18.8309	12.6294
CEACAM8	6	13.5367	14.126	15.0989	12.5466	11.1125	14.3862	14.1163	11.7319	13.2314	11.819	12.8386	17.8109	13.1445	18.2185	17.3919	16.8853	17.7991	16.6968
CEMIP	35	19.2128	19.4773	19.8738	19.5031	19.4864	20.3211	19.7029	19.5623	19.6473	20.0292	20.4273	20.0691	20.0691	20.0951	20.343	18.5157	18.5358	20.3321
CEMIP2	6	14.1782	14.6519	14.0857	12.517	12.826	12.5761	11.6047	12.4393	12.5523	14.3147	12.728	18.0025	13.8256	16.633	15.0354	16.1909	16.2998	13.7728
CES1	5	14.4543	14.1056	13.5465	11.5155	13.4866	18.4337	14.669	18.291	14.2801	17.4633	15.6476	11.205	14.1212	14.6607	15.1043	13.8933	12.5126	14.0564
CETP	13	18.7004	18.7277	19.613	18.8289	18.8825	19.0179	20.002	19.1258	19.8225	19.3441	18.4485	19.713	19.6301	18.9837	19.1947	18.7953	18.9469	19.3328
CFB	54	24.4738	24.2961	24.3444	25.0854	25.6096	25.002	24.1095	25.1253	25.019	23.391	24.2243	26.9316	26.065	25.8409	25.0062	24.9672	25.217	25.4266
CFD	13	19.9742	20.6096	19.9112	20.1332	19.9742	19.5303	20.3101	19.814	20.1704	20.0559	20.9601	20.1825	20.9459	19.6855	19.2979	19.4962	19.9742	19.7828
CFH	100	25.6998	25.7208	25.3844	26.8858	26.6595	25.7945	25.7945	26.632	26.4831	25.3273	25.6971	26.317	26.6595	25.7619	25.9933	25.3135	25.5014	25.4551
CFHR1	1	13.7294	15.9147	16.7571	20.6364	18.6137	15.7558	14.5072	16.6603	18.0895	12.3063	14.4328	21.7389	22.6342	23.867	21.7182	21.8876	22.7471	15.8925
CFHR2	7	20.5069	20.8727	20.2419	23.2679	22.9134	21.9566	21.1581	22.6029	22.0122	20.8802	19.6555	22.6342	22.019	21.5309	23.1269	21.2477	21.6364	21.5404
CFHR3	2	15.1538	14.4765	15.5297	14.8542	14.6633	16.9177	15.5825	14.0095	15.524	14.0488	16.7287	15.6241	17.7832	20.0156	18.3872	17.0742	18.6953	15.4564
CFHR4	8	19.0461	18.9581	19.1542	20.7715	22.8746	20.9882	19.1313	21.2707	20.5638	18.8907	20.1581	21.3699	22.1395	20.8876	20.7307	20.3321	20.68	20.6971
CFHR5	27	22.3239	20.6628	22.8385	22.8614	23.391	21.0886	21.714	22.2593	21.9171	22.5869	22.3184	25.0233	24.604	23.895	25.8504	23.7286	24.1015	21.8034
CFI	41	24.2463	24.6918	24.654	25.3307	25.0526	24.7945	24.7389	25.2463	24.848	24.6431	24.5522	25.8717	25.604	25.0975	24.5638	24.4984	24.0609	24.5696
CFL1	17	17.214	12.4436	15.9478	20.0156	17.8165	18.3565	17.7739	20.1079	19.4394	16.9886	17.7061	20.6628	20.9316	21.9812	22.2764	23.1079	22.5846	20.9098
CFP	28	21.7756	23.3376	22.155	24.9933	24.604	22.8614	23.3645	24.2317	23.848	22.6141	22.1363	23.7895	26.0464	24.5285	25.6703	24.4425	24.9271	22.632
CHGA	7	11.2004	17.2585	13.7844	12.4175	13.2799	12.916	15.0015	11.7828	12.3774	13.1202	11.7593	13.297	14.5049	13.5405	15.3144	16.8709	14.8491	15.9723
CHI3L1	7	17.913	17.5164	13.8195	16.1956	16.6757	13.8833	14.6277	13.226	12.7221	13.2965	17.6137	17.844	17.2412	16.756	16.2268	16.3717	16.043	16.8691
CHL1	16	16.8162	17.3852	16.9772	16.9607	17.2147	17.4109	16.8044	17.5802	17.1827	17.4846	17.9694	18.324	18.1225	18.1256	17.9032	17.2079	17.1727	17.8903
CHMP1A	2	13.2471	14.7631	11.9248	11.8872	12.3498	12.874	12.5467	13.7329	12.5866	13.4441	13.7014	12.6003	15.8918	14.1741	13.5499	14.1809	13.4101	14.0311
CHMP1B	2	14.8158	13.3508	13.8508	11.0643	13.2566	13.9352	13.6741	14.2518	11.7821	15.0178	14.2047	12.7674	12.0679	14.7211	13.1609	13.3116	13.2482	12.3204
CHMP4A	5	13.6278	12.6049	13.1694	14.9116	12.6974	13.3549	14.5231	12.6106	12.0781	13.2163	13.3163	15.386	15.95	17.9001	16.2979	17.3154	16.7393	16.9435
CHMP4B	8	12.9015	15.1314	13.4701	16.0713	10.7083	11.959	12.5702	11.9017	14.2255	11.5497	13.1572	18.3682	17.4223	19.6293	18.0182	18.8272	18.3002	18.272
CHMP5	5	13.2126	13.0978	13.7147	13.997	13.9366	14.6901	14.008	16.6664	13.4447	11.1195	14.9399	19.191	17.9325	19.4847	18.3148	19.1244	18.6635	18.8509
CHMP6	3	13.7351	13.1005	13.8903	13.2323	12.9067	13.2057	13.2825	14.3213	14.2668	14.3193	13.5783	16.2842	15.7816	17.9139	17.3401	17.9323	17.877	14.6312
CHP1	3	14.5105	13.4914	12.9357	11.8274	13.2742	10.7786	15.24	12.7537	12.7078	13.8043	13.1769	15.1933	13.632	17.2093	16.9101	16.8601	16.4292	16.2947
CHST9	1	19.5734	19.4626	14.87	23.3511	21.9316	19.2697	20.0156	19.7432	20.0691	18.6222	13.6034	20.895	13.0782	21.2877	20.9601	20.0559	20.0821	21.7876
CIB1	5	14.5532	11.9808	13.1156	14.8588	12.726	12.2231	12.3162	14.1268	14.0204	12.8789	14.2238	17.5442	16.1069	17.6826	18.5697	17.9637	17.0451	15.5875
CILP	9	18.6809	18.2628	18.5687	17.8196	18.0072	18.5139	17.8425	18.0939	17.696	18.3887	19.3678	16.4834	18.5279	15.9613	16.6718	16.3438	17.6572	16.8412
CISD2	3	14.4533	13.7929	12.7352	12.5059	14.5517	13.1074	13.0958	12.3121	13.0439	13.4789	14.0604	12.3756	13.0954	14.9861	14.253	15.7061	15.2085	13.2728
CKAP4	5	11.9405	16.2486	13.4594	11.5728	15.484	12.244	13.9682	12.7831	10.5691	14.0745	16.0749	14.6873	14.1822	14.5156	13.9601	15.1701	15.3073	14.3099
CKAP5	10	14.5614	13.5301	13.0575	16.494	14.0086	15.3396	15.5192	16.2716	16.3798	12.5403	13.839	15.536	17.9158	17.4538	17.2821	17.9469	17.8993	17.1657
CKM	10	13.9973	12.7123	12.7813	13.9434	21.1946	17.4823	12.8926	16.9533	14.7244	15.0934	18.2293	13.1979	16.4913	13.6923	14.2938	13.7808	16.1299	13.8666
CKMT1B	9	13.2607	15.2843	13.1522	12.5299	12.1058	18.355	12.9525	16.5937	16.0489	12.9936	13.4894	13.2524	16.8802	16.1803	17.2754	17.3939	18.913	13.3882
CLC	2	18.1337	14.0929	13.9528	13.6466	11.1172	13.8078	13.6113	13.1828	12.9851	14.0043	11.967	13.6566	14.7486	14.6016	15.1911	13.1929	14.0018	13.723
CLCA1	26	11.6209	11.1286	13.5453	19.304	12.6129	18.2286	13.942	13.1636	13.0542	14.6616	17.7154	19.3903	18.4186	18.8112	17.3557	17.6999	17.6071	13.3001
CLCN3	5	13.0075	11.433	14.002	16.1453	12.5725	14.6507	13.5668	14.7576	11.4279	15.2478	16.3972	18.0104	16.8343	18.9702	17.9635	18.2728	17.8937	18.4147
CLCN4	3	13.7766	12.7427	14.6885	12.2117	12.8913	13.2452	15.2136	12.4299	10.3319	14.0396	12.9353	16.1561	14.6287	17.3525	16.8452	17.0215	16.3538	15.7913
CLDN3	2	13.1025	11.0063	14.2603	13.2357	13.8378	16.8756	13.9727	13.8733	14.2124	13.7873	13.2115	17.3218	17.2227	19.2344	19.6562	18.9935	20.2302	13.1618
CLDN5	7	15.4794	14.1046	14.4996	18.464	18.5835	13.9548	13.5326	18.5381	16.7731	13.1687	18.3486	18.3663	19.7393	20.3321	21.5451	20.85	21.8346	18.9989
CLEC11A	4	17.972	16.9938	17.7689	17.5088	17.7439	13.1469	16.7479	16.8933	17.1905	17.5645	17.6872	19.3652	11.2489	18.13	17.141	15.2071	15.9964	19.0932
CLEC12A	5	12.8741	13.1309	14.2492	13.0398	14.5864	12.535	15.1465	13.7152	13.4568	12.9579	13.0466	16.6296	16.934	17.8349	17.6028	17.3484	17.5819	14.849
CLEC1B	6	13.9516	14.3173	14.7512	15.8612	16.5585	15.9662	15.832	16.0733	16.1138	14.3848	15.6752	17.0825	16.6398	18.781	18.4449	18.9436	18.5335	17.5133
CLEC3B	10	21.3045	20.1825	20.8576	21.5069	20.9882	20.5165	20.8191	21.714	20.7876	20.3101	19.6518	21.3752	21.8689	21.2535	21.4375	21.2821	21.6096	20.4676
CLIC1	14	15.0519	14.4077	17.4688	18.4991	14.8559	18.1075	17.8032	18.2315	18.5272	17.7705	18.3113	19.5235	18.9728	20.8423	20.4576	20.953	20.7796	20.0156
CLIC2	4	14.3369	12.9559	14.4015	11.0896	13.6641	13.6619	12.6522	12.7396	12.3009	13.708	14.5629	15.7169	12.0312	16.066	16.8025	15.2005	16.8771	13.1195
CLIC4	14	13.5739	11.3434	13.4674	11.7957	11.4412	12.5982	15.0061	16.14	19.6324	14.1969	13.545	16.8616	18.5043	18.9342	18.9109	19.0189	19.235	17.3427
CLINT1	11	13.5125	13.178	15.279	12.2997	14.5272	12.4764	12.8082	12.8739	12.8122	13.5914	12.2124	16.7118	16.2128	17.0314	16.5924	17.5279	16.3355	16.6301
CLTA	3	15.5982	14.3137	10.7678	16.8363	13.9214	12.6315	14.3555	11.3403	13.2968	13.0589	14.2077	18.3026	17.5924	19.6032	17.9539	18.8963	17.1174	13.5695
CLTB	4	14.7248	11.6514	13.3209	13.3937	13.408	12.9654	14.0204	12.3052	13.8914	14.2021	14.5452	17.6962	16.1332	18.7981	18.0135	18.3785	17.2538	13.2935
CLTC	59	18.0712	15.8703	18.221	20.0292	18.0909	18.4761	17.742	18.3366	18.4806	18.7389	18.3969	21.3266	20.7223	22.7675	21.5592	22.2506	21.1332	20.4775
CLU	31	25.1332	25.3745	24.8623	26.2553	26.0464	26.1015	25.8312	26.2021	25.8834	24.7745	24.7543	27.0505	26.7129	26.6865	27.019	27.141	26.5754	26.976
CMIP	4	13.9751	12.5945	13.2427	13.0393	13.5574	12.2692	13.6272	13.6688	13.1823	13.6189	12.9805	14.0584	13.395	17.9404	17.7407	17.9743	18.1808	12.8938
CMTM5	6	14.5826	13.0873	14.0466	12.4216	16.3185	14.5339	12.9488	14.8948	14.2336	14.5893	12.9275	16.6556	15.9425	17.5589	17.6128	18.6	17.7749	16.969
CMTM6	3	14.7162	12.8411	13.0728	14.3322	15.7066	13.5815	12.6135	13.3091	13.397	13.6745	15.4212	17.197	13.764	18.6407	18.9067	18.6031	18.4684	13.8225
CMTM7	1	15.1026	13.5778	15.3003	13.7035	12.8482	13.0887	12.9184	14.1633	14.9455	12.5818	15.062	12.2408	12.2123	18.4658	19.0506	17.6538	18.2068	13.6343
CNDP1	24	20.5451	20.8113	20.5356	20.8727	21.0559	21.0559	20.6276	21.7512	20.6276	20.7955	20.1206	20.417	21.0292	20.6364	20.0951	20.265	20.0951	20.6886
CNDP2	7	13.1041	12.6459	13.8581	17.7336	14.3122	12.2056	18.8884	17.9115	14.1	12.6151	13.1873	18.3417	17.4365	18.752	18.4508	18.7511	18.6211	19.0811
CNN2	5	14.091	12.1841	14.0217	17.0694	13.7604	11.7001	12.756	13.0048	13.7559	12.9652	13.572	17.8382	16.5705	18.0365	17.6844	18.4274	17.7468	17.591
CNNM2	3	13.2589	13.0508	12.3465	14.4032	13.1376	13.8451	14.8589	13.0429	12.402	12.4749	13.7674	15.2045	13.5688	16.9025	15.0629	16.3403	15.0523	16.3731
CNNM3	9	14.0495	13.4359	14.2027	12.9273	14.4779	11.904	15.3286	11.2962	12.7361	13.078	14.4744	16.5627	16.2387	16.9393	15.6621	16.4623	15.9715	16.5546
CNP	11	13.3446	13.0799	13.9826	16.5288	12.5914	14.6526	14.0975	12.663	13.5217	15.0513	15.1287	19.714	17.7205	18.7195	18.5528	19.5712	18.5541	17.3377
CNPY3	3	13.4782	18.799	12.7637	16.8593	13.7534	18.8617	13.2952	12.3205	12.6094	14.1381	18.1847	13.7339	16.7684	14.6589	16.2926	17.583	16.0268	17.4938
CNTN1	9	15.9391	16.6664	16.6396	16.952	16.7642	16.0993	16.2801	16.9811	16.7924	16.3325	16.72	16.4815	16.9231	15.8776	15.9341	16.6659	16.3083	17.1376
COL12A1	14	12.4116	13.8857	14.7782	16.5721	16.1291	14.1251	12.9068	12.9441	14.1086	12.391	12.2961	17.7365	17.4669	18.0227	17.3655	17.4846	17.4746	16.7038
COL15A1	4	16.7907	15.0521	11.429	13.8403	13.1079	14.5943	16.4571	11.9087	13.3205	16.5694	15.404	13.4323	14.4251	14.0434	13.6536	14.3008	14.8396	13.0819
COL18A1	20	19.7984	19.2605	19.32	19.3698	18.2539	18.7404	19.0451	18.8518	18.8947	19.1985	19.1927	18.8282	18.917	17.9843	18.0884	19.1222	20.3962	18.4718
COL1A1	7	14.7655	13.8207	13.2584	14.3465	15.6802	14.3753	15.4891	14.4379	14.7963	13.4211	13.1467	14.913	15.9259	13.9869	14.6954	13.6101	16.3693	13.0867
COL1A2	4	13.5544	12.1035	14.9267	11.1491	15.8297	12.9469	13.4333	14.8108	13.262	13.7258	13.4995	15.2625	15.6833	15.199	13.6746	15.0451	16.8399	13.8751
COL4A2	7	14.3249	21.1206	11.7236	22.0325	21.9601	22.1111	21.6886	21.9316	21.5451	13.5098	21.3321	21.5592	21.2361	21.8307	21.3045	20.4375	20.265	22.8034
COL6A1	28	19.9041	19.2999	20.0292	21.3321	20.8191	20.3538	20.2535	20.7553	21.0224	20.1946	20.5638	20.6096	22.7035	20.5451	22.4676	21.5451	22.741	21.2877
COL6A2	20	17.9059	16.9602	17.0188	19.3635	18.4557	18.4247	18.4404	18.0275	18.9444	18.4338	18.1094	18.5713	19.0858	18.4118	20.4273	19.5971	19.331	19.1645
COL6A3	92	20.2877	20.0821	20.2877	21.4375	20.7876	20.8423	20.9171	20.5638	21.0292	20.5823	20.7553	20.9601	21.4476	20.7389	22.4576	21.7389	21.4825	20.9742
COL6A6	4	20.4476	19.8629	20.1704	19.7882	19.929	19.6595	20.9098	19.2395	19.8671	20.2877	20.0426	18.3299	18.609	18.4649	18.1853	13.2385	14.5808	18.672
COLEC10	8	19.7083	19.6166	20.2302	20.7876	19.9742	19.7851	20.2419	20.6886	19.5734	20.3857	19.6637	20.6276	19.9742	20.2185	20.3101	20.1332	19.5241	21.0088
COLEC11	7	19.3605	19.7373	20.5165	21.6714	21.0224	20.4874	21.1143	21.2477	20.5823	19.75	20.9459	21.7594	20.714	20.9951	20.8191	20.7955	20.6276	21.8802
COMP	28	18.2401	19.0573	18.136	21.6497	20.1825	18.0392	19.6689	20.654	20.1704	18.0736	19.752	19.9278	21.0426	19.811	20.4273	20.3645	20.7471	20.343
COMT	10	12.967	13.7468	14.9941	12.1997	13.3634	12.2599	12.8157	12.7445	12.8843	13.8782	14.1274	17.0226	15.2108	16.4397	16.7448	17.2395	16.5379	16.0757
COPA	9	15.3013	12.7528	14.514	12.8059	12.9319	12.9915	12.5214	11.9444	12.883	12.8967	13.4992	17.7748	13.6931	18.0995	16.89	17.8559	17.4755	17.0993
COPB2	3	15.4636	17.7322	15.1176	16.6269	15.9153	15.5597	13.5843	14.8149	15.8584	15.3598	11.6097	16.5651	12.3981	15.1014	14.4555	14.971	14.2821	16.8792
COPG1	4	13.845	12.0726	16.1107	13.9277	11.768	12.9501	14.4911	13.73	14.4162	13.9211	12.9875	15.2205	12.4934	15.8403	13.8302	15.2118	13.4334	13.8945
CORO1A	12	17.2766	17.1604	17.6479	17.609	16.8747	17.6363	17.8887	17.4676	17.8148	17.6798	16.9348	19.4428	19.2505	20.0559	20.1332	20.3321	20.2989	18.8589
CORO1C	8	14.8925	12.1187	14.2106	17.4734	13.8676	17.4039	17.5083	17.6698	13.8996	16.0871	14.3889	17.4141	17.4857	19.1483	18.6111	20.0156	19.2677	18.4189
COTL1	5	11.5015	12.7377	11.8151	15.94	12.1992	12.4044	12.1985	16.4205	13.7855	12.8229	13.1936	17.3866	18.0137	19.4101	18.8441	20.0426	19.1228	17.9767
CP	93	25.8552	26.2891	25.4008	26.8858	26.9539	26.2133	26.3101	26.9316	26.7517	25.4266	25.9584	27.524	27.2445	27.2979	26.4551	26.275	26.2299	26.7129
CPAMD8	2	16.8801	15.4582	14.7336	15.4701	15.4776	15.9052	16.9214	15.0708	15.4787	15.4083	16.294	14.5181	17.4001	16.9765	16.5397	16.3454	13.8022	15.8465
CPB2	19	20.9243	21.7348	20.9742	21.953	21.6757	21.4874	21.4425	21.7995	21.4726	21.5869	21.2764	21.1886	21.1079	20.5823	20.1206	20.8269	20.2877	21.0559
CPN1	18	21.9243	22.3129	22.0224	22.4526	22.4601	22.7119	22.5309	22.6497	22.8249	22.3239	22.1047	22.6497	21.895	21.7307	20.1946	21.4874	21.0625	22.3538
CPN2	22	23.9406	24.239	24.1565	23.7594	24.1095	24.3712	24.239	24.019	24.0105	23.7594	23.976	23.5404	22.7182	22.4298	21.8346	22.2243	22.2332	23.7077
CPNE1	14	20.1079	17.1386	17.5573	19.1493	18.4106	21.4375	18.5984	19.6521	19.1666	18.8465	19.7279	21.5961	20.3321	23.4041	21.2764	22.9298	21.6096	22.7735
CPNE2	14	14.703	14.045	13.0061	16.223	13.177	17.1501	16.7376	12.9687	13.5486	13.1132	16.7574	18.1245	17.3094	19.2535	18.878	18.832	18.5918	19.0714
CPNE3	18	17.8378	14.8668	15.4904	17.4792	18.355	18.2804	17.5095	16.9546	16.6942	17.6354	18.1226	19.3418	18.6317	21.0224	19.9882	20.2302	19.6916	20.0691
CPOX	4	13.6237	14.0155	17.0391	15.6269	16.4699	13.1163	13.0257	10.663	16.5173	16.666	16.6506	13.4819	12.615	14.0994	16.7353	16.5104	16.4612	17.2369
CPQ	2	17.3802	17.7405	17.9875	13.6892	12.9953	17.6876	12.4648	17.6802	17.3575	18.2444	18.8253	17.1684	17.2985	16.617	16.6459	16.8418	12.9619	13.6818
CPT1A	4	12.9681	12.8993	13.051	14.7408	15.2289	11.7092	14.0627	12.7763	13.6229	12.6781	12.6977	15.2113	14.2636	15.3981	15.3472	16.6666	13.1745	13.047
CR1	15	14.4002	13.4642	12.9044	16.9489	13.2853	18.7581	13.5016	15.7242	15.5026	16.8011	13.7579	18.5226	17.0578	19.0943	16.8639	17.9898	17.5786	17.0315
CR2	1	14.6238	16.4284	15.1744	16.9523	17.1972	12.2113	13.9637	17.1974	16.5857	13.6208	12.3242	12.7997	18.5279	17.4073	17.7998	16.6609	16.6982	13.2984
CRIP2	2	14.007	12.0023	11.5371	13.4754	11.5892	13.5735	14.3482	13.2531	13.9833	14.1003	13.9374	16.3942	15.2399	15.7357	16.2163	14.1036	15.7153	12.0426
CRISP3	3	18.5634	17.5955	18.588	17.7143	17.9905	16.4418	17.125	17.6153	17.8179	18.6575	16.3062	19.2264	18.9902	18.787	17.8454	18.7567	18.601	17.9666
CRISPLD2	9	11.6888	13.0024	15.9514	16.126	11.8829	14.7651	14.0751	15.2993	15.3649	13.8095	14.4002	15.8274	17.5222	17.1572	16.9412	16.1975	17.0789	14.4896
CRKL	9	14.5498	12.1602	14.7152	17.2453	10.6419	18.6425	12.6713	16.6998	14.2768	13.5789	13.23	17.8284	17.3122	18.6091	18.3989	18.685	18.5114	18.0842
CRP	9	23.1441	19.7366	22.6096	21.6276	25.6153	23.4923	20.7955	23.2229	23.2375	20.9171	22.953	26.3528	26.9203	26.7771	25.4362	21.1206	21.9459	22.5189
CRTAC1	21	19.7856	20.7471	20.1946	20.4375	19.7379	20.1825	20.8191	20.5165	20.4775	19.4517	19.804	19.6685	20.2877	20.3211	19.8727	19.4533	19.4402	21.0224
CS	1	10.8361	12.5362	11.3653	13.594	17.7016	12.7942	14.0431	13.2987	13.8423	13.7905	13.9285	14.6118	13.1514	14.8857	14.4378	15.6426	16.601	12.3433
CSE1L	2	20.3101	20.4067	20.1704	21.8191	21.7715	21.0224	20.3321	21.3592	21.4324	20.3962	20.2302	21.0292	20.68	19.5822	19.8857	19.4322	17.9894	21.3752
CSF1R	3	16.5715	13.9685	16.9464	12.9238	13.0675	16.7209	11.3791	17.1847	16.7343	16.6493	16.8891	13.8626	14.0363	13.2977	12.9741	14.5677	14.672	13.6449
CSK	6	12.7408	11.3112	13.5536	12.0968	12.1347	14.0802	14.2514	12.8783	13.1888	14.353	12.6602	16.75	16.5272	18.2155	18.0104	18.0169	18.5034	16.3981
CSNK2B	2	13.7266	13.3648	12.26	12.8968	13.0303	12.3259	12.0289	13.9499	12.7834	14.1915	13.5157	14.3544	13.7533	15.1257	15.1793	15.4967	15.4268	13.4462
CSRP1	9	13.5876	14.3597	12.6924	14.6292	13.8315	11.6193	13.6988	12.6133	11.817	14.3827	15.4719	16.8077	17.9175	16.8991	17.2756	17.3935	17.3037	16.3596
CST3	9	14.963	18.3203	17.4962	18.5933	18.1502	17.1308	18.024	18.0824	18.7034	16.898	18.3165	19.3365	20.4476	19.4212	19.623	19.8592	20.0821	18.2128
CST6	2	14.4279	11.8968	12.7128	11.5479	10.907	14.8929	12.3717	13.7639	13.754	10.5281	14.8628	14.3703	12.1009	13.1552	14.6084	15.8273	15.7533	15.6888
CSTB	1	14.3534	13.6241	13.9588	12.7033	14.4454	13.113	12.3331	11.7336	13.7481	15.4287	12.1894	15.5179	13.0446	12.9365	12.8937	16.3607	13.4673	13.2488
CTBS	4	12.7178	17.0916	16.0764	17.6275	16.8577	17.0857	16.8667	17.502	17.2866	13.1321	16.7649	16.7638	17.6063	15.7605	16.4398	16.6055	15.52	17.0535
CTDSP1	2	14.9527	10.9548	14.8489	11.6024	13.6802	12.6892	13.7049	14.4911	12.8323	13.9448	12.8888	16.8318	13.5999	17.1135	16.7377	16.9067	17.0229	16.8464
CTNNA1	3	12.4894	14.834	13.6606	12.2255	13.819	14.383	14.3563	11.9032	10.9216	13.6619	11.9409	15.7467	15.522	15.0043	15.1088	14.2939	16.0205	13.4644
CTNNB1	4	13.7898	12.2415	14.5997	12.5373	14.0568	13.9388	14.7607	13.539	13.8557	12.847	13.8649	14.6494	14.096	14.6675	13.2921	14.7634	14.9994	13.9992
CTPS1	2	14.1611	13.1616	13.1901	12.1811	13.6085	12.7172	14.3409	13.59	13.5768	13.3536	12.4329	13.7936	15.0908	15.4273	13.6202	14.9807	12.9756	15.1436
CTSA	8	18.8655	19.7353	19.4905	20.4775	20.68	19.9742	20.5731	20.3857	19.9269	19.8743	20.7471	21.7553	20.9459	20.1946	19.9601	20.6186	20.7389	19.8374
CTSB	3	13.6222	16.7667	16.7632	16.882	16.3934	16.7099	14.3843	16.7291	17.2252	15.0234	10.4312	17.4482	17.4873	16.2758	17.7928	17.3029	16.1676	17.8246
CTSC	3	13.1295	11.5126	12.3221	14.1937	13.166	13.6	14.5122	14.2106	13.5555	13.0364	14.8589	16.0528	16.4428	16.4113	16.9352	16.966	16.932	14.8279
CTSD	14	18.1747	17.7041	18.5243	17.7938	17.3727	18.2572	14.7479	17.8841	17.6073	18.78	18.7175	18.846	18.2387	18.399	18.4126	19.2412	18.6085	18.1187
CTSF	4	16.2523	15.951	16.3857	12.2433	11.9633	16.1392	15.4332	16.7599	13.5021	17.7736	16.8305	12.6964	16.721	16.1776	13.8746	16.6712	15.5106	15.8948
CTSG	11	17.7212	18.3228	18.7924	17.7784	18.7739	19.101	18.035	17.8026	18.6507	18.7353	18.7441	21.1642	19.2001	20.6364	18.5611	19.4553	19.29	19.6138
CTSS	3	13.6669	13.6187	14.3624	13.3095	13.4236	14.3545	13.049	16.9486	12.8714	13.4456	12.8714	15.1544	16.7244	17.0065	16.1944	16.5753	16.2788	16.4125
CTSW	4	12.7419	13.3268	13.1466	16.7428	11.9668	16.4356	16.7509	15.8852	12.6569	12.4073	17.0752	16.9835	17.0783	16.7917	18.0989	16.7028	13.8358	13.2825
CTSZ	3	11.5424	13.1274	13.6439	13.1986	12.5927	10.8666	13.6914	14.4978	15.7215	13.1327	11.9779	16.5531	17.3818	16.1925	15.4251	16.2137	15.6714	14.9038
CTTN	11	13.3964	11.1488	12.6718	14.2508	15.0432	14.3055	13.2365	14.1303	11.3906	13.6487	14.4276	17.9287	17.4091	17.7452	17.9855	18.0704	17.9148	17.8588
CXCR1	1	13.4471	12.7438	13.5097	14.1469	13.7767	11.793	13.5251	13.3537	12.4474	13.1148	13.5706	15.0195	16.563	18.8718	17.8451	18.6213	18.8382	13.5629
CXCR2	2	13.3762	12.5707	14.6544	11.724	12.8431	13.68	15.6415	13.1664	13.3393	14.4952	13.6424	15.5074	16.186	18.1959	17.7791	19.0787	19.2711	14.3546
CXCR4	3	14.31	11.1923	14.061	13.0279	12.9699	12.9592	13.4729	13.1123	14.9101	12.572	14.3898	12.8805	13.4652	18.7698	18.0563	17.3643	17.165	18.0727
CYB5B	5	13.1466	14.9719	15.4733	13.7096	12.4606	12.8652	15.1512	13.1567	12.2186	13.9899	14.0432	15.2961	13.7306	14.0262	14.3893	15.4051	13.1432	13.1045
CYB5R3	9	15.0412	12.9813	14.5666	14.0447	13.0336	13.906	13.2194	13.7158	15.4354	12.1432	13.5944	18.2936	11.7613	18.9644	18.6561	19.8774	17.9757	17.7196
CYBA	3	12.3807	15.6271	12.5714	13.0152	13.7689	13.5503	13.5907	11.0777	14.887	14.6781	11.7892	19.9882	18.1933	20.1825	20.2066	20.8727	20.9098	15.9375
CYBB	16	15.3641	12.7352	16.2448	17.2901	16.6291	17.486	16.7896	16.9878	18.2644	16.517	15.8766	20.0559	18.7796	20.2302	20.1206	20.2419	20.7471	18.2212
CYBC1	1	12.4877	13.5488	13.1082	13.3683	13.4695	13.2777	14.2641	11.7794	12.4161	13.0182	12.5831	12.3318	13.7306	14.0594	13.4849	13.9128	12.0097	14.8886
CYBRD1	3	14.1074	13.3152	14.2001	16.9455	11.772	13.5346	13.0285	12.6327	12.7714	14.9752	13.8316	19.5762	12.6588	19.891	18.8668	20.5451	19.0573	16.1317
CYFIP1	24	17.871	14.7903	17.1104	17.5829	16.293	18.7344	17.5003	17.8891	17.8132	18.0785	18.0272	18.4215	18.0584	19.7425	20.5823	20.4972	20.3962	18.7849
CYFIP2	12	17.2833	17.6671	18.1976	16.85	17.9202	17.4953	18.2391	16.9746	17.4388	18.5424	17.3101	17.9933	17.4786	19.2032	19.2996	19.1859	18.7651	17.6033
CYRIB	7	14.1165	13.7031	14.08	16.2034	12.3928	20.1825	13.9702	16.9894	17.8774	13.9054	15.2257	18.2412	17.2692	18.5479	17.7624	17.8818	18.0271	17.2713
CYSTM1	1	12.5643	13.1596	11.9691	14.008	13.9781	13.7452	13.6712	14.2103	12.751	12.8563	13.691	18.6036	19.0983	19.499	17.7831	18.3524	18.697	16.7351
DAAM1	20	13.32	13.2428	13.3313	16.5316	13.0689	13.1111	12.6668	14.0216	11.0905	14.9134	14.617	17.5346	16.4031	18.398	17.9803	18.8968	18.658	17.3258
DAD1	2	14.1606	14.4165	14.4561	16.221	13.7288	12.5065	13.7978	11.8809	14.1369	14.3357	15.1907	14.2522	13.4779	16.5003	13.7307	17.1674	12.7026	13.2875
DAG1	4	13.459	14.0514	12.4524	12.7061	12.2762	13.2513	14.1595	12.6876	12.852	12.1037	13.5514	14.6761	17.0578	16.0714	16.1465	15.9698	13.8165	14.5866
DAGLB	3	12.4569	13.1709	13.0656	14.1661	13.3717	13.752	14.8417	14.7709	12.9482	14.5454	13.1758	16.0101	14.8804	17.155	15.8473	16.5453	16.3614	15.8489
DAPP1	4	16.8797	16.8484	13.6249	17.2848	12.8024	17.588	12.3292	14.5177	17.5928	16.7744	17.5705	14.3368	13.5083	16.8504	16.5211	16.3797	16.9487	12.7315
DARS1	4	13.2796	12.9175	12.0565	12.8874	11.05	13.7413	15.5743	12.5528	13.4886	14.775	13.0897	16.8051	13.3342	16.5004	13.0889	16.0792	16.2903	16.2708
DBH	20	19.7505	19.3951	19.4157	19.9459	19.7767	18.4025	19.9126	18.6627	19.0761	20.3645	19.3703	18.4056	18.8259	18.1497	19.2108	17.5262	17.3311	20.0559
DBNL	10	13.5331	13.5678	14.3855	13.132	13.0806	13.3764	13.0139	11.6217	12.9605	12.6858	14.2309	14.1772	14.3683	16.6987	17.2126	17.2927	16.9449	13.5407
DCD	4	13.4492	12.6652	14.2369	12.1866	13.5723	13.2409	14.9121	12.6494	13.0383	12.1647	16.2844	13.1465	13.7139	18.4485	18.7664	20.9316	20.5165	15.2878
DCN	8	13.5582	12.5685	18.366	18.6893	17.5694	19.4185	18.5907	19.9459	21.0088	18.3856	19.9459	19.4369	12.2565	19.8852	21.1581	21.1886	21.714	19.7069
DCTN1	5	13.9499	14.1527	13.4374	11.4732	13.2635	14.1076	11.1646	13.5521	12.785	12.8559	16.5133	16.2505	17.8704	15.7783	15.8861	15.8713	14.8621	15.7343
DCXR	6	21.8191	21.0292	22.6186	13.8297	22.1174	19.6241	12.0777	22.0088	22.1457	20.68	20.4775	22.7836	23.019	22.8171	22.4947	21.6231	21.5545	21.9352
DDAH2	5	13.6664	9.70502	11.4543	11.8637	14.4306	12.7428	13.9475	11.6581	12.5862	10.9027	14.4018	17.7604	16.4282	16.8053	17.1056	16.6724	17.2637	18.1727
DDI2	7	16.0467	13.009	14.7444	13.3038	12.5858	13.6865	14.5872	14.1355	14.359	15.0641	12.7713	16.2155	14.5322	12.9101	15.5929	17.0553	14.9104	14.4033
DDOST	5	14.6247	13.3967	11.074	11.2597	13.7476	14.3889	15.0439	13.4547	13.9248	14.1053	13.6727	18.3398	17.1036	17.872	17.9747	19.3485	17.5336	17.6793
DDT	2	13.9916	10.9544	18.2212	13.4203	12.9602	11.5307	14.3996	12.3222	15.0453	13.9989	13.5606	19.1694	17.7771	18.604	17.6842	19.0664	16.7607	19.7142
DDX3X	1	13.4977	12.11	14.601	16.4179	14.0884	16.6183	13.6669	12.7408	12.9648	11.6292	12.6361	13.6064	12.5048	13.251	12.9484	13.477	14.1613	16.8083
DERA	16	17.2583	16.2926	17.9341	18.7584	18.1236	17.6828	17.4666	17.8608	18.116	17.6315	17.8994	18.3577	18.2272	19.4183	17.8236	17.8103	18.3449	18.6649
DES	7	13.1879	13.6409	13.4929	14.0941	12.1966	13.0177	14.4634	13.6791	12.8354	12.4386	14.3867	12.7988	14.1619	12.9775	20.4576	14.0853	17.7705	14.0179
DHRS7	7	14.7858	13.2249	14.1295	12.3977	13.0749	13.6686	13.9371	11.1973	13.3114	11.8379	11.1265	17.7225	13.328	18.0491	17.6897	18.4899	16.6671	17.3861
DIAPH1	11	12.5229	12.072	14.534	14.1357	14.3818	12.0996	14.9621	14.7984	12.0361	15.0658	13.9115	17.0969	15.8733	17.4938	16.6817	17.1114	17.1753	16.3203
DIP2B	3	13.4476	13.1921	14.1375	12.1239	14.8642	12.2553	15.1621	14.2593	13.1937	14.3538	14.3888	15.6632	14.2621	16.2893	15.8519	15.627	15.4139	14.8305
DIPK2A	2	11.7309	13.0108	16.0144	17.9668	15.4518	14.825	14.9173	12.9785	14.7342	11.7465	14.1159	12.6357	12.5853	15.6139	16.2864	16.0441	16.5145	15.3645
DMBT1	6	16.3601	12.5893	12.5367	13.3238	13.0189	14.0359	18.1819	12.6624	16.6139	14.5979	17.0629	20.002	13.1349	18.731	14.6881	15.6107	15.4388	17.9187
DNAAF1	1	20.3321	21.7307	20.9812	19.6149	21.1395	20.4375	22.5261	20.2066	23.2521	20.9243	19.2061	20.7389	22.1301	21.7223	20.5165	19.8211	19.618	19.9459
DNAJA2	4	13.1656	13.4486	15.8045	19.3746	11.8304	12.8369	13.933	13.7653	19.1709	14.3089	17.5044	16.7405	13.8678	17.9644	17.456	17.4535	17.6766	17.6014
DNAJA4	6	12.8804	12.8234	13.833	14.3535	13.5536	12.9054	13.146	13.0188	13.3443	13.5875	13.6934	15.9223	14.0703	17.2248	16.0126	17.5672	16.5559	15.9877
DNAJB1	4	12.4895	16.2121	13.121	16.1507	12.6112	14.2214	13.2847	12.8822	12.5427	11.957	14.4328	13.3601	16.906	16.8268	16.7047	16.7311	16.8592	17.208
DNAJB11	3	13.7987	12.9889	12.134	15.6061	13.9176	14.9194	12.8228	11.4135	13.3071	14.1427	14.3542	17.3655	16.4741	18.0293	12.3477	17.3487	14.138	13.5349
DNAJB4	6	14.0065	13.8367	15.3425	12.1411	12.4524	15.1132	13.2753	12.886	13.871	13.2316	14.365	18.673	19.6492	18.4738	19.1604	19.2086	19.1667	13.9617
DNAJB9	1	14.5036	13.5844	14.6216	12.4544	13.8582	14.2137	13.1704	14.5429	14.0879	14.8639	14.195	16.4483	15.7449	14.5209	16.834	14.4937	14.9846	13.4187
DNAJC13	35	13.991	13.4485	12.1671	15.33	14.3888	12.842	13.4344	11.0622	13.3465	14.0635	13.1852	16.7581	15.7772	17.5477	16.1992	16.6595	16.5372	16.9598
DNAJC5	5	14.9725	12.7853	14.3919	15.5431	14.0703	12.975	13.6926	12.7952	13.2172	13.0249	14.7816	18.0401	17.6738	18.2952	17.7073	18.5124	18.3368	13.191
DNAJC7	5	14.169	14.0959	12.9635	14.5268	13.2095	14.3092	15.4251	13.3929	13.7718	13.0447	14.1162	15.5548	13.9199	15.4639	16.201	16.3813	16.2988	14.1739
DNASE1L1	3	15.8055	13.7169	12.6551	12.6709	13.503	12.3781	14.7312	11.9074	14.3125	11.5919	11.5497	16.1423	12.7051	17.6612	16.8945	16.9307	16.9454	13.7815
DNM1	1	14.5793	11.1589	15.6278	14.3151	12.9447	16.8291	13.976	11.8073	15.198	14.8425	13.4932	12.2363	13.1127	16.0818	16.0477	16.4647	16.87	15.2391
DNM1L	8	14.9826	12.9399	14.4804	16.6136	15.4787	15.0793	13.6989	13.2328	13.0966	14.4379	14.095	16.6746	17.5025	17.1229	17.1034	17.2192	16.6228	15.9911
DNM2	5	12.9971	13.3588	14.597	12.9005	12.2229	14.7012	14.6345	13.6402	13.8238	14.2909	13.3636	15.7427	11.8315	17.0886	16.8076	16.7641	17.0159	16.3893
DNPEP	9	13.6783	12.9104	17.9991	16.4412	16.2339	15.9423	11.4511	12.1199	16.0657	14.3966	16.3164	16.1772	11.8815	15.6407	17.9129	14.5988	15.4307	12.9888
DOCK2	7	12.8285	14.7097	13.1496	13.7531	12.9657	14.8184	17.1736	13.4325	14.0477	17.2295	14.2102	16.7388	12.6565	15.7057	15.3034	12.2814	15.3538	15.6973
DOK2	3	13.2503	14.1074	14.3888	15.4721	12.5326	13.6337	13.4847	13.4873	13.9012	13.8231	14.4172	16.316	16.8979	17.7583	17.5349	17.5417	17.9162	16.7423
DOK3	4	16.3117	12.5292	14.03	15.0927	14.7433	16.257	14.2848	13.4683	14.1192	12.1227	16.3212	16.476	15.8312	17.512	16.9589	17.5859	17.7318	16.6465
DPM1	2	13.2992	13.6278	14.0976	13.3681	13.6905	14.4517	12.7119	14.5314	13.7077	14.3521	14.6739	13.5651	12.3116	16.7618	12.8341	17.5186	14.1746	15.4936
DPP3	3	13.3763	12.715	13.2026	14.4518	15.6906	12.6206	13.5748	13.802	12.6952	12.8315	14.0542	17.465	17.0899	17.5245	17.4684	17.5419	16.2035	13.2812
DPP4	35	19.4716	19.5374	19.4945	19.4495	19.1134	20.0426	18.7416	19.2861	19.3891	19.3296	19.7078	22.6971	19.3049	18.738	21.4775	18.7396	18.7042	19.3065
DPP7	3	12.6051	12.4119	12.9824	12.2099	15.034	14.8614	13.6739	14.8678	13.1796	13.965	14.1128	12.6545	13.5802	14.5181	13.7571	16.4749	16.153	11.8311
DPT	3	18.3313	18.6626	15.3676	18.3637	17.0708	18.4394	18.5734	18.169	18.5681	18.9855	19.2928	14.1381	17.326	14.2523	14.1498	14.1958	13.3935	17.7711
DPYSL2	11	14.4857	14.5246	12.8775	15.7016	12.7132	12.9052	12.4424	14.0465	13.5686	14.9894	13.7174	16.9626	17.1297	17.5372	17.2825	17.9911	18.3989	16.7034
DSC1	11	15.2539	13.1854	13.4933	16.0156	13.8122	13.5369	13.9856	12.5631	16.0091	12.6891	18.4437	17.3023	17.7622	16.107	13.795	18.0393	17.6729	13.2163
DSG1	20	13.2493	12.8029	13.3531	13.9462	13.4458	14.2211	17.1863	16.1411	15.263	12.3842	15.5398	14.8513	18.2767	17.6133	17.2942	18.3757	18.2233	13.9527
DSG2	5	13.8573	17.1751	16.3258	17.7343	17.2787	16.7	17.7737	17.3844	17.6759	14.2479	17.1205	17.601	15.5562	14.3275	12.2249	16.8385	17.1098	17.4153
DSP	64	17.6609	11.5412	13.5183	17.5203	17.4869	13.4382	18.1101	19.3291	18.2518	18.2202	14.6177	13.7866	19.6742	17.7774	17.7413	18.7605	19.2822	14.1003
DSTN	9	12.7698	14.6677	16.9225	16.8985	12.4507	13.1272	16.7344	12.0394	16.6843	17.6811	15.9722	17.9424	18.3971	19.3671	19.6537	20.2989	19.7464	18.1095
DUSP3	5	14.0167	11.949	13.2555	11.6283	11.5872	12.5515	12.2779	12.6254	11.662	15.2309	14.7324	16.8246	12.8963	17.9272	16.675	17.8756	17.3394	17.4031
DYNC1H1	16	19.4544	15.1939	14.4142	10.8192	14.4286	12.4431	14.067	13.6874	13.9112	14.8071	13.1364	18.0749	15.5798	17.5126	14.1533	17.0623	13.8679	12.5377
DYSF	54	21.4726	20.7471	20.3538	19.4643	17.4635	19.8256	11.5107	20.8651	20.1704	11.9061	13.9495	21.1765	19.7278	21.4526	20.3538	21.4118	20.9742	20.1946
ECE1	8	13.1059	13.7712	13.9291	15.4693	12.9732	13.9727	13.3736	19.7674	12.9797	12.7829	13.3164	21.7955	21.0224	22.0493	21.9601	22.3294	21.5309	22.0592
ECM1	42	22.9968	23.0224	23.2229	23.8858	23.0609	23.4923	23.7389	23.8288	23.5165	23.4298	23.2405	23.1627	24.7492	22.3936	23.632	23.2214	25.8504	23.4425
EEF1G	6	12.9891	14.8816	13.6593	14.5137	12.6312	12.5565	13.5539	12.6248	13.2481	14.008	16.3197	18.0103	17.9727	18.3351	18.9158	17.9184	16.9273	17.2158
EEF2	15	17.4672	15.9134	17.8573	12.3795	17.1384	16.874	16.4684	16.3016	16.195	17.1923	17.6184	16.7298	17.0514	17.3385	16.3288	17.1027	16.964	16.7126
EFEMP1	27	20.6886	20.7223	20.9601	21.0821	21.0088	20.2989	20.4972	21.1015	21.2593	20.417	20.8802	20.7796	20.4576	19.3036	19.7186	19.8601	19.9459	19.5766
EFEMP2	3	15.5723	13.9298	12.7758	15.4058	13.4502	12.1496	13.3822	13.9172	13.0117	15.0703	13.9424	16.3942	16.0901	13.7846	12.925	14.6833	15.2368	13.407
EFHD2	3	13.5785	13.1027	14.4378	13.1161	13.5717	12.6048	15.8372	13.4053	14.5266	13.5139	13.5311	16.2681	12.9263	16.2272	16.6607	16.3244	16.5986	14.2861
EFNB1	3	15.4763	11.9543	14.9294	10.7999	14.5245	15.2809	13.0047	12.0483	12.6923	13.3532	14.1791	14.8788	16.3315	16.6154	17.7006	16.8415	17.4004	17.2214
EHD1	17	15.903	18.6063	13.7057	19.211	19.6909	18.58	18.2956	19.1281	18.6745	13.0732	14.0122	21.3857	19.7821	21.5685	20.9812	21.4825	21.1519	20.5823
EHD2	3	12.7602	12.996	14.0403	12.9608	15.1945	11.9468	12.9449	13.3284	12.7784	14.1242	14.1494	11.781	15.2505	15.3659	14.4978	14.0472	14.4339	13.3502
EHD3	13	12.8322	12.8699	13.0368	17.9029	13.9195	16.6645	13.9119	16.9806	16.6799	15.9225	16.7543	18.3586	17.8858	19.8235	19.4057	19.8547	19.4753	19.3442
EHD4	8	14.5535	12.6378	14.7254	12.3851	14.4106	13.1784	12.3298	12.013	16.3621	13.6009	13.5265	19.4427	18.8986	18.2864	18.2761	18.2472	18.0089	18.2838
EIF2S1	5	14.9339	13.8114	13.6854	13.1955	13.5674	14.2152	13.847	13.3269	13.9481	14.6174	15.173	14.4512	12.7615	16.6339	15.0831	16.6729	16.1181	17.5868
EIF3L	3	14.6111	12.2968	14.0604	12.7118	12.8366	14.0863	13.3731	13.6385	12.8201	14.6393	13.1381	15.5521	12.7472	15.5667	14.1002	15.4436	14.9148	14.1215
EIF4A1	3	15.5207	13.2757	13.8064	13.6517	11.8822	12.094	14.7847	13.886	13.7218	11.9997	13.2661	16.1463	14.6746	16.7499	15.3285	16.3578	15.2435	16.5639
ELANE	6	16.0103	17.8137	18.1094	16.106	16.9668	16.1259	17.1244	16.0586	16.8948	16.2556	17.1745	18.2864	15.5946	17.965	15.07	15.9966	15.8024	17.1912
ELMO1	4	15.4555	14.7433	13.8503	12.0029	13.315	14.1771	13.7829	14.0507	12.3865	13.9109	14.5986	17.1856	12.0156	17.1378	16.8902	16.6275	16.9832	12.9104
EMILIN1	31	15.8839	16.6025	16.1904	18.9866	18.2722	17.9286	17.7487	18.6443	17.6071	17.1237	16.583	19.2927	19.4294	18.8085	19.8662	19.1737	20.4375	17.1863
EMILIN2	6	13.1318	20.0156	13.5412	20.7471	20.6453	20.5545	14.479	21.0691	20.714	12.4144	11.7869	20.85	20.2989	19.8496	18.7799	19.233	18.2927	21.953
EML2	1	11.7548	14.3434	13.7917	12.4555	11.0129	12.9988	13.0928	12.8742	13.2144	14.1964	13.9551	15.5554	13.6546	16.0808	16.3667	16.1209	15.6027	15.8706
ENDOD1	6	14.9188	14.1192	14.7442	12.5455	11.9414	12.7484	11.7556	11.5338	13.221	13.3621	12.4352	17.0623	13.313	17.6374	17.4676	19.2582	17.3106	16.9608
ENG	7	11.7878	12.4253	12.3386	15.8222	12.0953	17.2068	13.2327	16.9513	17.0463	12.6079	13.6196	17.8167	17.8008	18.0527	18.3785	17.7825	17.8071	17.475
ENO1	14	18.4319	18.2963	18.2778	18.4538	18.1765	18.3439	16.8775	18.3176	18.3517	18.2784	17.7879	19.428	19.0468	20.5823	20.0156	20.9672	20.4676	19.7308
ENPEP	14	12.2267	12.0863	14.5246	16.4314	13.2346	16.0741	13.3168	12.0398	13.94	13.2182	12.9822	20.4576	16.4084	13.4515	17.4676	15.8793	13.2895	11.6547
ENPP2	16	19.0247	18.6071	19.319	17.7735	18.1205	18.078	18.7453	17.9834	18.7921	18.9814	19.1661	17.5211	13.5383	17.0811	17.1299	16.5474	17.0424	17.5114
ENPP4	4	14.9314	13.1833	14.3344	14.9292	12.3634	15.5985	12.7587	13.7912	14.2572	14.3559	12.1184	17.0094	15.4707	17.4274	15.1772	17.0823	16.2987	17.0295
EPB41	22	12.8472	13.1464	17.4301	17.8735	13.5672	16.134	12.9766	18.5451	16.9631	14.4299	17.9262	19.4591	18.7305	18.4232	18.0386	20.0559	18.6591	17.2098
EPB41L2	5	13.5154	14.0655	11.302	13.0253	14.2314	13.1344	14.3059	14.2195	12.4789	13.9784	12.3803	15.9264	13.592	13.927	16.2196	16.3137	16.344	12.1666
EPB42	22	12.5556	13.0811	14.1359	18.3455	12.8649	17.9622	12.4082	17.3062	16.9859	12.3231	13.5454	20.6096	19.4811	20.5451	18.9512	21.2535	19.2426	18.8263
EPHX1	3	11.9193	15.7386	12.3337	13.0627	11.9397	14.1076	12.1522	12.4445	12.8707	14.2108	13.0754	14.0776	15.5752	15.7898	13.9696	15.7471	15.038	13.4437
EPS15	3	12.9642	12.1646	13.114	13.8378	14.1827	13.6164	14.381	12.5574	12.9172	14.4722	13.3331	16.541	13.7509	17.4137	16.4078	17.0894	16.3197	16.0064
EPS8	35	17.7906	13.8648	13.332	17.6568	13.5953	13.6894	14.6619	12.8823	12.2389	13.2967	12.8098	21.9742	18.2442	17.7803	19.8728	16.7632	18.1115	14.4444
EPX	18	18.7221	17.3593	19.716	18.9936	17.4045	19.1754	18.7228	18.4662	19.9882	18.4348	19.5807	22.7223	20.0292	20.5545	20.8269	17.3158	20.1079	20.1206
ERAP1	10	16.8283	12.8671	13.7252	13.7464	17.2028	17.2738	13.383	16.7791	18.161	13.038	15.8932	16.5521	13.9197	15.6132	12.2667	15.0092	13.9153	18.0306
ERBIN	5	13.4491	12.704	14.4419	14.7946	10.5458	15.6263	12.0991	14.909	14.195	14.6955	12.8019	15.823	16.444	16.6221	16.8683	16.961	16.9417	17.0836
ERLIN1	3	14.223	14.9407	13.2298	13.7311	12.7697	13.0334	13.4071	16.4534	12.5766	14.4625	13.751	18.0701	14.2028	17.9259	13.7787	17.1295	13.4577	13.9246
ERLIN2	3	12.9724	12.4077	13.138	14.199	12.5126	13.4646	13.4704	13.2945	14.7195	14.397	13.3603	13.9352	13.2305	15.6685	12.5401	16.0898	12.8095	13.1647
ERMAP	13	14.3437	12.9177	14.4008	17.2602	11.9841	14.4306	13.4454	11.7179	13.592	14.231	13.1221	19.045	17.4404	19.3916	18.2907	19.1174	18.5989	18.4352
ERO1A	9	12.4889	13.4992	14.2508	12.2892	12.0374	12.1223	12.6232	14.9955	13.465	14.1047	14.4537	17.616	11.4274	17.0497	17.3448	16.9495	17.1937	14.3327
ERP29	7	15.5694	12.4683	19.7985	14.3905	14.7825	13.4147	13.7389	13.1009	14.7897	13.3319	12.2936	18.0765	17.2779	18.4077	17.8565	18.5417	18.4476	13.7606
ERP44	8	13.6837	12.6588	16.4471	16.6243	13.2854	16.4429	16.3482	12.5492	17.3382	14.1711	12.9743	16.9066	13.2682	17.6167	16.8897	17.9883	16.915	16.4576
ESAM	10	11.919	12.4394	12.9751	17.9419	16.3564	13.8547	13.8999	15.891	17.0221	13.4392	15.8157	18.5048	17.6088	19.1792	19.6403	19.4359	19.6563	17.9461
ESD	1	15.1484	12.8542	14.4587	14.6548	11.4316	13.896	13.7172	14.4436	12.5606	13.5349	14.5418	16.0975	15.2522	16.8416	13.4981	16.5712	13.2394	15.9496
ESYT1	12	14.7304	12.666	14.1085	17.8225	13.3839	13.2049	13.5277	12.8808	13.8167	14.6485	14.5259	16.4798	14.462	16.7456	16.5065	17.0738	15.8538	16.74
ESYT2	7	18.1054	17.8516	17.376	16.6209	17.0973	17.841	17.7629	18.1504	17.7015	17.7012	17.9098	15.5931	15.6519	17.4493	17.5023	18.5364	19.6499	16.5175
EVA1B	2	14.9871	12.9739	13.8342	11.2906	13.1852	14.1564	13.2527	14.4359	14.5209	14.5953	13.4735	15.4037	14.3516	14.2837	17.0254	14.9665	16.1285	12.4378
EVI2B	4	12.5423	13.1559	14.78	12.293	11.2768	14.1259	14.1425	13.3238	13.0498	15.2548	11.6454	17.8578	15.8258	18.8227	17.185	18.3394	17.852	16.1049
EXOC4	4	14.6958	11.7137	14.2681	12.0098	11.6636	12.9795	13.0721	13.4104	13.3012	14.0476	15.2744	13.2993	13.3353	14.896	14.3337	15.5729	15.9914	14.1307
EXT1	11	17.5203	17.3105	17.7582	17.4604	16.8359	17.1547	17.2312	17.2231	17.7915	17.1538	17.2109	13.83	13.1115	13.077	12.6848	12.4392	13.6245	16.8181
EXTL2	11	20.1704	20.1581	20.1457	19.8285	20.0559	20.2989	20.5545	19.7608	20.2302	20.6453	20.3962	18.4198	18.3148	17.6047	18.0793	17.1798	19.2063	18.913
EZR	9	13.8307	12.0369	13.5859	14.3697	14.0067	14.5703	15.1265	12.4508	13.7376	15.6525	13.0116	17.3836	16.8749	17.2989	17.5903	16.8445	17.1937	13.7116
F10	23	20.9601	21.5069	20.9024	22.6164	22.0224	21.9423	21.5165	22.9777	22.0224	20.714	22.1363	22.7816	22.7492	22.2155	22.5309	22.6497	22.1174	22.7119
F11	42	20.5069	20.8113	20.6453	21.2989	20.7471	21.1704	20.714	21.343	20.9098	20.5261	20.4067	20.9388	21.1079	21.6409	21.5451	21.1825	21.2707	21.1704
F11R	13	19.2391	16.9312	19.0121	19.6498	18.3409	20.0821	19.531	19.5198	19.6099	18.827	19.1709	20.5545	19.806	21.3211	21.343	21.2989	21.6231	21.1143
F12	36	22.8014	23.3239	23.2535	23.2434	23.5165	22.937	22.4825	22.6693	23.2821	22.1047	21.9812	22.8014	22.3645	21.9024	20.6971	21.8839	21.7675	21.4576
F13A1	36	21.2419	22.1704	21.5309	22.1301	21.6453	22.4651	22.0258	22.5475	21.5261	21.9352	22.6141	21.9742	23.3778	22.6253	22.9261	22.6387	24.4298	22.8746
F13B	36	21.1642	21.1269	21.2477	21.1015	21.1946	20.7471	21.0821	21.3101	21.0951	21.6671	21.2933	20.7715	20.8191	20.2764	20.5915	20.1825	20.9171	20.2764
F2	68	26.8623	27.0813	26.8858	26.7389	26.5014	27.1214	26.673	26.8264	26.726	27.0505	26.7517	26.0609	26.0752	25.8623	25.2821	25.7846	24.3778	26.8385
F2R	2	13.7742	13.7347	13.363	15.482	14.2981	12.7967	13.6971	13.5528	11.7634	13.4444	13.2779	16.1955	13.2798	14.3713	15.8208	16.6581	17.3923	13.481
F2RL3	2	12.5762	12.6747	13.9618	16.2337	14.3002	17.0257	15.9037	16.4029	16.4539	17.1667	16.0603	16.6339	16.1257	17.0841	18.8533	17.7621	18.8664	17.8019
F5	103	22.1916	21.3538	22.3045	23.3101	22.48	22.969	22.3511	23.1206	23.3778	22.5522	23.1642	23.48	23.1704	22.9882	23.7077	23.1441	24.239	22.5356
F7	11	20.953	19.6334	20.714	21.1457	21.0156	20.7223	20.4874	20.7634	21.0156	20.3321	20.6886	19.5876	20.0426	20.0156	18.8614	19.5737	17.2113	21.2185
F8	42	17.2415	17.2431	17.608	18.4868	18.1864	18.6797	17.7559	18.0235	18.2729	18.1636	18.2645	18.7751	19.2422	19.289	18.8617	19.8801	18.4129	18.6356
F9	22	23.181	23.7389	23.5404	24.1946	23.9672	23.7895	22.8802	23.3778	23.9495	23.4041	23.2679	22.5638	23.3511	23.1961	22.0258	22.2821	20.5451	23.9847
FABP1	2	13.3253	13.407	14.3753	12.375	14.19	12.9056	13.0687	12.3322	12.2683	13.6101	12.4279	18.2863	13.1538	14.1226	17.1448	14.3708	15.1784	13.1977
FABP5	4	14.7152	13.6841	13.5339	13.6023	12.6195	12.9309	14.1984	11.4181	15.1953	13.3602	13.1602	16.5278	17.6713	17.3151	16.453	16.7572	17.4768	16.3764
FAH	5	18.628	16.6063	20.1206	16.5631	16.0276	17.1448	17.0195	17.3497	16.9457	18.2067	17.7275	17.2575	16.3295	16.5548	15.5701	16.7856	16.4335	16.7353
FAM151A	3	17.7037	17.439	16.2432	19.2889	12.0049	18.4567	16.0909	11.7995	12.7363	17.6276	14.2161	20.6006	12.2535	12.9972	17.3534	17.3531	17.5887	14.4039
FAM177A1	7	14.4591	12.6951	14.5687	15.6114	13.0569	16.9107	13.0604	16.0266	15.8264	14.9922	13.7291	17.2538	16.2951	18.7384	18.8903	18.9557	18.2907	17.5145
FAM234A	2	14.1969	13.1768	12.5063	12.5403	12.2627	13.661	14.0598	11.6712	13.2073	13.4937	13.3175	13.1702	15.0593	16.4694	15.7082	16.4053	14.1607	13.5033
FAM234B	4	13.4017	14.6159	12.8288	12.6551	12.5675	12.0968	13.0937	15.6861	13.4016	11.5654	14.0876	16.3246	15.9227	17.3897	16.0471	16.8484	15.8519	14.1803
FAP	7	17.6145	17.481	18.2824	17.7353	18.4943	17.4742	17.9579	17.7392	18.3513	18.7728	17.9738	16.2385	16.7968	16.1981	16.0092	15.7994	14.2574	17.1892
FAS	8	13.0226	11.6849	13.2949	14.2893	13.0672	12.6769	14.9358	12.7773	12.9989	14.6994	13.9262	15.9238	16.81	16.75	16.3134	16.6036	16.621	16.2909
FASN	8	12.949	14.5767	13.6529	13.0754	14.1818	13.9696	14.5165	12.2975	12.824	13.5053	11.3949	16.0566	12.9992	16.458	15.722	16.1994	15.8535	16.115
FBLN1	36	22.4751	22.2707	22.6387	23.1395	22.5869	21.8307	22.6779	22.7776	22.2821	22.823	22.8557	21.6843	23.0756	21.3484	21.4221	21.8073	21.9024	21.7955
FBLN2	10	13.156	13.693	12.8723	15.8338	13.4419	13.95	14.4529	15.9374	12.6588	14.8118	12.6344	16.3033	18.7125	15.2987	15.8021	16.1138	18.5651	13.9019
FBLN5	5	18.2372	18.0424	18.4638	12.3794	17.6218	17.7677	18.4527	17.935	18.1854	18.3528	19.1845	17.4033	19.3371	13.1922	13.672	17.7986	19.0825	14.0893
FBN1	33	15.5876	15.9183	17.7616	17.5004	15.9405	14.8965	14.8842	17.1441	16.4563	16.2473	16.1338	17.2851	17.4167	16.7048	17.8562	16.4534	16.8929	16.9302
FBXL20	2	13.2218	12.2974	15.4221	14.4679	13.5593	13.6856	13.7755	11.8093	12.7803	13.3374	13.9638	16.4216	14.026	16.9075	15.4164	16.8511	16.4205	15.9591
FCAMR	3	14.0584	15.5985	14.7048	12.8624	16.439	14.2433	14.2577	16.5717	15.2748	12.9966	14.7004	17.0532	16.8229	16.5377	16.0914	14.0255	14.7657	12.9644
FCAR	2	14.3132	13.9271	13.9996	13.1618	13.5635	14.1807	14.6423	12.6944	12.5494	13.6212	13.9721	17.4208	14.9155	18.2451	17.3823	17.8921	17.9501	13.4517
FCER1G	4	13.2802	12.9779	12.6955	17.968	13.5013	17.012	16.0666	17.2256	17.3293	15.2082	15.6185	19.5551	19.4615	21.2066	21.2361	20.8876	21.1395	19.3458
FCGBP	131	21.9388	22.3457	22.0723	23.6865	23.7895	23.417	22.3805	22.0156	23.0789	22.6929	22.9968	23.6757	23.632	22.5213	22.1457	21.8346	21.1269	23.4041
FCGR3A	4	20.3101	20.3101	21.0625	19.6518	20.4067	21.3805	20.4476	20.5165	20.9601	20.2419	21.391	20.0821	19.4457	21.3211	19.6	16.9727	19.7708	20.1457
FCGR3B	4	15.3259	17.9123	18.1838	10.5107	19.0635	12.1611	13.861	17.8239	13.5803	13.3902	18.7793	14.4666	13.2189	19.4262	19.1001	17.9401	13.1535	13.7223
FCGRT	3	15.047	14.1887	13.9422	17.0977	12.9598	16.349	12.2323	14.6392	14.2958	15.4725	11.8324	16.078	16.332	17.9716	16.3761	17.4814	17.0516	16.8233
FCMR	2	15.3996	16.2	14.4744	15.2521	14.7031	14.7874	16.2463	15.7981	15.3683	15.3637	16.1622	16.977	16.9336	15.6646	15.3436	14.4785	14.368	15.5416
FCN1	11	18.6988	20.1079	20.0559	21.6453	19.9151	20.8727	20.1946	20.5261	20.002	19.6432	20.0156	22.1946	21.2185	21.8802	21.1143	21.0156	20.8576	20.6628
FCN2	13	21.2302	22.0658	20.2535	23.211	22.976	23.654	20.8113	21.502	21.1765	21.2302	20.5261	25.065	23.6757	22.7895	21.7013	23.9933	25.2463	23.5983
FCN3	21	26.3256	26.632	26.4754	27.3239	26.965	26.6998	26.9869	25.6865	26.8504	26.9428	26.1757	26.604	25.6012	25.5135	25.1946	25.1565	24.2607	27.0401
FCRL5	7	18.7478	15.3984	20.1704	18.8038	12.8579	20.3538	19.2448	18.561	18.8748	19.6082	19.7034	18.4983	18.6414	17.2311	16.3906	16.4756	15.458	17.1976
FERMT3	43	19.9459	18.0271	19.5848	21.1519	18.7025	20.6714	20.0821	21.1886	20.8651	19.7888	20.1206	21.953	21.6497	23.2961	23.0983	23.4676	23.9134	22.6409
FETUB	9	19.2945	19.7242	19.8191	20.6276	19.9076	19.707	20.1704	20.417	20.0691	19.7949	19.9742	20.1079	20.5638	19.6989	20.6096	20.4273	20.4375	19.3448
FGA	62	20.9098	22.0983	21.391	23.2961	23.7796	22.6276	22.4118	23.5869	22.3538	21.9742	22.0625	24.5983	24.9406	23.9584	24.2607	24.2463	25.5696	24.3578
FGB	60	21.2989	21.5961	21.4576	23.0309	23.4041	22.5545	22.5427	23.48	22.2933	22.0691	21.8651	24.48	24.4362	23.7695	23.654	24.1253	25.8167	25.0772
FGFBP2	1	14.3606	15.1374	12.8352	12.2584	12.5686	13.9824	14.6908	15.5336	11.9585	13.03	14.2816	14.7195	13.8388	13.5524	15.5929	13.3131	14.7989	14.0832
FGG	51	19.2295	20.1079	19.0189	21.9495	22.3376	20.7634	20.895	22.3017	20.7056	19.4656	19.7573	23.5754	23.2332	22.4947	22.3936	22.8839	24.3101	23.9225
FGL1	14	18.1104	18.3599	14.6784	11.8797	21.8614	18.8323	19.1956	19.3679	17.7698	18.2237	18.7328	22.2535	20.8876	19.7324	21.2535	20.1079	21.3266	19.1164
FGL2	6	16.2798	16.8637	17.2952	17.7876	17.5277	17.5688	13.7953	16.0937	17.0725	17.5131	17.1138	17.774	17.6423	17.9868	17.9485	17.7759	17.5991	17.6388
FGR	7	13.8674	12.3753	15.0084	13.6352	12.7025	12.0411	13.2017	11.4076	15.0549	13.8094	12.8535	17.2772	12.5771	17.8773	17.04	17.3171	17.4016	16.5675
FHL1	13	11.3937	13.3311	12.9942	15.8582	18.2287	13.8607	13.8739	12.2015	11.8571	12.783	14.2087	16.3863	17.0111	19.0308	18.3589	18.6116	18.6604	18.6631
FHOD1	38	19.0283	19.3296	18.9431	19.23	19.8746	18.9508	20.4273	19.313	19.4969	19.0168	18.4252	19.8543	19.9742	21.0292	21.6971	21.7098	21.4273	20.654
FKBP1A	8	13.7881	13.4152	14.3726	15.7185	12.5638	12.2427	13.9504	13.6731	15.3206	13.522	14.1504	18.1133	17.9003	19.2324	18.6756	19.1868	19.1379	17.4119
FKBP2	2	13.8269	13.2214	13.1875	14.9711	13.8384	12.2726	13.4266	13.2524	12.6571	13.2771	12.0441	17.7791	12.8557	17.8906	16.1739	17.9819	15.833	17.3748
FLG	12	13.5873	14.5406	13.8135	13.3086	13.1924	13.0601	14.2317	13.8002	14.0204	12.2287	12.3299	12.7279	17.8715	17.7569	17.3376	16.9471	17.9762	13.1585
FLG2	16	13.3532	13.8632	11.2946	16.1287	11.6051	12.163	14.7706	12.3691	14.4284	12.9088	12.4649	13.8714	18.1146	18.1989	17.531	18.0691	19.5631	12.8916
FLNA	146	19.872	18.0396	19.4144	21.2989	18.998	20.7307	19.9601	21.3752	21.2066	19.7119	20.4874	21.654	21.9742	23.3511	23.7286	24.4614	23.895	22.2621
FLNC	1	14.8298	16.0395	14.3782	18.6219	13.484	13.7285	13.3351	12.4105	18.7424	12.8699	16.2127	18.1019	17.7438	17.6008	17.0177	18.0205	17.1953	17.773
FLOT1	19	17.2549	11.6562	14.2254	18.056	16.725	18.7573	13.3719	17.1191	17.3549	17.315	17.1439	19.2597	18.4145	20.3962	19.3081	19.6483	19.334	19.9316
FLOT2	21	16.89	15.5381	16.4462	16.985	16.2327	18.0296	15.8307	13.2924	16.7212	16.623	16.7364	18.5658	17.768	19.6198	18.5504	18.7424	18.5694	19.2368
FLT4	3	14.6326	11.2139	14.5462	13.6794	16.497	13.7209	14.8889	16.2268	14.8384	14.6445	14.5912	19.471	15.7838	13.5382	13.9238	13.5126	13.1719	15.1367
FMNL1	12	16.2706	12.2772	13.6986	13.2451	11.9275	12.7339	13.099	14.3209	12.8604	14.2821	12.671	17.414	17.4366	18.1235	17.0361	17.4981	17.6012	15.7631
FN1	195	27.4234	27.6595	27.5389	28.6798	27.726	28.0762	27.673	27.965	27.6527	27.3324	27.1604	27.7895	29.2353	27.1507	28.3196	27.5536	28.7421	28.2935
FN3K	6	13.8606	12.4298	13.4454	12.6754	11.1502	13.3302	13.5849	11.6353	15.0305	14.0074	13.1372	13.7057	15.4567	16.4818	16.4036	17.6561	16.7921	15.8625
FPR1	2	14.6342	14.3219	14.1273	14.2601	15.5729	12.3763	13.2045	13.4002	14.4136	14.4181	12.7795	18.2283	14.3394	18.5017	15.8627	16.7899	15.593	16.3482
FRYL	3	13.3174	13.2284	12.1012	12.9152	14.5651	12.8872	12.4363	12.1579	11.7049	12.8699	13.4457	15.8657	13.6181	16.3405	15.6404	15.7167	15.89	15.3624
FSCN1	2	12.697	13.2891	14.0897	13.6126	13.256	13.4639	14.6962	13.7579	15.7134	14.9984	14.9576	17.2601	16.6719	18.1071	18.127	18.2944	18.3501	16.795
FSTL1	10	19.1439	18.0203	19.1516	19.1839	18.9815	19.0022	18.2793	18.6034	18.6191	19.8485	18.9428	19.3276	19.0771	19.3162	19.9041	18.6192	18.4968	20.4273
FTCD	7	17.2202	15.5257	18.773	13.2441	12.6892	17.2623	14.2519	16.5157	16.3197	17.0238	16.5076	15.6721	16.3113	14.9529	14.1305	12.8828	13.503	14.0475
FTH1	13	17.9164	15.5346	17.3855	19.7285	17.3566	17.8303	17.5403	17.8919	17.72	13.1059	17.1775	20.7876	18.1846	18.2814	17.7729	17.4744	17.8728	17.8406
FTL	18	19.4821	12.8962	19.2248	23.5638	20.5731	20.8727	17.9673	20.265	20.5356	19.8247	20.5638	24.1565	21.0625	20.2419	20.4576	19.2238	20.0821	19.2609
FUCA1	5	17.7854	17.6801	17.7164	17.8201	18.3608	18.0168	18.0088	18.4458	17.7867	18.0679	18.3074	17.3275	17.6988	16.8049	16.5179	17.3744	17.5145	18.086
FUCA2	5	17.2833	15.9936	16.6571	16.5912	17.5095	17.112	16.8931	17.3784	16.6954	16.9058	17.8898	17.171	17.1939	16.4151	16.3306	16.8147	16.096	17.1025
FYB1	6	15.079	12.9644	13.298	12.6184	13.1156	14.4399	14.9259	14.3456	12.4139	13.8481	14.0721	16.6608	13.4167	16.6206	17.2817	18.0073	18.2502	13.1704
FYN	3	13.1834	12.7332	12.5521	12.2265	10.556	11.8614	12.9408	14.2997	12.8582	12.9681	13.6021	13.6197	13.2855	16.1482	16.4344	16.8678	17.2848	16.9323
G6PD	16	13.1324	15.8942	15.3094	15.2127	16.8468	16.9871	16.411	16.5474	17.9411	16.2313	17.4315	18.2169	17.0132	18.705	17.7844	18.5291	18.285	18.0235
GABARAPL2	2	12.7447	12.248	12.6956	16.3115	13.1383	14.4359	12.1915	13.4	13.278	14.6773	13.8157	17.4876	17.1185	19.3495	18.8313	19.6946	18.7128	18.4144
GALC	10	18.1983	18.5197	19.3937	19.0968	18.9769	19.4039	18.5679	19.0682	19.6049	19.9882	19.9459	17.5704	18.4938	16.9536	18.2298	17.7288	17.6847	19.8418
GALNT1	1	13.3287	13.2392	14.1462	12.1162	14.9895	13.5321	12.544	9.96743	12.7662	14.675	14.0012	14.5024	13.066	16.5985	15.7702	16.0136	15.632	13.1855
GALNT2	5	16.2076	16.468	15.8675	15.8391	16.1906	16.2334	13.3176	16.4475	13.195	16.2078	16.7027	16.6857	15.9104	16.1792	16.0056	16.2006	16.5043	16.1305
GANAB	33	19.7967	21.1079	19.0223	19.2924	19.4007	19.7617	19.4383	18.8723	19.3868	19.5959	20.1206	19.3237	19.0475	19.1728	18.8836	19.2586	18.2955	19.8723
GAPDH	25	18.7777	18.8529	19.3977	20.5069	21.1519	19.7486	18.9951	20.4476	20.3321	19.2678	19.2282	22.2707	21.391	22.7512	21.8269	22.7369	22.4501	22.1886
GARS1	1	15.1006	13.4813	12.9981	14.4938	12.6947	12.521	13.9059	11.3574	13.5298	13.9213	12.3356	14.0295	13.606	15.9259	16.7405	15.8824	16.3355	13.3183
GAS6	3	13.9407	14.3549	14.4413	13.2856	11.8758	13.3992	13.3166	13.5489	12.2253	12.4083	14.1214	12.3884	17.0685	17.7445	13.3987	16.2635	18.155	13.4377
GC	43	23.5522	24.1795	23.8191	23.9672	24.2679	24.2021	24.0105	24.5754	24.0359	23.7286	24.275	24.9628	25.2891	24.4738	24.558	24.8336	24.558	24.1795
GCA	9	19.9062	17.6851	19.2861	20.0951	18.9172	21.2764	19.2311	19.675	19.9315	19.1075	19.7658	22.9243	21.1581	23.6865	22.5592	23.2081	22.5427	22.9006
GCLC	4	12.9035	15.4783	14.2579	12.8436	14.2825	13.6506	12.8718	14.3989	13.7376	13.4984	14.6223	16.4563	14.6362	15.617	14.3259	16.9895	13.2117	12.6089
GCLM	4	14.0055	13.1011	13.9072	13.0045	12.6313	11.7915	12.691	11.7761	13.6496	13.7853	12.6464	17.0935	14.0755	17.28	14.2664	17.6217	16.757	16.8967
GDI1	9	15.1399	12.1517	16.4478	16.4584	15.1276	16.1738	12.0015	16.6801	16.4789	17.057	14.0537	16.9144	16.2486	18.4567	17.6298	18.3156	18.1338	17.4208
GDI2	16	16.9675	12.345	17.6459	17.5139	16.0469	16.8708	11.6156	16.8876	16.6296	14.9559	12.8531	19.639	18.6542	19.3987	18.6868	19.9742	19.3797	18.5667
GGCT	4	14.451	12.1296	13.122	12.2038	13.7639	13.267	12.0474	13.6113	13.2919	13.423	13.388	11.8903	14.4185	16.271	13.8289	16.7559	16.1178	12.458
GGH	11	18.5722	18.7872	18.8228	17.8423	18.1865	18.993	18.7231	19.0969	18.4199	18.6684	18.8781	19.8409	19.9005	18.8675	18.3631	18.5787	18.1442	18.8864
GGT1	2	15.8526	12.0492	14.4792	12.4597	13.1241	12.7091	12.7839	14.1554	12.759	14.5704	12.9158	17.3925	12.4785	15.1733	12.5466	14.4404	13.964	12.5947
GLB1	9	13.9155	18.7803	18.7547	12.3562	13.7707	19.0461	19.1037	18.5167	20.0156	18.9294	19.3778	19.6963	13.394	19.1862	19.5502	19.5662	20.4676	19.803
GLG1	8	10.8434	13.4234	14.7523	12.1885	14.6666	13.8048	14.0557	12.6527	13.7495	13.6611	13.7579	15.4701	13.8319	14.4792	14.6267	15.1996	12.8169	14.5161
GLIPR1	2	14.4535	12.0156	12.9675	14.2121	13.1797	13.262	12.6921	12.5918	13.0944	11.0369	13.2595	15.2097	12.897	16.1376	12.898	15.3704	12.2264	12.5882
GLIPR2	7	12.7314	14.432	17.9909	16.7878	15.9724	13.2605	14.2663	16.656	16.9218	12.9848	15.2868	18.0379	17.7036	18.8399	17.9526	18.7862	18.3693	17.3456
GLOD4	4	13.9173	12.7535	12.9744	12.936	14.5264	13.5695	13.1804	12.1486	12.606	13.6023	16.0622	16.655	16.2376	16.9706	16.7249	17.6957	16.5425	13.1116
GLRX	1	14.3075	13.3017	13.9793	13.0728	11.9304	12.2049	13.018	13.2538	13.0815	13.704	12.242	17.8722	17.214	18.3769	17.1341	17.8882	17.0736	15.9431
GMFG	4	14.236	14.1771	12.7628	15.6447	11.5533	12.4015	12.0808	13.2564	13.0859	14.0507	15.2138	12.8263	18.5037	18.0671	18.0012	17.599	17.8232	16.6553
GMPR	6	14.1021	14.3598	15.3395	13.2029	16.9442	13.1357	13.0478	14.7374	13.066	14.3984	14.4007	14.6276	13.3852	16.2291	15.5731	16.6847	15.2192	15.9954
GNA11	4	15.3722	13.0523	12.1324	14.8358	13.9467	14.8739	14.0081	15.6295	13.3508	11.7966	14.7006	17.5567	15.8391	17.0298	16.4122	16.6823	16.4883	15.6332
GNA13	15	14.1758	12.5704	13.6713	17.686	14.0106	16.4045	13.3386	16.8686	16.8127	13.9714	13.2604	18.6054	17.9804	19.6798	18.8949	18.9472	19.5057	18.6071
GNAI2	14	18.2765	12.653	18.548	19.5013	16.5247	18.581	17.9459	18.8449	19.2505	17.4367	18.3288	21.3321	20.9882	22.1734	21.8307	22.1704	22.3645	20.8651
GNAI3	3	13.2271	10.7434	15.4866	16.4327	13.2143	12.6449	15.7727	15.9398	16.45	13.8814	12.528	19.1055	18.0803	19.365	18.6845	19.5432	19.4074	17.6618
GNAQ	8	13.2733	13.322	13.0649	17.8655	13.3419	17.2659	14.1943	17.4901	18.016	14.2262	14.88	19.1712	18.9903	20.5731	20.3752	20.7553	20.9171	19.8424
GNAS	6	15.4319	15.2581	13.9323	16.8605	11.2647	13.8088	11.5208	11.8968	16.6874	13.4104	14.0078	18.7767	18.3777	19.2411	18.8803	19.7208	19.2902	17.1221
GNAZ	14	13.8531	13.3595	12.9943	17.4838	14.2441	17.4806	17.3973	17.9834	17.9121	16.5207	12.9427	17.7246	17.8266	20.2066	20.0292	20.1079	20.6186	19.4718
GNB1	6	13.5741	11.2025	13.1409	17.4225	14.5904	16.2962	14.1277	17.0843	16.5137	13.8451	17.4695	18.9976	18.3562	19.7408	19.3499	19.6784	20.1946	19.2362
GNB2	3	13.0469	12.3542	14.5015	17.9216	13.2555	16.7236	13.3869	16.4541	17.1504	12.2981	13.8384	19.8825	19.2734	20.6186	20.1825	20.3857	20.6886	19.5235
GNB4	4	13.8143	12.6138	14.1992	15.8026	14.4367	12.742	12.4508	13.1632	12.7268	13.82	13.8559	17.1183	17.4576	18.6613	18.1223	17.7996	19.0001	16.8768
GNG12	3	14.3986	14.2129	14.5434	16.4179	12.7076	14.1714	15.3029	16.5331	12.5127	13.14	12.2677	18.9786	17.4007	17.5092	18.1805	16.8665	17.3999	17.6049
GNG2	1	15.3549	12.57	14.2728	12.7649	13.9686	12.6558	13.87	12.6721	13.9761	14.3138	12.5133	18.1657	17.4944	18.7517	18.1971	17.9045	18.0759	17.3404
GNPTG	6	16.6366	17.3529	17.3287	17.5192	18.2403	17.6815	17.0936	17.5424	17.909	17.0151	17.2782	18.161	17.9572	17.377	16.7935	17.2597	13.9205	18.0011
GOLGA7	2	12.9279	14.1704	13.0086	13.3827	12.7576	12.3543	13.1721	13.6783	11.9503	14.3259	13.9402	16.6932	17.5768	17.5167	17.4937	18.1332	17.4315	16.4523
GOT1	9	17.4943	12.6145	18.0342	17.1799	18.4996	18.2342	18.0419	17.8496	17.8699	18.0352	17.9096	16.7722	13.0954	16.901	17.3764	17.2244	13.8719	16.6826
GOT2	2	13.089	20.1079	18.2485	13.8679	22.155	20.3321	20.1079	20.4273	20.9171	18.4119	19.0482	19.8952	21.1395	20.7223	19.9459	19.1283	19.0755	13.6817
GP1BA	10	20.0426	19.9742	19.4557	20.343	19.0152	20.8423	19.6682	20.6453	20.2989	19.67	20.3857	21.6714	20.9098	21.5777	21.9061	22.1795	21.9916	21.0224
GP1BB	5	19.7759	16.929	19.5538	20.68	17.7372	20.2302	19.9316	20.8269	20.0951	19.3143	19.5887	21.1581	21.1765	22.9847	23.1765	23.6209	23.214	21.6497
GP2	10	13.8256	14.1728	13.632	11.7672	11.5178	14.26	15.4279	15.3968	12.8079	13.7389	13.2825	18.0653	17.0964	13.2486	13.9064	14.9823	14.4812	14.5296
GP5	13	18.967	19.4461	19.0187	18.9658	19.0368	19.4121	19.4256	19.2206	19.1977	19.28	19.3394	19.3024	18.9817	18.8672	18.7889	19.2031	18.6819	19.3499
GP6	3	13.3111	16.3967	13.7977	17.2954	12.9787	17.1809	14.533	13.7556	13.2243	13.4321	16.8794	16.9834	13.4561	17.6991	17.4926	17.6233	18.0169	17.7798
GP9	7	19.5116	12.3513	20.2419	20.1825	14.3935	20.7634	19.887	20.2066	20.3321	20.1704	20.343	19.9882	19.9459	21.8191	21.9243	22.3672	21.632	21.0224
GPI	13	12.7617	18.2179	17.189	17.1731	17.7104	16.6338	18.0486	16.5323	17.3469	13.3301	17.3115	18.1566	17.4886	18.91	17.5098	18.5505	18.7006	17.5832
GPLD1	25	21.1079	20.9601	21.1886	20.7876	20.6971	21.5869	19.7504	20.9812	20.6276	21.4015	21.1765	20.343	21.3376	20.3857	20.3538	21.0821	20.8346	21.2764
GPRC5B	2	13.6802	12.591	13.7141	12.86	12.5378	12.4883	13.7812	13.0166	12.5442	14.4017	14.0161	16.7286	13.8406	15.3104	16.7024	14.5488	15.1805	13.084
GPRC5C	12	18.7291	12.4602	17.9175	18.3822	15.8689	14.957	13.2465	17.8751	13.4222	12.8585	15.3006	22.695	18.5225	17.5759	20.9024	16.5649	18.8777	16.6641
GPX1	8	16.5711	19.9742	13.839	18.8561	12.9694	16.1821	14.5294	16.0786	16.2213	13.7086	17.55	17.8245	17.68	19.5388	18.6584	19.609	18.7032	19.2005
GPX3	10	24.654	22.8689	24.8093	23.1704	23.7895	23.6971	23.7695	23.1095	23.8385	24.6153	24.3645	22.3045	21.8689	21.6006	21.3857	21.7013	21.5165	23.5983
GPX4	2	13.8188	12.0658	13.8594	12.2092	11.9501	13.2301	12.712	12.6577	12.8458	13.3823	14.6034	17.1507	14.1473	17.8524	17.3187	18.1227	17.474	13.7604
GRAP2	4	13.3887	12.8597	12.6995	15.1119	12.6355	13.2333	12.835	12.8256	13.1783	13.3507	13.5094	14.3349	13.5665	17.1963	17.0131	16.9428	17.2833	12.7825
GRB2	11	14.4169	12.9562	12.7902	16.2007	12.8523	19.2041	13.957	14.2027	13.1767	12.3178	12.4133	18.0928	16.9741	18.903	18.6978	18.6137	18.7637	17.3211
GRHPR	3	12.6439	14.1592	12.7875	11.5583	12.738	12.0559	15.3693	14.4089	13.1529	15.3002	13.5104	11.1886	14.0265	15.6216	14.7787	15.781	15.7107	16.4202
GRK6	3	13.7297	12.0367	13.6106	12.1367	14.7193	12.6023	12.5576	12.4564	15.1718	14.4591	14.1702	19.375	19.7491	19.4385	18.8615	19.293	19.0495	14.0286
GRN	5	15.7478	15.3831	17.3155	18.4137	16.8496	16.6318	13.9166	17.0068	16.6743	16.2842	15.5998	16.9579	13.0777	16.3763	15.2169	15.322	16.2086	16.2116
GSDMA	1	13.9804	12.9277	12.685	13.7452	12.0369	12.4589	14.1518	12.5432	14.6335	14.7589	12.2393	14.3307	17.0841	12.6752	13.1967	17.0301	16.7707	13.2028
GSN	46	24.0443	24.1015	23.4551	24.6757	24.4551	23.848	24.6375	24.4738	24.275	23.8288	24.2463	23.3101	24.1719	23.9933	23.9134	23.7182	25.2643	23.3101
GSR	8	18.394	17.8215	19.1776	18.4026	18.2253	18.3581	17.9588	18.496	18.5763	18.9271	18.7577	18.8921	18.8072	18.9721	18.0293	18.8696	18.3453	18.7698
GSTK1	5	14.4379	13.3904	12.2811	13.9248	14.1287	13.3941	13.5673	11.4777	14.4716	13.8557	14.1718	16.0991	15.1982	17.2032	16.7324	18.0402	17.717	15.3612
GSTO1	7	13.8456	14.0034	19.2784	18.0794	12.743	18.8276	13.6699	18.1358	14.1789	18.6228	19.042	19.7347	19.1983	20.7553	19.6442	20.8727	20.2877	19.6444
GSTP1	10	14.4966	13.699	14.5805	16.7793	15.3885	13.9389	15.5596	11.446	17.5741	14.3006	14.4375	17.6959	17.2566	18.4201	17.7785	17.8816	18.109	17.9361
GTPBP2	3	15.7268	13.6799	13.3707	12.4402	12.4066	14.6946	14.7777	13.3243	12.5755	12.561	14.1704	13.5843	12.8359	15.2712	14.7837	15.7953	13.0721	12.3755
GUSB	5	15.928	16.3571	15.7672	16.6929	16.4077	16.3333	16.3734	15.7376	15.76	16.1273	16.2972	15.6098	16.1054	16.4041	16.1259	16.3487	16.9107	16.4312
GYG1	4	11.8926	14.1438	14.1815	16.5613	13.4835	12.6817	12.568	13.7493	13.6327	15.307	15.0454	17.8847	12.5365	17.5205	16.5803	16.7524	16.7982	13.9867
GYPA	3	12.5295	13.5448	14.5708	13.6371	14.5289	12.8954	13.8609	12.2568	12.6576	14.1791	12.4851	19.2718	18.5713	19.4786	18.6153	20.5915	18.1506	13.5909
GYPC	1	13.7534	14.0133	13.0878	17.0615	14.092	12.9699	13.9591	11.6679	12.8124	11.009	14.26	18.2908	18.9092	19.2715	19.1859	19.1786	19.2801	17.3487
GYS1	6	12.9702	13.4701	12.714	13.9975	14.9596	12.6209	13.8176	12.7361	13.8241	14.5637	15.839	16.0468	13.9461	16.7638	14.0885	17.117	13.629	15.9417
H1-10	2	10.93	12.1969	14.0137	15.1229	14.427	13.5873	14.0594	15.2204	15.8312	13.8507	12.501	16.4593	15.967	17.7309	16.8272	15.7425	17.2185	15.1828
H1-4	4	14.1867	13.4982	13.6013	15.2486	15.1245	16.6515	15.5775	14.901	15.9304	16.2882	15.2702	17.8508	15.9808	16.7384	17.0219	12.7547	16.3478	17.4946
H1-5	6	13.3594	17.1931	17.6441	20.0559	20.4775	19.0494	18.5852	19.1022	20.2989	17.108	16.9742	20.9098	20.6886	22.882	19.5988	20.4676	21.5404	20.85
H3-7	3	12.1645	14.5477	12.9115	12.9577	18.5793	16.2449	14.9207	11.9622	17.5164	12.5035	13.4153	18.9067	18.5376	19.4979	18.9539	17.8944	18.1461	18.5639
H4C16	8	20.3101	21.4476	22.0426	22.239	24.7338	22.7574	22.7675	21.8307	23.5522	21.6886	20.9388	24.6595	24.1642	24.9803	23.1931	23.5522	24.5404	24.5285
H6PD	15	17.6516	17.788	18.2977	16.8428	17.5456	17.6639	17.6875	17.875	17.8826	18.3184	18.4872	17.7286	17.2103	16.6498	13.9483	15.8415	15.6817	17.0478
HABP2	18	20.5069	21.3857	20.9098	21.3645	21.8538	21.3592	21.265	21.9352	21.7634	20.7056	20.9812	22.0325	21.9024	21.5823	22.0156	21.7796	21.4676	21.4972
HACD4	2	13.256	13.1208	11.8279	15.2018	14.0023	13.1744	14.7536	12.6365	15.119	12.5473	12.9588	16.5764	15.0896	17.2988	16.7849	18.6226	16.1608	16.6653
HADHA	3	12.8512	12.985	12.6798	13.7725	13.6169	13.6391	14.174	13.4024	13.5257	14.5457	13.7473	13.2289	13.1613	14.3173	13.8175	16.1747	13.9505	14.7441
HAGH	3	13.374	13.2918	13.7963	16.0176	13.7806	13.0328	12.9618	12.576	13.1049	14.5067	13.4606	17.2561	17.6451	17.1252	16.8281	17.8421	16.4888	16.6453
HBA2	23	25.0975	25.726	25.5045	28.5682	25.7771	26.9977	25.632	27.2445	27.3494	26.2961	27.0296	29.6251	28.4354	28.2803	27.4785	29.5109	26.9203	29.5109
HBB	14	23.5869	24.3578	23.7077	27.4473	24.4923	25.6865	24.7645	26.2133	25.9912	24.7182	25.5195	28.003	27.1015	27.4629	26.4862	28.4823	25.4614	27.9259
HBD	11	18.2153	19.7967	19.0645	23.1063	20.8576	21.4015	20.1457	21.3156	21.7389	20.3101	21.1395	23.2535	23.391	23.2492	22.8442	24.6649	22.4041	23.8191
HBE1	2	14.4222	13.4086	12.9312	16.658	11.0814	13.9306	13.2789	12.2189	14.7986	14.3831	15.3941	19.4177	19.4973	20.4576	20.5165	21.9024	20.2302	17.6685
HBG1	2	13.7204	14.6443	14.2381	15.9343	14.6101	12.5187	13.8898	14.1196	16.724	14.4246	13.1874	20.85	18.1849	16.707	15.5759	19.2881	17.2351	12.3951
HCK	4	19.3359	13.8334	18.1257	11.6246	12.297	13.0822	19.8088	12.717	19.6054	18.8984	12.2247	20.3101	19.8145	20.9742	20.1825	20.6714	19.8891	21.4626
HCLS1	2	15.5345	14.756	14.626	14.9295	14.1994	12.3893	14.2998	12.3505	12.018	14.5216	13.2596	14.291	12.2879	16.9275	17.1222	17.0052	14.0748	12.718
HEBP1	4	15.1648	13.5416	13.4592	13.4448	13.3102	14.0424	14.9002	13.846	13.7653	14.3975	12.4027	17.3045	16.8016	17.6615	16.379	18.8779	16.5289	15.8243
HEBP2	3	13.6518	13.8981	13.5627	15.9439	13.3109	12.8636	13.5019	13.8887	12.2614	12.0272	14.3695	18.3221	16.4916	18.7028	17.0661	17.332	16.7314	18.0282
HECTD3	5	13.2713	12.6323	13.3388	13.3244	12.754	14.1219	15.0528	12.7092	12.0271	13.1341	14.0833	14.7546	14.9316	14.8966	13.771	14.8339	13.0886	17.6419
HEG1	7	12.6012	13.5848	13.2317	12.8634	14.0818	13.2533	15.4313	12.7131	13.2849	14.5313	13.9426	16.601	16.8206	17.3242	16.7037	15.7436	16.8228	17.0015
HEPACAM	7	12.7925	12.2793	11.4532	13.7155	13.4794	16.3012	12.4383	10.1744	12.9384	13.448	12.8391	19.2636	18.1185	16.521	15.9409	13.493	14.3019	14.4506
HEPHL1	3	14.286	14.0143	13.5576	12.377	14.3702	12.7918	14.323	13.8312	14.3281	13.5453	13.5469	13.8959	14.0289	14.8419	13.8918	15.5805	12.9868	13.3602
HEXB	5	16.7927	13.4746	17.0499	16.914	17.1049	17.3492	16.9	17.1439	17.1762	17.0672	17.9719	17.3152	17.1186	16.6458	17.0232	17.5879	17.4602	17.0923
HGFAC	23	21.0088	21.4775	21.654	21.2066	21.4626	21.0088	21.6231	21.1581	21.2877	21.0756	20.4874	19.9459	20.9024	20.5731	20.1704	21.4576	20.5165	21.0886
HGS	3	15.2705	10.9933	15.7219	15.304	13.344	12.2656	13.9375	12.7726	12.149	12.2089	13.6756	15.7878	13.3362	17.1057	15.1732	16.259	15.8784	15.58
HGSNAT	3	13.9845	14.1227	14.4588	13.4778	12.1185	13.259	12.6487	14.5101	13.1337	14.0268	12.4698	16.0915	14.6184	17.2583	15.7998	16.6769	16.0943	11.8769
HIDE1	2	13.9471	13.1721	13.9948	13.32	12.8152	11.8118	13.2196	13.416	14.2352	12.8487	13.6878	17.6954	17.7774	17.4492	16.7081	16.9724	16.6466	13.1201
HK3	13	14.0954	21.1079	12.2696	20.265	12.1098	19.2457	14.4416	12.1211	11.4903	13.6298	13.2068	17.2559	15.2478	16.5561	13.6474	16.1176	16.4244	12.1653
HLA-A	4	13.7377	14.4001	15.6176	18.5018	18.2059	18.274	12.1221	17.5292	18.4257	13.169	12.9119	20.8651	21.1332	22.019	22.1395	21.8802	22.7836	20.8191
HLA-B	4	16.4084	15.9064	14.4053	19.1386	17.2672	17.5865	17.1622	17.6833	18.6272	15.5721	17.9063	20.5823	20.0559	20.1457	20.6628	19.7455	22.0258	21.2125
HLA-C	8	17.9211	13.2967	17.0947	16.7156	18.6596	18.2355	18.3355	19.2259	18.1406	17.6465	19.4691	20.4775	20.002	20.0426	20.0821	21.3156	20.4375	20.0156
HLA-DRA	5	15.2169	13.2059	13.8455	16.4769	12.3962	17.0795	15.4861	10.6723	15.1516	13.8421	14.7653	17.1022	18.2108	18.2959	18.8155	17.6932	18.82	17.7206
HLA-E	8	13.8764	14.8395	15.3558	11.7261	12.0679	12.5777	14.6654	13.9197	13.6202	14.1929	15.0706	16.8518	14.0614	15.5635	15.9411	15.8077	13.0358	15.6114
HLA-F	4	14.4658	12.6393	14.9961	12.9836	12.5353	12.8842	13.0407	11.9195	12.9013	12.6437	14.8928	16.2107	16.9183	13.8975	14.2195	13.8723	12.0139	13.7945
HLA-G	1	14.8362	10.9659	13.329	18.0674	13.1109	13.6907	13.2067	12.4426	12.5498	12.7692	14.5318	20.3857	20.3538	19.2415	20.4972	20.5451	20.895	20.1332
HLA-H	3	14.7406	12.8725	14.6869	12.8791	13.3208	13.1622	13.0311	12.1834	14.4276	13.0894	15.2256	17.7862	14.2142	17.4218	13.6518	18.0142	12.9959	16.7079
HM13	4	13.5145	11.9351	13.1013	13.7113	11.7062	13.4437	13.4591	13.4423	11.1963	12.8771	13.6234	17.0629	15.0355	17.2084	16.3833	18.2702	16.5408	13.5828
HMGB2	4	13.8136	13.0574	13.5416	12.4771	13.1645	14.2966	12.9663	11.4786	13.9142	13.5363	14.13	12.6769	13.5858	15.2157	16.2003	14.8208	13.2314	13.3965
HNRNPA2B1	5	14.0459	12.5469	12.3232	17.9384	12.1526	13.5856	16.1677	14.5511	13.561	13.4879	13.7078	15.7563	16.6062	16.7796	13.6512	14.6927	14.078	13.3874
HNRNPK	5	14.8623	12.7029	13.6763	13.997	12.8561	13.7625	13.1491	13.3199	12.4411	13.838	14.0992	16.3826	15.4566	18.1849	16.8162	17.1455	16.7626	16.1617
HNRNPM	9	14.4782	13.3104	13.7876	13.8379	12.7691	12.6499	13.0543	13.8223	14.2244	13.1289	14.0017	16.4341	15.9022	17.344	16.5979	15.2434	16.0157	15.207
HNRNPU	10	16.1963	12.5933	14.9336	12.4935	13.8816	13.4198	13.9661	11.9291	14.0194	12.533	12.3227	17.0534	16.1204	18.0722	16.8853	16.6072	16.4139	17.8489
HP	35	29.3023	29.7533	28.5646	28.4938	29.0737	30.6372	28.2714	30.1604	28.3869	28.5426	29.2979	30.9045	31.225	30.6285	28.5646	27.8799	25.9248	30.8234
HPCAL1	4	13.9342	11.3246	13.7081	14.2467	12.3927	14.7997	13.8331	12.6682	13.5358	14.4819	13.4798	16.487	15.7899	18.8116	17.6193	17.6566	17.5884	17.0786
HPR	18	25.1332	26.0169	24.7389	25.7492	25.7771	24.8623	26.1546	24.1565	25.1332	24.824	24.217	25.5374	24.4923	26.275	24.6096	24.1642	23.7077	25.8788
HPRT1	4	14.247	13.2821	13.4483	14.0913	14.232	11.5159	13.4379	12.2854	12.7143	14.3415	14.8653	15.8803	15.7603	17.2886	16.3303	17.5616	16.5532	14.1332
HPSE	15	17.1517	17.9409	17.4215	18.8853	18.1542	19.113	17.9176	18.385	18.3722	18.4532	18.6373	19.9601	19.157	19.3006	19.5241	19.8843	19.5898	18.1094
HPX	45	27.9259	27.9031	27.5826	27.7064	27.7958	27.9088	27.611	28.2935	27.8858	27.5969	27.9031	28.7708	28.5352	28.141	27.6251	27.9088	27.6527	28.0453
HRG	36	24.8385	24.6865	25.0359	25.217	23.7286	24.6096	25.0975	25.433	24.4984	25.1908	24.3444	24.0772	24.1946	23.867	24.0691	24.1174	24.417	24.6096
HRNR	52	15.2723	16.1821	15.6434	16.8643	16.3236	14.1427	15.5086	17.6483	13.3172	14.2897	17.8902	13.9835	18.3851	17.7417	13.4485	19.6763	19.3417	13.2843
HS2ST1	1	14.0576	12.3621	12.2047	10.1643	14.458	13.566	14.1807	12.2578	12.7135	13.7992	15.2972	14.0052	13.6519	14.7694	14.5085	15.0684	14.036	13.2141
HSD17B11	7	12.084	15.4812	12.2836	14.4745	14.6803	13.8256	11.7052	15.7102	10.6598	13.1758	11.9193	17.8461	12.2353	17.7281	17.5161	17.8313	17.0747	18.2282
HSD17B12	7	13.6175	13.3179	11.5301	12.6261	10.9098	11.2085	13.3244	12.7253	13.8253	12.404	13.6922	19.4181	18.3698	17.8878	18.0977	18.164	17.8147	12.7734
HSD17B4	12	11.4301	13.4297	12.3425	13.7515	12.9143	12.4456	13.1004	12.9593	13.5995	14.596	14.1317	19.7343	19.4493	19.4696	19.4999	20.1457	19.7635	18.9155
HSP90AA1	7	12.698	11.8528	13.3699	15.9869	14.4357	13.3609	14.4695	12.2121	13.6918	13.416	14.0961	17.5515	16.6973	17.982	17.415	18.1266	17.7321	17.1287
HSP90AB1	6	14.6781	12.2408	14.6671	12.5649	15.7762	13.3835	12.7602	10.626	13.7768	13.8479	14.3672	16.4699	16.2544	17.1915	16.9619	17.561	17.1697	16.0275
HSP90B1	25	18.2921	18.4596	17.7606	18.6699	18.6243	18.5211	18.389	18.538	18.6893	18.4682	18.8421	20.0951	19.2623	20.0951	19.3838	20.7307	19.4836	19.4589
HSPA4	6	15.4378	12.8755	13.5112	12.6197	12.9096	13.3045	14.4445	14.1496	13.0894	13.6129	14.0849	16.2758	11.2344	17.1972	16.185	16.6929	16.0632	16.0024
HSPA5	30	18.5879	18.3642	18.4138	18.8912	17.9526	18.5338	18.5652	18.7277	18.9065	18.4471	18.1081	19.6207	18.7781	19.7793	19.2965	19.9882	19.076	19.3184
HSPA8	22	19.7782	18.8011	21.0821	21.2185	19.5216	20.3857	19.6184	20.7715	20.1332	20.4476	19.9017	23.5869	22.002	23.2679	21.928	23.391	22.4067	22.5915
HSPB1	8	13.6675	12.9436	17.0973	13.0794	14.0475	13.3852	13.3945	12.6693	13.5533	12.3994	12.1766	12.6785	18.5575	18.8837	18.3187	18.3925	18.9648	11.9975
HSPD1	4	13.8881	14.3045	13.0494	12.5972	13.667	10.8373	12.0017	12.0826	13.2286	13.6165	13.0967	12.068	14.1413	15.8619	13.2071	14.5034	13.9999	14.8484
HSPE1	2	13.7784	12.0238	13.5096	15.6818	16.8608	14.1258	12.9009	13.2131	12.982	13.8255	12.0606	14.1353	20.7715	14.0258	13.7641	14.5559	13.4918	15.3604
HSPG2	86	19.3429	18.8615	19.4418	19.5732	19.3326	19.0852	19.4129	19.6552	19.4767	19.471	19.8928	19.3809	20.8802	18.9397	19.7162	19.5305	21.0886	19.4567
HTRA1	3	14.0399	12.3951	14.9834	12.8812	13.6351	13.2038	11.1474	12.5532	14.7379	13.7567	14.4377	15.3887	14.9632	15.0333	14.8357	14.0331	15.5765	13.3978
HTRA4	1	21.1269	20.4576	20.3538	20.7876	20.8346	21.1079	14.3017	21.3592	20.9316	20.6886	20.9742	20.68	21.0156	19.9252	20.0156	20.2419	19.3792	21.3592
HVCN1	4	15.3393	14.0704	14.0104	13.1846	13.6258	14.9644	11.7076	13.6354	12.4458	10.7525	13.9773	17.1235	15.8972	17.8811	18.1463	18.3095	18.3128	16.6179
HYAL1	6	18.0975	17.4872	17.344	17.1045	17.5096	17.4903	18.0277	17.5221	17.7763	18.0616	18.1708	13.2738	15.3676	16.0539	15.9909	15.3793	15.8309	15.5333
HYI	1	19.8164	19.7254	12.5239	17.8183	12.268	21.3592	12.9307	13.8309	18.7664	21.3962	20.6971	13.9938	16.201	16.9754	12.3981	15.1426	13.6881	14.3001
HYOU1	14	17.6415	14.8011	12.9027	12.866	18.1566	17.5283	15.2936	12.8962	14.1457	15.4025	17.4055	17.6973	17.9532	16.4448	16.505	17.2049	17.4839	16.4335
ICAM1	9	13.9611	13.609	18.2739	17.9987	12.7718	18.0262	13.7942	17.9958	17.8115	14.5314	18.3592	19.926	19.2444	18.8393	19.0371	18.0784	18.5859	18.5965
ICAM2	3	11.9845	12.3824	11.9423	17.093	15.968	16.8323	13.5761	17.0577	16.9738	12.7301	14.0765	18.088	18.2047	19.8942	19.4731	19.171	19.47	18.7418
ICAM3	5	18.4091	17.1618	14.1682	17.9808	13.7146	18.1174	15.2143	12.3742	18.8212	14.0884	18.1979	20.8269	19.1886	20.8876	20.2764	20.2877	20.343	19.222
ICAM4	3	14.4275	14.2546	16.8153	13.2778	13.8618	13.4796	13.0997	11.7547	14.143	11.9765	14.4515	17.0092	12.7859	14.5967	12.2556	17.0828	16.5752	12.8228
IDH1	6	19.0324	13.2536	20.002	18.6634	18.5202	12.9091	12.6743	18.6694	18.6439	12.705	19.1154	19.1094	19.1754	19.3214	19.0847	19.3682	18.8849	19.1763
IDH2	8	13.8791	11.1106	14.4418	13.9	17.4846	13.7299	13.1942	12.2517	14.252	13.5135	13.8825	13.0262	12.8287	18.0626	19.5017	17.9053	12.5855	13.4079
IFITM3	2	14.6813	12.739	12.851	16.2723	16.4124	14.2511	13.6349	13.3054	14.0657	14.976	13.017	17.8841	13.6299	15.6664	15.8124	15.6232	15.0965	16.4264
IGF1	3	14.1911	15.8052	15.1129	15.3924	16.7486	16.9802	16.6952	16.8454	16.3488	14.3604	16.0479	16.2941	13.8618	13.4364	15.1845	14.8734	12.2348	11.7606
IGF2	3	18.8702	20.0559	19.3555	21.0088	20.1704	20.3752	20.3857	20.8269	20.8802	19.2572	19.9316	19.351	20.265	19.4053	19.1122	18.7307	18.8207	20.2302
IGF2R	44	18.4265	18.344	18.2729	18.9491	18.7519	18.8045	18.4482	18.6092	18.6402	18.9145	18.6108	19.1327	18.6222	18.8365	18.1864	18.7689	18.458	18.7884
IGFALS	25	22.823	23.4041	23.895	23.1269	23.2185	23.6209	23.7389	23.4923	23.5869	23.8093	23.6649	21.6276	22.2448	22.0691	21.3699	22.3376	21.8987	22.5117
IGFBP1	1	13.6156	13.0726	13.4247	13.8605	15.7883	14.2956	11.4468	11.4719	12.9314	13.9945	14.2131	16.378	13.677	15.5336	15.8426	13.5463	13.1909	15.9186
IGFBP2	14	15.8994	18.3217	15.459	17.3272	17.2612	16.9683	17.9221	16.5907	17.5469	16.1775	17.8405	18.8808	17.7368	17.5431	17.0546	17.0602	16.5174	19.2142
IGFBP3	17	20.7553	21.3645	21.0821	21.1015	20.7715	21.2006	21.8152	21.5869	21.2006	21.265	21.6409	19.7497	20.2989	20.1457	20.0292	19.9601	20.1457	20.0156
IGFBP4	4	13.3905	17.7567	17.872	13.1863	15.5693	12.365	17.6462	16.4905	17.4745	13.9255	14.8612	16.8834	13.2014	14.1668	15.2997	13.9071	13.7623	16.9483
IGFBP5	2	13.8172	17.585	14.6772	17.5702	17.3976	17.1423	16.9291	18.1698	18.4573	15.1986	17.0525	13.1628	17.3843	17.514	17.2111	17.19	17.3694	16.2126
IGFBP6	5	13.8571	18.7827	11.513	17.3883	12.797	17.2351	12.1628	17.0246	18.1658	13.4048	18.0868	17.9075	18.336	17.0786	16.8469	17.3566	17.0696	13.7578
IGFBP7	2	12.7818	12.0207	15.1154	12.8339	13.9323	13.4868	13.2511	15.7817	15.6939	13.3983	13.2426	15.9257	15.6406	15.3217	13.8843	15.0401	14.1955	13.4365
IGHA1	30	29.4214	28.6998	28.0505	27.4394	28.6998	28.3578	27.5165	28.8203	29.1115	28.4274	28.8564	29.6964	29.1747	27.4154	26.9088	26.7771	27.3239	29.5609
IGHA2	26	25.217	24.824	24.3239	23.848	24.8717	24.417	24.4105	25.2096	25.3101	25.002	25.8741	26.2891	25.9716	23.3239	22.0559	23.0526	23.2821	25.1604
IGHD	16	22.1825	23.1946	21.2989	21.7715	25.1871	20.3645	25.4138	22.6164	13.4607	23.3645	22.5451	22.895	22.8461	22.4375	22.4501	18.8779	19.1725	22.4349
IGHE	21	19.0044	16.7339	17.5124	14.8202	20.3752	14.2886	11.2299	16.2312	18.893	17.9591	18.8592	15.0526	17.9994	14.6415	18.8422	14.4515	13.3208	13.5434
IGHG1	32	32.7553	32.3489	32.3489	32.9045	32.7771	32.2814	32.9712	32.4943	32.5156	32.2952	32.3356	32.225	32.4259	31.6544	31.7573	30.8004	30.9882	31.7771
IGHG2	19	28.1842	28.3109	28.189	27.7517	29.2803	27.4234	28.8142	28.6251	29.3724	28.6663	28.066	27.2803	27.2262	26.1546	25.8433	25.7129	25.7492	27.4314
IGHG3	20	27.8741	25.4105	26.4723	28.6629	28.7162	26.2625	27.9595	27.2803	27.6527	26.4999	26.9203	27.2077	27.524	28.0505	26.1449	25.1095	24.275	26.9869
IGHG4	18	26.2481	24.3444	27.3578	24.7745	27.0505	23.848	25.9066	25.7103	25.3745	25.0567	25.8093	26.7129	24.976	24.6865	24.2535	23.2961	24.8385	24.5869
IGHJ2	2	18.161	17.9112	19.4713	17.7571	17.4929	17.1836	20.0292	17.2685	18.7468	17.7949	18.0871	19.738	20.4874	20.1206	20.7715	19.19	19.7421	18.3788
IGHJ6	2	14.6495	15.3606	14.0567	12.708	13.1974	12.6591	14.8872	12.7736	13.7781	13.3996	11.8619	16.7929	16.3911	18.5773	15.8723	19.486	12.9247	13.2337
IGHM	68	30.8829	30.846	30.2308	30.9188	30.3196	29.8887	31.5889	30.2647	30.2979	30.4919	29.9259	30.8157	30.1483	31.5296	31.0414	30.1483	30.0609	31.341
IGHV1-18	8	21.4015	21.1143	22.6907	21.1519	21.4626	20.3645	21.9847	21.2125	21.2419	21.2185	21.6364	22.0789	22.58	22.3962	22.1332	21.1704	21.0756	21.4526
IGHV1-2	8	20.8034	20.3645	21.2535	22.9441	22.0493	21.8346	22.9116	22.8288	22.8746	22.2679	13.2486	22.6929	23.0576	21.6364	19.5788	21.2125	20.7634	23.0983
IGHV1-24	6	13.0923	20.5165	21.0756	19.8308	20.0821	19.9316	20.1079	20.2989	20.1332	20.1825	19.8596	19.9159	19.4279	19.7191	18.9715	18.4494	18.6528	19.1249
IGHV1-3	10	21.7512	21.9707	22.4298	22.8014	22.9152	22.6929	23.2229	21.8073	23.0071	22.9829	22.8783	23.2361	23.3101	23.1285	22.9777	21.4676	22.0658	22.4375
IGHV1-45	5	12.5088	19.1857	18.1222	20.1457	20.8269	18.2731	20.0426	19.892	19.9882	20.3321	14.0408	20.2535	20.4676	19.5843	19.4477	19.2604	19.3099	18.8784
IGHV1-46	7	21.7876	21.0821	21.4972	21.6231	22.2302	21.417	22.2593	21.4324	21.2302	21.6141	21.417	23.1238	23.3511	23.3511	23.1332	23.4676	23.181	22.2214
IGHV1-58	7	20.5165	19.8523	20.0691	19.0116	20.3752	20.0426	20.5823	20.1581	19.8487	20.1581	18.8774	18.6228	19.1338	18.8218	18.9737	18.9908	17.5662	20.0292
IGHV1-69	4	20.5165	22.7995	20.6628	22.1825	22.7223	20.2535	24.0691	21.1886	22.1795	22.2564	22.9298	22.7574	21.391	23.2679	21.928	20.5069	20.6186	19.9041
IGHV1-69-2	8	21.0821	13.3156	19.5497	18.316	18.4082	18.7166	19.75	13.3402	18.1058	19.5869	17.9265	18.7667	19.5073	19.1202	19.9006	18.5557	18.2214	13.8839
IGHV1-69D	4	13.2858	12.3728	13.8951	17.984	17.2666	15.178	18.2588	17.0261	14.2123	13.6372	13.9016	19.3771	20.5731	20.4972	20.7634	20.1825	20.7796	18.7955
IGHV1-8	7	21.1143	21.0821	20.8113	21.6628	20.6628	21.0359	22.4551	21.9707	21.9423	21.3211	21.4375	21.6886	21.5451	20.1704	20.7307	19.9304	19.8615	21.6096
IGHV1OR15-1	6	24.5225	24.3975	25.8576	24.9933	25.7466	23.2535	25.4298	25.6348	25.1527	25.4953	25.4892	26.2445	25.945	24.8576	24.3578	23.4551	23.9043	25.1757
IGHV1OR15-9	5	20.9024	20.6006	19.8137	19.3251	19.5055	12.8947	20.7796	19.0741	20.002	19.2333	17.9331	20.0426	18.9189	19.1209	18.7238	18.0397	19.1114	19.8809
IGHV1OR21-1	1	18.1644	19.0381	18.5236	20.0292	19.0953	18.004	18.9496	19.3424	19.223	18.3655	18.6347	13.5699	14.3501	16.6621	16.998	14.9212	14.1288	19.8942
IGHV2-26	4	21.0224	20.6971	21.3211	21.3266	21.7307	20.1457	21.9777	19.9459	21.1825	21.5261	21.3752	21.5213	19.551	20.7056	19.3575	19.2768	20.4273	20.9171
IGHV2-5	3	19.421	18.5021	17.3859	18.4941	18.1446	17.551	18.8361	18.8934	19.3035	19.5867	19.4537	17.3714	17.4427	18.0801	17.447	18.0103	18.1834	18.4062
IGHV2-70	1	14.8355	16.2687	17.4589	19.0459	17.0032	17.5221	17.0005	17.3059	16.7394	17.7283	18.7192	16.9945	16.1099	16.2677	17.6711	15.1208	13.9742	16.6584
IGHV2-70D	4	18.3988	19.8684	18.9382	20.5451	19.8862	19.7121	19.663	18.9573	18.3606	19.0471	18.6293	18.9934	14.8019	17.9234	18.8336	17.8318	19.5137	19.5124
IGHV3-11	2	15.7267	14.5385	12.36	12.8707	11.5349	13.9019	12.0267	11.9027	14.0108	12.8811	14.1397	18.4897	18.7655	17.6125	17.7741	17.3834	17.5939	12.8896
IGHV3-13	4	17.9824	18.99	17.8052	18.5566	18.3748	17.9149	18.333	18.6625	18.1747	18.2308	18.5961	21.3321	18.1829	18.484	18.7391	18.0753	17.9123	17.9116
IGHV3-15	9	22.1238	19.6168	18.8385	21.8727	21.4972	19.6982	20.4874	20.5545	19.9459	13.9541	17.3931	22.1395	21.7756	22.8913	22.6298	22.1047	21.632	21.417
IGHV3-16	1	17.4124	17.9358	17.379	13.0803	18.1892	17.1937	18.6779	18.2463	17.2631	17.2035	18.7218	12.1079	17.2222	17.1138	16.252	17.7043	17.8931	20.2535
IGHV3-20	4	18.106	17.7535	16.9935	19.386	18.436	17.309	18.702	18.682	18.7706	18.6517	17.894	20.2066	20.6186	19.515	19.9601	19.2337	18.901	19.8777
IGHV3-21	4	14.2862	12.3036	17.0544	17.1421	14.5321	16.2412	17.5041	13.5723	13.0119	13.4276	14.1787	18.6122	18.8869	18.7709	18.8044	18.1769	18.615	17.3055
IGHV3-23	5	13.4915	18.0781	18.1061	15.5634	19.0025	17.8522	18.197	16.9888	18.9901	18.8793	18.1253	20.2877	20.8423	20.7389	20.6971	20.2877	20.7389	17.9621
IGHV3-35	2	16.3181	16.6656	17.5023	17.1506	18.648	16.518	18.5341	19.1588	17.3055	15.195	16.3842	18.3931	18.3732	18.9086	18.887	19.7813	18.9222	16.1443
IGHV3-38	3	21.5069	22.1795	22.3184	22.0258	22.3101	21.8651	22.3805	21.654	22.5045	22.1704	22.9864	21.1519	21.1946	20.9882	20.4375	20.3101	20.3321	21.2535
IGHV3-38-3	2	17.7386	15.9037	17.5261	16.8293	17.2043	13.4187	17.1868	15.9686	15.5575	16.3214	16.1765	13.0679	18.8931	18.8938	18.5659	19.1741	18.7266	15.8922
IGHV3-43	3	18.5413	20.2419	20.6096	20.8191	19.9127	20.7634	20.3538	20.2185	20.5261	17.3732	19.3003	21.1395	19.7046	19.5871	19.9601	20.1946	20.2419	20.5165
IGHV3-48	2	14.8253	12.1006	13.6146	12.5167	17.2298	13.0163	18.8333	14.4805	18.9702	12.3446	15.1212	19.6715	20.0292	19.8521	20.1206	19.3595	19.6057	14.6558
IGHV3-49	8	24.4551	24.5754	24.1565	24.1795	24.4738	23.4425	25.5255	25.1871	24.9361	25.6375	25.3307	23.632	23.6757	22.5592	23.4551	22.9548	23.1031	23.7286
IGHV3-53	1	14.4884	13.6243	13.1628	10.8715	13.1543	13.2339	13.5622	11.9788	13.5436	15.0422	14.5777	19.1966	19.7912	19.4803	19.8877	13.9732	13.9862	14.3403
IGHV3-64	5	21.9951	22.0592	22.0559	21.7223	22.8385	21.1886	23.6865	21.8346	21.9672	22.0122	21.9637	21.1946	21.1642	22.2361	20.8034	20.4972	21.0625	21.1143
IGHV3-64D	6	22.6886	22.3645	21.9985	21.7056	22.68	21.9098	22.4476	22.4551	22.7995	22.8385	22.6929	22.6843	21.5165	22.7471	20.5069	20.5069	21.3752	21.8269
IGHV3-7	3	26.9316	26.7645	26.9539	26.8142	27.673	26.7645	28.2262	27.217	27.6251	27.4551	27.524	26.6998	26.8385	26.0212	26.3256	25.726	24.9406	27.5014
IGHV3-72	4	20.6971	20.4067	20.2185	19.5791	20.6096	18.7552	21.8651	20.4775	20.8876	20.1946	19.5721	19.2851	20.9316	20.002	18.8689	19.8851	19.1416	19.6859
IGHV3-73	6	18.9839	18.4705	18.2671	18.7006	17.8871	18.6338	18.7409	18.0332	17.8258	18.8111	19.0719	19.1336	19.2452	19.1662	18.3412	17.6615	17.4773	18.5254
IGHV3-74	2	13.0463	16.3299	15.0816	20.4874	19.4812	16.6707	19.3058	19.8397	18.4792	14.7902	14.7791	21.2477	21.3699	21.4526	22.6164	20.5638	20.3752	20.6096
IGHV3-9	1	17.3343	18.0353	17.9569	18.2906	15.4445	11.404	19.0194	16.7848	17.3439	19.2719	18.4357	17.248	14.1177	13.962	17.6258	13.1906	14.0881	17.5211
IGHV3OR15-7	4	19.4134	19.1967	20.2066	18.9802	19.6685	19.0885	20.9098	19.3974	17.8192	19.3574	19.1212	18.9747	18.6036	19.6284	19.6289	19.0895	18.6538	18.9646
IGHV3OR16-12	3	19.7478	21.9024	19.6924	21.0951	21.0756	20.5915	21.3101	21.5498	22.1612	20.3538	20.8423	19.8287	21.3857	20.5165	20.9098	21.6453	21.2302	20.2877
IGHV3OR16-13	1	16.6459	17.7572	16.3951	15.5198	18.5769	15.1016	16.7177	19.3205	17.2721	16.0792	16.7898	13.2436	12.6697	12.6333	12.7003	16.5157	13.0104	14.8274
IGHV3OR16-9	3	26.7389	27.4938	26.6865	27.3662	28.1459	26.976	28.6798	27.9595	28.1015	26.8623	27.1015	28.203	28.3367	28.0762	28.524	27.391	27.341	27.9595
IGHV4-28	2	21.5592	20.6628	21.4118	20.9742	20.5356	20.1704	21.632	21.0625	21.4626	21.9672	22.4451	21.2707	19.8916	20.5823	19.0438	18.5506	18.8064	21.3752
IGHV4-30-2	2	17.353	16.2327	18.5159	16.6425	16.9695	16.575	16.2347	16.5788	16.2065	18.0921	16.0028	17.9831	17.4293	17.0277	16.9234	14.1822	16.9717	15.8743
IGHV4-34	2	21.2066	21.6497	20.8651	21.632	21.8461	21.1269	22.6584	21.417	23.2961	21.6186	22.4898	23.5285	24.1174	24.391	25.7208	24.0609	23.8576	22.6822
IGHV4-4	1	13.0475	19.4262	19.6701	21.1457	20.4375	19.1682	13.8731	13.9345	13.3075	20.0426	14.4159	21.0493	21.2477	20.68	20.5915	20.0821	20.6364	13.5381
IGHV5-10-1	5	17.3674	17.272	19.3135	19.3529	18.8972	21.265	17.8923	19.0387	19.6911	18.5832	19.4163	19.4929	17.9476	19.5705	19.1246	18.4217	18.2603	19.2469
IGHV5-51	10	24.5165	23.1901	23.5754	24.4984	23.2405	23.9584	24.7796	24.0691	24.2535	24.7846	23.632	24.9316	24.7389	24.9361	24.3031	23.0409	23.6865	24.6649
IGHV6-1	3	21.2707	21.7471	22.7244	21.5261	21.7013	21.9777	23.6431	22.3672	21.4576	21.3376	20.8802	21.8987	21.1825	21.3101	20.3645	20.6453	19.1036	23.8288
IGHV7-4-1	5	19.7665	20.3321	19.78	19.7112	19.3566	11.9111	21.4775	17.3934	19.698	13.7911	20.3211	18.5776	19.2775	21.6671	20.2302	15.4408	18.568	20.2989
IGHV8-51-1	1	17.5597	16.5231	17.0213	17.2934	12.3779	17.6576	15.9998	20.1581	18.4017	17.5289	19.0286	18.045	17.0319	15.2648	15.0522	13.0003	13.2218	17.0177
IGKC	24	30.7373	29.5898	30.7047	30.8004	30.8157	30.0084	31.1724	30.6713	31.0017	30.5109	30.7533	30.6881	30.2869	29.7047	29.5951	28.6663	29.3303	30.4433
IGKJ1	1	19.4856	18.5322	20.5545	18.77	18.8687	18.5132	20.953	18.9629	19.3392	20.3538	19.2765	18.033	16.2444	16.5297	15.3853	14.8683	14.3383	17.8931
IGKJ3	2	19.9601	19.6094	21.0821	19.2234	19.0821	19.643	21.1946	19.8041	19.4135	20.5356	20.4775	18.5738	16.977	17.2054	17.6074	16.7927	13.4971	19.405
IGKJ4	1	19.5713	20.2877	21.9566	19.3763	19.3639	18.7987	19.7457	20.6628	20.895	19.9126	21.3962	17.6802	17.7578	17.8872	16.21	17.6958	12.6608	19.1932
IGKJ5	1	16.3516	11.5569	17.0378	11.9953	13.6811	14.361	15.1597	12.0924	15.118	16.1152	13.6914	15.0023	13.8479	12.9148	14.7428	14.4339	12.9272	14.0442
IGKV1-16	5	22.9334	23.1174	23.2821	22.68	22.9742	22.4701	24.2243	22.5754	23.0559	22.9024	23.2535	24.6153	23.2535	23.3376	22.155	21.3376	22.4273	22.7056
IGKV1-17	5	22.8913	23.417	23.6649	23.6971	24.3031	22.4576	23.7995	23.0789	24.1719	23.6971	22.8689	23.2821	23.1991	23.3239	22.8093	21.9916	22.3962	23.2679
IGKV1-27	7	22.3831	21.9882	22.4626	21.2006	21.3376	21.0156	22.6929	21.3645	21.3699	22.4996	22.2849	21.1332	20.9024	20.7955	19.9601	20.002	19.6707	20.3752
IGKV1-5	7	25.965	25.7155	26.1035	24.9316	26.4629	24.6971	26.7771	25.9584	26.2058	25.0732	25.8191	24.1253	24.1871	24.0772	24.0105	23.3511	23.8093	24.5983
IGKV1-6	3	15.5219	17.2902	14.0511	18.0944	17.9126	12.156	19.0651	18.2761	17.8678	14.1635	13.2241	18.8057	20.1079	19.3695	18.9228	18.0356	18.2681	17.4312
IGKV1-8	3	15.9983	14.4969	15.1399	18.1346	15.652	11.6759	16.8103	12.931	13.3548	16.7207	15.5536	15.35	19.5288	16.2945	19.675	14.0401	22.2125	17.356
IGKV1D-16	6	20.3211	21.8538	21.3101	21.8423	21.9316	20.9098	21.9243	20.9882	21.9352	21.9566	21.3752	21.4923	21.4015	20.9882	19.7103	19.6923	20.0156	21.4775
IGKV1D-17	3	21.2933	11.6857	13.0707	19.0843	20.8727	19.436	13.1106	19.9116	22.2214	13.3131	20.0821	21.895	13.6483	18.0372	17.68	16.7437	19.3188	12.9904
IGKV1D-8	9	21.5309	20.9316	21.9601	20.5731	21.3538	20.3101	21.5451	20.68	20.9316	21.5961	21.7876	21.6584	21.8839	20.5545	20.6453	19.4271	20.7796	20.2535
IGKV1OR2-108	2	13.7256	14.4832	13.7837	17.2865	17.9914	12.4326	17.6249	16.7906	17.225	12.8315	17.6799	17.4731	17.4952	17.1991	13.8448	14.5554	16.9709	16.4134
IGKV2-29	2	18.1216	17.9518	18.362	12.3693	17.7822	18.6251	20.9316	18.3582	17.5337	13.7015	17.7031	16.9659	16.8267	15.0935	13.3572	13.3689	13.2978	17.2398
IGKV2D-24	1	13.9296	14.6662	13.07	12.1375	17.5464	13.593	12.4128	16.3798	16.4563	12.5586	15.2478	16.468	14.0721	16.0274	12.9899	12.6482	14.3165	17.9968
IGKV2D-30	1	17.6746	10.2354	12.4312	19.1451	18.1255	18.7367	20.6886	20.1946	19.3373	14.4167	17.0844	18.4712	21.5638	19.0069	17.0651	18.2536	17.5781	17.745
IGKV3-20	4	20.9882	20.1704	21.4015	20.002	20.3538	19.5029	22.0789	20.0156	19.9459	20.1332	20.1206	18.9961	18.4042	18.7758	20.4067	17.3207	18.7793	20.4067
IGKV3-7	4	21.2185	22.7013	20.9672	20.265	21.0559	21.7013	23.4676	20.9601	20.8346	20.7876	21.1946	20.3752	20.5915	20.343	19.8789	18.6477	19.9742	20.8269
IGKV3D-15	2	24.945	24.391	23.8093	23.9316	23.9316	24.2821	25.6971	24.1946	24.7129	25.3778	25.1642	24.5045	24.0609	22.8876	22.1946	22.4349	22.3699	23.2463
IGKV3D-20	3	27.0711	25.3811	26.317	25.0609	25.7155	25.6703	26.5389	25.6865	26.2077	26.3729	26.7389	24.6811	24.6757	23.4041	22.6051	23.6757	23.2679	24.5404
IGKV4-1	8	26.5725	25.8167	26.0127	25.3376	26.2856	25.9338	27.5014	25.8576	25.9781	26.143	26.3844	25.0275	24.6649	25.6264	24.7995	24.3101	24.1795	24.5225
IGKV5-2	1	15.2183	13.2502	13.5748	14.6801	13.2965	12.1726	14.3361	12.7331	14.7801	14.8676	12.7982	13.6	14.1782	13.5392	14.49	14.7326	14.314	14.0592
IGKV6-21	1	18.5012	20.5069	19.2855	21.5685	21.6886	10.704	21.0493	13.8481	14.0128	20.3211	19.2903	20.2302	20.7307	17.1437	18.1254	13.6947	19.6492	20.3962
IGLC1	2	24.918	22.6562	24.1642	22.7327	21.6584	21.8152	22.4775	22.5823	23.9043	23.7995	23.9316	22.3778	21.6364	21.8269	21.6628	19.6675	21.2125	22.6364
IGLC3	4	17.8858	13.8774	15.0187	17.2091	17.2613	15.5165	12.8483	17.3042	15.8952	16.8823	17.6039	18.3967	16.8277	18.4282	16.1127	15.8021	17.2195	16.6966
IGLC6	2	19.0439	20.2185	19.6632	20.7955	20.5823	19.3484	20.2066	20.0156	20.4375	18.6718	20.4576	20.895	21.0088	20.6886	19.9459	19.164	19.0207	20.7307
IGLC7	5	19.7171	22.2125	20.5731	22.5045	23.5522	22.1825	20.6096	22.4898	21.5823	22.2448	20.9243	21.7796	22.9098	23.2679	20.1332	20.1457	21.4676	22.928
IGLL1	8	24.6153	24.7995	23.7077	24.0772	24.6264	23.4041	24.2317	24.217	24.1095	24.317	24.0691	24.6264	24.6971	23.4041	23.6096	22.6779	23.2258	24.8336
IGLL5	2	25.317	24.5225	24.604	23.5754	23.8191	24.2243	22.8708	22.9388	23.5522	25.3031	23.0409	23.7389	23.3511	23.1642	22.0854	21.4476	21.1519	23.7077
IGLV10-54	1	12.5128	16.3669	14.0554	18.0554	12.5887	12.6323	19.7175	19.4128	12.8176	13.3635	15.5162	14.4728	17.3184	15.4747	13.0067	17.3458	12.948	16.3735
IGLV1-36	6	19.51	20.3101	19.9742	20.2419	19.3709	18.3839	20.7471	19.1303	18.5861	19.6678	18.8623	19.3378	18.4824	19.0019	20.9024	16.8478	19.0623	18.8516
IGLV1-40	4	23.9584	23.2535	23.1457	23.5045	23.7895	23.0999	23.9672	23.3239	22.6606	23.2535	23.3778	23.9847	24.1095	23.7182	24.1332	22.7013	22.7369	23.5045
IGLV1-44	2	19.8163	20.0156	19.2052	19.4043	19.77	19.7372	19.9882	18.8193	20.0156	20.0426	19.5358	20.8346	21.6757	21.1581	22.2905	20.0426	21.8191	20.7471
IGLV1-47	5	21.4118	21.9707	21.3376	22.1642	22.3211	21.2185	22.4298	21.743	21.9985	22.0359	21.502	22.8171	22.2792	22.9777	22.5545	21.1642	21.2821	21.7756
IGLV1-51	4	22.6671	22.5309	22.1301	22.1079	22.1457	22.0493	22.9513	21.0886	22.1206	22.4825	22.3045	21.417	21.6231	21.2243	20.8727	19.7401	20.2185	21.5069
IGLV2-11	2	18.618	18.1332	18.5682	20.8727	19.3349	19.9075	22.1673	19.7608	20.5915	18.047	21.2066	17.812	16.7065	19.2339	17.9422	16.21	16.3016	21.8073
IGLV2-18	4	21.9882	22.68	23.2821	21.5356	22.2066	21.2535	22.9916	22.2448	21.7389	21.8113	23.2199	22.019	20.9459	21.4923	19.2989	21.0224	20.9024	22.0292
IGLV2-23	2	20.7307	17.6048	20.2302	19.1821	18.5494	19.3078	21.2764	16.6645	18.9758	19.7847	20.1079	19.232	13.4295	20.2989	18.4737	17.5311	17.4242	19.1006
IGLV2-8	2	19.6627	20.6886	19.2391	19.6976	19.9237	20.2302	20.9672	20.5545	19.4862	19.9742	19.6807	19.5103	17.9132	18.0144	13.1244	14.3055	14.2141	20.1332
IGLV3-1	3	18.6513	18.1341	19.5883	18.9997	19.1693	18.8805	19.9017	17.4412	17.6112	19.8773	19.1549	17.7139	18.3205	18.6059	20.3645	16.1428	18.2617	17.1488
IGLV3-10	4	24.141	23.3101	20.8876	25.7645	24.217	23.0983	24.3844	24.2891	24.0691	24.2535	23.4923	24.9933	25.2058	25.1719	25.4862	23.9043	23.1285	24.4041
IGLV3-12	1	18.6888	19.1303	17.1048	14.06	20.3857	17.4501	12.6205	17.1045	18.5458	14.8044	18.2733	14.4145	13.8806	16.3146	16.4959	13.1195	15.8539	14.0353
IGLV3-16	2	18.6478	18.5685	19.9224	21.2302	19.0777	19.0018	20.1581	19.7767	19.5785	18.5337	21.7876	19.2805	19.7685	19.2521	18.931	18.6754	18.8627	19.6379
IGLV3-19	5	21.0559	22.1856	21.0493	22.1581	21.8113	21.4476	22.0459	21.3752	22.0088	21.0951	21.002	22.9152	20.8576	21.2243	21.2125	20.1457	20.7307	21.8764
IGLV3-25	1	19.1655	17.9077	18.4204	17.5546	18.7237	17.8846	18.3491	16.7528	17.2888	19.42	18.1451	13.6769	15.4066	15.7215	16.6548	13.057	14.1524	16.2534
IGLV3-27	4	22.8557	21.9637	23.2448	22.3101	22.3511	22.3403	22.9637	22.2679	21.4324	22.9864	22.6843	21.0359	20.3211	20.6096	21.4118	18.8262	19.8342	20.9459
IGLV3-9	3	17.6692	17.7527	15.4591	18.104	18.5564	17	18.8871	17.4134	19.0443	17.5998	16.3929	18.5533	17.0636	17.4049	12.0796	15.7791	13.8466	17.2209
IGLV4-3	3	17.7404	13.2431	16.5296	17.7717	17.2812	14.4987	18.8388	17.9688	12.981	18.7366	16.3013	17.2509	16.4895	16.6345	15.862	14.6072	17.5031	17.9074
IGLV4-60	5	14.8526	17.1974	15.7729	16.3746	17.1387	17.9225	16.7719	17.4321	17.2338	17.0942	13.4244	18.5914	17.7603	17.0866	17.2809	14.3098	16.5838	17.5431
IGLV4-69	4	17.1648	17.8053	17.1386	18.4872	18.0159	16.5326	18.6457	17.7367	17.0708	17.0228	16.4617	18.2981	17.0655	17.5439	16.9857	15.7642	18.2936	17.4712
IGLV5-37	2	19.2501	19.0895	13.5748	13.3056	19.2011	12.3479	19.0646	19.5401	19.2425	12.6967	19.0613	19.7589	19.1774	19.2261	18.1526	17.6245	17.959	19.7823
IGLV5-39	1	15.0937	15.3172	15.8029	15.5816	15.1525	15.5006	15.8787	15.4357	15.4463	14.7454	17.1765	13.9931	13.2709	14.589	13.8017	12.0838	12.8024	15.8118
IGLV5-45	2	17.2497	18.0089	16.3681	12.1795	16.9462	15.1751	17.6302	16.9588	17.2205	13.3857	17.4974	12.9234	13.3511	13.9981	13.5788	13.8129	13.8742	13.2968
IGLV5-48	1	14.4084	16.2445	14.0735	12.7326	14.2259	11.8235	13.7633	13.7437	13.0657	12.8933	13.8102	13.1991	12.8045	13.6455	13.0661	14.1439	13.9393	12.8865
IGLV5-52	3	13.0488	14.4352	14.2981	15.1786	16.0833	13.9053	14.9881	16.3806	16.2322	14.195	14.9023	14.8827	15.0995	16.5191	16.6712	12.919	13.7758	18.3043
IGLV6-57	2	20.3752	18.9711	18.2979	22.3129	18.9988	19.1669	17.6307	19.4378	19.5949	14.7275	16.8039	22.6119	22.4425	22.0258	22.0493	19.8721	20.2185	22.0122
IGLV7-43	1	17.0853	17.8095	18.1505	16.3929	16.7978	15.5123	18.6168	19.3955	16.3189	16.196	17.2462	16.2694	13.8836	15.5578	16.5764	12.7377	13.3939	17.7683
IGLV7-46	2	20.1079	13.2609	19.2066	21.9352	21.7915	20.1079	22.6141	24.2535	20.4476	21.5777	21.6886	22.2961	20.7715	22.4651	21.6096	21.1519	19.8194	24.317
IGLV8-61	4	21.7715	17.3151	22.5522	21.9352	23.4425	21.3699	17.2445	21.4726	21.9134	22.1734	22.0156	22.1395	20.8423	22.4947	21.5356	20.1457	20.6186	22.882
IGLV9-49	4	25.7871	23.9225	24.6703	23.1673	21.3592	21.9916	21.8538	23.4425	24.1719	21.2933	20.9316	22.5983	22.0691	22.4451	23.1627	21.0156	21.1332	23.5045
IGSF8	11	15.3988	13.2487	13.825	17.9061	16.2135	17.2507	15.5991	12.6645	15.0433	13.1343	15.6872	18.1984	17.2888	18.4848	18.8066	17.9878	18.2654	17.9164
IHH	1	13.2362	12.6678	15.6046	12.4719	16.8819	16.7919	13.2777	17.0429	16.7665	13.8026	12.4949	14.6394	15.423	15.8375	14.9236	16.0277	15.9881	16.5486
IL17RA	3	15.1187	13.2935	13.6713	12.8926	13.2815	12.3068	15.0387	13.8559	12.2879	14.1329	14.2155	17.8283	13.165	19.5547	18.5369	18.7454	19.3383	18.1784
IL1RAP	8	18.7204	18.3587	18.8379	18.2519	18.2769	18.1258	18.8743	18.628	18.4533	19.0507	18.4733	18.6137	18.0844	18.3856	17.7266	18.5307	18.1228	18.4828
IL6ST	4	14.0552	11.2358	17.1968	13.8147	12.4356	11.7066	12.7696	17.8561	12.1358	13.0818	13.278	18.1068	18.0703	17.0951	16.7794	17.4437	17.4093	18.0453
ILK	31	19.4698	17.7038	19.3481	20.4273	19.2855	20.2535	20.002	20.417	20.2877	19.461	19.6176	20.8423	20.6364	22.4476	22.1015	22.4849	22.7614	21.8034
INF2	18	19.5996	14.5954	13.3036	15.5959	13.5679	13.3636	12.437	12.8514	12.6059	20.0691	12.8604	14.8139	16.1608	17.0205	17.6169	18.0244	17.8993	16.1294
INHBC	9	15.5198	16.2015	17.7101	17.0877	17.0586	16.7333	15.5197	16.9142	16.0891	16.501	15.6448	17.9908	17.5042	16.2549	14.9756	17.4421	16.1796	16.8438
INHBE	11	19.1714	18.2018	18.4363	18.1475	18.0425	18.4134	17.6061	18.3641	17.7223	18.9796	18.3103	18.2188	18.1565	17.3382	15.8892	17.1629	16.171	17.9924
INPP5A	3	12.1012	12.7947	13.2119	11.9583	11.0265	13.6741	14.9272	14.7528	14.093	14.3636	14.6224	16.4932	13.2475	17.7713	17.1848	17.7889	18.003	16.4068
INPP5D	4	13.5241	14.2828	12.7676	13.2771	14.6189	12.0916	13.108	14.6087	13.3489	14.3761	13.3873	15.1389	13.053	14.1619	13.7167	14.7678	14.872	12.8362
INTS10	1	20.714	12.1261	13.5354	14.4761	11.807	14.5374	21.4576	12.5799	13.4796	13.0154	21.6584	14.3928	18.8909	18.3396	17.0595	16.2222	14.1686	13.655
IPO7	3	15.667	13.4742	12.2301	13.3616	14.5312	13.6385	14.118	12.0271	13.0869	13.5962	12.4654	13.1977	13.431	16.0799	15.4943	15.8891	15.6695	12.9397
IQGAP1	24	13.859	13.0983	13.5701	14.2713	12.0025	12.8741	13.9163	12.352	11.7626	15.1705	15.2723	17.0508	16.7654	18.007	17.7174	17.3099	17.5892	16.7683
IQGAP2	17	14.2933	11.4412	14.2399	11.5367	13.1147	13.2002	14.3485	13.2125	12.5119	13.9635	12.8884	13.5083	17.5452	17.261	16.8903	17.5343	16.6529	17.5686
ISLR	1	18.8635	18.2062	18.6391	17.5006	18.2824	18.2098	18.1066	17.7872	18.5654	18.7008	19.4677	17.4867	18.3465	17.4774	17.6034	17.7801	13.6288	17.7328
ISOC1	5	16.2404	13.9573	15.8209	12.7887	14.1996	13.2478	14.4135	15.6022	14.3758	12.2667	16.4419	12.2456	17.8463	17.6874	17.9913	18.2135	17.518	13.8744
IST1	12	16.7057	12.7441	14.5569	18.2419	13.0141	18.1209	13.8331	18.2851	13.5086	12.5343	11.643	20.1457	19.1486	21.4775	19.7983	20.6453	19.7167	20.5638
ITCH	5	15.3849	13.6711	12.2694	15.8968	13.5609	14.0336	13.913	12.7035	12.8823	12.8435	14.772	18.7116	12.8404	17.3499	17.6502	17.5328	16.8728	15.3347
ITGA1	12	12.6366	13.7054	13.6766	12.6636	14.2455	13.5844	12.2277	12.4662	13.4996	13.2551	14.9902	19.3731	14.5003	14.0815	16.9312	14.4814	13.3639	12.4546
ITGA2	37	18.2348	17.6968	17.6007	18.2623	16.6024	18.5723	18.0613	17.527	17.3041	18.6259	18.2825	18.6727	18.8457	20.265	19.4521	20.3752	20.6276	18.9979
ITGA2B	55	22.265	20.417	21.8651	23.391	21.8802	23.7796	22.6253	23.0641	22.7715	21.8034	22.5309	23.6209	23.48	25.6125	25.3645	25.3342	25.7745	24.8385
ITGA4	7	13.286	11.9381	14.7141	15.4784	12.5095	14.0113	13.5975	13.3939	13.7207	13.4516	14.156	18.781	17.5363	17.9331	17.9139	18.2466	18.1274	16.4575
ITGA5	12	16.5658	12.3846	14.0267	17.0699	16.4385	17.5001	16.1746	17.2118	17.0456	16.2737	16.5619	18.0188	17.9903	18.474	18.7893	18.5909	18.9937	17.7156
ITGA6	47	21.9707	20.2877	20.3752	22.5892	21.654	22.4874	21.9882	22.6387	22.1581	22.0258	21.6929	22.9006	23.2961	24.9716	25.5754	24.824	25.3578	24.1332
ITGAL	10	13.3599	13.9286	12.3171	16.5689	12.3841	15.7347	13.8656	11.8077	16.873	13.1998	13.8286	17.6959	17.6019	18.1164	18.2352	17.1983	17.936	17.2765
ITGAM	42	16.9346	16.9561	17.5035	18.015	17.2562	17.9806	16.8277	17.379	18.3996	17.0465	17.6832	20.9742	19.7253	21.654	20.9316	21.0292	21.2185	19.3205
ITGAV	5	13.9259	12.037	13.6477	13.2598	13.0092	13.4388	14.5642	13.6265	17.4596	12.9871	12.3924	16.8446	16.6399	17.2971	17.0952	17.2266	17.1096	12.4814
ITGAX	4	14.1066	13.3906	15.5475	12.3277	12.4714	12.7322	12.8338	12.5262	13.6941	12.8239	14.7369	12.7346	12.4275	17.1579	16.6795	16.3077	16.8693	13.662
ITGB1	33	19.6866	18.4941	18.987	20.417	19.5404	20.8191	19.9149	20.68	20.2535	19.4306	19.9882	21.5404	21.0493	22.6209	23.0292	22.4874	22.7935	21.7223
ITGB2	38	14.1829	17.9809	16.4848	17.8139	16.7867	18.2729	18.2736	17.602	18.0751	13.0015	20.265	20.9098	19.6789	21.4067	20.9388	20.8191	21.1886	19.1876
ITGB3	42	20.002	18.4083	19.9459	22.4144	20.7553	21.8034	20.6364	21.823	21.2419	20.3538	20.4067	22.8932	22.5961	24.7945	24.4551	24.5869	24.9933	23.7389
ITIH1	58	25.1488	25.5638	24.9495	26.1035	25.7466	25.6784	25.0233	26.1214	25.8044	25.1642	24.8858	25.604	25.8694	25.2926	24.632	25.3239	24.8528	25.7389
ITIH2	54	26.3031	26.7645	26.3256	26.8858	26.6595	26.558	26.3135	27.0084	26.8623	26.3877	26.2517	25.9672	26.3778	26.1507	25.1332	26.1604	25.2856	26.5754
ITIH3	35	20.8191	22.3294	21.2125	22.7223	22.6006	22.3073	21.8576	22.4947	22.4375	21.4015	21.9916	23.5522	23.019	22.3699	21.3645	22.1047	21.1269	22.7244
ITIH4	76	27.7389	27.7195	27.2714	28.0505	28.1065	28.4314	27.8858	27.8445	28.3066	27.2979	27.5536	28.189	28.203	28.2625	28.611	27.7064	27.673	28.3745
ITLN1	8	17.4335	18.2377	17.9421	18.9455	18.2371	18.3266	18.1747	17.638	17.804	17.3095	18.7794	17.2039	18.5614	17.3655	17.8244	20.8576	19.4558	17.9038
ITM2B	8	17.8062	17.2548	16.633	15.4664	17.4473	17.3457	16.7769	16.3265	17.9992	17.5167	18.5425	18.6035	17.3456	18.3245	17.1949	17.3072	16.5841	16.7148
IVL	5	14.0522	13.3342	12.6818	13.2092	13.5918	12.6674	14.6765	13.0962	11.4597	14.0238	14.3807	14.4521	14.2818	13.4053	13.0344	12.3905	16.0254	13.12
JAK1	5	13.3597	12.8015	12.0307	14.1687	12.911	11.6019	15.0781	12.7293	13.569	14.2449	14.3799	17.2089	13.1829	17.2165	16.3601	16.7084	17.1559	17.2524
JAM3	7	15.2442	12.3343	13.7158	16.9082	12.0528	13.0948	12.8756	16.7634	12.3458	14.0736	17.1716	17.6252	17.3979	19.3396	19.9459	19.4134	19.8139	18.2441
JCHAIN	12	26.0711	26.3662	25.4831	26.4738	26.065	25.1908	27.3992	25.654	25.3612	25.1332	25.4707	26.4504	25.604	26.4707	25.4645	23.9316	24.2891	26.8142
JUP	23	13.6457	17.8512	12.7038	17.2972	13.894	11.5234	12.7656	16.995	14.0893	15.1296	15.0641	13.8034	19.2912	18.2333	17.5133	18.4795	19.1313	13.0211
KALRN	5	13.4971	11.9294	14.6731	15.3476	13.3948	16.2907	12.0043	15.9274	12.1523	15.8995	13.135	13.4697	12.5611	17.8358	17.4819	17.4231	17.8736	17.4418
KCNK6	2	14.8079	16.838	13.906	13.7306	14.2702	13.3479	12.792	17.3249	13.889	13.7901	15.9617	19.5473	17.5943	18.6599	18.8465	18.5053	18.6342	18.4085
KCTD12	7	16.7683	15.8582	15.3657	17.4919	16.6374	16.3174	16.6721	16.3865	17.4828	16.1955	16.9379	17.0988	19.7534	16.6562	19.1452	16.6861	16.727	15.2967
KEL	15	12.4258	14.5672	16.1444	15.9619	11.4913	15.5004	14.9192	14.2421	13.868	13.7571	13.4477	17.6676	17.0347	18.6197	17.6949	18.1183	17.2618	17.4218
KIAA0513	3	11.0961	12.4952	12.6285	15.3496	13.8599	12.9556	13.3619	13.888	14.5236	12.5321	13.8959	15.086	14.8742	17.4522	17.4027	17.4919	17.6371	13.0377
KIF2A	5	15.051	12.2524	13.9713	12.6041	12.8465	10.9974	13.6153	13.7312	14.4188	11.7917	15.1815	12.2436	12.9882	17.6151	16.8656	17.8111	17.7792	16.8483
KLKB1	47	24.2243	24.6209	24.3444	24.7441	24.8528	24.4862	24.141	24.8623	24.6264	24.217	23.7895	23.7077	24.239	24.3239	24.4105	23.9316	23.5754	23.8858
KNG1	52	24.8717	25.065	24.5983	25.1055	24.8904	24.8717	24.48	25.5315	24.918	24.7594	24.019	25.5165	25.5955	25.3101	25.1719	25.2021	25.4266	25.2891
KPNB1	7	14.209	13.8069	13.3963	14.0058	11.8025	12.588	14.0135	11.5162	11.8695	11.4239	14.9015	16.6176	16.3115	17.615	16.9155	17.4708	16.8886	17.004
KPRP	3	13.6056	11.8196	13.9236	16.39	13.2705	12.4849	15.081	18.2676	11.9291	14.7195	13.3181	13.0273	16.7547	16.3969	15.7435	16.4886	17.1576	13.5667
KRAS	3	14.287	13.0941	13.1586	12.788	13.5213	13.3841	13.8152	14.4783	13.2953	13.7776	12.8767	18.5675	17.3624	17.5422	17.3473	18.131	17.2348	17.6702
KRT1	50	20.0559	21.1206	18.9319	23.654	22.2849	20.4676	22.0156	23.0393	20.2877	20.2066	20.2185	18.609	25.5638	23.9225	22.6907	25.2499	25.2058	19.6199
KRT10	30	20.3321	20.654	18.01	23.48	21.1015	20.2764	22.6364	22.1642	19.9316	20.4676	20.5915	18.2223	24.1174	24.141	23.5869	23.867	24.9271	19.5219
KRT14	16	14.0447	18.5312	16.1312	19.2899	17.6126	17.5008	17.9235	18.0064	15.3105	16.5041	15.2334	15.3186	21.632	20.5165	18.6889	19.8447	20.7876	12.4365
KRT16	17	15.599	19.7523	14.8496	17.4065	15.979	18.5226	15.1795	13.3037	14.6305	13.4789	13.1018	12.7635	22.155	19.3	16.4219	18.2346	19.9202	13.7248
KRT17	15	19.3501	17.1431	16.7221	13.4277	12.0751	16.8113	17.6941	13.1381	14.8762	13.2128	14.7233	14.1372	19.381	16.6717	15.846	19.4585	19.0399	12.9296
KRT2	40	18.3859	18.2989	12.8341	21.3156	19.3926	19.5688	20.8034	20.3962	13.3491	17.7119	18.8799	18.9999	21.4775	21.9316	21.3962	21.265	23.6096	18.4274
KRT31	5	12.0679	14.4029	12.9265	11.5978	13.4619	14.2749	17.3845	19.655	13.8026	13.848	12.8051	17.5265	17.2242	19.8456	20.6971	20.5261	13.7114	13.581
KRT33B	4	14.1878	13.6094	15.2163	13.7829	13.4578	13.7709	15.0037	12.6419	12.989	13.1275	14.2507	16.9653	13.4306	14.6904	14.4035	15.2019	15.358	14.7116
KRT36	11	14.2541	12.8022	14.5691	12.3225	13.7584	13.8081	14.8873	12.1014	12.9822	14.8023	13.5393	19.6672	13.1162	19.8683	14.7755	14.006	14.1096	14.2669
KRT4	2	13.4497	12.1627	14.1623	14.4471	13.6934	13.1053	14.4641	13.3798	15.7225	14.9905	15.1806	13.3987	16.6273	15.387	13.5952	14.0474	14.2143	15.3825
KRT5	21	13.5493	18.0781	14.2736	19.7949	18.1612	17.7392	18.3617	18.774	17.8097	14.1411	12.885	11.9036	21.8346	20.9171	19.3723	20.9459	21.1642	13.625
KRT6A	3	13.3383	18.5382	15.0762	16.4126	13.4193	16.7592	12.3325	13.2674	11.8781	13.6741	14.4659	13.7134	21.6096	18.5313	16.9664	18.0276	20.7389	12.6219
KRT6B	2	13.2495	16.979	13.2946	12.7245	10.7515	14.0115	12.64	12.1894	13.9844	11.7808	11.2661	14.4221	19.4673	16.4584	14.5629	16.8694	17.5457	13.4405
KRT77	10	13.9936	12.6955	12.6244	15.1168	13.4904	12.765	13.4128	12.6607	13.7661	13.2739	12.945	13.0468	13.7541	15.7671	15.9651	13.7639	17.364	14.7672
KRT78	9	12.7815	16.4872	15.0969	17.4333	16.6353	12.1132	12.2672	16.7197	13.2881	12.9973	13.7107	12.375	18.3147	17.3963	16.7192	18.1819	18.7152	14.2728
KRT80	8	14.8001	11.9372	20.1704	12.6791	13.6474	12.6036	13.4453	13.9083	13.7417	13.4247	13.7095	14.7399	17.7334	16.5766	12.8209	16.8686	17.5934	12.8254
KRT84	27	13.5054	12.7611	13.6517	12.2796	12.6073	13.0105	12.0651	12.8273	12.8668	13.0802	13.5962	15.6301	12.1376	13.1865	14.7366	16.1904	14.1869	12.9343
KRT85	6	13.6033	12.2737	13.274	12.5605	12.6795	13.8901	15.2009	13.6805	12.9526	13.1019	13.2009	17.5277	17.7849	14.6201	13.2108	12.8066	15.1898	13.3776
KRT9	45	18.6542	21.0821	19.1058	22.9916	22.1976	19.8113	20.2877	22.9672	20.0559	19.2101	18.8569	19.8847	25.797	23.214	22.3129	25.5638	25.4551	19.3146
LAMA2	38	16.8831	17.5143	19.006	18.0061	17.7022	16.8851	16.7304	18.1863	16.2449	17.3216	18.183	18.763	18.5313	18.2739	18.0209	17.5945	17.4901	18.0796
LAMB1	17	16.9444	16.1981	17.1019	16.6061	16.2652	15.2254	14.3288	16.8605	16.9795	16.8946	16.1838	17.2779	16.5711	16.334	16.4953	15.8948	15.9126	17.0996
LAMB2	3	15.3092	14.4647	15.3482	14.1713	15.2673	14.6323	13.8134	13.8268	13.9196	15.5725	16.2847	14.274	12.3997	15.5714	13.5472	14.2225	15.0116	14.2019
LAMC1	17	13.4779	12.3853	12.2575	16.7943	17.0709	16.3121	15.5764	16.9295	16.2364	12.5479	13.0802	17.9935	18.0115	16.532	16.0583	17.0476	17.1526	17.1556
LAMP1	4	13.7016	11.3236	12.5045	17.432	14.382	18.9514	13.7015	12.6696	11.577	14.3959	14.1322	18.7645	18.0619	20.1581	19.1255	19.2083	18.9381	19.5428
LAMP2	3	17.3583	11.6065	11.9145	18.2279	16.5049	18.5295	16.4625	17.3368	17.5696	17.7937	17.9832	19.1555	19.0718	20.7223	19.8072	19.3014	19.9316	19.0332
LAMTOR1	6	12.7301	11.5607	17.1842	17.9568	12.1391	18.4609	11.7625	17.8115	17.3512	14.5544	17.5552	19.866	18.6712	19.8922	18.889	19.544	19.2968	19.2273
LAMTOR2	1	14.6954	12.3144	15.3008	17.392	12.4068	17.2344	14.7671	16.5066	12.089	15.5	16.3212	18.5999	17.9496	19.6025	18.3891	19.0313	18.7057	19.1468
LAMTOR3	2	14.9949	13.5832	13.5383	16.2421	10.8163	12.4738	13.8327	12.5377	13.9192	15.515	13.5137	18.2587	17.0557	19.0788	18.2895	18.9626	18.6074	18.7755
LANCL2	3	13.4676	14.6749	14.6143	11.6855	13.293	12.4276	12.9946	11.3432	13.7259	14.3452	13.2167	13.3064	12.5233	15.2041	14.5739	14.932	15.574	15.7718
LAP3	19	14.8017	11.9924	17.9958	15.5648	15.6814	14.3653	12.7887	15.5301	15.9944	16.2404	15.5879	16.8879	15.5696	16.2333	16.602	16.728	16.6444	16.1995
LASP1	6	13.8791	13.9555	13.5526	12.1871	13.0284	12.9845	15.0727	13.5058	14.6415	11.7315	12.3432	16.8691	14.7253	17.5944	16.434	17.7226	17.1388	11.2794
LAT	3	14.8585	13.8338	14.0406	11.4201	12.3425	11.0808	13.6761	13.1133	13.9142	12.7194	14.8054	13.0587	13.2483	18.6725	16.5988	18.5857	17.8132	16.1316
LBP	17	23.0122	22.1363	23.074	22.2621	24.4923	22.848	23.4551	22.2036	23.0309	22.5961	22.7756	25.3645	23.6971	22.3988	22.0854	21.7265	20.6453	21.8152
LBR	4	14.2	11.8093	13.1834	13.5468	14.465	12.3124	13.2054	12.7669	12.8463	14.4066	13.7531	19.2406	15.0367	18.7737	17.4012	18.0159	17.477	18.8881
LCAT	11	19.5104	20.4476	20.5545	19.9205	20.0426	20.8576	19.7323	20.6886	20.1206	19.7929	20.2877	20.2066	20.7876	20.2535	20.343	20.7876	20.4476	20.2302
LCN2	8	17.632	18.733	18.1637	18.2151	18.7228	19.3609	18.2196	18.3679	18.9205	17.5698	18.2453	20.2185	19.5165	20.6971	19.9138	19.5984	20.0292	19.9742
LCP1	22	19.8227	19.1707	20.5451	18.898	19.459	19.5092	18.87	19.5624	19.7031	20.2535	19.8475	20.3962	20.3645	20.1581	20.0292	19.7825	19.9209	19.6734
LCP2	4	14.8091	14.0909	14.2611	12.4299	12.7905	13.2705	13.6013	11.3726	11.6462	12.6614	15.2986	14.6379	12.5377	15.8512	16.3736	16.5146	16.2594	12.6289
LDHA	15	18.637	17.8904	18.9151	17.3347	17.5872	18.2985	17.9508	17.8822	18.2376	18.6848	18.6481	18.8137	18.0602	19.6203	18.6552	19.6331	19.151	18.6544
LDHB	13	18.0072	18.0651	18.6998	18.9715	19.2925	18.6681	18.2133	19.12	19.0335	17.9723	19.0885	19.738	19.7649	20.7307	20.2535	21.1015	20.7223	20.3962
LDLR	8	13.5769	13.8987	12.5951	13.4974	15.0707	13.412	16.1469	13.7063	12.9163	13.2178	15.1305	16.0056	16.2395	13.9157	15.3574	16.0252	15.3882	12.958
LEPROT	2	13.1634	14.6945	12.7165	13.9808	13.3618	13.5481	13.0738	14.1885	14.243	12.3848	14.6458	16.4596	15.6996	17.3107	16.9895	17.6285	16.8715	15.4215
LGALS1	3	14.9392	12.5404	12.3601	14.4816	11.6615	14.8692	12.5009	13.2513	14.7271	13.5148	15.5934	14.896	13.8905	15.134	13.5851	16.4397	17.3721	11.8371
LGALS3	6	14.0023	16.9047	13.4839	18.5083	17.1411	17.2909	17.2342	17.5809	17.7448	12.406	16.9987	17.6493	17.8453	18.4257	19.4395	17.9024	17.7325	18.2724
LGALS3BP	37	25.3679	25.7208	24.895	26.8858	27.1604	26.5075	26.143	25.965	26.239	25.5165	25.8504	27.8445	26.3877	26.8142	25.6865	25.1795	24.317	27.0813
LGALS9	4	13.2717	13.1073	12.1534	16.4674	12.7949	12.2961	13.4235	12.6891	12.1816	15.4422	14.4778	15.4465	16.4812	17.369	20.6886	17.5104	19.8791	13.4185
LGALSL	3	13.3341	14.3627	12.4297	12.9322	13.6775	12.2841	13.2943	13.2479	13	14.5375	15.5503	19.1385	13.9477	19.3917	18.8121	18.972	18.6735	18.2577
LGI4	2	14.795	13.5235	13.8226	14.1048	14.0274	14.6624	14.5056	13.5661	14.2278	14.3075	15.8347	14.826	13.4859	14.4368	12.5506	13.5423	14.2127	16.0742
LHFPL2	2	13.3519	14.941	13.6207	16.3337	14.8231	14.9878	13.031	15.202	15.3928	13.0146	16.5981	17.1482	15.8007	18.5076	19.2679	18.596	18.795	16.748
LILRB2	1	15.3131	14.3007	14.1039	10.96	11.9226	12.6176	13.8717	11.5764	13.3816	13.6586	14.4254	15.9587	12.3848	16.5944	15.4427	16.5118	16.3896	14.1298
LIMS1	12	19.5642	12.7318	19.2448	20.1079	17.9334	19.6706	19.3	20.0292	19.6494	18.9589	19.2167	20.714	20.2419	22.0526	21.7265	22.3294	22.0821	21.4476
LIPC	2	18.2846	17.7395	17.2171	13.5404	11.9018	18.3814	17.0107	13.0255	12.2859	16.374	18.5917	17.6617	16.9741	16.2028	16.811	15.6874	14.0579	13.058
LMAN1	8	14.0875	12.7805	12.5097	13.2897	14.4958	14.1724	17.9816	12.3078	12.738	14.7094	13.1203	18.159	12.623	17.2131	17.1181	18.0488	17.2137	14.8721
LMAN2	10	13.7251	14.0438	14.6568	12.9462	11.3301	16.2388	11.3798	12.1462	14.6105	12.6654	13.1521	18.3174	17.123	18.6673	18.1091	18.9519	17.9413	17.9746
LMBRD1	3	13.3433	13.4536	14.3049	15.0832	13.2487	12.1227	14.106	13.3797	18.7882	15.8044	13.6574	16.7755	14.2656	17.276	15.9132	16.7102	15.9687	17.4171
LMBRD2	2	15.0898	12.1995	15.255	12.8451	13.6961	12.6175	13.6386	12.0679	13.7827	12.958	13.5579	15.1275	11.9286	17.0889	15.4748	16.3677	16.0098	13.5579
LNPEP	15	12.5959	11.9656	16.7633	16.1449	12.3522	17.0652	16.2977	16.3661	16.4526	16.7418	14.5003	17.8426	17.2029	19.2843	18.2958	18.6095	17.8809	18.5639
LNPK	1	14.647	13.8555	14.5025	16.324	12.9434	13.6908	11.634	12.1108	12.8215	14.1762	12.1424	13.5457	11.9777	17.7293	12.4209	18.0254	13.9205	16.7064
LOXL3	6	16.1388	13.7006	16.583	17.1009	16.7913	17.0915	17.3118	17.2108	17.2674	17.1647	17.3233	16.7825	16.9968	14.7257	17.6039	16.6692	18.3236	17.3303
LPA	82	19.9601	21.9672	18.2599	20.0426	24.7846	22.1765	20.3752	21.9566	22.6029	16.7985	21.1642	18.6363	24.6153	23.4923	25.7594	22.969	23.7492	24.1095
LPCAT2	10	14.7223	11.0876	14.4995	12.9348	11.5701	13.1638	11.6524	12.402	14.2837	13.0809	13.3046	17.0554	14.2737	17.1818	16.6783	16.9371	15.8065	13.6658
LPCAT3	3	12.8844	12.0841	12.6992	14.4918	14.3646	13.9435	12.3517	14.0147	12.4166	11.5359	12.5936	18.3999	13.5813	17.2735	16.4263	17.9115	16.5346	13.3596
LPL	7	15.6756	16.3215	13.6523	16.8845	17.128	16.3917	17.2299	16.219	17.0719	13.9299	16.6313	16.8563	17.5968	17.4488	17.4223	17.4355	17.0226	17.9506
LRBA	8	14.1265	13.0112	12.6925	11.6151	15.6749	12.829	14.1539	13.5825	13.7251	12.773	12.9888	13.6332	13.904	16.7445	15.3989	16.469	14.1377	15.0209
LRG1	14	22.391	22.8783	21.4476	22.5777	23.5404	23.0105	22.3376	22.928	22.8519	21.5309	22.6475	25.1681	24.1253	23.4298	22.6364	21.7098	21.8727	23.417
LRP1	196	20.9171	20.7471	20.8423	22.0526	22.2302	22.5117	21.6276	21.391	21.8346	21.5404	21.7553	22.1642	22.155	22.1825	22.5261	22.1976	21.3321	23.1658
LRP10	4	13.2402	12.9233	13.6509	15.4705	13.0628	13.8159	12.9798	13.6813	14.2225	13.3978	13.3876	18.4725	16.0077	18.4309	16.0356	17.7035	16.067	17.2656
LRP1B	4	19.4273	20.1946	19.5028	19.9742	19.666	19.9459	20.3538	19.1653	19.1954	19.534	19.6103	20.0951	20.4874	20.8346	21.0821	20.9243	19.7524	21.2066
LRRC32	13	13.2648	13.6563	14.3492	17.6046	13.4079	17.2408	14.6941	16.2302	14.3893	14.3723	17.4285	18.3261	17.3594	17.9446	18.2817	17.9862	17.5717	17.5689
LRRC57	3	13.1368	14.3205	12.4733	17.9012	11.7376	16.7303	13.513	16.8529	16.7009	13.0538	12.4443	18.252	17.5477	18.3383	17.9186	18.6183	18.3251	18.2207
LRRC59	3	12.7279	13.9603	13.9485	12.5711	13.8127	12.6913	12.9858	12.3098	12.7587	13.054	13.0461	17.3617	14.0702	16.9171	16.3275	18.2433	16.3915	14.8435
LRRK2	4	13.1825	12.7391	20.4375	18.3179	20.0559	20.9812	20.0951	20.895	10.7754	14.7888	19.1379	20.3752	19.7298	19.7625	19.4214	18.9576	19.8769	19.4455
LSP1	3	13.5418	13.076	11.1141	15.2414	12.2147	11.7261	14.5085	14.1011	12.4325	13.9648	14.2668	18.3768	18.0937	18.3101	18.9498	18.3519	17.8976	16.5739
LST1	2	12.4308	13.5421	13.1829	16.7997	13.4183	15.757	14.5393	12.5229	13.9857	12.2464	14.7684	18.0344	16.9023	18.5162	18.3872	17.8829	17.7895	13.8482
LTA4H	12	13.9657	13.3174	17.0004	16.9068	15.5187	12.934	14.2606	15.4619	15.0968	16.8092	15.4751	17.4217	17.9845	17.9809	17.2899	17.3612	17.3153	16.6058
LTB4R	4	12.4517	12.3645	11.5778	16.5951	11.6559	16.9142	14.6885	13.2212	13.5815	13.847	13.0695	18.6736	16.7967	19.7646	17.5396	18.8899	18.9918	17.4314
LTBP1	50	18.2455	18.3447	17.7676	19.4145	18.5944	18.681	18.0276	19.1021	18.4043	18.9509	18.4674	19.7995	19.9165	18.3777	19.8879	19.3252	20.2185	18.2857
LTF	53	19.8039	21.2419	21.1332	20.2419	21.2006	20.9672	21.1946	19.753	20.654	20.343	20.3962	22.7735	21.5545	24.1565	21.1946	21.6276	22.1946	22.8249
LUM	15	22.2933	22.5189	22.4324	22.1825	21.7013	22.2621	21.9171	22.6779	22.5568	22.2621	22.7471	22.1457	23.1472	22.4221	22.3831	22.1332	22.0918	22.3184
LY6G6F	6	12.8443	12.6638	12.3427	18.0715	12.6549	17.7429	20.9742	16.5055	17.8091	13.0055	16.699	17.9266	17.1649	18.2868	19.2243	18.3522	18.837	18.2936
LY96	1	15.4175	14.2432	13.7811	12.4179	14.2408	11.6986	14.6946	13.0131	13.3704	15.1797	13.1793	13.4827	16.6667	14.4433	13.8418	13.7237	13.6845	14.3657
LYN	14	13.7399	13.3169	13.9367	17.3082	13.8113	17.3148	16.765	17.8833	18.1935	16.5464	18.4699	19.0015	18.2949	19.7411	19.4045	19.6053	19.8894	19.0855
LYPLA1	3	15.7732	12.8198	13.9348	13.0655	14.9591	14.3566	12.6763	13.7269	14.3407	12.8024	12.3421	14.6338	12.7193	17.5628	16.3383	17.9317	16.7934	15.4611
LYZ	8	17.8317	19.1331	17.6906	19.4995	19.5225	17.9062	18.5071	19.0152	19.8069	17.5389	19.1073	20.3101	20.4273	21.1015	19.8657	20.4273	20.4576	19.3055
M6PR	5	14.2809	11.0781	14.3021	16.3923	15.6443	15.8688	14.4593	12.551	12.6386	12.933	12.896	18.2643	16.7199	18.9509	18.6505	18.9771	18.372	17.4128
MACROH2A1	9	13.0138	13.5328	13.6738	15.8927	17.392	16.6128	11.327	12.3549	15.8404	14.3784	11.3765	18.9867	18.3286	18.5981	18.2446	17.7564	19.0844	16.498
MAMDC2	6	14.5746	13.2417	14.0576	15.8522	16.9065	13.0103	11.6625	13.6325	13.6886	12.968	12.7318	16.4444	16.3686	16.5105	17.4237	16.8383	16.4199	15.4086
MAN1A1	13	19.3649	18.8109	19.3343	18.4942	19.1308	19.1965	19.0466	19.1374	19.2177	19.3137	19.7001	19.0751	19.0006	17.92	17.6495	17.7168	17.6443	18.7649
MAN2A1	18	19.6732	19.8374	19.6942	19.1775	19.7789	19.8498	19.4132	19.6377	19.8693	19.5967	20.0292	19.9601	19.6871	18.8046	18.6154	18.5262	18.4104	19.7813
MAP2K3	3	12.8886	12.2978	10.1051	12.8775	13.6916	12.7675	15.3199	12.2633	14.9125	15.183	12.6994	15.8632	13.8751	16.418	16.3494	15.6533	16.2271	14.9748
MAPK1	3	14.3807	12.4579	13.5448	14.0294	14.2592	14.2025	13.7303	13.1635	14.9633	13.3501	14.6153	15.8342	14.9906	17.1399	16.1986	16.8615	16.4314	16.5643
MAPK14	4	13.971	14.2134	13.6328	14.042	14.1656	11.9175	13.4774	12.421	12.2991	13.5644	14.7404	15.1856	14.139	16.7237	16.0106	16.4508	16.27	15.564
MAPRE2	4	15.2279	14.0456	12.5775	11.9647	12.9401	12.5625	12.7729	12.0393	13.5822	13.7941	12.7175	18.1776	18.3553	19.1837	18.6787	20.0426	19.2622	14.5996
MARCHF8	5	13.4439	14.3755	13.7266	16.4713	13.3245	13.9503	14.1773	13.4218	15.2765	10.1863	14.3573	18.0938	17.0398	18.6137	17.2065	18.3705	17.9203	17.3064
MARCKS	4	14.1969	12.4084	13.8776	12.9111	12.1388	12.265	11.7792	13.3975	12.5153	11.8576	12.7796	17.17	14.8361	16.3016	16.5735	16.1951	18.0052	14.3706
MARCO	3	15.6871	15.8064	16.5203	17.0381	16.9362	16.2955	17.1523	16.9552	18.2598	14.2893	16.9039	17.1488	15.919	14.1659	16.1418	13.486	14.2807	15.8969
MASP1	46	22.0493	22.4425	22.3884	24.3239	23.391	23.1871	23.1015	22.5615	23.2961	22.7013	22.4726	23.3376	23.391	23.2821	22.9725	23.5522	23.6431	24.1332
MASP2	28	22.7553	22.3831	22.5404	24.0443	23.5522	23.4298	23.3778	22.2905	23.5045	22.6276	22.8764	23.7286	22.7553	22.9513	22.9061	22.4726	23.0967	23.7492
MB	3	14.7466	12.3946	12.4665	11.179	12.5643	12.0286	15.8311	16.6321	15.6436	14.2291	12.3181	13.4464	15.2963	15.8406	13.7191	15.4941	13.896	13.6427
MBL2	11	20.2989	22.1332	13.6606	22.5093	22.5213	20.3752	22.4751	21.9134	22.2535	18.692	21.8764	24.3778	23.4298	20.343	22.2707	18.5775	20.7796	21.2535
MBLAC2	2	13.4388	13.0406	13.3308	11.7297	11.4032	14.0477	12.6436	12.9981	14.8157	13.7009	13.2181	14.4801	12.9148	15.6235	15.4717	15.3146	15.8312	15.5753
MBOAT7	4	14.2442	14.784	13.2946	13.1423	13.4979	14.2351	14.778	12.5494	14.4164	13.3421	13.328	18.0825	12.6338	17.5153	17.7326	18.1624	17.5133	13.3483
MCAM	7	17.2939	17.1142	16.9709	17.9313	17.4398	17.6287	15.5159	18.0579	17.7748	12.2887	17.7213	18.3317	18.5279	17.8259	18.1579	18.1691	18.0794	17.8683
MCEMP1	6	14.6375	12.2511	14.3062	13.6617	14.2709	13.2011	13.4635	14.4417	15.7114	12.6379	12.5083	18.465	16.1486	18.2302	17.1385	17.4138	17.803	16.0344
MDH1	12	17.1654	14.5339	17.4183	16.1678	19.5205	13.5352	14.126	15.6602	15.9043	17.2967	17.5392	18.1386	17.9949	18.7463	18.2148	19.4261	18.953	17.7
MDH2	8	13.6387	13.901	13.2624	12.223	19.7012	13.7111	14.0012	15.4514	15.1799	13.7063	14.7464	13.0743	12.7936	13.8501	17.633	15.788	16.6397	14.197
MDK	6	15.9075	10.8736	17.0713	16.9195	12.7504	15.2197	13.3888	16.3966	15.6979	13.2978	13.5642	16.0255	19.0399	18.4799	17.5395	17.4108	18.5036	16.3568
ME2	1	13.1166	12.5446	12.7877	14.3827	12.3224	11.1054	13.6702	11.3354	15.1548	12.5148	14.7501	14.6922	13.288	15.5315	13.5768	13.3935	12.8034	13.4626
MEGF8	15	17.8162	17.0644	17.2846	17.7082	17.3832	17.4169	16.3424	17.2902	17.143	17.8656	15.8911	18.2208	17.9868	12.7916	14.1045	18.0467	13.9663	17.4034
MENT	3	15.0831	11.846	12.2701	14.6608	12.6951	13.0948	14.4047	11.8707	13.0041	14.1967	14.0982	13.5445	15.7425	14.5607	15.711	16.0841	15.7939	13.337
METTL7A	3	13.9351	12.4725	14.7255	12.5372	14.6253	11.2022	12.1025	12.5167	13.709	13.7637	13.2653	16.0662	13.8133	15.9611	15.1921	16.267	13.6562	14.2496
MFAP4	2	16.527	16.4232	16.5593	16.0486	16.2107	16.301	16.0195	15.8056	16.3111	16.2933	16.7307	17.9883	17.6995	16.5257	15.5565	17.215	16.9643	16.0769
MFGE8	23	17.6894	16.6498	18.3722	19.3595	17.9115	18.4015	17.9466	18.3804	18.7756	18.0528	17.9401	19.4426	19.6592	19.5877	19.2978	19.8975	20.654	18.9131
MFSD1	2	15.0419	14.8644	15.0705	16.3157	13.9821	12.3532	13.0995	13.037	13.3197	13.2021	12.8278	18.6547	17.5119	18.6554	18.446	18.6816	17.9895	16.2378
MFSD2B	2	16.0839	12.2384	13.5158	12.506	14.071	13.6526	12.9875	11.4883	13.4523	12.8726	14.628	15.1894	15.2769	15.8055	16.3357	16.0418	16.3258	12.729
MFSD6	3	12.79	13.0846	14.1157	13.5167	15.6242	10.7664	15.7375	12.8528	15.2975	15.7992	13.0852	11.8745	13.2187	14.9688	14.7859	15.1878	15.4589	14.8179
MGAM	23	15.9115	13.9953	12.5922	13.6994	12.379	13.6899	14.7988	13.5856	13.1052	13.0979	15.7889	19.7398	17.1767	20.4067	18.7871	18.556	18.991	17.8342
MGAT1	6	17.2401	16.9003	16.8155	16.3029	17.3324	17.2825	16.9966	16.9191	17.2438	17.2147	17.5088	17.3787	18.0115	14.3127	17.0114	17.1659	13.6325	16.9201
MGLL	4	13.7141	11.4548	14.1859	14.3255	11.9226	13.017	13.5675	13.515	12.5469	13.4868	15.2158	16.8634	15.3389	17.4592	17.295	17.5839	17.8209	17.4376
MGP	2	12.6484	13.5065	15.6022	17.7756	13.3942	16.1794	15.4986	15.7499	13.6398	13.5003	15.5852	16.4208	18.1453	17.7962	17.2592	17.2221	17.7529	13.1788
MGST1	1	13.8258	13.4845	14.0237	12.4695	13.7437	12.306	14.178	12.8902	13.7049	14.0133	13.1268	17.5391	12.2145	16.6935	14.8261	17.8809	13.1807	16.1293
MGST3	1	13.8703	13.6622	13.7486	14.126	12.0952	14.7506	13.4303	12.6231	15.2295	12.8375	14.0239	14.1024	13.5464	15.6305	16.8014	16.4359	16.7722	12.5774
MICAL1	2	12.9798	13.0206	13.0204	11.7282	14.3502	14.094	13.9252	12.5205	11.9895	14.8711	15.7448	14.9494	14.0788	17.7842	14.6068	17.5041	16.9677	13.6528
MIF	2	17.5726	16.7214	17.6676	17.7652	13.2743	17.9903	17.2898	14.5469	13.285	17.5848	18.3278	19.8878	12.9371	14.3011	13.566	20.1332	14.6524	19.322
MINDY1	3	12.2858	12.3951	13.9343	15.9634	12.9135	11.8755	11.5478	11.255	14.4295	12.9989	13.3074	16.3543	13.3974	17.4903	17.1267	16.9728	17.3655	17.3612
MINPP1	6	18.2592	17.9585	18.4419	17.561	17.2707	18.0702	17.3844	17.7825	17.7012	18.0198	18.1383	17.6818	18.1865	17.398	16.8343	17.1329	17.0155	17.7479
MLC1	3	13.7309	12.4354	14.3793	12.297	14.7717	13.236	12.8438	12.0495	14.0682	12.5763	14.1286	15.6042	14.2448	14.4858	15.9776	15.7933	15.8372	12.0864
MLEC	2	13.3048	12.924	14.3122	11.9598	13.1906	12.0797	14.4315	13.006	13.7089	13.4235	14.9155	13.1774	12.7214	15.7428	13.139	17.8061	15.8628	14.0811
MME	37	18.2929	13.6726	17.429	18.9588	16.5081	18.0018	14.5433	15.6614	15.9644	16.2394	17.6556	21.9495	17.7584	18.1219	20.8191	18.1753	19.3352	17.1606
MMP19	3	13.7945	14.5656	15.7658	17.0709	12.7108	12.2895	13.2242	13.0574	13.5864	17.1438	13.8714	12.9692	12.9815	14.5574	14.6722	14.0359	13.2764	14.3353
MMP2	16	18.5022	18.3964	17.8462	19.1144	18.8577	18.4432	18.4997	18.5841	18.8583	18.7735	19.2612	18.1861	18.3671	17.5549	17.971	17.9938	16.9591	18.1211
MMP25	3	15.5594	13.652	14.7025	12.7712	13.5795	14.6374	14.7552	11.5656	14.8347	13.4578	12.7398	18.3476	15.797	18.5435	17.7203	17.71	17.6139	16.8751
MMP8	7	15.0505	11.9694	15.4572	15.9216	17.4758	14.4302	17.7363	12.8784	13.7551	13.6923	15.8081	18.49	16.8848	18.5359	17.2474	18.0271	18.2391	17.5371
MMP9	28	17.7549	18.9075	18.6989	17.9234	18.5286	18.9844	18.1997	17.1879	18.3388	18.1389	18.8847	21.1269	18.8872	20.3321	18.5804	19.546	19.5872	19.2895
MMRN1	76	20.1581	20.5261	20.265	21.8423	20.895	21.6276	20.895	21.5309	21.1765	20.7389	21.3211	22.7223	22.3484	21.4324	23.391	22.0559	22.0658	20.1206
MMRN2	5	18.1568	18.4101	18.0977	17.8901	18.0856	12.6061	13.2293	18.3191	18.231	18.1828	18.2967	19.4515	19.0843	18.2902	18.7439	18.3641	18.4184	18.0651
MNDA	7	13.3841	13.1522	15.174	12.3051	13.5049	13.4776	14.7529	13.5779	16.327	14.4487	14.9822	17.3619	13.8026	18.4309	15.8406	15.5273	15.5718	12.3954
MOGS	7	18.2491	18.584	17.1219	17.7717	17.9497	18.6384	18.2117	18.1019	18.0834	18.0351	18.5706	17.4986	17.5554	17.1297	16.2242	17.3129	17.2628	19.3391
MPIG6B	5	19.0966	16.7405	19.1493	19.6078	18.7661	20.6276	19.3412	19.9063	19.8686	19.1837	19.7597	19.8774	19.3906	20.895	21.7056	20.654	21.2933	20.9388
MPL	3	12.6032	12.4863	13.9086	15.8455	12.4189	14.2602	15.208	14.5162	13.1168	12.243	15.033	14.3338	13.4429	16.8689	17.7755	16.5888	17.5633	16.4971
MPO	47	20.0156	21.5356	21.8385	20.4874	22.7735	22.1825	20.8576	20.0156	21.4526	21.2066	21.0951	23.4923	21.7876	25.5696	21.9637	21.7675	21.632	23.867
MPP1	12	13.5633	13.0204	12.9045	18.2702	14.1817	12.5326	12.1337	13.0429	17.0799	11.8356	14.52	19.2981	18.5722	18.8587	18.363	20.0426	18.7992	18.1879
MRC1	34	19.0366	18.4445	19.2162	18.4031	18.4564	18.9387	18.5351	18.5952	19.2374	18.9081	19.5806	19.3826	18.92	18.2616	18.3901	17.7328	17.0489	19.126
MS4A1	3	13.4301	13.1479	13.4755	13.4238	13.2156	13.7356	12.4769	13.3749	12.6445	13.0092	12.9118	15.8917	16.7329	17.1488	17.3974	16.7616	17.5145	12.4297
MSN	23	14.0574	17.4084	14.794	18.5312	17.5823	17.4523	17.6186	18.1263	18.6663	15.719	17.4828	19.2744	20.1825	21.0224	21.0691	20.4775	21.1519	19.4508
MST1	23	20.0292	20.3101	20.0156	20.6453	20.5823	19.9459	20.7389	20.5731	21.1332	19.8923	20.5069	20.1581	19.5618	19.1941	18.7928	19.1241	18.4807	20.0292
MT-CO2	2	15.0904	12.2383	14.6952	12.7744	11.8973	12.1392	17.3303	12.9795	13.3864	13.7702	14.1025	13.3012	14.6278	12.7118	17.3542	16.8226	17.6282	10.7157
MTDH	2	14.6563	14.4603	13.5841	13.239	13.2034	12.6637	13.3942	12.3804	14.2817	13.267	13.7966	12.2324	12.9267	15.0175	15.2918	16.0033	13.2899	14.6578
MTHFD1	22	17.391	16.2138	18.0024	17.0214	17.2169	17.0155	13.7991	16.9451	17.5055	13.1904	17.0375	17.6722	18.0971	17.7915	14.5826	17.9801	16.681	17.4991
MTPN	1	11.8451	14.0743	16.3731	16.2802	12.4588	13.7981	13.4993	16.2321	12.009	11.9778	14.4681	17.4497	16.6989	17.8445	17.0288	17.2156	16.9595	17.8798
MTR	1	15.9675	17.2388	13.2218	16.4347	16.3364	17.3052	16.7296	16.9447	16.0918	15.9877	16.4599	16.1066	16.7882	17.2576	17.0713	17.0474	15.8651	18.3032
MTSS1	3	14.0757	12.5285	13.1364	14.4939	13.3768	13.073	14.452	12.8499	13.1229	13.3382	14.3699	14.1421	18.2163	17.6325	17.5075	17.5312	17.8964	13.8406
MUC5B	10	13.8465	12.2583	14.1713	13.8503	10.7548	12.9613	17.021	12.8072	12.8307	13.8115	14.27	14.9154	13.0972	15.9897	13.5232	16.7031	16.7215	18.3775
MVB12B	3	14.0787	13.5327	14.5342	12.097	13.7056	12.7923	14.0699	12.7404	13.2361	12.5043	12.0757	15.3226	15.5237	15.7117	15.0995	15.0112	14.5434	13.1988
MVP	47	17.4665	12.4136	18.5543	19.2185	19.4703	18.738	17.8054	17.7798	19.5709	17.3215	18.6752	22.5983	21.2185	22.5754	21.9777	21.9423	21.1143	20.2877
MYADM	7	18.7636	16.7611	17.4415	18.4851	18.5428	20.1457	18.5008	18.5772	18.6069	17.882	18.3352	19.9459	19.0664	21.3045	20.9098	20.4775	20.3857	20.4676
MYCT1	7	13.3819	17.8417	18.5705	21.6628	19.9742	20.7634	19.7104	20.2877	20.3101	12.5754	19.455	20.654	20.1206	21.5545	22.0723	21.1332	21.8764	20.4775
MYH7	2	14.4379	12.4518	13.89	13.2981	11.9976	13.3994	14.5655	12.9225	13.6363	14.5935	14.2312	12.1278	13.9237	13.8014	18.6271	14.157	17.1925	13.7165
MYH9	134	17.9179	18.2185	18.5302	19.0168	17.7721	18.2548	17.6425	18.2434	18.9502	18.5979	18.46	19.8878	20.1332	21.7348	21.2933	21.1765	20.9812	18.7775
MYL1	3	12.8039	12.0437	13.0452	12.8344	19.1856	13.8145	12.8312	13.3531	13.29	13.6716	13.8704	13.3484	14.981	16.8895	17.5207	13.8703	16.6547	15.0654
MYL3	1	14.2421	13.2761	14.0987	12.9008	18.4659	12.4404	14.6388	14.5343	16.3616	12.5134	13.2248	14.1696	13.9823	13.8071	20.0559	12.9252	18.3909	12.0391
MYL6	6	15.3252	12.4511	12.2999	14.409	14.0097	17.9063	14.7112	14.47	17.6995	13.547	17.3767	12.6311	18.6908	19.5437	18.927	19.168	18.4169	13.5992
MYL9	4	14.6663	14.95	13.818	12.886	12.5315	13.4151	12.7307	11.9455	12.4562	13.1436	12.9634	13.614	13.763	17.3476	17.2968	18.1619	17.6796	13.7093
MYLK	5	12.3755	13.6015	11.9003	12.2214	13.4647	12.381	13.6632	12.7078	13.9811	11.4127	14.8304	12.8372	12.8505	17.0254	16.49	17.6145	17.4715	15.2176
MYO16	2	12.7533	12.8112	14.1502	17.1306	18.7435	12.7657	18.0032	18.63	19.2491	14.0242	12.9957	16.6752	14.2546	16.2445	16.8743	15.4021	15.1788	16.8894
MYO18A	7	14.7193	14.2502	12.1678	11.4413	12.4102	11.3657	11.4793	13.5251	16.1179	13.7	14.8027	14.8338	13.2172	16.6476	14.7731	16.2815	13.7533	15.4985
MYO1C	7	15.6819	16.9932	12.8108	12.9581	11.663	13.6722	16.2323	13.1218	12.0102	13.0121	12.4006	18.8289	18.9232	18.6103	18.5572	19.0152	18.9086	18.4215
MYO1F	10	14.548	13.355	16.8054	17.4096	17.3243	17.7247	14.3848	14.3329	17.8259	13.1362	14.5986	18.0002	19.1497	18.3195	17.5668	17.7709	17.5381	17.9312
MYO1G	16	12.1778	12.9663	13.8423	13.731	13.7698	13.5303	14.0263	12.9101	16.3187	13.5856	14.88	17.0511	17.4643	18.1762	17.9564	17.7022	18.4266	18.6686
N4BP2	2	17.6161	18.2345	17.2667	17.3742	16.8622	17.6859	17.9737	17.2316	17.6218	17.6477	17.9845	17.0009	16.6871	17.3724	16.4898	14.9486	14.8352	17.7729
NAGK	9	16.8474	15.8307	16.7384	16.1902	16.8726	16.4206	15.6152	15.6747	15.9648	17.2917	17.039	16.9225	16.6141	16.7656	16.5862	16.6683	16.5464	16.7845
NAGLU	11	18.6739	18.2843	18.8523	18.4572	18.4192	18.444	18.4322	18.1722	18.8656	18.8277	18.928	16.9841	17.4253	17.0802	17.4074	16.5374	17.3642	18.0883
NAMPT	6	13.2282	13.4747	15.9589	16.7651	12.9522	13.6769	12.862	15.6251	13.2571	13.1862	15.0578	16.8199	18.0055	16.5425	13.8262	16.2821	16.4414	13.887
NAP1L1	4	12.7064	12.7429	10.6625	16.283	12.8124	17.6719	13.6429	16.2969	16.6249	15.3549	13.953	17.5776	16.8299	19.0013	18.527	19.1466	18.2291	18.5736
NAPA	21	16.5408	13.8028	12.511	18.9212	18.9323	18.2335	17.547	18.5714	17.5086	13.8753	14.481	19.9003	19.3708	21.1946	20.1704	20.8576	20.2989	20.6096
NAPG	7	14.8673	13.3494	14.4693	15.4524	12.5921	15.3668	14.23	17.2844	11.4264	15.8621	16.789	17.1661	17.6509	18.4003	18.2299	18.5175	18.6856	17.7794
NAPRT	4	14.1795	12.9277	16.2367	16.0512	15.0693	13.18	13.1923	12.8872	12.44	14.0796	14.55	16.6517	13.0707	16.3111	16.6407	16.5558	16.3348	13.663
NBEAL2	5	12.7843	13.7329	11.8878	12.9842	13.0948	12.987	13.8195	12.5917	10.6817	14.6488	14.8247	13.2028	14.5137	16.0782	15.8575	15.8744	15.7641	15.0792
NCAM1	6	13.0632	17.9305	14.3815	17.2522	17.721	12.4574	17.5156	17.5665	17.8338	18.7138	12.2984	17.1855	18.1229	17.3918	17.7724	17.9422	17.9755	18.0484
NCAM2	3	25.7871	25.141	25.0691	23.8764	23.8385	25.797	25.5345	24.5045	24.7389	25.6865	25.2891	22.1673	21.2535	22.4651	21.7265	19.9742	14.3791	24.417
NCF2	5	15.2789	12.0742	14.4528	12.887	12.6788	14.26	14.1548	14.0745	15.9084	13.5122	14.3109	15.9195	12.9762	16.5168	15.9861	15.5762	15.4744	13.9274
NCK2	7	14.5164	13.9928	12.8292	12.3101	13.1775	13.5567	12.0985	14.5444	13.3605	13.1899	14.3715	16.1674	17.072	17.6961	17.7469	17.7518	18.0802	12.746
NCKAP1	32	16.3514	15.855	15.4432	16.8904	18.2237	17.5145	18.7891	16.9271	16.9663	18.0766	17.638	17.8641	17.3856	18.9185	19.5052	19.6873	19.4144	17.6852
NCKAP1L	15	12.0535	13.1199	16.2545	16.2464	15.2183	19.6117	13.5562	16.5638	16.809	13.5772	19.3825	17.7601	17.0524	18.7941	19.162	19.1408	19.1927	17.5279
NCKIPSD	3	13.2584	12.7519	14.2605	12.7989	13.1635	13.0866	15.1642	13.6467	14.3114	11.6555	12.2695	14.4159	13.0757	16.6654	16.7405	16.6315	16.4282	14.8469
NCSTN	4	14.9223	13.2255	22.1269	22.7995	12.3042	22.7836	13.7117	12.8031	12.812	21.7634	13.6047	23.8764	22.7265	23.8191	24.4488	24.4105	24.1095	24.1332
NDRG1	2	14.3405	13.3336	13.2387	13.054	13.5284	12.7015	12.6154	12.2362	12.3505	15.2147	13.6342	16.9279	11.4871	15.7779	14.8158	16.5667	16.2186	13.9504
NECTIN1	3	12.2564	14.5069	13.4107	15.9377	13.5299	13.3203	14.6165	11.7853	13.3308	14.2306	12.5327	16.2739	14.2442	16.0002	13.0894	15.8643	14.8577	13.6962
NECTIN2	4	13.4393	12.6065	14.6141	12.3868	12.6467	13.3871	13.7657	16.6059	12.8439	14.3625	15.2833	14.3948	13.0641	15.64	15.8439	15.8283	16.2991	14.6888
NEDD4	11	14.2842	13.996	15.2208	15.6515	15.4989	16.6021	15.2651	13.1922	15.8328	12.5747	16.1428	16.6656	15.9324	17.5459	17.4071	17.0018	16.6774	16.0485
NEDD4L	1	15.4439	14.8245	13.4726	16.7963	12.4767	12.1348	13.2976	12.2183	13.6483	14.4588	14.5229	17.4368	17.3252	18.4427	18.2102	17.9114	17.9432	16.4727
NIBAN1	3	14.6996	13.0161	12.2351	13.8803	14.9631	14.3504	13.4623	12.9947	13.6406	13.8195	12.1505	14.7523	14.1253	15.7021	15.5701	15.1907	15.2355	13.7373
NID1	27	19.053	19.0423	19.202	19.3169	19.1598	19.4455	19.0486	19.2779	19.3451	19.9036	19.2289	19.2052	19.7084	17.3652	18.4559	18.5631	19.7325	18.3317
NID2	23	13.7907	16.8605	15.2527	17.2606	16.4375	17.2349	13.4749	17.3044	16.8212	17.2555	11.8714	16.5558	17.4619	16.3543	16.6015	16.3673	18.5435	13.0495
NIF3L1	1	13.7975	12.9111	16.0217	12.6628	16.3353	13.8786	13.6847	13.5335	14.3199	14.3796	13.2874	13.3739	13.6352	15.1368	13.4453	15.1697	14.6852	16.5229
NME1	4	13.8592	13.9213	14.8441	13.1601	12.6844	12.7963	12.5974	11.3526	13.5404	13.8325	14.4274	15.4137	12.6827	16.2381	13.3502	16.3103	12.2426	14.7114
NME2	1	15.3974	12.4325	13.4447	15.5706	13.6207	11.3009	14.7664	12.0458	14.6915	13.5395	13.2825	17.089	17.0247	18.6027	17.6631	18.7858	18.2588	17.6371
NME3	5	14.038	15.9992	15.2637	16.5145	15.7175	16.1779	16.2821	16.4093	15.4797	13.8067	12.7863	16.4504	16.4273	14.1611	12.7283	12.5864	14.8515	16.6889
NOTCH3	13	14.1857	14.6212	13.8158	16.1604	15.6106	15.5321	13.9378	15.6574	11.4609	13.7972	13.8046	15.6403	16.6937	15.371	15.1915	15.6708	16.3979	15.5372
NPC2	4	13.6509	13.0447	16.1133	15.6191	13.3357	12.2666	15.1693	11.3905	13.8433	14.2789	16.5211	16.4232	16.4244	16.3751	12.0518	15.6029	15.3977	15.2027
NPEPPS	3	14.4099	13.4099	13.0664	12.7107	13.2027	13.0203	12.3331	13.1775	12.1538	13.6217	12.4555	13.4189	13.0973	16.432	16.2732	17.0586	16.7188	17.2298
NPM1	4	12.5922	14.0404	13.4903	13.3929	13.6482	12.4786	12.7141	12.4766	14.9716	13.2936	14.2406	15.6802	16.7862	15.0418	15.6281	14.4336	13.4157	14.01
NPTX1	1	16.9493	16.3729	16.9662	16.9705	16.0189	17.3147	17.078	16.0522	16.5664	16.7389	17.0497	15.3312	12.7269	16.3246	15.5556	14.9884	14.7311	16.9861
NRP1	16	17.9782	18.0232	17.8587	18.8175	17.7641	17.7326	18.4289	17.5754	18.4378	18.1862	18.418	17.9696	17.3007	16.7309	16.5928	16.4947	16.4089	17.0692
NSF	12	12.7634	12.8883	14.2597	14.4769	14.2037	13.7564	12.7393	12.9667	12.1751	14.0878	13.8589	17.1273	13.3834	18.1747	17.1224	18.0692	17.1387	16.9272
NSFL1C	3	13.8492	12.7126	13.661	13.9421	14.6635	13.0886	13.1012	13.2975	14.3113	13.6266	16.2562	15.9071	15.8777	15.2615	15.3392	16.1441	14.9167	13.3675
NT5E	19	13.1465	13.2859	17.1636	17.9908	15.5728	17.6144	13.6528	13.6301	13.6847	13.2966	13.5751	22.7614	20.5069	18.0712	18.4549	17.1843	17.1408	16.6266
NUCB1	15	13.8878	14.9529	12.3339	16.3259	15.6473	13.4324	14.465	16.0671	12.7151	13.1411	14.1256	17.3456	16.3166	16.7823	17.3937	16.3824	16.8066	16.8015
NUCB2	7	15.0806	12.1109	14.3289	12.0252	12.4374	12.0084	13.3847	13.8468	12.2303	12.9963	12.4589	16.4939	15.2748	17.3043	12.7618	16.7916	13.137	15.8285
NUTF2	4	14.2845	13.7197	14.5476	12.1066	12.768	14.3439	14.8123	13.6702	13.1946	12.1834	13.1699	12.8052	15.0998	15.6075	14.4961	16.1816	13.8921	15.4495
OAF	5	18.2746	18.529	18.2073	16.8924	17.9607	18.4952	17.9334	18.1825	17.2371	18.1785	18.789	18.7909	17.8232	17.9198	19.5201	18.0225	17.3865	17.757
OAS3	7	13.6913	13.4118	12.2502	12.3602	15.2266	14.7716	13.5146	14.2176	13.7352	11.6718	14.5274	12.7827	13.2768	14.5471	13.7207	12.8413	14.4233	16.2329
OIT3	17	20.7223	19.5049	20.8191	20.002	19.025	20.2185	20.1079	19.9601	20.0156	20.4874	20.4972	21.4726	20.0426	19.9285	20.654	19.8075	20.2989	21.3538
OLA1	8	18.3557	18.9771	18.1908	19.014	19.1668	19.6106	19.1312	19.4532	19.5185	19.2558	21.2933	19.5411	18.9977	19.2138	18.6794	19.3609	19.2913	20.1206
OLFM1	6	18.8403	19.3901	18.8706	19.3931	19.5519	19.3505	19.2521	19.3878	19.5046	18.8346	19.2817	20.1704	19.1269	18.6485	18.9843	18.0613	18.3866	19.5959
OLFM4	17	18.5402	19.6153	18.2069	19.2485	19.487	20.9951	19.8181	19.3388	20.5069	18.3176	19.6382	24.019	20.8113	23.7594	23.1749	18.4926	19.7625	22.1581
OR4C6	2	21.1886	19.7019	20.343	18.529	18.7457	19.5771	22.2273	18.7114	20.1946	20.7389	20.9098	18.4042	18.6239	18.7883	17.7423	17.3391	15.8103	18.9801
ORAI1	2	14.6761	11.7623	14.5494	13.7193	13.3714	13.6861	13.828	12.6151	11.5384	13.1814	13.4243	15.2196	12.4241	15.3041	15.1716	16.295	12.1356	13.7998
ORM1	12	25.3477	25.2463	24.3031	24.8191	26.0752	25.558	24.8717	25.902	25.4645	24.1095	24.7182	27.0401	26.5345	26.4266	25.2058	25.0854	25.4362	25.5014
ORM2	14	23.1457	24.1946	23.7995	24.2463	24.1946	23.9043	24.0275	24.8385	23.6649	23.7796	23.1079	25.1332	24.7895	24.4738	23.48	23.1174	23.976	24.141
OTUB1	3	12.8606	13.0593	13.1196	13.0812	13.5397	12.6051	14.6477	12.3364	12.1306	13.0714	13.0267	16.0897	14.0884	16.1679	14.7114	15.6053	15.1764	15.4641
OVOS2	1	15.7629	20.68	19.6345	20.4874	13.6719	21.0821	20.9951	21.4775	20.6628	14.4186	20.9672	20.0821	21.2593	19.9459	20.7634	20.4775	19.2524	22.0493
OXSR1	4	12.9707	14.508	13.0309	13.3946	13.496	12.2802	14.0522	14.3336	13.3249	12.2831	12.8862	15.3079	13.34	15.9103	12.4506	16.1223	14.8654	13.2939
P2RX1	8	16.7403	13.1796	13.2279	16.3017	15.9529	16.9735	16.8625	16.8761	16.3216	13.5977	13.7526	17.2508	17.2304	19.4901	19.0681	19.1429	19.0741	18.431
P2RY1	2	13.5472	13.046	15.4132	11.6353	13.158	12.9865	13.8411	12.1851	13.3126	12.0619	13.4107	13.0478	12.8477	15.3285	15.9375	15.6122	15.8943	13.2306
P4HB	24	17.267	17.5919	17.4581	18.2519	17.6102	18.3058	16.8836	17.8136	18.043	17.6016	17.4295	18.8188	17.8962	19.4167	18.7882	19.3687	18.4538	18.469
PA2G4	6	14.6448	12.8541	15.3265	13.318	13.4216	12.2151	14.3351	13.6488	14.4832	15.5709	14.3686	16.0957	15.8008	16.8352	16.6743	17.8209	16.6039	16.6755
PABPC1	1	14.8413	13.837	14.6963	13.3448	14.5397	13.2329	13.8937	13.1675	12.2316	13.7245	13.6291	12.275	13.1683	15.5841	12.5897	12.8987	12.0246	12.9533
PACSIN2	3	12.8351	14.5152	13.5773	15.3295	13.3761	14.1365	13.761	13.5691	14.3351	14.456	13.3754	16.281	14.6487	17.3604	15.411	15.6903	15.2517	16.3405
PADI4	14	13.5352	14.1448	13.4329	12.8802	18.396	17.5887	12.7471	14.5862	12.9767	12.6922	12.8882	15.565	13.2628	20.0691	16.9891	16.1722	15.6722	13.924
PAFAH1B1	3	14.2038	13.9768	13.8589	13.2134	12.992	13.4908	10.851	11.4748	13.3825	13.7414	12.2376	15.5616	15.1835	16.4996	15.2441	16.4553	16.1513	13.9525
PAICS	8	14.4337	13.5894	14.5119	18.2504	13.2342	12.029	14.2048	14.3587	12.2219	12.1737	14.3021	17.7479	18.2666	18.7824	17.0374	18.5909	17.7456	18.6219
PAM	1	16.1062	13.0827	15.2181	11.8625	15.8237	15.6677	15.8361	15.6229	15.8736	14.8872	16.2334	14.6304	14.4039	14.6108	12.7835	14.5614	14.9928	14.4212
PANX1	3	14.9122	14.2335	14.5207	12.443	14.4066	14.4603	12.8756	13.1514	13.9925	13.783	13.6347	17.8753	17.6401	17.6154	17.632	18.213	18.1098	13.5933
PAPLN	8	15.0451	14.0804	14.4905	16.3504	15.9742	17.3671	15.3946	12.8418	15.9595	13.8139	16.0388	15.4495	16.9454	14.0773	13.7367	14.7756	15.4934	14.4734
PARK7	7	14.6957	12.3473	18.3035	16.3548	17.2286	17.3753	12.2791	16.8959	13.3223	18.3401	12.9247	18.3937	18.0631	18.7809	18.4106	19.3399	18.4955	17.9443
PARP1	1	15.6148	13.5335	13.8937	16.0306	16.8543	13.5478	14.2422	16.4523	13.5606	14.1381	14.7488	15.4508	16.5732	13.0232	16.3925	14.7698	13.3126	12.6551
PARP4	38	13.2041	13.6299	19.261	19.4246	18.1382	18.7973	18.6896	12.1059	19.1176	13.2638	18.2021	19.9054	18.9019	19.6655	19.0436	19.2793	18.3572	18.68
PARVB	10	12.5279	12.0868	18.3742	17.9645	16.0968	18.0155	18.8362	18.6356	17.919	18.1891	18.5976	18.9486	18.7415	20.3752	20.3857	20.9672	21.0756	20.0156
PCBP1	4	12.8676	12.4071	15.1287	17.8079	13.2014	13.3197	13.0518	16.2821	16.7263	12.7377	14.7634	19.0014	17.7826	19.0966	18.4521	19.0639	18.6492	18.4292
PCBP2	1	12.2317	13.861	12.5299	14.6182	12.9226	13.2168	13.3105	13.2531	12.3929	12.3081	14.0527	17.6928	13.9011	17.841	13.3385	17.5107	16.069	17.4141
PCCA	8	13.8848	12.0325	13.832	12.2899	14.9509	12.5199	13.5903	12.2391	17.1996	13.1776	13.2854	13.2019	13.6076	14.4935	12.8379	14.3782	13.4631	12.7206
PCCB	10	14.6091	14.5848	14.3544	17.7925	17.3154	16.423	13.5275	14.2448	11.9465	13.4691	13.5611	13.5368	17.8909	18.523	13.394	16.6381	14.052	13.8725
PCDH1	3	14.2667	12.7288	13.4541	13.6415	12.5003	14.6118	14.1246	13.7411	14.4591	14.0858	12.7601	16.8281	15.2744	15.7771	13.5987	16.2123	12.382	15.2402
PCK2	15	15.9398	13.3072	14.8869	16.0778	11.2599	16.2678	13.9087	12.8238	16.504	14.5359	15.9976	13.3876	13.9721	12.7972	13.1315	13.6535	13.3205	12.2862
PCMT1	5	12.1404	14.2488	14.2606	15.4172	12.9339	14.5075	14.1716	14.4467	14.3683	13.8354	16.3562	17.319	16.1722	17.5663	16.4926	17.7194	17.1725	17.3767
PCOLCE	8	18.9548	19.6234	18.9202	20.9024	19.6437	19.3317	19.0926	19.5421	19.8706	19.2347	19.6083	19.2785	19.1675	19.0557	18.0758	19.0859	18.7416	18.9709
PCSK6	9	19.2773	18.7674	18.961	18.7397	19.0248	19.9257	19.5606	19.8254	20.0821	19.286	19.0506	18.4515	18.8935	18.8269	18.6013	16.6281	15.2615	19.9054
PCSK9	11	13.9269	17.5937	17.1871	16.6315	17.6856	17.7882	13.3697	17.8726	17.485	16.9483	13.3343	17.627	17.764	17.5219	17.3592	18.0587	17.558	17.6778
PCYOX1	23	18.5848	18.8191	18.7008	18.7858	19.0253	19.4537	18.8436	19.3535	18.9737	18.9536	18.4327	18.6822	19.7332	19.0338	19.9059	20.0691	19.5959	20.2302
PDCD10	4	13.4133	14.0286	14.0927	11.0962	10.9112	14.0277	15.2242	17.2001	16.5966	14.324	14.2579	13.5655	12.5938	20.6714	20.6364	20.654	20.5731	13.8963
PDCD6	5	19.3352	17.7724	18.8169	19.3207	18.6417	20.8651	18.8142	18.8701	19.158	19.1941	19.5089	20.714	19.4816	22.4947	21.2933	21.4273	20.4972	21.9423
PDCD6IP	39	17.5278	15.6346	18.4618	19.1231	18.0098	18.134	17.7269	17.8319	18.0206	17.6402	17.8079	19.9601	18.939	20.9316	20.0821	19.9264	19.9297	19.9459
PDE5A	7	17.4456	16.5519	17.3705	17.9358	17.9017	18.1228	17.7354	16.5726	18.3064	18.5752	13.9752	18.1524	13.7043	17.1622	17.0966	16.9568	16.3674	16.6587
PDGFA	3	13.4612	13.2003	14.1037	17.1393	13.2205	12.7074	14.4711	12.1626	16.8184	14.222	15.2071	15.9781	17.8667	17.5251	17.8455	16.6007	18.3353	14.4351
PDGFB	4	13.0883	13.2138	13.5891	19.5426	12.5679	18.3376	12.1939	18.4534	19.3639	13.577	18.7847	17.9222	19.6873	19.2837	18.9438	18.4447	20.0292	17.845
PDGFC	4	16.8668	17.052	13.2736	15.2076	14.188	17.2891	18.9779	12.5851	11.0594	13.2759	19.3496	16.5501	17.174	16.6711	17.079	17.5651	17.6675	13.65
PDGFD	3	14.4252	15.959	16.8383	15.9301	12.4454	17.2353	17.078	15.5388	16.0398	16.5854	14.2773	17.4347	16.0426	15.9483	16.4046	15.2639	15.0608	16.5099
PDIA3	22	17.4457	17.4303	17.5613	17.4517	17.2768	17.7729	17.7207	17.2118	18.2135	17.6758	17.821	18.6019	17.7819	19.5531	19.2559	19.7703	18.7937	18.3837
PDIA4	14	12.297	12.5176	14.5856	15.1525	12.7487	13.4484	15.811	13.6408	14.2009	13.3865	12.6724	17.5039	16.5775	17.8717	17.1767	17.7628	17.1643	17.191
PDIA5	5	15.7842	13.9549	12.2934	13.8191	13.0172	14.4924	13.6237	12.3016	10.0081	13.471	12.2245	13.7432	13.2191	16.2625	16.3702	16.6356	16.1139	13.6905
PDIA6	12	13.2232	13.9816	15.2022	11.3045	16.8066	16.8344	14.5089	16.9385	12.8863	13.2725	14.3455	18.7729	17.3978	19.0632	18.3782	19.3242	18.2569	18.5899
PDLIM1	9	13.796	11.8802	14.5866	13.6009	12.8524	16.7742	13.2754	16.3157	16.3544	13.6301	13.2504	18.3308	17.6604	19.6192	19.0076	19.9882	18.9786	18.3228
PDLIM7	5	14.4895	12.5585	14.7892	11.5868	13.8539	14.6786	12.8863	13.8414	12.071	14.0796	13.2331	17.4874	17.1345	17.6315	17.4629	18.0459	17.5525	17.1639
PEAR1	13	13.2417	13.1962	14.3386	15.6549	14.821	16.0673	14.6253	16.3982	16.8071	13.5072	15.2046	15.9477	15.4079	17.1401	16.8581	16.7249	16.757	16.0281
PEBP1	7	12.7492	10.4814	14.1259	15.9052	15.8471	15.3745	13.4356	13.5101	15.2003	13.5268	13.7426	19.4104	17.6246	18.403	18.2028	18.8008	17.9308	17.4038
PEBP4	2	16.9483	16.2996	16.278	14.9794	15.6393	16.5271	16.2175	14.9069	16.1682	16.2247	18.4157	16.2674	13.0805	13.2505	13.8646	14.8183	14.0684	15.3417
PECAM1	36	19.8549	18.3895	19.5099	19.8469	19.4007	20.3645	19.733	19.9742	19.7892	19.7742	20.002	20.4874	20.8191	21.7675	22.3017	22.3484	22.239	20.4375
PEF1	7	18.673	15.2619	17.8723	18.622	11.7494	19.2431	18.3779	18.8878	11.5476	18.0916	18.3068	20.1946	18.6959	21.7348	20.654	20.9171	19.6062	21.1642
PEPD	8	17.7479	17.6084	17.8214	17.302	17.2268	17.9804	16.8693	17.5888	17.8723	17.7396	18.0104	17.0526	17.0026	16.9354	16.9484	17.6244	17.0129	17.1047
PEX11B	2	12.7606	13.8301	13.1647	12.3554	14.1964	12.0249	13.9445	11.7839	13.4236	15.6675	13.6318	15.4655	12.5673	14.8222	14.9131	17.3271	15.7579	13.9697
PF4	3	27.391	25.3307	27.5389	28.6764	25.9955	27.9259	27.5165	28.0864	25.9955	27.8741	27.6389	28.6964	25.9338	27.2714	27.0401	28.6561	29.1507	26.5667
PF4V1	2	23.9847	21.0224	22.714	21.6409	18.8146	20.0951	21.6757	19.8941	22.8595	21.8802	21.6584	22.1519	20.68	21.9061	21.7512	21.0292	22.417	18.6156
PFKL	19	18.2482	18.2651	18.3418	18.3959	18.3248	18.7708	17.4417	18.033	18.3048	17.9759	18.5185	18.3421	18.1916	18.2304	17.3811	17.6287	16.5277	18.8594
PFKM	4	11.2862	12.3789	14.1854	14.1344	14.8519	16.1079	17.4024	14.8678	12.0454	12.322	16.7031	15.3572	13.552	12.9858	13.5541	15.3852	14.3341	16.8488
PFKP	9	16.5432	13.4825	13.3392	16.8088	17.4001	17.0652	17.3309	16.6362	16.6187	14.2951	16.2506	17.2142	17.0383	18.1502	17.4307	18.4805	17.4306	17.4761
PFN1	10	20.3857	18.7128	19.6304	21.4476	19.1593	20.9024	20.3752	21.4221	21.4324	19.7789	20.68	22.1363	22.0789	24.1719	23.6096	23.867	23.6649	23.1825
PGAM1	4	13.9941	14.0621	13.4902	14.3891	12.5611	14.0567	12.9733	14.0721	12.0591	13.9662	12.3445	18.2706	18.2398	18.7263	18.1175	18.5571	18.5663	17.886
PGD	9	12.5368	11.8628	12.644	16.2518	15.9035	12.873	14.7696	11.8297	15.5135	12.7363	14.2836	18.4801	17.015	18.7821	17.9349	18.8465	18.3976	17.6033
PGK1	17	14.3061	15.4489	14.4583	17.3964	17.9941	16.4947	16.5618	16.2136	16.6906	14.1327	16.6647	18.8927	18.0724	19.9281	19.1593	19.9153	19.3573	18.8714
PGLS	2	11.4741	13.0852	13.7464	12.8367	12.3354	12.1272	13.1436	14.4335	13.9386	11.6996	15.8627	15.8362	14.8304	17.1695	16.4423	17.2703	16.0189	15.5796
PGLYRP1	6	14.3912	18.6195	11.5475	16.6	17.7204	13.4168	18.0242	13.1572	17.3715	14.1245	17.6037	18.7296	17.8208	19.1535	16.6915	17.621	18.0165	16.7937
PGLYRP2	23	23.1457	23.2961	22.953	22.5754	22.6736	22.6518	23.1612	23.0886	23.2821	23.4425	22.8764	21.6276	22.6209	21.8764	21.4825	22.8385	22.5141	22.8034
PGM1	10	13.6661	12.7165	16.7106	15.9597	17.3247	17.7348	15.5747	18.3931	15.5532	13.2817	16.8953	16.6817	16.3648	17.612	17.1327	18.0052	17.4864	17.1599
PGM2	7	14.7791	13.0219	14.8284	13.3073	11.6751	14.1297	13.8113	13.6612	14.349	13.4692	11.929	18.5014	17.586	18.1763	17.4705	17.9806	17.8735	18.5398
PGRMC2	2	12.9796	15.4959	13.2588	12.271	13.8102	12.8599	12.3084	12.7269	14.859	13.202	15.7808	17.2071	13.8935	17.3092	16.4263	17.8084	15.7806	16.1518
PHB1	3	14.2014	13.7328	12.7006	13.8833	13.8926	12.1299	12.3858	12.8217	15.1688	14.4236	13.8147	13.4848	15.5977	14.1613	17.1415	14.0929	13.7632	12.4429
PI16	9	14.0994	16.7728	13.8231	15.9981	12.992	16.8726	16.9933	16.9588	11.0324	14.5409	17.1727	16.3958	17.3962	16.3432	16.3133	16.7161	16.8018	17.2744
PI4K2A	12	12.6081	14.1407	16.28	13.491	12.7371	12.5499	13.3381	11.6634	14.2977	14.688	13.6847	18.5629	17.6284	19.7831	17.8589	18.91	18.465	18.8124
PI4K2B	3	12.6076	14.9138	11.474	12.7106	13.3236	12.9796	15.6227	11.7657	14.4795	14.2117	13.6238	15.4646	13.9688	16.5408	12.9741	15.8036	15.6961	16.4289
PI4KA	6	13.938	12.3402	14.521	12.9809	12.9227	13.6157	12.4689	13.3686	12.5075	12.5109	15.0947	16.4435	12.4182	17.5806	16.9431	17.5642	17.3609	17.1448
PIGR	30	22.3752	22.2185	22.3294	21.8307	22.0789	22.1269	22.7995	21.895	22.3936	22.2564	22.5592	24.1253	22.5662	23.632	23.848	21.4118	21.3592	23.5983
PILRA	2	17.6975	18.1597	13.7217	15.1493	12.5671	11.8925	17.9439	12.4844	13.5871	13.5304	13.8084	13.9781	15.5051	16.9032	13.4022	15.1551	15.1188	12.8278
PIN1	2	13.3119	11.9475	14.6789	11.7528	11.7049	13.108	14.0711	13.966	13.9977	15.2431	15.872	18.3997	16.5961	18.2695	17.5532	17.9629	17.4924	14.1177
PIP	2	12.2703	12.2109	12.6378	12.5024	13.9498	12.0351	13.8973	14.466	14.223	13.171	18.786	12.9185	19.6588	18.9437	18.9716	19.2034	19.382	13.0709
PIP4K2A	5	12.9851	13.0127	12.8834	12.8043	12.8937	11.5101	11.572	14.0085	13.7389	13.095	14.2251	19.0039	17.8614	19.6675	18.9037	19.2546	19.2814	19.7411
PIP4P1	7	15.5967	12.7877	15.1256	13.7401	14.7998	14.1313	15.3427	13.7472	12.6237	13.2897	13.5407	17.8554	16.2463	18.4086	18.2874	18.231	17.8194	17.6774
PIP4P2	8	14.0819	15.4291	14.6042	16.2858	15.9009	17.3576	16.4108	16.4772	16.5161	16.4635	14.5854	18.9991	17.2464	19.8668	19.369	19.6009	18.7699	18.0749
PIP5K1C	2	12.9434	13.5378	13.5573	14.0401	13.3741	14.174	14.1832	13.8351	14.0765	11.0011	14.8265	15.0638	12.8841	16.8963	16.9382	16.6117	17.5746	13.8095
PKHD1L1	42	17.7254	17.4176	17.5082	17.5821	17.3006	18.1414	17.9315	17.7912	18.0613	17.057	17.1261	17.5492	17.5749	18.0356	18.298	18.3995	18.4606	18.6601
PKLR	4	13.3924	12.6097	13.0905	12.7208	15.8376	13.3032	13.6614	13.995	12.479	13.6243	11.4101	17.4842	17.584	17.2025	12.7125	16.9922	13.6715	17.1828
PKM	32	17.9097	18.5099	18.068	18.9232	18.9163	18.6093	18.6891	18.6565	19.0849	18.7724	19.2708	19.685	19.0793	20.7389	19.9601	20.7223	20.4476	20.1581
PKP1	10	13.4384	12.9033	13.2354	15.5353	17.513	15.5103	13.3482	12.9265	12.6384	13.3215	13.3928	14.5321	16.6853	14.6312	13.6156	16.206	15.8808	14.5198
PLA2G7	12	17.3166	17.7966	13.9943	16.4874	16.3538	16.8376	15.7117	18.0661	15.8498	15.1987	12.7891	16.9436	17.9758	16.7024	17.4292	16.449	16.5104	16.8126
PLAT	9	13.8936	13.7543	15.5213	15.3381	13.6058	16.117	11.9369	14.2698	14.1928	15.9862	12.6497	14.322	13.5651	13.1209	14.193	13.4997	17.8824	14.0682
PLAUR	6	14.0291	14.0295	13.4678	16.5083	14.0365	13.8597	12.3952	15.0418	14.2803	15.2829	13.9698	18.0196	14.2836	18.6975	18.0319	18.5758	18.5987	15.5609
PLBD1	12	12.6378	16.7966	16.8933	16.4001	15.5978	17.7619	12.7797	14.6594	15.7682	14.17	13.5901	17.8926	17.4824	19.4668	16.6986	18.1071	17.6884	17.1621
PLCB2	7	15.0076	22.9477	12.9904	22.5708	22.2155	22.4273	14.3592	22.6628	22.8269	22.5427	15.133	22.3376	23.0241	22.019	21.8764	22.1765	21.6497	22.9477
PLCB3	5	14.148	12.2436	14.359	13.4394	11.7871	11.4281	13.164	14.8213	12.3076	14.1837	13.3695	15.7041	13.73	15.9818	16.1089	15.7933	16.4285	15.8708
PLCG2	6	12.7381	15.2975	14.8953	12.1259	13.3884	13.7286	13.3481	11.9813	13.4839	14.0816	13.9246	14.1035	17.7158	17.4465	17.294	16.7981	17.9897	14.8385
PLCH1	3	18.6434	19.8814	19.2744	18.5979	14.6778	18.7839	19.1723	19.8456	19.7773	18.5097	19.8415	18.5909	19.07	17.8897	18.1485	18.0109	17.4939	19.168
PLEC	4	15.9795	12.7723	13.6607	15.9521	13.988	12.4244	15.4969	13.0253	13.5863	12.3147	15.3942	15.652	17.8651	15.8866	15.0553	16.3192	14.5545	16.3818
PLEK	12	19.3296	12.9315	19.1008	19.0512	16.4551	18.263	19.0526	19.1128	18.6951	19.1089	19.7578	19.0377	19.6243	21.2707	21.5869	21.9171	21.7013	20.7553
PLEKHB2	4	13.2456	13.5471	12.7486	16.7057	14.962	12.5118	15.0404	14.3135	11.9419	14.1695	14.5007	16.9655	13.0817	16.8509	17.5791	16.4854	15.3142	15.7207
PLEKHO2	6	13.3319	12.9661	13.6168	14.4294	12.8829	12.8521	14.5637	14.408	12.9214	14.5637	14.694	16.0005	15.3417	17.2656	16.9201	16.8964	17.3227	15.6191
PLG	82	25.9157	26.4923	26.1015	26.9428	26.6865	26.0609	26.5374	26.8741	26.7389	26.0526	26.1135	25.9847	25.7492	25.4738	24.5926	25.2021	25.1833	25.767
PLIN3	4	13.6692	12.5965	14.0755	12.0341	12.882	12.4152	13.9436	12.7168	13.8278	12.3953	13.5601	17.6152	18.1052	17.273	16.831	17.2389	17.1838	15.4455
PLIN4	4	13.5249	12.1144	14.0141	12.5551	13.6269	12.8149	14.5652	11.3086	12.2069	14.9105	14.4683	13.3388	12.6164	14.9609	12.5918	12.0334	13.4532	14.1691
PLOD1	7	17.6137	16.0265	16.7234	16.3336	16.7115	15.9107	15.1772	15.9224	16.4995	16.4982	17.4846	16.4677	12.6508	14.2788	13.1241	12.7118	14.5476	16.5796
PLP2	1	13.9916	12.6808	14.3357	16.4548	12.6879	13.135	13.0656	13.6677	14.2098	13.3437	14.5661	19.432	18.6864	20.9098	20.68	21.2006	20.9243	16.7427
PLS1	2	13.4597	16.4002	16.7892	11.6252	15.9289	16.2969	15.9942	11.3066	18.1626	13.9968	15.3678	14.1665	15.497	15.4943	14.0645	14.2083	14.1833	12.9446
PLS3	9	16.0337	15.1446	13.7213	13.1961	12.8278	16.7001	12.4301	14.0683	16.414	14.9834	12.6665	14.1456	13.624	15.7698	16.1317	16.038	16.1578	14.7143
PLSCR1	3	12.767	13.2096	12.6755	12.94	12.0535	14.2798	14.1932	12.9109	11.7401	13.8415	14.3999	19.4251	18.1225	19.9068	19.1596	19.2591	19.3952	17.4899
PLSCR3	2	13.7639	14.6782	12.8109	15.0255	14.19	13.1325	11.9792	12.074	14.6974	15.1857	13.3409	13.7237	13.5735	13.9086	14.3911	12.8745	14.8367	13.1968
PLSCR4	3	15.1539	13.6462	11.7486	12.0981	13.4889	14.3971	12.7653	12.3394	11.8039	13.8528	12.9397	18.1404	16.322	17.3571	16.8029	17.4014	16.7881	16.8473
PLTP	18	21.2877	21.5777	20.8423	20.8651	21.1395	21.6276	21.2989	21.4015	20.9672	21.6843	21.417	21.4273	21.7594	21.2006	21.5213	21.2764	21.0691	21.7634
PLXDC2	9	19.1098	15.535	19.1076	17.0129	12.5122	17.212	18.8775	17.76	13.6705	12.7083	21.2125	18.7566	17.7972	18.6428	18.0571	18.4605	18.1527	18.6172
PLXNA4	14	13.1257	11.4675	19.7349	16.0182	11.977	16.246	13.3795	13.9869	14.2567	13.7825	11.9839	17.1774	16.4376	18.0929	17.8471	17.8989	18.0865	18.0555
PLXNB2	20	16.0173	13.5377	13.4021	14.5339	13.9353	16.2378	15.3382	15.9186	15.5182	13.6906	16.0687	16.6254	16.2701	17.2039	17.137	17.3033	18.0207	17.0848
PLXNB3	8	13.2528	13.1462	14.3083	17.028	12.5122	13.5019	13.7387	13.696	13.506	15.2104	15.2519	14.0288	13.619	17.5891	17.9317	17.4573	17.8413	17.8571
PLXNC1	5	13.5229	12.7247	13.8913	12.8176	13.3618	13.4249	13.552	15.058	12.6712	13.3586	15.7025	15.0113	13.59	15.3181	13.5486	15.0358	15.6248	12.2133
PM20D1	12	17.4808	15.5303	17.4721	19.5532	18.348	17.3225	12.7975	12.4765	16.6805	17.9768	13.4275	15.9755	17.3598	12.1265	17.1647	17.3738	14.2652	15.325
PMEL	1	18.343	18.4003	14.2901	20.0156	21.4067	16.4608	15.5703	18.4375	18.3669	18.9301	13.8976	18.8443	18.4222	18.8695	17.3817	17.0503	16.7924	18.8097
PMVK	2	14.4766	12.9571	16.1213	17.7992	17.3692	15.2884	14.5793	16.4893	17.2774	14.0884	18.2009	17.6676	15.3472	17.2528	16.5335	16.5052	12.9711	16.0062
PNKD	3	14.3649	13.2557	13.4197	11.2746	13.2664	13.3188	13.2788	14.2143	12.2858	13.0345	13.1882	15.4902	15.3125	16.0117	15.8214	16.2812	15.3406	13.7427
PNP	17	14.2928	13.6978	14.3972	17.7554	12.8331	16.4683	12.8067	17.0888	16.9451	17.5315	16.7347	19.0934	18.2169	19.6689	18.7472	19.9882	19.1611	19.1745
PODXL	2	13.9537	13.8937	14.1584	13.4226	12.9659	13.1494	14.2188	12.0833	14.1101	15.0233	14.1237	17.9013	18.0308	17.6274	18.2363	16.7588	18.1325	18.1083
PON1	13	24.6209	24.6757	22.9152	24.141	24.7745	24.6096	24.217	25.1795	24.0854	23.4551	23.6096	23.5983	24.4551	24.239	24.6209	24.8336	25.1527	24.5812
PON3	14	19.138	20.2302	18.4662	19.8259	20.1946	20.2066	19.7782	20.343	19.9882	19.7127	19.8606	19.5461	20.3321	19.9601	19.755	20.0559	19.9459	20.714
POSTN	13	18.5969	18.8507	18.5784	18.4405	18.6605	18.1196	18.8757	18.1361	19.1933	19.2679	19.3396	18.8358	18.3094	16.8735	17.289	17.9155	16.821	18.6117
PPBP	12	22.5451	23.2361	22.4324	23.2229	22.5117	23.1734	23.632	23.632	23.141	22.4041	23.0509	24.2679	23.1047	23.1363	22.8783	23.2961	23.5045	23.5285
PPIA	11	19.6695	17.546	18.6778	20.6886	18.4801	20.2066	19.6673	20.5356	20.4375	19.4186	19.7469	21.8987	21.4972	23.0071	22.8708	23.48	22.969	21.7915
PPIB	9	19.1272	18.7129	18.8919	18.4936	13.1132	18.9254	18.4788	19.1122	19.0921	19.1543	18.9684	20.2877	19.1382	20.5731	19.9882	20.7553	19.8362	20.2185
PPIL1	1	13.6639	13.7107	15.2347	13.8653	11.556	14.0119	13.5394	13.7415	12.681	14.3173	13.0554	15.3196	14.5455	17.7646	17.3281	16.8556	14.6168	14.1471
PPM1A	2	13.6009	10.8744	13.7809	12.1583	13.4778	11.3282	12.5338	12.9904	12.1456	13.1507	14.3551	13.0902	12.6419	16.0919	15.5893	16.0851	15.7354	14.7106
PPM1F	2	12.37	10.992	13.6497	12.2417	14.258	11.7418	13.8303	12.9748	13.7055	11.6102	14.1769	14.1469	13.5125	13.9177	15.0352	14.7387	15.1001	12.4372
PPP1CA	2	12.926	12.5724	14.8226	12.5992	12.6101	14.5953	14.4805	13.2577	12.607	14.1791	14.6184	16.5024	12.2015	17.3443	17.4763	17.518	17.3504	12.6909
PPP1CC	2	12.823	13.1431	13.6071	11.791	13.2041	14.7281	13.4591	13.2932	12.1278	14.0152	13.8906	14.9218	12.8424	17.5848	17.3948	17.3685	16.5523	13.099
PPP2R1A	6	12.5534	14.7294	14.007	13.7512	11.0209	13.2564	14.0185	11.5798	14.5259	15.2583	13.4432	17.7513	16.9851	18.4162	18.3017	18.5124	18.2249	13.0564
PPP3CC	1	13.4587	14.0105	15.145	12.285	12.5122	14.8634	13.8466	14.3611	14.035	14.444	13.4994	14.7955	11.871	15.5812	15.4422	15.5394	15.3353	13.5818
PRDX1	7	13.0375	11.3652	15.5695	18.1494	14.7957	17.2924	16.5422	14.7389	11.7869	13.5841	14.9453	18.8087	18.624	19.4413	18.3987	19.3196	18.6656	17.9808
PRDX2	12	17.0997	17.5404	18.1035	20.9388	18.358	19.1306	17.6688	19.3663	19.7943	19.642	19.5678	21.3699	20.8346	21.5869	20.0156	21.5777	19.9459	20.1332
PRDX3	3	12.933	13.3779	12.7772	12.312	14.5181	13.7909	14.1632	12.6839	13.431	13.8903	14.8306	13.5765	14.3831	13.8232	12.8071	12.9332	13.0615	13.7806
PRDX4	4	13.3172	14.7418	17.3123	12.2147	16.7588	15.7559	12.0535	14.3575	13.1256	15.082	17.532	17.5678	13.7567	16.4923	15.9006	16.7034	16.3564	17.5141
PRDX5	6	14.1381	13.0319	11.3826	12.4798	14.1322	13.4396	16.0718	12.8334	12.9026	14.8828	12.3751	18.5248	17.4895	19.2215	18.1282	18.9266	18.2601	18.2434
PRDX6	18	17.6125	15.5489	16.8374	18.9532	17.0929	17.421	17.8313	18.2611	17.9275	16.9733	18.1342	20.2535	19.7534	20.8113	20.1946	21.3752	20.5545	20.3101
PRG2	9	16.0408	18.254	18.094	17.427	17.7343	17.4785	16.9313	17.8801	18.0186	16.6358	17.3142	19.8222	19.2478	18.4251	19.3666	17.5359	17.8397	18.7304
PRG3	1	13.5032	14.3119	13.6633	13.9287	13.644	12.7799	13.192	12.6262	14.2163	14.6431	13.8774	19.217	14.9178	14.863	17.7071	13.3995	15.774	14.21
PRG4	32	21.3321	20.0821	20.9171	19.6327	19.2276	20.6186	19.5621	20.8876	19.7322	20.7715	20.0156	20.2989	20.1079	19.201	19.8695	19.442	19.2512	19.599
PRKACA	2	15.1203	12.5545	12.7709	16.5168	13.1031	13.0688	13.3967	12.0996	13.6441	11.6972	14.5096	13.9937	13.5127	16.5539	11.9908	16.2549	16.0557	13.6775
PRKACB	4	15.2552	12.5922	14.8714	11.0491	13.5426	14.2431	13.0206	11.394	13.4402	12.9219	15.1164	12.8419	17.182	17.5897	17.7987	18.0641	18.2278	18.6042
PRKAG1	2	13.9806	14.3159	14.359	13.6393	12.7026	12.71	13.3827	13.154	13.1691	15.4031	13.6731	15.681	15.2508	16.8266	15.1098	16.4885	15.9333	14.5611
PRKAR1A	7	15.5735	12.7094	14.5113	13.2493	13.1584	12.7946	13.4356	13.2083	15.9546	12.8943	14.4171	17.7684	17.6108	19.8475	19.1909	19.749	20.1332	18.2442
PRKCA	5	14.3649	13.4821	13.78	14.7366	12.1964	12.2801	13.8736	13.1807	15.3052	13.6725	11.7538	14.1584	13.4789	17.5696	16.6691	16.316	16.7707	17.4057
PRKCB	7	13.4889	11.9759	12.8627	13.0726	14.5763	14.3903	14.2422	13.57	12.0392	13.452	12.0893	16.7428	16.4573	18.7709	18.4459	18.6808	18.4429	17.9617
PRKCD	5	12.2461	12.9625	14.4662	16.4306	13.5521	14.5763	13.0768	12.274	13.8156	13.2712	12.6412	17.5226	14.1934	17.4879	17.0165	16.4615	15.7021	17.2015
PRKCSH	15	12.7034	13.1482	14.3345	16.7001	12.5219	12.7987	13.1872	13.0324	12.223	13.3246	14.2932	16.9918	15.7074	16.7349	16.44	17.2189	16.457	16.4167
PRKDC	33	14.9948	13.3008	12.5542	14.6163	15.7591	12.5979	14.7945	18.1557	13.0793	18.5269	13.0622	16.3091	16.396	17.1915	13.856	15.2652	15.622	15.3694
PRMT5	2	15.0334	10.4642	13.3334	15.911	18.1303	13.5754	14.698	18.1236	18.4884	13.9695	10.8278	18.5356	13.3654	17.9978	18.208	17.9382	14.5823	17.8555
PRNP	2	14.9098	12.5693	15.3271	12.7743	14.2764	13.9777	13.4545	13.0356	12.9641	14.3748	12.0841	14.4323	14.5814	14.8816	12.6766	15.1354	16.1191	14.8298
PROC	11	19.076	19.3594	19.7729	18.7004	18.6719	19.2323	19.1645	19.2375	19.0955	19.3114	19.5623	18.7314	19.2028	18.739	18.5359	19.4536	18.2735	18.594
PROCR	1	16.9358	17.0157	17.5138	15.8074	17.1087	18.1106	16.3813	16.744	16.3801	17.0199	19.3678	16.9715	16.8194	13.2756	15.4098	16.3017	15.401	16.7486
PROS1	45	24.5812	25.5696	24.7645	26.217	26.0732	25.7594	25.6622	26.002	25.9628	24.6811	24.7024	26.0526	26.038	25.6811	25.8647	24.945	24.0609	26.0422
PROZ	19	20.1946	19.8414	19.8783	18.9848	20.4476	20.6364	20.0559	20.0426	19.9882	20.6886	19.4114	17.9149	19.8423	18.9303	18.6224	18.7282	16.0178	20.0691
PRPF19	4	15.0304	13.152	20.1332	12.8284	12.3561	12.9898	14.8898	13.7979	12.0321	13.3751	12.1281	17.5034	16.2259	16.7117	15.793	16.5812	12.8126	11.5237
PRPS1	1	13.545	12.9801	14.3297	14.7525	13.2682	15.0098	13.8138	12.1954	13.3406	15.1743	14.8834	12.4509	12.5261	15.5954	15.5862	15.8089	13.9708	13.5915
PRSS23	2	14.2389	12.619	14.2378	16.0461	14.6856	16.0253	13.6425	15.3323	13.7399	14.7139	14.3392	12.024	13.3371	16.2517	14.3683	13.3449	14.2138	16.5405
PRTN3	4	18.6102	20.5261	20.7307	17.5591	20.002	20.5261	19.0776	18.5139	19.0434	19.8085	20.5069	20.9098	18.8553	20.5069	18.3697	19.5135	18.0855	21.1395
PSAP	5	14.4599	17.5558	14.7849	15.6882	13.3918	17.1484	12.7755	12.5066	12.5408	17.4722	17.8801	18.3839	16.795	17.8399	17.1689	17.5547	17.1487	16.7919
PSEN1	1	14.8065	13.09	13.0332	12.5423	14.0092	12.713	14.9821	12.2752	12.1125	12.4458	13.0724	15.7048	12.0487	16.3586	15.6925	15.8043	14.8789	14.6843
PSMA1	16	16.8383	16.5966	18.4071	17.8707	17.9914	18.1799	17.7263	17.6383	17.6764	17.7008	18.4393	17.4351	17.5919	17.1483	17.0923	17.4309	15.3783	17.9255
PSMA2	9	13.8871	12.6327	19.2511	18.5219	18.2155	18.1551	17.5222	17.5042	17.7561	16.427	17.4423	18.6896	14.11	17.8498	17.0543	17.9489	16.2188	17.5314
PSMA3	8	10.5558	12.8297	19.4137	18.436	18.9345	18.9411	18.7356	18.2132	18.7086	18.7426	19.4483	19.0911	18.7925	18.2826	17.6905	17.977	14.1831	18.8733
PSMA4	11	17.3963	17.3747	19.6522	19.1679	20.1457	19.1218	18.8135	18.6845	18.8627	17.8939	18.7983	19.0478	18.7224	18.8707	18.2913	18.7982	17.6369	18.9561
PSMA5	10	16.0584	16.0039	18.2528	18.2159	18.2188	18.3368	17.5298	17.6355	17.9464	16.5647	17.9104	18.2569	17.4765	17.8936	17.0946	17.5231	16.3287	17.8942
PSMA6	13	17.307	17.671	18.9875	19.1902	19.4103	19.406	18.8996	18.8425	19.3227	19.1611	19.2663	19.3674	19.0757	19.1075	18.8859	18.9365	17.7303	19.2535
PSMA7	8	14.1603	13.5002	18.898	18.9158	18.3041	19.2327	18.6482	16.9141	19.0816	11.892	14.4059	19.2849	19.3031	18.893	18.6125	19.1012	18.8226	18.1913
PSMB1	9	18.576	18.2341	21.0156	20.0691	20.6186	20.2419	19.9459	19.4851	20.1206	19.2778	20.1825	19.9028	19.1695	19.0946	18.4523	19.2378	13.4536	19.9211
PSMB10	5	12.4249	14.765	16.7708	16.7248	17.0968	16.8131	16.8286	16.374	16.7647	15.7795	15.5945	16.9896	17.0598	16.5672	16.3093	16.1668	16.0651	16.7029
PSMB2	6	18.4591	18.2508	20.4476	18.5238	18.7905	19.1606	19.2849	18.0028	18.7329	18.5832	19.4634	18.6139	17.7673	18.1268	17.3001	18.092	16.7377	18.0882
PSMB3	9	15.6559	16.0611	18.3068	17.8772	17.5396	17.8709	16.373	17.4179	17.4353	15.9023	16.7193	18.9117	18.9753	18.507	18.2494	17.8988	17.7487	16.8819
PSMB4	8	13.9607	13.2862	17.6356	17.9178	18.1459	17.7344	16.8633	17.3956	17.6547	15.8516	17.8311	18.8828	18.1265	18.1451	17.8082	17.9724	17.6014	17.8829
PSMB5	11	12.06	14.2719	15.7713	16.9765	16.3179	16.4387	15.9923	15.7901	16.4925	15.7893	16.767	16.2218	13.1613	16.0049	15.4785	16.3999	13.8626	16.542
PSMB6	3	14.2881	12.9291	18.7843	18.4635	18.2155	18.2689	17.0884	17.8697	18.2113	16.8631	18.3921	18.3812	17.9581	18.0635	17.6555	18.3066	16.4946	18.5149
PSMB8	11	20.714	13.498	21.7389	20.2302	20.8191	20.3752	20.1704	20.343	20.5261	21.4476	21.6364	19.9119	13.9376	20.5638	13.5751	13.5085	13.4735	21.6886
PSMB9	3	13.3464	13.1915	16.5709	13.1084	16.3997	14.7479	16.7021	13.4316	12.3926	13.5691	14.8881	15.9827	14.7457	16.6517	16.2816	17.0032	13.0922	14.4699
PSMC2	3	15.2257	16.1002	13.1861	16.1053	16.6637	16.8666	12.7979	14.5368	16.2374	17.0766	15.1271	13.7772	12.8339	18.1235	14.3339	18.0438	13.7408	17.3076
PSMC3	6	13.6552	11.6201	13.4413	12.9082	13.4509	14.5179	16.7587	12.4863	14.4058	13.5615	14.1274	15.7508	13.9525	16.0912	14.1306	16.4985	15.4508	13.0653
PSMC5	5	12.4516	13.5882	12.8953	14.8963	13.6194	11.9611	13.155	14.1074	13.1843	12.4205	15.1228	15.7725	13.8869	15.9803	14.8447	16.5027	14.7416	17.0566
PSMC6	4	13.5703	13.081	14.5165	15.7222	14.4919	14.4145	12.8277	11.6949	14.5022	14.8245	13.3903	13.7877	14.5558	14.1401	14.7866	14.4205	13.3502	11.0599
PSMD11	3	12.1482	11.0677	12.7395	13.3947	14.583	11.8896	13.9207	14.9217	14.958	14.1231	14.3212	15.4085	13.2178	15.8124	14.348	15.1951	13.2584	15.5896
PSMD13	3	15.054	13.9659	14.1537	14.4324	13.3096	12.5428	13.0744	13.4875	13.4615	12.7949	14.7292	14.1076	15.223	15.8329	13.2288	15.014	13.4046	15.9421
PSMD2	6	14.4181	12.5511	12.7682	12.3322	15.3471	13.4971	13.7254	14.7133	14.2284	13.5286	12.3012	16.814	12.793	16.6046	16.0203	13.1278	17.6005	16.6547
PSMD3	5	15.1281	12.6512	14.991	13.201	12.7329	12.6828	13.5049	12.6475	13.7773	12.8953	14.0342	13.907	12.7757	15.2706	13.5397	14.5873	13.0636	14.8265
PSMD6	4	14.5157	12.8157	13.8673	14.7245	14.5514	14.3969	13.7407	12.3785	13.8979	13.7234	14.0455	15.0097	13.5954	15.8533	14.0035	15.3325	14.4265	15.9831
PSME1	7	13.3152	13.7044	14.3847	12.3543	13.6241	13.8505	14.4886	13.0425	11.2305	13.9093	11.7726	17.1863	16.8968	17.6378	17.7435	17.7917	17.1771	12.7798
PSTPIP2	6	15.2424	13.0703	14.3682	13.8919	12.1617	13.8377	15.1083	19.2988	17.1039	14.482	13.914	14.7537	17.7	17.4076	17.0489	17.5499	17.5165	13.6176
PTGDS	4	19.0545	18.4438	18.807	18.505	18.8353	19.2989	18.7188	18.4009	19.0985	18.8407	20.6276	19.6418	20.0559	18.6303	17.7133	18.2386	18.3835	19.3518
PTGES3	2	11.9473	12.2955	15.0348	13.6469	12.6466	13.63	13.1974	14.4875	13.2822	12.2115	12.7509	13.6333	12.5214	17.2235	16.5901	16.3026	17.3511	16.0131
PTGFRN	7	13.0855	13.0961	14.8426	12.9867	12.8599	12.4097	12.9895	13.1603	12.9158	14.7904	12.7371	12.6599	12.2135	14.1293	14.0778	15.5583	14.8748	14.3896
PTGS1	8	12.2765	13.3243	11.9964	13.072	13.5437	13.0582	15.1776	11.6272	14.6981	14.2246	11.8951	17.9244	16.8273	18.3931	18.3454	20.5261	17.6098	18.0124
PTPN23	16	14.332	10.4337	15.6592	16.5174	13.4253	13.6704	15.3872	11.2275	14.4202	14.0776	13.8621	16.0165	15.968	18.0064	16.6148	17.7368	17.267	17.3678
PTPN6	18	14.2854	13.8256	12.6191	17.3899	13.2642	17.6323	17.8074	18.0082	17.7459	19.7835	15.069	17.9921	17.8231	18.9536	18.7961	19.1232	19.5542	18.0085
PTPRA	12	13.5042	10.2559	14.3539	13.3756	13.6386	17.9045	13.3394	12.4428	14.2694	13.9228	14.2269	18.3402	18.6767	18.7288	18.932	18.9418	19.2615	18.5071
PTPRC	47	11.7002	13.0209	14.2549	17.8479	16.2506	17.2571	17.0722	16.8575	18.2431	16.288	17.9246	20.6364	19.7176	21.0088	20.6186	20.4576	20.9951	19.4441
PTPRF	14	16.3476	15.8722	15.9334	15.8012	16.7539	16.5386	13.0373	15.6106	16.3113	16.3293	16.1293	16.1463	16.3099	15.6797	16.0134	15.9512	16.2782	12.6556
PTPRG	4	14.4814	17.5339	14.4821	13.4842	11.7033	17.2105	12.802	16.9563	16.6817	15.2789	13.6915	17.0209	17.3052	16.4469	13.4805	16.6531	16.5197	16.7793
PTPRJ	37	14.0836	12.6329	17.5628	17.9038	16.9782	17.964	17.1386	17.8811	17.4809	14.6604	17.3545	19.5269	18.5774	19.77	19.8358	19.9601	20.3857	18.7885
PTPRS	3	13.832	13.3262	14.5724	14.0154	14.3744	14.8439	12.945	13.9406	14.1471	15.2309	15.7544	12.799	14.0345	13.6288	12.7982	14.5359	13.8859	11.2502
PTTG1IP	4	18.483	18.9422	19.3093	21.7756	20.2535	21.0088	19.5678	20.6971	20.2419	19.0948	19.6584	21.5261	20.6276	22.3805	23.1931	22.3321	22.9548	21.654
PTX3	19	18.748	17.1475	16.0835	15.8324	18.7075	16.5245	16.0707	20.8876	14.7068	12.951	16.3051	19.9882	17.369	22.0821	17.2404	18.6221	16.9777	20.1206
PVR	2	14.1306	13.1521	13.2056	13.3467	13.7071	12.1528	12.1398	11.8208	13.6153	13.0739	12.864	12.7768	14.8158	14.022	13.2728	13.9467	13.9082	12.4851
PXDN	29	16.3089	16.0792	16.7456	16.0809	16.455	15.8374	16.6663	15.0354	16.822	16.8405	16.4664	20.3962	15.9665	15.6686	16.8635	15.6932	15.4489	15.4684
PXDNL	2	12.9192	11.0943	12.1825	17.4985	14.9905	12.5398	12.9562	11.9869	13.1549	13.5346	14.276	18.5134	16.8106	16.5436	16.4516	17.3504	15.8881	14.6802
PYGB	12	15.746	15.0759	16.0965	17.5705	17.9966	16.3888	14.3057	16.1214	13.9039	16.081	17.1883	17.2375	15.9141	17.3199	16.4296	16.8546	16.8779	17.0281
PYGL	7	18.2748	18.1359	16.792	14.889	17.1407	15.858	13.7254	16.068	16.475	14.7237	14.7622	17.1123	16.4504	17.7198	16.823	16.7909	17.1317	18.1129
PYGM	13	12.7196	14.8493	17.6945	16.1377	17.7019	16.4396	13.5733	16.9028	13.9544	15.3671	18.3466	16.8017	15.0116	14.0036	13.9892	14.0706	13.3477	16.9814
PZP	56	20.0426	23.0071	24.7234	20.9171	22.3805	24.1488	23.6431	24.5105	24.0772	18.8598	22.2764	22.5404	24.0609	24.2535	23.895	22.6342	20.5638	22.5615
QSOX1	27	19.7089	19.9742	20.2419	20.5823	20.1946	19.7343	20.1457	20.5451	20.3321	20.1704	20.0821	20.7715	21.1395	20.1825	20.1704	20.6971	20.1206	20.5069
RAB10	10	18.42	16.7601	18.0472	19.348	17.5917	19.7125	18.3922	18.9856	19.0388	18.497	18.6513	20.2066	19.5726	21.6231	21.1457	21.2933	21.1457	20.7715
RAB11B	2	14.6596	14.2898	14.774	13.1929	12.3749	13.7592	15.0239	14.0552	18.2715	14.3731	12.7721	18.9371	19.924	19.6531	19.3067	19.4789	19.592	18.8898
RAB13	3	15.358	12.772	12.9795	13.7066	13.0211	12.7283	13.4961	13.9421	13.7536	14.6652	13.6676	18.3373	16.2257	18.3516	18.4394	18.5192	18.3139	16.5081
RAB14	16	13.6625	13.2431	14.4701	18.4812	13.3562	17.7081	13.8481	17.4384	17.4449	13.6394	15.1983	19.8956	18.9314	20.7796	20.0821	20.6628	20.1332	19.7695
RAB15	1	14.3007	12.9275	14.407	21.0292	14.0531	13.8227	14.0654	12.5098	13.1747	14.0747	11.9529	22.3045	21.6929	23.895	11.9511	13.2207	23.3511	14.5639
RAB17	1	16.7399	15.3654	15.2636	15.6315	15.4632	14.5356	16.7901	14.4141	14.7146	14.8593	15.2505	14.8763	15.6493	14.9738	11.4585	13.0072	14.8502	15.5666
RAB18	5	13.7772	15.1431	13.1434	12.8225	13.3059	14.8626	13.4957	12.4449	13.2303	14.9178	13.7036	17.5087	16.7387	18.4495	17.6372	18.6272	18.1104	17.7438
RAB1A	6	15.5957	12.6143	13.1323	15.74	11.4587	13.9963	14.406	17.8952	13.0168	12.9136	13.3555	16.9168	16.0448	17.9149	18.4269	18.1401	18.0789	15.5729
RAB1B	2	14.4588	12.3259	12.8463	13.2812	12.6534	13.6361	13.6476	14.7422	14.1327	14.0725	12.8929	15.9573	14.6869	16.781	16.4279	16.5748	15.1494	15.9667
RAB21	8	16.9562	12.4397	13.7031	18.1242	15.3889	17.8745	17.0073	16.7985	17.0452	17.1502	17.0969	19.3905	18.107	20.0559	19.3228	20.1206	19.5231	19.5214
RAB27A	8	13.1858	12.582	13.9255	15.0417	15.0101	15.8387	12.0872	12.8426	13.3601	12.3644	13.6907	19.3335	14.1977	19.5155	18.8307	19.5684	18.8939	17.3009
RAB27B	9	19.1732	15.379	17.9022	20.2535	18.3307	19.9459	18.722	19.4528	19.1643	19.0998	18.9425	20.9024	20.3211	21.7634	22.2006	21.928	22.2155	20.9601
RAB2A	2	13.4265	14.6205	12.4176	12.846	13.1602	13.2949	14.4091	17.1878	12.4802	14.6521	13.7683	18.3673	18.0713	18.7775	18.8161	19.004	18.5589	16.9508
RAB2B	2	12.3347	13.61	14.3478	13.145	13.64	12.745	14.1109	13.5227	14.6901	11.8193	12.7771	18.279	13.071	15.8845	15.7945	16.5634	15.7303	12.7602
RAB31	4	13.0203	11.8188	13.1569	12.8182	15.1618	14.1754	13.6777	13.7877	13.6515	13.1929	12.7276	16.6005	13.2197	17.371	15.1449	16.5458	17.1095	12.6518
RAB32	6	16.9953	10.9365	12.598	16.898	16.163	17.287	13.8772	16.6232	16.3721	16.7828	17.3091	18.4816	17.3973	18.5366	18.7965	18.439	18.7202	17.3651
RAB35	6	20.4476	11.5518	19.9029	21.6051	19.5926	21.5309	20.3857	21.2593	21.6096	20.1079	20.6628	22.6606	21.6843	23.2096	22.4324	22.9495	22.4701	22.9477
RAB37	7	12.2137	13.3127	12.2343	16.9263	12.5812	12.1366	14.1116	15.7499	12.1724	13.3798	13.9891	17.0054	16.6424	18.2204	18.8495	18.6453	18.7329	17.3586
RAB3D	2	16.2518	13.0983	14.2739	13.0939	11.4929	18.8118	18.7816	13.8104	13.1223	12.03	13.924	19.5553	14.9477	19.5757	13.9486	19.195	12.5387	12.8931
RAB4A	2	13.0524	15.0208	12.4166	13.2114	13.6651	12.5063	13.5061	14.7418	12.0525	15.1931	13.9423	13.259	13.2297	17.1468	15.7188	17.1925	16.6837	14.158
RAB4B	4	15.5477	13.117	14.9809	12.9829	13.5957	11.718	13.893	12.8412	12.8269	12.545	14.2517	18.1614	13.3072	18.0194	17.2164	18.3028	17.3655	18.1604
RAB5A	4	14.1035	10.6837	12.9437	16.4337	11.4859	13.6065	12.6313	13.9628	13.3608	13.4787	14.2558	18.1576	17.5808	19.0651	18.4207	19.0343	18.9662	17.6169
RAB5B	5	14.9263	12.4418	13.7944	17.1387	13.2584	17.0372	13.4095	12.7943	17.0061	15.7854	14.389	18.7638	16.9102	19.4674	18.2375	19.2693	18.766	18.7368
RAB5C	8	12.4303	10.5245	13.0415	17.35	13.2706	17.5377	13.6955	16.557	13.8448	12.8707	13.0616	19.0479	18.1065	19.9882	19.5123	19.798	19.6469	18.834
RAB6A	2	14.7273	17.7133	13.1924	12.3445	12.6925	13.4995	13.2048	13.5603	13.2135	13.3683	13.8394	18.5065	17.8386	19.5282	19.7388	19.8377	19.557	12.9388
RAB6B	3	13.6803	17.7062	14.6045	12.048	13.2782	12.6602	14.0389	12.4	13.9095	13.2795	13.2242	19.0288	19.0133	19.6795	19.8379	20.2302	19.6552	12.9382
RAB7A	20	17.7149	17.1291	18.0384	19.5651	18.6592	19.6846	18.462	19.1587	18.9167	18.0132	18.4236	21.2361	20.2877	22.0224	21.4273	21.7995	21.5117	20.8113
RAB8A	5	14.5342	12.3584	14.3533	13.9951	13.124	14.8957	13.0385	13.6324	12.8042	12.3191	13.3156	15.1559	13.2934	17.7456	16.5299	16.9379	17.6055	15.3723
RAB8B	4	12.1391	12.4488	13.5707	13.4154	14.5719	13.7066	14.0343	11.9801	13.7972	14.0423	13.8329	15.3903	14.8552	16.0553	15.1319	15.7515	15.8848	12.4304
RAB9A	3	13.3717	13.7536	14.1476	13.952	13.169	13.007	13.9257	11.196	13.2974	15.5213	13.8457	16.613	14.5879	17.9214	16.7073	18.0268	17.7643	17.205
RABEP1	5	12.5784	13.3957	12.8478	13.8088	13.1504	11.7818	13.4953	12.9109	12.8213	16.014	14.7519	15.2351	13.305	16.2252	13.3092	15.597	12.9936	16.9342
RAC1	4	15.6276	15.0498	15.0132	17.5271	14.6149	16.5713	15.3562	16.748	16.5182	15.5648	15.6303	18.2561	14.0065	18.815	14.1952	16.0736	13.8307	18.6717
RAC2	5	17.8101	16.6374	18.4453	18.1423	17.4208	18.4392	17.6691	18.4204	18.3719	17.8985	18.238	20.1825	19.2281	21.0559	20.7876	20.343	20.68	19.629
RACK1	4	12.8262	14.5559	14.7539	13.2477	14.0612	12.0904	13.5415	14.2516	14.03	12.163	14.7899	14.8985	10.6435	16.0332	15.3883	15.4908	15.621	13.0462
RAD23B	1	13.7862	14.1119	14.0651	15.1793	14.2546	12.6796	13.542	11.767	14.914	12.3599	13.8808	12.417	13.2726	18.241	19.266	18.8485	20.5638	14.4847
RALA	3	12.9829	11.8745	12.395	15.1546	12.7161	13.277	13.0767	12.8576	14.0059	13.2447	13.083	17.643	15.7855	17.3145	16.9762	17.404	17.9612	16.3975
RALB	4	13.8192	13.9469	15.6477	18.0182	14.299	12.2543	14.6148	13.1533	14.8691	15.6362	13.2788	18.7738	17.9202	19.3159	19.045	19.1687	19.4335	18.3003
RAN	7	13.0074	12.8228	14.9007	16.2167	13.2014	14.6928	14.0241	15.373	15.1562	14.5111	13.5576	18.9236	17.482	19.0632	18.1337	19.6143	18.0539	17.8574
RAP1A	4	14.8331	15.4663	13.4	10.9445	12.4914	12.6713	13.2408	15.2597	14.023	13.9091	13.3022	17.8252	17.49	18.083	17.9468	18.3468	17.7707	16.3175
RAP1B	9	18.5344	12.5223	18.2488	20.8269	18.6244	20.1079	19.3728	20.7223	19.8843	18.3276	18.8123	21.4118	21.1269	23.3101	22.6757	22.9619	22.8839	22.391
RAP2B	4	15.0677	12.6046	14.7732	18.7149	15.9784	17.8036	16.1445	17.4128	17.66	15.0712	15.5298	20.002	19.0509	20.5451	20.1825	20.8727	20.5356	20.1457
RAP2C	2	13.6626	12.2036	12.5967	13.3421	12.2793	14.0859	15.7221	15.3166	12.6812	13.5568	14.9399	16.031	15.2347	16.1104	15.0341	15.5879	14.6858	16.2699
RARRES2	4	15.3997	13.6544	15.1828	18.1352	17.1091	16.2687	16.9056	17.5456	17.3162	13.7926	17.5776	18.2124	16.6195	16.5405	15.5092	16.2566	14.2583	17.2065
RASA1	5	14.5777	13.9202	13.9401	14.1073	14.3163	14.1421	14.4168	10.9453	12.1046	12.9668	14.4005	13.9485	13.7748	16.6428	17.2033	16.4032	17.146	12.7111
RASA3	25	13.1342	13.2188	14.1888	16.3288	14.036	16.2831	12.9887	16.5834	16.9756	14.9586	11.0109	16.8547	16.9993	18.8829	18.8899	19.1772	19.4393	18.0909
RASAL3	2	15.353	12.5399	13.525	12.9921	13.51	14.7754	13.4761	11.8666	13.7512	11.2183	13.5352	16.216	13.595	16.4736	15.6833	15.403	14.9883	12.9632
RASGRP2	3	12.3532	13.5042	11.6006	11.2106	12.8296	12.4272	11.5027	14.4704	14.4997	14.6027	14.2909	15.6457	11.6116	16.6654	16.7541	16.7645	17.0243	13.0848
RBP4	13	23.5983	23.6096	23.0625	23.6649	23.0207	23.1379	23.1285	22.953	23.4298	23.2821	24.0105	22.0292	22.8895	22.6649	22.343	22.9916	23.1472	22.0122
RDH11	4	13.892	13.9473	13.1366	18.0798	14.2146	11.2091	13.7325	13.2271	12.4737	14.5375	15.5388	15.4751	13.7147	16.9766	16.4169	17.7684	16.1756	15.7364
RDX	6	14.3349	13.3639	12.3936	13.6718	13.8656	12.252	12.6328	12.635	14.0957	14.5753	14.1718	17.304	17.0391	17.2581	17.3145	17.1437	16.9228	16.3244
RECK	7	14.5167	12.9951	12.9613	15.5747	12.8066	13.2422	13.0219	14.5084	14.0906	13.4942	14.3732	12.8686	14.9754	15.649	13.4257	15.6686	15.1374	15.1298
REEP5	3	15.4021	13.9157	14.2401	13.0929	12.7383	13.968	13.0116	11.0427	13.7419	14.541	14.0103	14.5359	13.4133	16.4689	15.5879	16.3537	14.1931	13.0936
REG1A	2	12.5641	14.1018	12.8491	13.7849	12.0464	12.5294	13.1385	12.6477	14.7132	12.0858	11.9775	15.2224	17.0105	14.4183	13.7423	16.0356	12.9577	13.7689
RELN	75	19.4844	18.4585	19.5816	19.903	19.1136	19.6689	19.7082	19.4941	19.716	19.9176	19.2822	20.3962	20.0292	20.0691	19.9742	20.2419	20.9672	19.641
RENBP	2	15.5515	12.9131	14.0844	14.2343	15.2427	14.5649	15.2232	11.6857	13.3676	14.1806	13.6403	13.2925	13.2517	16.688	16.1065	16.5297	16.1534	17.9808
RER1	3	13.7483	14.6786	14.6392	16.2735	15.1843	12.5167	12.6753	14.4546	14.8355	13.8414	14.2487	16.4051	13.8564	15.0004	14.667	14.4566	14.4604	16.4776
RETN	5	13.679	16.6038	14.128	14.377	13.693	13.6629	13.2457	14.1391	14.0069	12.5035	15.627	19.3053	16.8736	17.9454	16.5093	17.5168	17.4036	15.1167
RFFL	4	14.0457	12.0066	14.2231	16.6408	13.6232	13.9866	13.0588	12.4884	12.7434	11.4985	13.0156	16.7296	16.0069	18.1361	16.2454	17.7255	16.6691	17.1714
RGS10	2	13.0516	14.2582	13.8645	12.8236	11.8388	13.2779	12.8126	13.5083	13.061	14.1592	15.4347	13.3757	12.2045	15.6432	15.8621	15.5734	15.7186	12.5057
RGS19	3	12.1628	12.977	13.3545	13.2635	17.2462	12.8227	15.6227	13.9775	13.3603	13.8971	12.6346	17.2578	16.0021	18.1275	16.9948	17.6222	18.1401	16.6223
RGS6	3	13.5274	13.6876	14.2298	12.4276	13.046	14.9856	13.9095	12.2789	13.1695	12.8638	13.4256	12.2703	12.573	16.8148	16.6247	16.9232	17.2514	13.0822
RHAG	3	18.6667	15.831	18.3591	20.0559	17.7456	20.1206	17.8709	19.0702	19.2802	18.7683	18.4506	22.0756	20.0691	21.4221	19.9274	21.6584	20.2066	20.8651
RHBDF2	11	14.7309	12.9396	12.4227	13.5332	16.5382	16.5818	11.596	14.1357	16.394	14.3914	13.7416	17.6168	17.058	18.8859	18.9362	18.7666	18.7823	18.0315
RHEB	3	13.6291	13.6119	14.5198	17.8128	11.7294	17.9037	13.0835	17.7162	17.7092	13.5763	14.6165	18.3222	18.0804	19.0677	18.8056	18.6283	18.8639	18.8911
RHOA	3	13.654	13.5211	14.7699	16.4634	14.7724	15.2573	13.8477	15.7433	13.3508	12.9492	12.9462	18.7846	17.4903	19.171	18.5504	19.2455	18.9394	18.5535
RHOC	1	13.6275	12.0604	12.416	12.2018	12.4433	13.5502	12.8384	11.9247	13.116	11.8827	13.8496	14.9545	13.7107	17.7224	16.9423	17.0473	17.1891	13.4186
RHOF	7	13.8878	14.7086	12.49	15.5949	13.6405	13.3945	14.0672	13.4012	12.8538	15.5094	13.9051	17.2338	13.4542	18.5368	18.8214	18.8284	18.9303	17.509
RHOG	11	13.294	14.7638	12.2935	16.05	14.2318	15.1408	12.5308	15.4585	15.6593	13.2755	13.9213	18.6041	17.8743	19.4057	18.7198	18.9153	19.099	17.4085
RIT1	3	12.9843	13.8964	12.0803	12.29	14.0688	13.9145	13.9585	15.5168	14.9004	13.4178	12.8833	15.5062	11.4932	15.6998	11.911	15.9765	16.1806	15.1407
RMC1	6	13.5577	11.7344	14.3149	17.9993	16.3867	13.2778	12.7338	12.6755	13.5838	16.2965	12.9122	16.5264	16.575	17.596	15.6792	16.9295	15.9545	16.3271
RNASE1	2	17.2321	16.6907	12.6318	16.4439	17.6857	16.6466	15.1108	17.1142	17.3288	15.1993	13.2524	18.1293	18.5601	18.0526	13.7438	17.5337	14.6743	12.8113
RNASE2	4	12.6117	12.6598	12.424	12.3532	15.2501	12.4819	13.7853	12.9321	16.6645	14.2223	14.2229	17.197	16.9041	17.1314	17.9132	15.7493	16.4972	12.7405
RNASE3	3	14.6456	16.9368	17.6911	16.1449	17.0828	16.9086	13.3461	12.2002	16.9715	14.0786	17.7993	20.3538	17.3979	17.4785	18.6293	17.7419	17.9956	18.168
RNASE4	8	17.4194	18.3606	16.8998	18.4808	17.929	16.7714	18.0592	17.7276	18.0446	16.5323	17.7677	17.7269	17.5867	17.0962	16.3942	16.739	17.0428	17.2938
RNF11	2	15.1287	13.6111	12.028	15.3195	13.067	14.129	13.1544	14.1615	12.849	13.1574	13.2098	17.184	16.3394	17.8617	16.7555	17.3348	16.8286	16.4797
RNF123	2	16.2879	15.8255	15.9624	16.2342	16.3996	14.0202	13.4484	16.3893	13.3333	16.9191	12.6674	15.2984	15.9104	16.8038	13.4734	16.1477	14.0072	15.8991
RNF213	6	14.2491	10.3551	13.6617	19.3536	11.7563	14.7761	13.5856	14.2553	20.2419	14.2348	14.2493	18.0987	13.855	14.9504	12.6369	13.2292	12.9183	16.9581
RNH1	10	15.3055	14.4802	14.8705	15.4821	16.3417	15.1467	12.9665	16.0847	16.0424	15.0263	13.7215	17.0685	17.2737	17.9515	17.5561	17.9191	17.4867	16.8619
RNPEP	7	14.1682	15.6411	14.6884	14.0399	12.9339	12.7314	13.7077	13.5216	12.2831	12.2123	15.4118	15.8692	13.8886	16.5371	16.5076	15.827	16.5193	17.2958
RO60	18	12.1869	11.8039	13.1943	12.417	14.2023	11.5778	13.3484	11.4705	12.739	13.4589	14.4779	12.8207	14.9462	13.9761	13.581	15.2673	14.4349	12.9467
ROBO4	2	13.6087	14.0622	12.581	14.6936	13.7369	12.5183	13.8411	15.2012	11.7196	13.3787	16.7285	15.2759	15.3659	14.7188	12.9981	13.9081	16.0049	14.431
ROCK1	4	13.9006	14.2844	14.5127	22.4898	21.68	12.9957	15.1012	13.1766	14.229	13.9464	13.0295	22.7955	24.3975	23.7389	24.275	24.3307	24.5045	21.8987
ROCK2	11	15.7433	14.358	12.4294	18.3662	14.8821	11.7908	15.8031	11.9129	12.8335	13.2771	13.2692	18.4252	19.6111	19.126	18.0157	19.682	18.9717	18.8386
RP2	3	12.5805	14.4133	14.1068	15.5568	13.6751	17.9236	12.5567	14.4772	15.0328	11.373	12.5	17.7852	16.7561	18.0768	17.6545	18.6443	18.0686	16.6219
RPIA	5	13.6128	13.2951	16.7184	13.1827	12.4267	12.5741	15.9715	14.9965	12.6993	11.6007	13.0583	15.3433	13.0584	16.0292	15.0465	16.1644	16.0458	14.3523
RPL11	3	18.8619	21.9495	19.4268	21.654	21.2989	20.1946	19.8988	20.9243	19.5753	18.6381	18.2958	23.3239	23.5522	22.0526	22.8689	20.265	22.6409	20.9243
RPL12	1	13.5589	12.5155	13.0896	13.913	15.4023	13.9478	15.0274	13.2516	12.7421	12.9898	14.187	12.9401	12.6179	14.4568	15.4054	14.8466	13.2319	13.3477
RPL14	3	12.4674	13.3859	13.5056	15.5676	16.6459	16.9638	13.5489	15.6936	17.1089	12.5278	13.4231	17.1879	17.3245	17.9719	17.9689	17.175	17.3541	18.029
RPL15	3	13.9179	15.7155	13.5656	14.7397	14.6263	15.0802	12.5362	12.1993	14.0834	13.012	13.3218	15.6467	12.8762	16.0293	15.3608	15.2724	14.9254	15.8528
RPL17	3	13.0169	12.642	14.1974	12.277	12.0006	15.5128	12.4872	13.5642	13.7685	14.1172	12.2751	16.4797	17.5735	18.9171	18.1494	17.434	17.7388	17.6619
RPL18	3	13.5943	14.4275	14.5413	12.4504	13.9885	14.7116	15.4985	13.4117	14.1667	15.0581	14.3218	16.0114	13.6344	16.7415	16.6495	15.7708	15.8579	17.1748
RPL22L1	2	14.9045	14.002	15.5334	17.8968	16.8529	14.2312	15.2126	16.9139	12.506	16.3584	17.4515	18.2511	18.103	17.1488	17.2427	16.5782	17.405	17.9909
RPL23A	3	13.9132	10.942	13.9599	16.2697	13.0661	12.1399	13.3423	12.6744	12.8552	13.6482	12.3198	12.1413	19.6081	20.0292	19.6517	18.714	19.4189	17.8856
RPL27A	4	14.5156	13.3736	12.3588	18.0577	13.0434	11.5687	11.6554	14.4041	12.5306	12.8272	14.5763	18.5151	19.5038	20.0292	19.2624	18.4678	18.3302	18.6497
RPL29	1	14.3626	12.0946	13.3275	13.1545	13.3283	13.5811	14.5855	12.0647	13.8313	13.5789	12.9332	16.0006	17.2659	18.2244	17.9219	16.6731	17.3836	13.836
RPL4	2	14.3181	12.2231	13.2219	13.6142	16.6812	12.5777	14.5318	14.6215	12.2615	13.2691	13.3021	18.2471	12.0476	18.5333	18.7233	17.9959	18.0697	17.8562
RPL5	2	13.3888	13.8545	13.1285	16.5359	11.7488	14.2265	12.2028	14.1215	13.4988	12.5468	15.701	17.8391	18.1639	17.6123	17.231	16.7037	16.8091	17.7959
RPL6	5	13.6629	11.6752	15.3754	12.543	15.9175	15.3079	13.2436	13.789	13.2313	14.8124	14.3925	17.2563	12.508	17.534	17.8616	16.8704	17.2749	17.3337
RPL7	3	14.5843	12.3517	13.2896	15.7831	16.6457	17.0269	13.9029	12.5237	16.8188	14.2954	12.5626	17.1537	14.2948	17.3029	16.9755	16.5061	16.765	16.9994
RPL7A	4	12.9993	13.2561	13.8848	17.2118	16.5916	12.6304	13.3555	14.1144	16.739	13.0187	13.1022	17.3346	13.6472	16.5144	17.3921	16.4738	16.2251	17.8526
RPLP2	2	13.5232	12.5122	13.8916	12.2093	14.7939	15.1255	11.4233	13.942	13.2266	11.8303	13.8609	14.1671	14.0549	16.947	17.2123	16.4579	15.8157	18.4821
RPN1	16	14.2956	12.0328	14.2558	13.4633	12.9281	12.6333	12.0422	12.6124	12.8482	13.5895	13.2553	18.0581	16.6651	17.5486	17.4943	18.7403	16.9856	17.157
RPN2	9	13.7297	13.5152	14.0824	12.6482	14.361	12.4608	10.8407	14.4667	10.6902	14.1277	14.7066	17.6839	16.84	17.1847	16.9735	18.4336	16.9767	16.7519
RPS13	4	13.0463	12.357	14.2483	15.0211	15.2721	14.4905	14.4091	14.1723	16.1078	12.9614	14.4489	15.5881	16.3297	16.5068	16.9181	15.5652	16.6718	15.7147
RPS18	2	14.9881	11.9688	13.1589	15.8405	17.3659	15.5654	12.181	13.9512	15.4643	13.6842	15.2737	16.5845	15.6207	17.2134	16.3352	15.6213	16.0056	17.1452
RPS2	5	16.4538	16.5095	15.7406	12.8039	15.014	16.8703	13.3563	16.534	15.471	16.0704	16.1048	13.9702	15.5324	16.3124	15.7155	14.7086	14.9038	16.2985
RPS23	4	11.8003	13.8046	13.041	15.468	14.8607	12.733	13.0915	13.7892	12.1188	12.0257	15.07	11.5926	14.6548	17.6506	17.2714	16.1462	16.7584	18.1967
RPS24	2	14.9596	13.8665	13.7531	17.6533	13.2691	13.8736	13.8974	14.2578	14.2287	14.5754	14.2156	13.2409	17.9019	18.5113	18.4394	18.1861	17.8423	17.7851
RPS25	2	13.2578	12.9394	14.117	12.6473	13.5106	13.9267	13.1411	13.3193	14.1288	12.4195	15.1605	14.279	19.0774	19.7588	19.1609	19.1765	18.7761	18.5026
RPS3A	8	14.2818	13.129	12.9226	19.401	13.9302	13.0109	14.0233	13.3617	13.0182	14.5251	12.1793	13.2764	19.0989	19.4898	19.6827	18.5255	19.0265	19.9316
RPS4X	2	17.013	12.4382	13.953	14.08	12.0409	12.7053	13.3972	12.0763	14.4409	12.5025	14.2266	13.793	16.9534	17.1816	17.5711	15.9552	16.8314	16.8984
RPS6	3	13.8944	11.886	14.0561	17.2012	12.8493	13.0876	13.6204	14.3564	13.9507	13.2817	14.3057	17.1057	17.7623	18.661	18.6701	18.189	18.176	17.3824
RPS8	3	13.4738	12.5452	12.64	13.7789	16.5793	16.2805	14.5927	13.694	12.6366	14.1526	15.1908	16.878	16.6792	18.1746	17.6398	16.8282	16.2344	17.1773
RRAS	4	13.3833	12.8199	15.0187	12.0302	13.5377	10.9475	13.8038	14.4025	13.9633	13.5531	14.5951	15.2288	16.6216	18.437	18.3617	18.7231	18.4569	17.8579
RSU1	14	18.0093	13.8679	17.4678	20.4676	17.8202	20.1457	19.9316	20.7553	20.2877	17.2441	18.2285	21.2243	20.8727	22.9079	22.5045	23.2243	23.0999	22.0359
RTN1	1	23.4041	23.2679	23.976	24.0526	24.1946	23.8385	24.4425	23.2679	24.3307	24.4234	24.2679	12.1794	13.2536	14.4401	13.7964	22.8249	15.2324	23.3511
RTN4	6	14.142	11.8951	13.6111	12.611	12.955	16.7103	12.9756	13.1394	16.9771	13.7812	12.5867	17.9259	16.8243	18.786	18.2745	18.8197	17.2539	18.2028
RUFY1	5	14.6932	14.1119	14.1177	18.7167	11.5642	12.144	16.3971	18.3714	18.7351	12.5591	14.1009	17.0444	14.1609	17.6672	16.9881	16.5363	16.9945	17.562
RUVBL1	9	18.0393	14.091	18.0488	12.9125	12.9648	13.5643	12.7796	11.1391	12.4704	13.7291	15.1817	17.0914	18.7848	17.6817	16.1852	17.3309	16.9979	17.5516
RUVBL2	8	12.9832	17.1197	15.453	12.7846	13.0236	13.055	13.2396	12.5343	12.2423	13.6818	14.0272	17.1615	13.3277	18.0488	17.1773	18.0907	16.9452	16.8639
S100A11	4	14.5489	13.3389	12.5899	12.2856	12.3997	17.7364	15.1111	14.4405	17.246	13.8476	18.3232	16.7912	17.0447	17.7937	17.9224	17.8534	17.6657	15.0241
S100A12	9	13.1477	13.9049	13.7586	15.2074	16.3225	13.6332	15.1869	15.8977	16.6354	14.2811	16.404	18.0445	18.1028	18.4006	18.8768	17.3148	18.0858	16.8601
S100A14	2	14.6197	13.3079	14.5299	12.1794	13.9524	11.7743	16.9773	13.3695	13.4415	14.8253	14.7693	12.7127	16.587	15.8393	15.541	16.5815	16.2354	13.308
S100A4	4	16.7014	13.7789	12.5516	17.825	16.3608	18.3662	13.858	17.2837	17.6266	13.1028	17.0982	18.9428	18.6559	19.8817	19.2962	19.7765	18.9994	18.1185
S100A8	12	18.2119	19.2268	19.2558	19.866	21.2185	18.8502	20.4476	20.417	21.7013	17.9033	20.4273	23.3101	21.7995	23.5165	24.0609	23.1596	23.6757	21.3962
S100A9	24	16.363	16.6597	17.2565	18.2573	18.8217	17.4061	17.8514	18.3989	19.4898	17.7026	17.8369	21.6971	20.5069	21.6628	22.4601	21.265	21.502	19.2892
SAA1	10	18.6993	16.8994	17.5748	18.4493	25.4138	20.7796	16.3582	19.1101	19.2814	13.3917	18.0252	25.8717	22.5213	23.0999	19.0831	19.0085	19.1731	19.0208
SAA2	4	16.9228	13.4427	17.7025	13.607	23.1612	19.6607	12.4492	10.8761	13.8005	13.0837	14.5511	24.8336	21.4324	20.0292	17.1415	16.0997	13.5369	13.1439
SAA4	9	24.0691	23.5754	23.1612	22.3752	24.239	24.1795	22.6822	23.9495	23.4425	23.4425	22.8442	23.0139	23.5165	23.6757	22.1734	23.1734	22.7876	23.2961
SACM1L	13	13.6659	12.5814	13.3707	13.1931	13.4343	11.4887	13.2771	13.5928	12.716	14.9437	11.9633	16.9921	16.3192	17.566	17.2791	18.8112	16.3654	17.221
SAR1A	2	11.8025	12.9229	12.6583	10.4707	13.0152	13.7901	12.4799	13.9933	13.8523	14.3707	14.1788	13.8187	12.5154	17.8989	17.415	18.3367	17.1714	14.7363
SBSN	20	14.1694	12.5438	16.3305	13.3948	13.4754	17.0365	14.0596	12.9118	12	11.9357	15.7633	13.9044	13.3212	14.8315	14.7738	15.0101	14.6857	11.7733
SCAMP2	1	14.8443	15.6547	13.7947	13.3108	13.0003	13.6479	14.5059	13.0232	14.4471	13.6254	14.5758	16.5134	13.3047	16.5575	15.5932	15.4174	13.5532	15.7784
SCAMP3	3	13.3296	14.1697	14.4144	12.9385	14.2718	11.5659	13.863	13.1347	13.7942	14.2625	13.4661	16.1964	13.4717	17.3146	16.3525	16.7306	16.0108	12.1712
SCAMP4	1	11.8216	12.428	12.2501	13.8798	14.0013	15.1762	11.8388	12.1824	11.8417	14.1702	13.938	17.2437	13.2027	17.6797	16.9014	17.2188	16.9426	17.2184
SCARB2	4	13.4039	12.6014	13.8507	13.9716	12.57	12.3115	12.5129	12.6862	12.3841	13.6158	14.1091	18.0212	17.9169	17.8776	17.9646	17.6993	17.715	17.4773
SCARF1	2	12.9135	16.5782	14.9324	13.9347	14.8238	14.0219	13.2114	13.5266	13.7875	14.0259	16.0899	13.923	14.5233	13.394	15.956	13.608	14.4498	13.117
SCCPDH	3	12.9016	13.5022	12.7247	12.3885	12.5218	11.4248	12.9649	11.8853	15.1422	14.9105	13.0929	14.8777	12.7954	16.8188	17.3716	17.4154	16.8041	12.587
SCN1A	1	15.325	16.0338	15.6028	11.7603	14.9896	17.7402	13.8014	15.5286	16.2825	16.1826	16.8018	12.8591	13.5028	13.6757	14.2505	14.403	17.357	10.9967
SCP2	4	14.7185	11.4639	14.1589	17.2282	12.2377	13.1984	14.6799	14.3415	14.6099	15.2405	12.5661	17.5969	15.4443	16.2698	16.518	17.5125	17.4035	14.0581
SDCBP	7	19.3805	18.4698	19.5351	21.1079	20.1079	21.1886	19.6241	19.655	19.6404	18.7321	19.8038	22.4092	21.0559	23.5983	22.1795	21.7056	21.5545	22.0821
SDCBP2	3	14.482	12.9783	14.2831	11.8321	11.9713	12.1949	14.907	13.6754	13.8295	12.3813	14.2017	16.8194	17.6447	19.0334	17.8406	17.4516	17.4457	12.9059
SEC13	3	13.3608	13.2291	13.3028	12.9778	14.1144	13.7047	13.0161	13.3478	13.8073	13.1935	13.8698	13.3978	12.563	15.6732	15.0661	15.7266	13.4494	13.2346
SEC22B	7	14.0878	14.9837	14.2308	13.4872	16.8442	12.8219	13.6	13.3735	14.0193	12.5753	13.1003	17.7202	17.0874	17.6784	17.0094	17.4502	16.9024	17.9474
SEC23B	1	14.611	11.1222	12.8104	12.6151	12.8433	13.3183	12.1616	11.7271	13.783	13.0132	12.7177	13.017	14.0291	18.0897	14.7094	13.9546	16.6151	14.1748
SEC24C	5	15.581	11.2159	12.045	13.9199	13.5669	12.1689	13.002	13.2065	13.7626	14.7263	14.9299	15.8097	15.7849	16.1741	15.5575	16.0788	15.1964	16.1883
SEC61A1	2	16.9613	13.6775	12.6357	15.5277	15.2539	13.3164	16.5722	15.9743	15.9403	10.6782	13.2476	17.4503	12.1174	18.1	17.3783	19.0248	17.7776	16.8585
SEC62	1	14.5265	14.0625	15.1729	12.4553	12.0168	12.2001	13.2644	12.8628	13.9065	11.733	12.9416	12.5412	13.0807	15.8322	16.0265	17.0858	15.7231	13.0029
SELENBP1	13	18.8545	17.8284	18.8295	18.3277	17.2482	17.9144	17.8138	17.6928	17.8514	18.3604	18.6574	19.1029	18.6329	18.381	17.7119	19.5209	17.2805	18.2317
SELENOP	10	21.5545	22.2821	21.7389	21.7955	21.5777	21.6409	22.4972	22.0918	21.7553	21.5069	22.3239	21.4375	21.9812	21.2593	21.6276	21.9207	21.2821	21.7348
SELL	7	18.1561	18.8846	17.4869	18.1379	19.1192	19.108	18.3515	19.3808	18.8644	17.9773	18.1777	19.5729	19.4764	19.2599	18.8992	18.5671	18.8273	19.2362
SELP	24	14.7183	15.0868	15.639	17.9236	16.5078	17.803	16.4179	18.1425	17.4564	16.0723	16.0843	18.6017	18.8853	20.2764	20.654	20.2877	20.1704	19.4929
SEMA7A	16	12.4275	14.1635	15.5251	17.2609	14.0366	16.3279	13.1815	16.7634	17.3966	16.6832	15.8061	17.1925	17.5126	17.9698	16.6207	18.4923	17.0462	17.3675
SEPTIN11	3	14.1476	12.7654	13.8109	13.6553	13.9999	11.3981	14.1786	13.1708	13.6879	14.2584	12.2336	14.8014	14.8946	16.1962	15.2872	16.7168	16.5157	14.2059
SEPTIN2	2	14.7603	13.1503	14.2054	13.7797	13.4611	13.7985	13.4394	12.4783	14.5697	13.7555	13.0999	15.6861	13.4638	17.3153	15.7736	17.2489	16.9712	13.6162
SEPTIN5	3	13.3987	13.05	16.563	13.1852	13.3251	13.9384	12.2352	13.1399	13.4856	12.0512	13.2508	17.0929	13.1963	16.799	14.578	16.3953	16.0943	12.0448
SEPTIN6	5	12.9051	12.9373	12.6636	12.9984	15.1967	11.694	14.8722	13.0119	13.8383	13.8539	14.1603	17.5668	15.0947	17.6426	16.4048	17.0394	17.2838	17.4762
SEPTIN7	6	13.299	12.8762	15.0284	12.5363	13.3511	12.1805	14.7935	12.9363	13.2211	12.7179	12.4469	18.2	15.9334	18.5373	17.5999	18.5577	18.4455	14.7206
SERINC1	2	12.4924	14.9848	15.4281	12.8585	12.757	11.0604	12.6745	14.5688	12.1782	12.108	12.4476	16.7431	15.3637	16.9064	15.6288	16.606	16.139	16.0358
SERINC3	10	14.5314	13.6916	14.095	17.0695	13.5139	12.868	12.952	16.6925	13.2396	13.8518	14.917	18.4804	17.9179	18.9988	19.1324	18.7128	18.4636	18.1084
SERPINA1	66	27.7453	27.7645	27.2445	27.7325	28.1652	27.7389	27.2979	28.3704	27.9259	27.019	27.7453	30.3196	29.8279	29.203	28.8203	28.8081	28.7064	28.8858
SERPINA10	17	21.0625	20.5451	20.7553	19.8039	21.0224	20.8802	20.4874	20.85	20.7307	21.1704	20.2185	20.4273	20.1825	19.4196	19.3395	19.4183	18.8078	20.0821
SERPINA11	5	17.2482	17.4609	14.107	16.8345	16.8755	16.4398	17.7083	15.8258	16.5043	17.8298	16.9702	16.9998	16.4959	16.4691	16.3528	16.5034	15.6725	16.6703
SERPINA3	33	24.7846	25.0935	24.275	24.9225	25.5696	25.3066	24.945	25.5255	25.391	24.4923	25.2426	27.17	26.2372	26.1565	25.8717	25.7466	26.0275	25.6513
SERPINA4	32	23.9584	24.0691	24.5926	23.9406	23.391	24.1871	23.9933	23.895	24.1253	24.3376	24.2961	22.0723	22.821	21.9459	21.9207	22.7348	22.1457	23.1111
SERPINA5	22	20.9171	21.0625	21.2477	21.1946	20.7471	21.6671	20.9098	21.3266	21.2535	21.3645	21.265	19.3533	20.7307	20.1704	20.6186	20.2764	20.0691	21.0756
SERPINA6	13	22.5404	22.4651	21.8423	21.9951	22.3129	22.5309	21.7471	23.211	22.3073	21.5731	21.6186	22.9847	23.074	22.8557	22.9079	22.4118	22.5285	22.9024
SERPINA7	23	21.6628	21.7955	22.0821	20.5069	20.7955	21.714	21.1519	21.3805	21.3266	21.6628	21.9388	21.5213	22.2989	21.3156	21.4425	21.6757	21.5823	21.6971
SERPINB1	19	19.522	13.7545	16.2108	16.852	17.259	13.6136	13.5821	17.0802	17.8019	16.7772	17.2697	19.1849	18.3037	19.7737	19.594	19.131	19.2555	18.3668
SERPINB12	3	12.5814	13.0117	14.097	14.1027	12.6793	12.3132	14.7742	12.9853	14.9291	15.2571	13.7877	14.9626	17.2445	14.5385	13.4166	16.8597	17.3451	13.1778
SERPINB6	6	12.7978	11.5843	12.8125	14.9263	13.2339	13.339	13.7802	14.2665	13.493	11.5984	14.0868	17.3626	17.2907	18.2327	17.7714	18.1	18.4845	17.8949
SERPINB9	5	12.5865	11.9478	14.3813	13.989	13.7457	12.877	13.8787	14.0897	14.1453	14.7848	14.1327	17.0797	11.8588	17.9296	17.6871	17.7234	17.3083	17.0352
SERPINC1	66	23.7695	23.848	23.654	24.0526	24.0105	23.8385	23.6209	23.8576	24.3376	23.3645	23.5404	24.0935	24.5105	23.9847	24.019	24.1015	24.4105	23.9672
SERPIND1	33	24.654	24.8997	24.4676	23.6865	23.7796	24.6918	23.9933	24.4676	24.1795	24.7441	24.6209	24.0609	23.9847	23.8858	23.2155	23.4676	23.1079	23.5754
SERPINE1	7	18.6448	18.2716	18.2263	17.9863	17.7606	18.1226	18.2078	17.7239	18.2052	18.5358	18.0462	19.1207	17.7565	17.3682	17.4214	17.2413	17.5491	17.1123
SERPINE2	4	16.3311	16.4077	16.3855	17.4438	16.7148	16.5845	16.4174	16.8294	16.8992	17.188	17.0518	18.2046	18.0589	17.5943	18.7933	17.6898	17.8831	17.4788
SERPINF1	18	22.4375	22.6276	22.2877	22.6342	22.7695	22.3239	22.0426	22.8365	22.8014	22.3699	22.5498	22.8073	22.7876	21.85	21.002	22.019	21.5869	21.4874
SERPINF2	32	22.9985	23.6865	23.2535	23.6865	23.5869	23.7182	23.6649	24.239	23.632	22.8727	23.4298	24.019	23.7182	22.8346	23.074	23.7695	23.9584	23.5165
SERPING1	30	26.5255	26.6865	26.4629	27.0505	27.3324	27.5536	27.1795	27.0609	26.8974	26.4441	26.673	26.7895	26.2517	25.8288	25.9316	25.3712	25.3273	26.5696
SFN	8	14.0077	12.7235	15.1981	14.3308	13.0227	14.7306	15.349	15.526	15.5572	12.9161	13.536	13.8477	15.4679	14.8995	13.0473	14.5095	14.787	15.7028
SFTPB	12	13.9139	17.3307	17.5546	12.8519	16.1092	17.7674	18.6398	17.8118	14.3881	16.4228	19.0995	17.9665	19.2713	18.7609	19.3858	17.1724	16.4064	20.5731
SH3BGRL	4	14.9859	14.3229	13.2657	13.4214	12.1304	15.2063	13.7715	12.6715	14.1054	13.8108	12.1271	16.3647	13.2224	17.9625	17.3216	18.1654	17.5301	16.0823
SH3BGRL2	1	15.0331	13.8188	13.8067	13.4644	11.5997	13.3537	13.924	13.081	14.8798	14.3772	13.6664	15.9714	15.6299	17.239	16.6981	17.6648	17.2134	15.7929
SH3BGRL3	3	13.3202	13.3024	13.9988	17.6701	12.4156	15.3737	13.5238	17.8893	17.5659	13.2666	16.5205	19.472	18.6164	20.3857	19.9601	20.7471	19.3769	19.9289
SH3KBP1	6	16.2843	18.1608	14.4527	18.1268	18.0598	18.0427	13.9733	12.1158	18.271	17.3444	17.4826	17.5689	15.2261	17.8942	17.2507	16.9176	16.9107	17.7336
SHANK3	5	13.3165	13.3819	13.4958	12.9963	13.8119	14.3707	12.4235	11.7652	10.6438	16.4544	12.9721	13.4016	14.7009	16.2133	16.1868	15.3648	16.437	13.2704
SHBG	20	21.1704	22.3073	20.9812	21.4273	20.6971	21.391	22.3778	21.2125	21.9601	21.7013	21.9207	20.5069	21.5117	20.7796	22.1332	21.7307	20.4874	22.6453
SIGLEC5	5	12.5984	14.1161	15.0096	11.9945	13.8537	13.8361	14.1564	11.3112	12.0553	11.2687	14.7909	16.3905	12.5085	15.5498	14.911	16.7763	16.8122	14.9026
SIGLEC9	5	13.2225	12.3364	12.6132	13.3682	13.1086	11.6771	14.2429	13.0495	13.5231	13.1723	15.0849	16.6021	15.1686	16.6948	15.6332	16.7672	16.2086	13.104
SIRPA	10	13.3095	12.1476	13.844	12.5255	12.7298	12.8766	13.7342	12.5163	13.621	13.1583	13.8345	17.8246	17.1593	16.7643	15.1354	16.0148	16.8784	12.6125
SKAP2	15	17.906	14.3098	13.7688	16.5011	12.8798	17.5934	18.0962	16.6771	17.5736	13.6059	13.5463	18.0169	17.9349	18.1361	18.3821	19.0008	18.8383	17.803
SKP1	2	13.5033	12.7426	13.3666	13.4257	14.7816	14.0381	10.8702	12.2263	14.2863	15.6393	13.8945	17.6454	14.1494	18.0877	17.4733	17.6322	17.3364	17.9292
SLA2	2	14.0807	13.3105	14.4391	13.2529	12.4128	11.7942	13.2016	12.8857	11.7172	14.9055	14.4239	13.2091	12.8678	15.9857	16.1159	15.5644	16.685	13.7471
SLC11A2	4	13.5856	16.1849	13.6858	18.7601	12.5534	13.5811	13.769	17.5438	13.6961	13.4256	13.1542	19.4505	19.7639	20.4874	19.3203	20.1079	19.5278	19.5606
SLC12A6	9	14.782	13.2546	12.7179	12.6179	14.141	11.5107	13.6197	13.1854	14.2832	13.3127	12.2075	17.0055	16.6393	17.2638	17.1922	16.8201	16.6619	16.8734
SLC12A7	4	15.0503	12.4395	14.4246	12.6457	12.7394	12.2786	13.1307	12.7186	13.3856	15.1424	15.19	15.1793	14.2342	15.5939	13.671	14.9329	16.111	15.2918
SLC14A1	4	14.9829	12.4818	12.8155	18.2136	12.4364	13.3902	14.3775	13.7576	14.4691	11.9932	14.0898	18.1125	17.8732	19.7148	17.9551	20.0156	18.8119	19.0957
SLC15A4	5	14.0873	13.0357	12.6016	13.1348	14.5537	12.268	12.3553	13.4207	14.5818	14.2052	15.7733	16.7895	12.6712	17.6747	16.0609	16.8487	15.3044	15.8418
SLC16A1	5	13.2444	14.8717	13.6407	15.1386	15.5793	12.7686	12.4891	12.5494	13.698	13.1166	14.1022	16.5628	15.7554	17.3987	15.9976	16.1923	15.6356	16.5296
SLC16A3	3	13.9653	14.1017	12.4429	13.5325	13.2832	12.3229	12.8554	13.138	11.5669	14.8194	12.6423	17.7724	16.93	19.4754	19.4579	18.8657	18.5337	14.2305
SLC17A5	2	13.6608	13.2065	13.6608	14.4337	12.8813	13.3117	14.7321	13.2309	10.975	13.6358	15.059	15.905	14.6475	17.1371	16.6459	16.8424	12.7847	16.9577
SLC19A1	3	13.6141	10.9887	15.2929	13.0692	12.6475	13.0184	12.9877	13.7852	13.3831	13.4947	12.9359	18.059	13.1508	16.7998	14.0426	15.6195	13.7462	15.3391
SLC1A4	4	13.8493	13.7852	15.2495	13.253	13.6981	13.541	14.1094	15.8146	12.3445	14.1021	13.6358	18.3217	14.6044	17.0095	16.2356	16.7862	13.162	17.5007
SLC1A5	11	17.5064	15.6573	16.8126	19.5461	16.1502	17.5701	16.9909	18.0836	16.7564	17.4511	17.4625	21.7098	19.2274	20.8651	19.6033	20.7056	20.2535	20.0426
SLC27A4	3	13.3868	12.6369	13.1048	13.016	12.8654	13.4686	15.2357	13.1433	13.5991	12.3297	13.1143	13.8085	14.1868	13.5515	13.0758	15.3884	14.2432	14.5856
SLC29A1	9	16.2991	12.6797	16.3278	19.6311	14.3591	19.2033	13.4615	18.9735	18.4742	13.5451	16.3059	21.5165	20.0951	21.4067	20.343	21.6843	20.7876	21.0156
SLC2A1	10	19.8986	17.511	19.8063	22.0723	19.2252	20.7471	19.5456	20.7796	20.7955	20.1825	20.0559	24.5812	22.85	24.019	22.5615	25.0935	23.002	23.2405
SLC2A3	5	14.3297	13.0456	18.4596	20.3962	18.3502	20.2419	19.6947	19.3802	19.7452	12.8866	13.5216	20.8651	20.6276	22.1332	22.8288	21.9672	22.1332	21.265
SLC2A4	6	14.4629	11.7057	14.7274	15.4067	13.7564	13.7745	13.2126	13.3498	13.8788	14.4729	12.4189	16.8827	15.4177	17.0546	14.9932	16.6722	16.1543	17.0878
SLC30A1	11	14.0336	12.8639	14.7462	17.4553	13.551	17.2584	13.7376	16.2079	12.7986	12.9207	15.091	19.0588	17.5923	19.2488	18.0089	19.0995	18.3894	18.3641
SLC30A7	2	11.4823	12.5796	12.0408	12.9213	13.4055	12.0917	12.2649	13.6875	13.7214	13.7782	13.7128	14.7255	12.1029	16.4753	13.0963	16.7457	14.9178	13.311
SLC31A1	1	14.4648	13.1713	14.12	12.0313	13.4291	13.0726	14.8592	13.5193	13.0735	13.2115	13.2105	16.4283	12.8048	16.3427	14.8379	16.6074	12.0801	14.0199
SLC36A1	1	13.965	11.0442	12.3642	12.3906	13.009	17.6291	13.7264	13.2067	12.9625	13.0549	14.1561	17.759	18.4341	18.8928	12.6069	16.7681	16.829	17.8772
SLC37A1	4	13.8244	11.8564	12.0148	15.1638	12.8811	15.0658	12.2124	13.9566	13.8003	13.3718	12.6031	18.2362	16.3099	19.1965	19.1223	19.8206	17.8056	17.3627
SLC38A5	2	13.6598	11.7412	13.4273	12.8227	11.9434	13.4443	14.256	15.7837	12.2591	13.7096	13.9846	18.4	13.1882	17.303	14.6968	17.2332	17.1204	13.4744
SLC38A6	2	14.5699	13.5569	14.8386	15.1072	12.8029	12.7595	13.3393	12.8343	12.8699	12.2511	14.7761	15.9298	18.0387	17.594	18.4645	16.6034	15.3678	13.1308
SLC3A2	15	17.0684	13.3018	17.4134	17.5882	17.3727	17.2153	16.7195	17.3517	17.1369	16.883	16.2496	20.6006	18.785	18.5608	17.5233	18.4156	18.2671	18.2922
SLC40A1	4	14.1918	13.8288	14.696	11.4757	14.3497	15.0002	11.7352	12.9366	14.697	12.9021	14.8613	17.5398	11.9937	17.744	16.8942	17.2953	17.7982	17.1706
SLC43A1	10	13.7711	21.1015	21.2877	20.2185	21.0625	20.2764	21.0493	19.6673	19.8666	19.1793	22.9152	20.9882	20.7796	20.6971	20.2877	21.2764	21.1457	20.5069
SLC44A1	19	18.7467	17.297	16.6724	19.4662	18.7968	20.7471	18.8525	19.244	19.3231	18.6459	18.9669	20.4576	20.0821	21.7265	21.8346	21.7307	21.5069	21.0691
SLC44A2	16	18.5129	17.3388	17.5761	18.9549	18.5676	20.4775	18.302	19.1473	18.9191	19.0584	19.451	20.0559	19.2524	21.1825	20.9951	20.8423	20.6628	20.7553
SLC4A1	35	20.7715	18.4115	21.1079	23.5404	20.343	22.7553	20.714	22.1457	22.6006	21.7836	21.1946	25.9203	23.9134	24.918	23.3645	26.5315	23.7995	23.5754
SLC4A2	2	17.7588	17.7485	16.5231	18.9144	17.9963	18.3927	18.0308	18.5994	17.8758	17.8726	17.8254	18.3978	20.0426	18.6553	19.7349	19.052	20.9459	14.0805
SLC6A4	2	14.3605	14.0946	12.877	15.9893	14.2575	13.7846	12.5132	15.6605	12.293	14.8402	12.9656	12.6141	17.7146	19.1421	19.8944	18.9075	19.8993	17.3813
SLC6A6	2	11.8168	12.3095	14.866	21.2821	13.0697	17.9637	13.1318	12.2528	13.0654	14.8739	13.3604	17.9252	17.4438	19.7141	20.4874	19.3617	19.6112	18.4712
SLC6A9	4	14.734	14.2774	15.3907	15.0864	15.3284	13.2501	12.1886	14.7926	13.9187	13.9256	12.1391	19.0184	16.7314	17.0411	15.9496	17.5751	17.1521	16.8138
SLC7A1	4	14.6876	15.02	17.7661	18.6878	12.7691	17.4458	14.9559	11.9055	13.4848	17.2012	17.4227	19.5144	19.5667	20.2185	18.5885	19.7335	19.3729	20.0559
SLC7A5	5	15.2599	13.7273	13.6054	16.6621	13.6429	14.0458	14.2999	13.7021	13.2545	13.5139	14.3392	20.5356	18.1203	18.4442	17.4648	18.958	18.5125	17.5747
SLC9A3R1	6	13.9883	11.931	14.7122	11.7648	13.7615	16.2874	13.5102	16.6533	13.4443	14.3603	13.4957	18.6905	17.7574	18.5472	18.7082	18.2542	18.4843	17.9552
SLC9A3R2	4	15.0299	12.9294	12.2802	13.058	14.5167	12.3766	12.1167	14.1199	12.1216	12.6501	13.8232	16.7485	16.2384	16.7359	17.7183	16.1721	17.5274	14.8442
SLC9A9	3	13.5232	13.7521	14.7879	12.1768	12.591	12.1618	15.2943	14.0616	14.0386	12.8925	15.42	15.0772	14.0305	17.3334	17.1952	16.9048	16.9649	16.5976
SLCO2A1	1	13.5888	11.76	15.1504	12.9605	13.5576	13.9755	13.6168	13.3471	13.2749	14.2787	13.1621	11.9904	12.236	13.7572	16.4304	14.5476	17.2567	13.0365
SLCO4C1	5	14.4833	13.0975	14.3785	13.1958	14.0184	13.54	14.6	14.0503	12.1076	12.8571	13.0337	17.3933	14.1529	16.4819	13.5515	16.4124	15.0323	14.059
SLPI	7	13.8997	15.0711	14.4027	16.7661	17.0443	15.4939	15.1213	13.7731	12.8594	12.197	17.8412	19.2721	18.1602	19.2944	17.5267	18.9995	18.2782	17.2707
SMIM5	3	13.8614	12.6398	13.1179	13.1365	13.2197	15.4894	15.0757	12.1983	12.8534	18.9462	12.6749	17.9828	17.0371	17.8204	18.0447	18.6056	17.8353	17.6433
SNAP23	9	13.6483	11.6631	13.6721	16.3449	14.4105	14.0498	15.4399	14.1422	14.8283	14.1694	13.2012	18.4627	17.6063	19.3365	19.4093	19.4914	18.9602	17.7761
SNAP29	4	14.237	14.2558	15.5687	11.0188	13.4535	13.5276	14.5697	13.8907	13.3665	13.7056	13.7523	13.5834	14.0732	16.4616	16.5612	16.0142	16.2183	16.1382
SNCA	3	14.8126	12.6493	12.4955	13.1374	13.7319	14.6531	12.8227	13.0361	13.3045	13.2258	12.7647	15.9331	16.0339	16.241	16.4527	17.2061	17.5585	14.8621
SND1	7	14.9367	14.5801	13.357	12.5303	11.4738	16.7335	12.0631	14.3646	12.7762	14.1293	14.1716	16.1145	13.8374	17.0374	16.7782	16.8625	15.9809	16.2101
SNED1	3	15.6853	11.7766	17.1584	16.3012	16.418	11.5108	15.8799	16.6532	16.7492	16.1931	16.0982	15.3277	16.2949	14.6225	14.1688	13.3902	14.442	14.36
SNRPD1	5	13.7338	14.2164	13.861	12.8675	13.149	12.7494	12.8328	12.0312	12.3702	15.5321	12.1418	13.0841	17.4966	17.9889	16.8752	16.8986	17.3392	17.4547
SNRPD2	9	13.5854	12.2505	12.6175	14.3183	11.5329	13.806	21.8764	12.6624	14.6086	13.0484	12.1866	16.6947	17.199	18.2986	16.8767	17.1843	17.3662	16.7713
SNRPD3	6	14.4846	13.3064	15.8272	17.8685	16.5416	16.8819	14.4199	16.1644	17.3845	14.9787	16.8223	15.983	18.4931	19.4278	18.162	18.0639	17.8885	18.9482
SNRPE	2	14.2868	11.5774	12.7478	17.0023	16.0029	15.8595	14.1719	12.3011	17.1952	12.2855	16.5997	13.2987	17.2582	18.4282	17.4067	16.4762	16.254	18.3972
SNX17	6	14.7748	13.5109	14.6434	15.1296	12.3092	15.4792	12.1522	13.5391	12.7839	14.6035	13.3935	17.579	18.4024	18.4925	17.9401	17.9793	17.8772	17.8646
SNX18	8	12.8196	12.5749	13.0413	12.4416	12.8448	14.2313	13.1255	14.0057	12.9547	12.9915	14.6883	19.5622	19.8482	17.9479	17.1107	12.517	13.0687	14.4107
SNX3	4	13.0419	11.9766	16.6825	12.8216	12.7862	13.9722	14.0924	12.1299	14.6059	15.0954	14.8879	18.6399	17.9471	19.3817	17.6791	19.3354	18.3155	17.9197
SNX4	1	15.1098	13.5755	13.1153	18.9282	12.6348	14.5233	14.8786	13.4242	13.6006	13.1734	13.7894	18.3453	20.8269	18.7989	20.1581	19.7733	21.0625	18.9749
SNX9	3	14.4333	12.8539	13.7157	12.971	13.9516	13.1251	15.537	12.3262	12.0509	15.5574	13.8198	16.714	13.2865	16.2404	15.7192	15.5811	13.2527	13.6481
SOD1	7	13.9944	17.9182	18.2723	15.8702	13.6026	13.6663	13.5517	13.6259	13.6944	13.4244	12.6048	18.0171	17.9196	18.1126	17.3198	18.9496	17.2332	17.3987
SOD2	4	12.9914	16.4919	16.4552	17.6482	16.9525	16.3536	16.3077	12.1717	16.9758	16.9651	17.5798	17.7522	17.5829	17.1312	17.7895	17.5152	16.9446	12.3905
SOD3	6	16.5998	16.105	15.6117	16.9099	16.6558	16.1551	16.0844	16.3052	16.1016	16.4079	16.8989	14.1272	16.5567	13.992	14.1066	15.8892	11.9738	14.3364
SORD	5	14.9384	14.6077	14.292	16.7672	16.7066	11.4024	12.5229	15.7961	12.6802	14.609	13.0109	18.9775	17.8648	17.0289	17.2435	16.5581	16.7255	16.9138
SORT1	2	14.0533	13.4655	11.9898	11.5986	11.141	15.505	13.7709	13.5185	14.4516	13.396	14.5221	16.4522	12.9832	13.8046	16.4666	15.553	14.3993	12.9023
SPARC	20	18.774	18.7205	14.0728	18.7945	18.4361	19.3984	20.2302	19.0116	18.8666	18.9935	19.5705	20.5823	19.6146	20.2535	26.0041	20.2419	19.8554	19.7501
SPARCL1	12	13.149	15.8717	13.7986	11.897	17.0272	15.1671	13.936	16.5441	13.3191	14.6038	14.6715	15.7846	17.3326	16.3205	17.163	17.0127	16.9822	16.5261
SPAST	5	13.4357	14.2272	13.3649	13.2468	12.7374	12.9981	13.3824	12.2177	15.5883	12.5553	14.0899	14.8384	14.0876	16.6167	16.2671	15.1634	15.5164	14.6739
SPATA22	1	17.7318	17.1024	18.2355	17.2714	17.36	17.9623	17.5242	16.9367	17.3158	17.5756	18.1184	16.7879	16.3142	16.3842	16.4057	15.0119	15.2878	17.1437
SPCS2	4	14.6639	13.8001	11.3972	14.0086	12.1535	13.2805	14.0499	13.9898	13.4227	14.9983	13.4975	16.2427	13.2596	12.381	13.1349	16.8535	16.0306	14.2395
SPN	2	12.6858	12.8085	14.5273	15.1179	14.2818	13.2085	11.2878	12.0121	12.2345	14.593	13.9499	18.4839	17.6019	19.2256	18.6873	19.1503	19.5885	13.4587
SPNS1	3	12.8349	12.0381	13.5349	13.5429	12.9169	16.7921	11.6497	13.0528	14.1962	13.3756	14.382	16.5927	15.8707	18.2713	17.6485	18.0066	17.7628	17.9135
SPP2	6	19.8012	20.4576	18.8258	22.4451	19.8924	20.654	21.5356	21.5498	20.9882	20.4067	21.1765	19.7739	20.5165	21.9495	21.1332	21.6671	21.6497	21.0951
SPPL2A	1	14.9167	14.3777	13.826	16.6529	13.9638	16.4068	12.9234	13.8446	16.5555	12.6431	14.775	18.1214	17.0736	18.1542	17.2734	18.1556	17.7207	17.4285
SPRYD7	3	14.1614	12.916	12.0274	13.5477	12.6264	13.1954	13.0121	13.4051	14.2806	14.4612	15.314	14.1651	16.1116	18.0297	14.429	17.6062	17.3171	15.8619
SPTA1	30	13.7818	14.1957	12.9889	18.5318	19.24	14.2304	14.7312	18.5143	18.261	15.1316	14.3442	20.7389	19.8915	19.0919	18.8809	18.5748	18.8869	19.0342
SPTAN1	6	13.9469	12.2124	13.2318	16.2697	16.2535	12.0117	13.1433	12.3328	15.0046	12.7124	14.5173	14.1399	12.5697	16.5608	13.461	12.8467	15.6313	13.6439
SPTB	27	14.0585	15.4747	13.7512	16.4847	14.7236	15.6178	15.6408	16.5838	13.0898	14.0211	15.3611	15.5738	15.2668	16.6012	16.8655	16.858	16.1744	16.8664
SPTBN1	8	12.8815	12.6906	14.4222	12.3854	12.3409	13.9272	13.2671	12.3745	15.2601	13.7384	14.0162	15.8402	18.3635	16.0167	15.6786	16.572	16.7317	15.5035
SQOR	5	15.832	16.0281	15.9787	14.6315	15.1244	16.6336	15.8815	15.5789	16.0957	15.956	16.0752	15.0014	12.9617	13.7038	14.3626	12.0622	13.5349	12.222
SQSTM1	2	15.8279	13.2709	12.9962	14.083	13.0646	13.4129	14.4023	12.9362	14.3508	13.4917	13.5724	15.1214	11.3676	15.9581	12.4077	15.7544	13.906	13.4692
SRC	11	12.1098	13.3066	14.9209	17.6817	14.3298	17.0402	14.5416	17.3799	17.4742	13.1889	16.315	17.7762	18.0119	19.5928	19.6598	19.6307	20.2419	19.3795
SRGN	3	20.3645	13.8159	17.2228	20.1704	19.7774	19.1246	20.4576	20.7955	14.4545	19.8159	19.031	20.7389	19.5685	19.5783	20.7471	21.7098	22.44	18.992
SRI	13	19.8722	17.7042	17.7276	21.5869	19.3178	21.8073	20.3211	20.5069	20.0292	19.2415	19.8095	22.2679	21.3266	23.9933	23.0559	23.0674	22.0258	23.6209
SRPRB	6	14.6562	15.1268	15.1789	12.9075	11.9485	14.2448	15.2195	13.2542	13.1635	14.2947	13.7437	14.6384	14.8642	15.7073	13.2961	16.4554	13.6459	17.1056
SSC5D	18	16.4612	15.127	15.4858	16.3206	15.5501	16.1363	12.7786	15.5969	15.4999	12.3733	14.3652	18.1359	17.5179	17.5149	17.9194	15.8599	16.2484	17.7122
SSR4	5	13.6663	12.4255	14.2571	11.4915	13.217	13.0994	13.1015	12.3107	13.9964	13.8951	12.1053	16.7086	13.9483	16.7777	16.5643	17.8415	15.0066	15.9969
ST3GAL6	2	13.8589	12.2263	12.8087	11.8491	14.5585	14.117	14.7431	15.5577	13.869	13.6752	14.3086	13.3031	17.1319	17.4125	17.9862	18.018	17.6499	12.8169
ST8SIA4	5	14.3043	17.8141	16.4042	16.0652	17.2265	17.2992	17.4178	17.219	17.0718	16.5611	12.7223	17.0861	18.0905	14.6638	14.6139	13.5583	17.2438	17.0237
STAM	4	15.007	14.5194	15.3457	15.3181	12.3565	14.5792	13.1261	11.4158	13.0187	13.26	14.9333	11.9856	16.6248	18.0002	16.5329	17.427	17.3046	17.0939
STAMBP	3	14.198	13.612	13.3741	15.3241	11.8546	11.8724	12.0484	13.4654	12.1901	14.5082	14.1897	14.0315	14.5212	18.0545	15.8926	16.8438	16.1554	16.0547
STARD3	3	13.7331	12.1663	15.7372	13.3912	15.003	12.6261	14.6286	14.5384	13.6596	12.5166	14.5789	16.9596	17.4684	17.6141	16.4988	16.9621	16.9885	14.4368
STARD3NL	4	13.9813	12.3428	11.9537	16.5308	11.9696	17.4529	12.0883	12.3617	14.4752	13.1782	14.6441	19.2098	17.1275	19.2459	18.676	19.3016	18.9592	17.4263
STAT5B	1	13.3939	14.3335	13.1366	11.8655	12.0902	12.7338	14.0358	12.7578	14.6343	13.6719	13.7705	13.7001	11.4106	14.176	13.85	13.8721	13.5613	13.0025
STEAP3	18	19.4707	15.0406	19.3369	20.5638	17.2029	19.0616	17.6957	19.3024	18.3978	18.8901	18.8426	22.4144	21.1457	22.7512	20.8651	22.7735	21.7223	21.9566
STIM1	7	13.8648	13.1011	12.9666	19.8821	14.1886	20.7955	13.6994	13.6993	13.9076	13.9131	12.6191	19.5827	19.607	19.5132	19.061	20.1704	18.0224	18.8336
STING1	3	12.0814	11.7163	14.8099	12.5288	14.4155	14.046	14.3623	13.842	20.1332	19.1876	13.6577	16.5107	14.8331	14.929	15.7594	14.315	13.5591	13.7745
STIP1	13	15.3109	11.1522	15.0406	16.5439	14.9861	12.417	13.012	16.3812	15.2897	15.3398	15.6397	18.7711	17.6254	18.6933	17.445	18.8657	18.0406	18.334
STK10	7	13.2417	13.0388	13.3989	10.6108	13.3076	13.4228	14.6632	11.457	12.7236	13.0263	13.9312	17.7501	17.6106	18.1506	17.3197	17.8782	17.7288	17.6123
STK24	3	13.1815	13.6217	13.8749	14.2907	14.2421	12.3129	13.6286	13.5349	13.8588	14.7125	15.3062	17.0374	16.0146	17.6739	17.9916	18.5306	18.5236	18.3759
STK26	3	15.9615	13.8669	13.8861	13.5198	12.8274	13.2352	12.7829	12.7132	16.1739	12.0943	14.42	17.3533	13.4784	17.1036	16.4808	17.3985	16.714	13.0752
STOM	22	20.7634	19.1067	20.5545	23.5165	21.1395	22.3988	21.1642	22.5592	21.9985	20.7307	20.9243	25.4073	24.654	25.5374	25.8069	26.1015	25.6676	23.9406
STOML3	1	16.0041	13.7362	15.9675	15.1543	13.869	16.5266	15.4356	15.2193	15.3577	15.3607	15.97	15.3654	12.7172	14.6432	14.3954	14.6184	11.9657	16.2641
STT3A	1	13.3531	13.7144	13.0337	13.2834	14.895	12.3183	13.3084	12.6385	12.6321	14.8094	13.4907	13.1531	13.6748	16.5313	13.7749	17.3967	16.0702	14.5691
STX11	10	20.7634	12.7887	14.1376	16.3362	11.5027	17.008	12.74	16.3568	13.4476	11.9853	13.7135	17.2762	17.5658	19.4956	19.539	19.8059	20.0951	18.7656
STX12	6	13.3959	12.0496	15.8874	16.5359	13.8721	15.0119	15.0033	12.9014	13.8319	13.7215	18.2389	17.5196	13.5657	18.3045	17.699	18.1685	17.4983	17.8624
STX16	4	13.0373	13.372	15.9755	14.6316	14.5682	13.9992	13.1264	13.9377	12.8549	14.8213	14.4878	15.7738	15.2434	16.2593	14.8747	16.1094	15.5422	16.4823
STX2	3	13.2925	11.2465	13.5539	13.0601	14.0453	12.851	14.1531	13.1197	14.7376	13.1624	15.408	15.0935	14.0738	15.7357	15.3346	15.4617	14.8709	14.7471
STX4	5	13.2776	13.3664	14.0889	12.8949	13.1995	13.6419	14.1211	12.54	14.9695	14.3274	14.3699	16.3785	12.8246	17.5331	17.0625	17.0336	17.4821	16.4253
STX6	6	14.5903	14.6033	12.5093	15.0514	12.9365	12.6274	14.1941	14.8364	10.655	13.2985	14.1197	17.5076	16.0096	17.4046	15.6591	17.2038	15.8908	16.1889
STX7	11	14.9169	14.3214	13.8235	19.5391	17.0024	17.4505	16.9554	18.6085	16.5966	13.8996	15.468	20.6006	20.4067	22.5165	21.2125	21.9495	21.6364	21.85
STX8	5	14.6877	14.2152	12.9933	16.3178	11.9714	15.0473	14.968	13.143	12.918	13.0806	15.29	17.0875	16.4361	18.5155	17.1818	18.2306	17.4502	17.2581
STXBP2	25	14.3423	12.1962	12.8921	17.3024	14.2248	17.4243	12.6183	17.0473	17.6645	14.1849	12.8742	18.3487	17.7739	20.0156	19.5238	20.1079	20.1825	19.454
STXBP3	11	14.7585	12.2743	17.3656	16.5633	14.1689	16.7685	14.0213	16.0733	16.4077	13.8794	12.8004	17.6416	17.3964	18.7434	18.3131	18.4778	18.8706	18.5205
STXBP5	4	13.843	12.7508	13.9969	12.9226	11.6955	10.437	13.6177	12.9717	13.7169	14.4218	14.8553	14.4752	13.1152	16.0267	16.0285	15.7931	15.4859	16.3214
SUB1	8	13.2183	12.6652	12.1269	11.8361	12.7623	12.3965	14.487	13.2829	18.4565	12.5299	16.2439	19.7063	19.1074	18.6973	18.2035	17.6022	19.2353	18.341
SULF2	2	13.8011	13.9106	13.1906	15.2604	13.4535	13.0093	13.1025	14.1923	14.2017	15.2729	13.1128	15.3212	14.6752	14.9513	14.733	15.219	15.9259	14.7508
SURF4	4	13.5373	13.9292	14.7354	13.288	13.9568	15.7301	14.012	13.0056	14.0752	13.1874	12.8543	17.9512	14.5863	17.5262	16.6218	18.3041	14.4423	17.6319
SUSD1	14	15.5334	13.3144	13.7125	17.2736	16.342	16.8556	15.9721	16.5223	16.3249	13.7174	13.8616	17.4185	17.8477	18.9793	19.6092	18.6565	18.6073	17.8341
SUSD3	10	14.4347	15.4516	17.0981	17.0889	13.693	16.866	11.2917	13.2984	13.2389	12.6724	14.756	17.3268	17.0897	17.4718	18.392	17.1433	18.3373	16.2708
SVEP1	102	18.6871	17.1808	18.9868	19.7365	18.4866	18.8685	18.7725	18.9067	19.4436	19.2905	18.3363	20.8423	20.4576	20.1457	20.2989	20.7056	20.953	18.9819
SVIP	2	14.2219	12.347	15.4804	16.71	13.3697	14.7385	13.2922	14.1999	13.9233	13.9049	14.174	19.8365	13.4868	19.0696	17.0079	20.002	17.4142	17.014
SYK	8	15.1087	13.4652	14.7406	13.7499	13.9792	15.135	15.1327	13.6808	12.5049	11.8307	14.4912	17.7685	16.7459	17.8652	17.0346	17.8422	17.7306	15.7928
SYNGR1	2	15.5327	14.0528	13.7746	13.4071	13.4643	13.1054	12.9778	14.0068	12.4923	12.8566	12.7515	17.6665	13.3412	17.7492	16.4305	16.1756	12.7645	11.9881
SYNGR2	3	13.9993	11.1902	15.2718	18.6361	14.3025	14.2433	12.5587	14.1932	13.058	13.0933	12.0523	20.417	19.0905	21.1825	20.1332	20.8269	20.0156	19.3615
SYPL1	2	13.9804	12.2262	14.6052	13.4903	13.4674	16.9954	13.7563	12.4124	12.1587	14.3007	15.343	18.835	17.2777	19.3936	18.4459	19.2066	18.7105	17.6201
SYTL4	10	15.192	12.6752	13.497	12.9355	10.6219	12.646	14.7299	12.0891	13.8374	12.2996	13.0775	16.4949	13.682	18.3111	18.4837	18.1704	18.419	17.9179
TAAR3P	1	21.4067	21.0821	21.2877	20.7553	20.8651	20.4874	21.4923	20.8876	20.9882	20.9098	20.953	19.9459	19.4928	19.3074	18.7685	16.7511	17.9422	20.2535
TAGLN2	12	19.6873	13.323	19.005	18.6358	16.9116	19.0518	19.3017	19.1347	19.2502	19.068	20.0559	20.3752	19.3396	21.3699	20.9672	21.7756	20.895	20.9098
TAGLN3	1	12.7554	12.3553	13.3932	13.2909	13.5035	12.1949	14.0053	13.0527	13.575	14.7924	14.1338	13.2396	15.9452	16.9786	16.9501	17.6246	17.0648	13.8637
TALDO1	6	14.9756	11.7603	14.216	17.3159	17.9129	12.4158	17.5908	17.1992	14.4331	16.797	13.9003	18.2686	17.9142	18.2317	18.0838	17.9607	18.5402	17.3849
TAOK1	5	14.8851	13.3709	13.6384	11.982	11.543	12.4525	12.7572	15.2139	11.9533	13.6133	13.7356	14.0939	12.4482	16.047	15.8297	16.123	16.3563	13.5669
TAOK3	2	13.4497	12.7282	14.0581	12.1258	14.418	14.7347	12.5357	14.8711	16.1701	17.0195	18.3808	14.5281	14.4445	16.1921	16.0592	16.2821	15.4808	15.5455
TAPBP	3	12.9323	14.1418	13.9449	12.9103	12.7369	12.1696	10.6284	12.2758	14.6871	13.0388	14.2153	16.1916	13.6965	15.9369	16.0681	17.4215	14.6139	13.6993
TARS1	5	14.1895	14.2203	13.0023	12.737	13.9278	14.6169	15.4954	11.9958	14.6509	14.4646	13.1884	12.9412	13.7487	17.2398	16.8528	17.2253	17.3264	16.9672
TBC1D10B	4	14.8358	12.6006	14.6683	13.8195	12.9131	14.4476	13.9267	13.443	12.4563	15.5428	15.4545	16.0034	16.3879	17.1959	17.2178	17.1712	17.4322	12.3627
TBC1D14	2	14.2116	14.7563	13.217	14.933	15.5543	14.2819	14.014	11.8857	13.7413	13.9718	13.24	13.9083	14.4434	16.4566	16.5455	14.2168	14.5139	15.9109
TBXA2R	2	13.2448	14.5405	14.0337	15.7491	13.6847	14.8557	13.1705	15.3604	15.1574	12.7681	13.9279	16.431	17.3387	18.746	18.8549	18.2174	18.484	17.3421
TBXAS1	12	14.2553	14.6983	14.224	12.3777	13.7794	18.5636	13.5398	12.4117	12.6604	12.9162	13.6783	18.2508	16.4069	18.7943	18.054	19.9459	17.7193	18.1422
TC2N	8	14.1478	13.1481	14.2824	19.5309	19.8784	14.1489	15.2376	20.5069	13.7162	13.1014	12.584	14.0805	13.4646	16.5412	16.9834	17.1493	17.574	16.3552
TCIRG1	2	14.4239	13.8321	15.0617	13.4881	15.2585	14.1427	13.3814	12.8586	13.1236	14.1118	13.816	14.4978	13.7924	18.8735	17.8067	17.9543	18.8169	13.2997
TCN2	3	13.5453	13.1985	17.6796	14.324	12.5749	12.4226	12.0569	13.1112	17.785	17.7427	17.6527	14.4431	15.3078	13.7301	13.8498	16.5224	15.3082	14.3943
TCP1	15	16.1961	16.2311	17.1633	16.8391	17.3188	12.3023	14.6093	13.8592	17.6331	15.483	17.9959	18.1896	16.8884	18.0184	16.9901	17.895	17.0261	18.6127
TEC	4	13.3191	15.9334	19.7593	21.3156	20.9024	18.7359	19.7106	18.695	12.155	13.1878	18.2091	21.6584	21.3538	20.3645	20.9672	19.8076	20.0292	18.5997
TESC	5	13.0759	13.6646	12.7109	16.7869	12.9031	13.8085	13.4693	13.8585	13.968	12.9911	13.4866	15.9832	15.2772	17.8057	17.0989	16.5825	17.0363	16.2054
TF	122	28.9231	29.1435	28.4354	28.3662	28.5278	28.6389	28.5609	29.0401	28.7357	28.17	28.4194	28.1795	28.8081	28.5203	27.9031	28.5165	28.1984	28.8355
TFAP2D	1	13.8172	14.936	12.2905	15.1668	14.8398	12.8185	16.4554	16.9982	14.7272	14.6654	15.3767	14.7769	13.1425	14.5694	12.9414	15.5001	15.3763	13.4527
TFG	4	14.5529	12.3156	11.2815	17.4896	12.4218	12.9903	18.0259	11.8769	14.2857	13.9622	15.378	17.6969	18.0075	19.9213	19.2338	19.4014	18.8809	19.4155
TFPI	10	17.3667	13.7119	17.0997	18.8645	17.2113	17.6604	16.5505	18.7222	18.1433	17.8718	18.7563	19.0666	20.0292	18.3922	19.9459	18.7228	17.7948	17.4653
TFRC	52	21.7553	21.8727	21.9171	22.8614	20.9812	21.7995	21.6714	22.2273	21.4923	22.002	21.7182	25.6944	23.2066	24.1015	22.0756	24.2243	23.7077	23.1886
TG	1	14.4594	12.7115	13.7069	13.7637	13.6116	12.6923	13.7577	15.8013	15.5019	12.8834	14.8107	14.2865	12.4443	13.2289	14.1712	15.5392	14.1768	13.3286
TGFB1	12	19.3185	19.3284	19.0943	20.3211	19.5996	20.2989	19.8941	19.8318	19.2447	19.3597	19.8662	20.714	20.4874	20.6096	21.2821	20.9098	20.9171	20.0691
TGFB1I1	6	13.2801	13.4775	14.9338	15.6447	14.9495	16.0103	14.834	14.9577	15.5522	15.5435	15.3351	15.4964	15.2732	17.024	17.7695	17.4046	17.1041	16.2705
TGFBI	28	20.7471	21.002	21.3484	20.895	20.8346	20.8191	20.7955	20.7955	21.1457	21.2125	21.5638	20.6971	21.0426	20.0821	19.7011	20.3857	20.1457	20.8034
TGFBRAP1	6	13.594	13.1523	14.8868	16.9708	13.3648	13.9196	12.9815	12.1225	13.4206	14.8867	14.3418	14.844	13.8019	16.7929	15.4704	16.2865	15.3857	17.4724
TGM2	10	15.3833	13.6986	15.2213	18.8995	16.5341	13.8123	12.9843	13.7556	16.1872	17.6143	19.7271	19.1186	18.447	18.7857	18.9595	18.8677	18.3131	17.4649
TGM3	9	13.5358	12.0722	14.5418	13.3522	14.3593	12.92	14.3945	11.9618	11.0901	13.7827	13.3252	12.5394	15.0126	14.9756	14.5272	17.3857	17.447	13.5224
TGOLN2	4	13.3035	13.7922	13.731	14.3367	13.5389	12.4005	11.939	14.0452	12.0739	13.8684	13.2295	12.6901	13.576	13.8443	12.7845	16.8823	17.1557	12.683
THBD	2	13.8106	13.5895	11.1892	13.338	12.317	13.0389	12.1672	12.5769	12.7982	14.0467	12.1654	13.8912	14.5474	14.2922	15.7249	14.2486	14.448	12.4856
THBS1	89	22.8014	24.1488	22.9316	25.0062	24.2679	24.1253	24.1015	24.1719	24.141	23.417	23.3511	24.7286	23.6209	23.1095	22.969	23.1457	22.3129	23.6096
THBS3	4	17.3769	16.5654	13.7008	16.942	12.5154	17.1562	15.8656	16.4684	16.451	16.549	17.4968	16.138	16.4042	16.0338	12.7208	13.8614	13.9424	16.37
THBS4	27	18.1535	17.0717	18.3021	19.4985	18.7171	18.2327	17.7104	19.7397	18.354	18.1192	18.9887	18.6424	20.7634	19.2647	19.1014	17.9495	19.251	18.5814
TIMP1	6	18.0644	18.5784	18.5587	18.2676	18.2352	19.0614	18.0342	17.9098	18.3266	18.1643	18.7262	20.8802	18.7266	18.9583	18.4252	18.735	18.1805	19.4307
TIMP2	3	13.7576	15.9898	11.619	16.5759	14.8622	15.669	15.9756	15.7005	15.5346	16.1332	15.9575	15.8114	16.9261	16.061	15.7483	16.206	15.6893	13.7892
TIMP3	10	17.6356	17.5284	18.162	18.5449	17.9503	18.6992	17.3427	17.276	18.6801	19.2975	17.7069	19.8628	18.1323	18.7155	19.4861	18.0454	19.1841	19.0569
TJP2	4	14.489	11.0567	14.26	12.5726	14.6146	12.9005	15.3898	12.9053	12.3479	14.5714	12.4303	13.6988	14.3824	16.6516	16.587	16.9871	16.559	14.4023
TKFC	4	15.1231	11.1413	13.8591	12.5085	14.8359	12.9423	12.9912	12.403	14.0023	14.2869	12.8405	16.0747	13.6458	14.6867	12.7025	15.0104	14.1835	13.1799
TKT	12	13.0801	16.8918	17.1607	17.1083	17.9275	17.1188	14.8555	17.0258	17.5508	16.9435	17.17	18.0402	17.5551	18.3738	18.0008	18.158	17.5664	17.7242
TLN1	137	19.2312	17.7202	18.8004	20.8269	18.4623	20.1079	19.5506	20.9951	20.7955	19.5029	19.7361	21.2933	21.2006	22.9619	22.9334	23.6757	23.4676	22.4324
TM4SF1	1	13.9602	15.2319	14.5472	13.7812	15.6623	12.1157	12.9179	13.2515	13.1745	14.0427	13.0382	14.2716	15.1737	14.5055	14.1612	15.1826	14.1165	11.7967
TM9SF2	12	12.5803	11.5605	12.2011	15.9875	13.0257	14.3924	13.1081	14.8704	13.4534	15.6464	13.1113	18.3633	16.9119	18.7559	18.6265	19.2277	18.0289	17.3554
TM9SF3	4	12.1047	15.0686	12.998	13.514	13.3525	12.7828	15.0739	10.0833	15.247	13.2223	14.8391	18.7024	12.267	18.5863	18.4574	18.7016	18.0548	18.253
TM9SF4	6	14.8325	11.778	13.1967	13.2977	12.1486	14.5166	12.4458	13.5811	13.8329	13.3992	13.7991	17.5935	13.8336	17.2323	16.9893	17.8077	16.2287	14.9754
TMBIM1	3	12.5486	14.1911	12.4675	20.1332	17.132	17.949	17.3539	18.078	16.9952	13.0268	13.2303	21.7756	20.6364	22.3962	22.3294	22.5045	21.9495	20.8802
TMC6	6	13.9849	13.5491	12.9994	14.5393	12.9294	12.5888	13.4849	12.9943	14.8538	12.7462	15.9163	16.7815	12.925	17.9186	18.0636	17.6313	16.6986	19.484
TMC8	7	16.5898	17.5268	14.5249	17.3355	17.2423	17.9766	18.1104	16.9238	17.8924	14.1418	17.109	18.0493	16.7575	17.9417	18.3475	17.914	17.7149	18.2848
TMED10	5	14.837	12.2136	13.8758	12.9356	12.5671	13.045	13.2996	12.2051	12.2227	12.9859	13.4086	17.6685	17.3014	17.7893	17.8058	18.0445	17.7339	17.8376
TMED2	2	12.2651	12.3404	13.2534	12.9407	14.6353	13.4643	12.4924	12.8175	12.9454	12.506	14.1403	15.817	15.4732	17.2761	16.8059	17.3622	16.5363	13.978
TMED4	3	14.0146	11.4063	15.2764	15.4518	13.6765	11.583	14.8997	12.8546	13.4121	12.3475	14.7605	13.2105	13.3848	16.4334	16.4997	17.5029	17.1495	13.0437
TMED5	2	14.5363	14.7317	14.8447	13.5567	12.425	13.4229	14.4051	12.5685	12.3933	14.4903	12.7616	16.1304	13.5625	16.567	16.1467	17.3039	16.4108	15.6412
TMED7	3	14.6403	15.4468	12.848	13.0903	13.469	14.8818	12.3928	12.9268	12.7657	13.8017	15.0776	15.3271	12.4797	16.7852	15.8214	16.128	14.8337	15.5551
TMED9	4	14.3707	13.8659	14.3695	13.5947	12.9385	13.7427	13.151	14.2511	12.5836	14.3841	13.0507	17.4533	16.9039	17.2735	18.2923	18.2787	16.2131	16.6201
TMEM104	5	13.9226	14.6216	13.6617	16.2543	13.1198	17.4915	11.9066	14.0533	15.3219	13.3814	12.4085	17.4417	12.0932	17.3655	17.6036	17.5328	17.0062	15.905
TMEM106B	5	16.0431	12.222	14.4462	12.8261	13.7866	14.0114	16.3679	13.9784	13.7314	14.8678	14.4249	17.9537	16.6387	18.0244	17.577	17.8938	17.6045	13.1495
TMEM109	1	14.6651	13.5522	14.8791	13.3059	15.5081	12.773	14.9413	15.2873	14.2102	14.0403	13.4504	15.8781	14.3416	16.5787	16.73	18.3487	16.0278	16.7147
TMEM123	2	13.8666	13.3758	12.9141	12.5169	13.1172	13.647	14.5286	12.8563	14.7194	12.5033	13.4929	16.4471	14.9602	19.0448	18.5947	17.2281	17.7272	15.2725
TMEM165	5	12.738	12.0332	13.0047	14.7266	14.6787	12.9499	14.8575	11.9952	13.4117	12.9446	15.7512	17.195	14.6403	16.6631	17.2441	17.2916	15.9246	13.1818
TMEM167A	1	13.4057	13.7435	15.21	12.3103	15.5653	15.3079	14.7347	12.6744	15.357	15.1999	15.0074	16.7362	14.4278	17.1817	16.7531	17.1294	14.7774	16.682
TMEM179B	1	16.0329	12.2005	13.9041	12.7137	13.1032	13.1402	13.3045	12.1179	13.0652	13.3399	13.8882	16.7579	12.2303	16.5292	16.8904	16.2695	15.7775	12.6518
TMEM198	1	20.1332	19.3001	19.8888	17.6915	17.682	19.8394	19.3661	18.7412	18.6606	19.7823	20.2185	16.2052	14.7741	13.6159	14.3299	14.4816	13.9249	18.4939
TMEM205	4	13.8297	13.4169	11.6621	13.6905	12.9953	13.1755	13.5225	13.1201	13.0786	13.2182	12.8504	15.9371	14.5669	15.5244	14.4797	15.8173	14.6331	14.388
TMEM30A	9	13.3385	14.2486	13.0779	14.0731	12.1676	18.1583	15.14	11.8969	15.4745	14.8766	14.4805	16.982	16.2179	18.1871	17.8607	18.1716	17.996	17.787
TMEM33	1	13.4001	13.0474	13.1648	13.0769	12.195	12.503	14.0111	13.4142	13.9529	13.28	14.3949	14.7527	13.2745	15.6909	15.2752	15.7005	14.9024	13.2897
TMEM40	3	11.5067	13.1406	11.9843	13.6792	13.7624	14.52	13.809	12.2451	11.4634	14.3624	13.6459	12.3968	15.2653	15.568	14.9982	16.8792	14.1848	16.2694
TMEM43	6	12.4311	13.9739	14.5401	12.3976	12.2161	11.7913	14.8223	12.9563	14.2873	14.0937	15.0579	15.3462	12.9475	15.9693	15.3161	16.1565	14.3309	14.8466
TMEM50B	1	13.1484	13.9323	13.3338	13.311	13.648	14.0191	13.6729	13.4405	12.5848	11.8499	13.4771	16.2755	14.6079	16.8589	15.5463	16.8326	16.2654	12.8878
TMEM63A	10	14.4978	12.9273	14.9412	16.4499	15.9881	12.7708	15.5211	11.9644	12.6009	13.1022	12.6896	17.6198	15.258	18.4384	18.1509	18.2777	18.0838	17.4224
TMEM63B	4	14.7554	12.1981	11.9738	13.3337	12.8471	12.7369	13.522	12.4047	13.3531	14.096	12.5791	16.748	17.0006	18.3337	17.5439	18.2581	17.2072	17.9699
TMEM87A	1	16.2408	12.6332	11.958	12.571	12.285	12.308	14.3464	13.1957	12.8711	16.1156	14.7286	16.3168	13.7363	16.2497	16.2018	16.1488	15.5814	13.8459
TMEM87B	8	12.9484	12.6861	14.9451	13.5713	11.8806	14.5708	10.7938	13.7257	14.9767	11.8896	14.5636	16.6827	14.8326	17.2901	17.0711	17.796	13.5212	15.3211
TMEM9	3	13.5324	13.7538	14.9314	14.3585	15.7177	14.8351	13.3506	12.8596	12.8111	13.5023	13.431	16.4005	14.8082	17.0125	15.9481	16.7913	15.4043	16.5723
TMEM9B	6	11.7389	13.6197	13.148	14.6179	14.0982	13.1429	15.746	15.3791	12.772	12.3975	14.0942	16.3287	15.3142	17.6744	16.3104	17.9145	16.8867	17.6086
TMOD3	3	16.4314	13.0976	12.1143	16.0558	15.1548	13.0956	14.204	13.1997	15.2633	13.7381	14.6795	15.8002	14.0049	16.0577	15.5234	16.0123	14.8613	15.3017
TMX1	5	14.2183	13.1814	13.0414	13.0188	14.0207	12.6561	11.8267	13.6726	14.6866	13.3552	14.1671	17.5679	13.1989	17.4947	16.9774	18.3474	16.5318	18.9376
TNC	56	17.404	19.3911	19.6094	19.3776	19.9089	19.8208	19.4988	19.877	18.8905	19.6826	19.1845	21.0625	20.9024	20.1079	19.2508	19.0405	19.3634	20.3211
TNFSF13	2	13.4094	18.6886	13.1736	19.5854	19.8134	19.3365	19.3665	19.4959	19.4187	15.0194	14.2027	19.4131	12.9468	14.4546	18.6134	15.0772	13.8671	20.002
TNIK	3	13.2114	13.8034	11.7595	13.8176	11.5914	12.389	14.3411	17.6127	13.5631	14.4601	13.5288	16.132	16.421	17.154	16.8718	17.2078	17.7581	16.3061
TNPO1	5	13.3515	12.8134	13.8326	14.2344	14.4503	13.0313	13.4985	12.5385	12.6144	12.6978	13.773	12.8149	12.4145	16.3421	15.9529	16.5261	16.8795	16.1103
TNXB	27	17.7528	17.5894	16.2591	17.6838	18.2161	17.8244	18.1539	18.0828	18.006	18.9144	18.6506	18.0483	18.3671	17.787	17.5562	18.1272	18.4397	17.2453
TOLLIP	7	17.1619	16.1807	16.721	18.5136	17.6269	18.7466	17.1121	17.5799	17.2076	16.9521	17.8659	19.2946	17.7406	19.7318	19.117	18.7199	18.5401	19.1036
TOM1	4	14.4642	13.5394	11.3516	13.1714	12.036	12.816	12.9767	13.8707	14.5016	14.0493	12.1032	19.0913	13.411	18.7723	18.3912	18.5287	18.1869	12.1521
TOM1L2	4	14.2519	13.9995	13.4284	15.4892	12.6126	13.5529	13.9115	13.9579	12.229	13.4603	14.3457	16.3898	14.3016	17.0375	17.431	16.7892	16.4325	13.34
TOP1	3	13.0469	15.6534	13.583	14.016	14.5008	10.9925	15.2746	13.1129	14.2246	13.6255	13.3586	16.0188	14.5822	14.9787	14.2853	14.6668	15.1932	15.3967
TOR1AIP1	8	13.4325	13.4629	14.5654	12.4151	12.0728	12.3446	12.9795	13.2789	14.221	12.7437	12.8971	17.7076	13.8502	16.9557	15.4384	16.2084	16.1504	13.284
TOR2A	2	16.1225	15.3519	13.1202	13.1633	12.3548	15.9174	13.9544	13.3501	12.9076	16.3845	16.253	12.7854	13.9808	14.9221	13.3477	15.519	14.5388	15.456
TOR4A	5	12.8627	13.0684	13.3332	11.2003	12.0822	12.5096	12.6001	10.5313	12.9948	13.7368	14.1602	13.0539	13.1591	15.4741	15.7393	17.3921	16.4939	13.5253
TPCN1	3	14.5517	13.1196	14.3482	18.5501	12.2727	13.2765	14.3121	15.5658	12.8848	11.2762	13.3866	14.4024	17.4259	18.0116	17.4822	17.3806	16.5212	17.1191
TPD52L2	3	15.3226	12.9615	13.9048	14.2472	12.4482	13.3477	15.1805	12.1864	12.9483	13.778	13.4128	13.0369	15.1867	16.3873	15.537	16.9266	15.9392	15.4314
TPI1	16	15.3491	13.5345	16.6807	17.4518	18.6589	15.8686	15.1572	15.667	16.3635	14.3271	14.6482	19.0371	18.7664	20.1206	19.2973	20.1206	19.656	19.0086
TPM1	2	12.2327	13.8822	14.317	15.9371	17.1935	13.578	13.6731	15.3806	15.9724	13.5161	14.5103	17.2278	13.4078	18.0812	17.8456	19.0531	17.8957	14.1379
TPM3	2	13.9567	12.2224	13.0764	12.8557	14.4794	15.3572	14.975	13.2987	14.3871	14.4708	14.2314	16.4673	17.3923	17.9749	18.2154	19.0222	18.4188	11.2558
TPM4	9	13.03	13.5368	13.6683	17.0629	14.0869	15.2095	12.4741	18.89	12.6162	13.9108	13.4504	17.2983	17.6974	19.1766	19.5612	20.1332	19.4455	17.2526
TPP1	6	16.3198	16.7588	14.7852	17.3884	16.7975	17.541	16.2453	16.9522	17.2862	17.2805	17.1093	17.8075	17.451	17.9036	18.1358	18.4837	18.7044	17.6848
TPP2	42	15.2855	13.8384	16.74	17.4014	18.1614	17.6983	13.9943	16.0546	17.1288	13.9716	17.5132	18.4113	17.5162	19.7677	21.1332	18.7933	17.0495	19.5168
TPT1	1	14.3298	13.7922	13.2075	13.399	11.2191	13.931	12.5326	14.8329	14.3773	13.8104	12.7607	15.5332	16.0703	17.8587	15.4987	17.6783	13.6158	16.5083
TREML1	6	16.0909	17.3592	15.3091	18.3279	18.0062	18.2141	17.4562	18.3283	18.2479	16.8216	17.3764	19.4185	18.787	19.3261	19.7068	19.427	19.6723	19.5526
TRIM21	21	14.084	12.0631	17.9679	13.5868	13.5217	11.3553	13.4937	13.6781	13.1957	14.5572	14.1122	14.0666	13.5899	14.1028	13.1585	12.2457	13.501	13.8103
TRIM58	16	14.3027	12.1847	13.6526	15.35	13.7648	11.3294	12.7191	11.8756	11.915	11.8613	14.0199	17.4892	17.3531	17.7814	17.5589	18.2572	18.2975	18.6119
TRPC6	7	14.7368	12.7083	14.6387	15.7029	14.396	15.4716	14.4277	12.2113	13.7324	12.7505	13.7903	16.2256	12.8459	17.2832	18.2386	18.2397	18.6735	16.0567
TSG101	14	14.4318	13.2244	17.4527	17.4645	16.5318	17.3421	12.7577	16.4923	16.515	15.086	16.7599	18.451	17.6311	19.5205	18.9863	19.0332	18.6857	18.8327
TSKU	3	17.0697	16.127	16.8062	10.0735	11.9386	13.9476	16.3101	14.1397	13.4258	17.1131	17.921	12.7969	13.465	13.3909	17.6451	12.4381	15.3744	13.6657
TSPAN13	1	11.1443	13.0281	13.4943	11.7122	14.749	13.9092	13.6529	12.6666	12.1126	14.7454	15.386	16.9388	13.5894	15.79	14.8958	15.6173	16.2159	12.2987
TSPAN14	12	20.343	19.5814	19.5887	21.0886	20.2302	21.4375	20.5915	20.5823	20.5356	20.3962	19.9882	21.9916	20.9098	22.6141	22.7634	22.4196	22.4825	21.9134
TSPAN15	3	13.8202	15.2385	13.4276	16.2801	12.9283	17.0949	13.835	13.5211	12.9529	12.3231	13.5263	17.8302	17.1376	19.417	19.4147	19.3301	19.3049	18.9256
TSPAN18	1	14.0826	12.9798	14.2591	16.5341	12.8568	13.0574	12.7456	15.1157	15.8526	14.4714	13.7094	16.7948	16.954	18.0964	18.2881	17.9816	17.7593	16.7672
TSPAN2	5	14.6331	12.95	14.5818	17.4417	11.2582	13.5528	12.1459	11.1945	13.2074	13.117	12.7625	17.1549	15.9627	18.3152	18.1507	17.1634	18.2517	18.0968
TSPAN32	5	14.8347	12.4822	10.8733	15.9261	13.7132	13.5684	14.5794	13.1207	15.4133	13.5902	12.471	16.2197	17.0204	18.3931	19.1856	18.421	17.8772	16.1541
TSPAN33	7	17.5311	13.8229	17.581	18.2516	17.6802	19.4438	17.9268	18.1092	18.3107	13.919	18.0884	19.9601	18.8822	21.0224	21.0691	20.7389	19.9459	20.1332
TSPAN4	3	14.6999	13.833	14.8849	15.5109	14.5963	15.5181	15.4719	14.9815	13.5852	11.8831	14.7304	16.5357	12.9205	16.6472	16.1403	15.4278	15.7952	16.6634
TSPAN9	9	19.2057	18.3729	19.7717	21.7715	20.4067	21.3962	20.3538	20.7056	20.343	19.6692	20.0821	20.8191	20.5451	21.9951	22.5545	21.6453	22.6051	21.4067
TTN	11	15.5775	16.2111	16.8724	17.2904	16.984	16.6308	17.206	16.865	17.647	17.7196	18.3654	16.8735	14.2616	17.2282	18.7119	15.8412	16.5603	17.3232
TTR	20	24.4676	24.8385	24.417	25.7846	24.918	25.217	24.391	25.8552	24.9406	24.2463	24.5869	23.9043	25.0854	24.4614	24.3444	24.9847	24.8764	24.8044
TTYH3	10	17.7686	18.054	17.7495	21.502	20.0156	20.654	19.176	19.8501	19.3541	17.4872	19.2595	21.4923	20.4375	21.4425	22.2593	21.9388	21.953	20.417
TUBA1C	2	14.2426	13.0691	15.3393	12.8652	14.6296	12.6294	13.2936	10.8593	13.8458	12.5214	13.2638	12.1118	16.9364	16.932	16.9165	15.8964	17.4244	11.3942
TUBA4A	5	17.6729	13.6296	12.1606	18.7681	17.0402	16.5061	17.6969	18.5479	18.3132	17.4756	18.7111	20.1581	19.1865	21.2821	21.5545	22.2506	22.714	21.417
TUBA8	7	14.6325	12.3539	14.2621	18.9376	14.721	11.8072	12.037	16.4802	13.0734	14.7446	18.9308	17.9213	17.3774	19.0659	19.0618	19.5169	20.0691	19.2717
TUBAL3	1	16.1835	13.9028	14.7922	14.5548	14.9868	11.9573	13.4597	13.3581	11.9862	12.9701	13.353	15.3485	11.6565	15.2645	13.1634	15.3787	16.5824	17.1865
TUBB	6	14.7745	13.1316	11.9839	12.1261	12.8105	13.1296	11.7899	11.9792	13.2954	13.3835	13.4462	18.7592	17.9963	19.6724	19.4852	19.7634	20.3857	19.1231
TUBB1	24	19.0272	18.1425	18.1274	18.8048	14.9981	18.3211	19.1397	19.0014	19.0178	18.0139	18.5787	19.4989	18.8657	20.9812	20.8876	21.5309	22.002	20.8191
TUBB4B	1	12.2458	12.2832	14.2104	12.7999	12.7541	12.6363	13.5138	14.2101	11.895	12.624	15.5596	18.1519	17.2078	18.5686	17.803	18.5633	19.298	18.3494
TWF2	6	13.3014	15.0105	13.1027	16.7695	13.4399	18.7438	18.311	12.8302	12.8835	14.2945	19.1538	14.7048	12.7193	15.5239	16.0808	15.9857	15.9223	15.3308
TXN	5	13.577	13.6925	13.7647	18.4805	13.6514	16.2685	12.9227	17.2544	13.2686	13.3802	13.0618	19.6362	19.2933	20.6276	19.5471	20.68	20.1704	19.2016
TXNDC17	1	14.6178	12.8411	13.7526	13.5579	13.6316	13.3486	14.8403	13.2849	12.4923	15.6929	14.9689	11.8807	14.5691	15.6322	15.1177	15.9579	14.2795	12.8635
TXNDC5	9	12.2103	15.451	16.6617	14.9764	13.2864	12.505	15.2631	12.7022	15.2834	12.0656	13.3915	17.1527	16.5222	16.7854	16.6511	16.9616	15.4529	16.3254
TXNIP	4	14.1922	14.3176	12.8258	12.9991	16.6207	13.5323	14.8807	13.0799	12.5324	13.4636	13.3206	16.7882	15.6031	16.8718	15.8526	16.1967	16.234	15.898
TXNL1	3	15.4671	13.262	12.7886	13.6413	12.9143	11.0397	13.3406	11.6794	13.7565	14.1306	14.9019	15.4915	16.8031	17.1991	16.6916	17.1631	17.0312	15.6499
TYMP	10	15.5994	14.6666	16.2865	14.75	15.0714	15.4643	15.6088	15.2226	14.7245	15.587	16.1626	17.3954	16.9594	18.206	17.974	18.1401	18.0603	17.2505
UBA1	17	14.1299	13.4155	11.7985	18.118	14.2559	13.5289	12.7856	20.0951	12.5905	12.9887	14.4539	18.3347	17.3407	18.7532	18.507	18.5638	18.3125	18.7722
UBA7	7	13.5578	12.2037	15.2827	12.7943	11.9707	14.0078	14.5719	12.8066	15.0836	14.0544	15.3713	15.8711	15.0781	16.2959	15.9632	15.6309	15.9575	16.1091
UBASH3B	14	13.3633	12.7849	17.0549	18.3042	17.6113	17.3747	13.174	17.5589	17.8305	17.449	17.8332	18.6794	18.4104	18.8185	19.2086	19.1476	19.0746	18.2595
UBE2H	2	12.7261	14.1828	12.3126	13.4317	12.1455	14.5432	14.6382	13.3686	14.0515	12.6975	13.5228	14.2533	13.7174	16.1486	15.9741	15.8661	15.406	13.3472
UBE2K	2	14.5965	14.5193	13.1796	14.9229	12.5732	12.8154	14.0068	14.8057	11.3569	14.2118	13.4956	13.7992	13.0878	17.5507	17.089	17.7606	17.5592	15.0675
UBE2L3	2	13.8198	13.2505	12.8444	12.848	11.211	16.5344	11.6871	13.526	13.208	12.6806	13.9176	17.9649	15.9044	17.7278	16.5911	17.681	17.4743	16.7991
UBE2N	4	14.9658	12.8356	15.8834	14.8105	12.2603	12.9431	12.6241	17.4261	15.5808	13.5318	12.659	16.8109	16.1269	16.9219	16.3389	16.6593	16.6636	16.8039
UBE2V1	1	15.2465	12.8129	16.0264	16.4131	12.8643	16.4052	14.8284	11.7998	12.8881	13.3122	15.4367	18.0895	17.0636	18.6365	17.909	19.2971	17.9251	18.4304
UBR4	6	13.5886	13.7495	13.2274	14.3906	14.8487	12.4987	12.2201	14.2347	14.0039	12.5649	13.0254	14.5319	13.6834	15.0124	14.2734	14.3572	13.6612	15.7064
UGGT1	14	12.7533	11.8704	11.3721	16.9294	17.2319	16.8619	16.9877	16.0921	15.6916	16.647	15.4721	17.9751	16.9826	17.9416	17.6809	17.8201	17.0645	17.868
UGP2	18	18.0911	16.8152	20.002	18.6099	19.3045	17.6381	17.5798	18.4096	19.6429	18.2265	18.7122	19.0624	18.4126	18.7622	18.0576	18.3824	17.5259	18.4162
UMAD1	2	14.9831	13.0713	13.0194	12.4548	14.2001	13.1794	13.3482	13.2403	13.773	13.7324	14.394	14.3692	12.3629	15.5677	15.0944	14.8921	13.5616	12.5002
UNC13D	22	13.7248	13.8018	14.0295	18.0492	12.6152	17.2121	17.4816	13.6335	13.5067	13.711	13.1021	18.9023	17.5658	19.8367	19.3401	19.4496	19.2086	19.3225
UNC45A	5	16.3484	11.0061	13.3082	12.4107	13.8523	13.2293	17.4818	12.9709	12.6079	12.5358	14.0456	11.9707	12.6915	15.5743	13.6324	15.6841	14.0495	16.7016
UQCRC2	3	13.8778	14.8997	14.392	13.0296	14.9501	12.5001	12.3398	13.547	12.5978	14.4871	13.3829	16.166	12.8428	15.3642	13.0626	16.8242	13.7885	12.5238
UROD	3	11.8591	11.5314	15.2399	12.7239	13.1318	13.2457	15.232	14.0608	14.0232	14.3261	12.2528	15.513	12.5759	17.4134	13.2996	17.3377	16.09	15.6079
USP14	4	13.7273	13.2174	13.9265	11.1591	13.2785	13.8532	14.4071	14.4088	12.4246	14.2677	13.9786	16.3747	11.9762	16.4508	16.0602	17.0189	16.2971	15.5167
USP5	6	13.8045	13.6016	13.825	16.2824	12.4237	14.5594	13.8423	13.6135	13.3406	14.2314	11.7037	17.4485	16.8536	17.2474	17.2423	18.3318	17.7624	16.8364
USP8	8	13.4516	11.0369	15.7306	12.1106	13.2339	11.6175	13.5748	11.871	13.2259	12.2686	13.3949	16.7819	13.5822	18.7155	16.1139	17.7398	16.9732	18.3834
VAMP3	2	13.089	12.7444	12.2467	12.5343	14.1868	14.8219	13.9819	13.2791	12.9688	14.6514	14.4004	17.3184	16.1999	17.4602	16.9485	17.1011	17.0275	17.1519
VAMP7	8	17.5034	13.2588	17.3506	18.5361	17.2954	18.3569	17.8265	16.9593	17.3745	17.8116	19.2032	19.0824	18.1196	19.5557	19.9044	19.2791	19.4764	18.7994
VAMP8	6	13.6734	13.4182	13.657	17.856	14.4305	13.1345	13.5302	17.4487	12.7612	13.8327	14.1191	19.3703	18.1631	20.1332	19.5456	19.7442	19.517	18.3328
VAPA	2	14.1711	14.6527	15.1145	12.7906	13.2532	12.5058	12.7267	12.9859	13.6696	12.7977	14.9431	12.129	12.6555	14.4242	14.7441	14.8454	15.036	14.3976
VASN	7	17.0862	17.4518	17.9303	17.2184	17.6992	17.687	16.2192	18.1238	17.9784	17.1669	17.1368	18.2576	18.4965	17.2691	17.3742	17.6708	17.4247	17.1609
VASP	14	15.0364	13.9998	13.8239	15.7204	14.3387	15.5331	15.0386	10.9166	15.8774	14.6802	15.7746	18.1861	17.5255	18.8591	18.0456	18.7225	18.4269	18.1512
VAT1	5	13.5904	13.4668	13.6619	11.5944	12.8095	12.1652	13.4876	13.7931	11.812	11.2799	13.8414	17.0256	15.4268	17.6331	17.7353	16.9933	17.9146	14.2405
VCAM1	19	16.8873	17.5186	17.8117	17.4001	17.9032	17.2282	17.4742	18.0465	17.8374	17.4031	17.4797	18.8881	18.5873	17.2682	17.691	17.9421	18.0082	18.3482
VCAN	18	13.9817	16.4416	18.5942	18.6233	18.0207	13.047	14.9332	16.5693	16.9039	14.8702	11.9065	18.0299	17.184	16.8429	16.8822	15.9116	16.1131	17.6366
VCL	63	18.6622	17.662	18.5162	19.9459	17.9709	19.104	18.7328	19.6051	19.0802	18.8873	18.7623	20.714	20.5069	22.3403	21.8576	22.5498	22.2877	21.4221
VCP	47	17.3441	17.4202	17.3617	19.8133	18.6428	18.4663	17.829	18.1107	18.5072	17.7998	17.8832	21.0292	19.9882	21.4375	20.1825	21.1642	19.7006	20.0292
VDAC2	3	14.3958	12.3297	13.3073	13.3545	14.3685	13.7047	13.5818	13.7572	12.4552	15.222	13.0414	12.2398	15.1532	16.4123	16.22	17.7999	16.5703	13.6045
VDAC3	4	13.2534	12.1803	15.5747	13.7029	13.7285	13.5236	12.8996	13.2878	14.9085	13.1578	11.9224	14.2167	11.7089	16.134	15.4667	16.9365	15.9659	13.1812
VIM	16	13.0283	11.5806	13.4421	12.7157	17.2153	13.159	14.9427	12.4177	14.0953	18.8252	12.9273	17.7558	16.2622	19.1456	17.5784	17.0926	16.8919	17.682
VNN1	13	17.8483	16.1092	16.0177	16.9172	13.5137	17.7152	14.142	16.8193	14.3112	14.4129	16.9058	20.6628	18.8467	18.2192	16.1087	16.4711	13.9708	17.4926
VNN2	8	12.6306	16.4319	14.9471	11.6332	12.3924	16.3208	14.0573	16.6362	17.8426	13.3028	13.3248	19.0479	18.1648	19.7243	19.6151	19.1443	20.4775	18.556
VPS11	4	13.6336	13.0395	11.914	15.0275	13.261	13.9666	12.734	13.0217	15.1361	13.9757	12.4897	14.4987	13.2883	16.4399	13.7799	16.2152	15.3953	15.8359
VPS16	6	15.1023	12.734	14.0158	13.3932	13.1084	13.6179	13.4323	14.0772	13.4694	13.6319	13.393	18.3621	14.1712	18.7873	18.2528	18.8139	18.3011	17.6391
VPS18	4	14.1661	14.3183	14.0444	13.0593	12.4732	11.3518	14.1539	17.1838	13.4809	12.9215	13.4336	18.6928	13.4785	18.9557	18.578	17.9832	18.4043	19.2266
VPS26B	4	15.0183	11.942	12.3825	14.2068	12.7158	13.3295	13.9094	14.1262	12.7603	14.6134	12.7366	17.0245	17.7107	17.6167	16.2366	17.6834	17.239	16.5992
VPS28	7	14.0513	14.3525	13.8911	17.1267	12.8571	17.5893	14.8144	15.1041	13.4206	13.0798	13.299	18.5617	17.7706	19.6929	18.8397	18.9146	18.4763	17.9813
VPS29	1	15.2226	12.785	12.2955	12.7526	14.0018	12.2177	12.4912	13.3265	12.8446	13.8836	13.7317	17.4761	13.3653	17.8162	16.3692	17.493	17.1745	11.797
VPS33A	4	13.2292	12.7422	13.7965	13.5847	12.8074	13.1232	14.803	11.8359	12.28	14.0295	14.7922	13.6269	14.5817	16.0256	15.1573	15.6055	14.789	16.4096
VPS35	10	12.5762	15.3481	13.6724	16.9801	13.7074	17.408	12.9637	17.5945	17.2859	17.2955	17.3659	17.605	17.1714	18.7274	17.15	18.4168	18.1416	17.5881
VPS37A	3	13.8238	14.8128	13.9261	11.6024	13.2298	12.737	13.235	12.0343	14.5814	12.6992	13.2999	14.8885	13.9697	15.9602	15.2658	14.8916	15.5822	14.6111
VPS37B	4	13.1504	11.7373	14.0949	14.5039	14.1986	12.9854	13.4109	11.9959	14.3042	14.6154	14.3356	16.8729	15.526	18.4921	17.6942	16.9407	16.7216	15.5429
VPS37C	1	14.323	13.4598	13.6237	12.4166	12.1247	16.2184	13.0597	11.4314	12.7092	13.6912	14.3376	17.8308	13.2334	18.7247	18.4262	18.1744	17.6668	17.8614
VPS45	4	14.0067	13.7557	15.5909	13.357	12.956	14.6461	13.6511	12.4377	12.526	14.0039	14.0433	16.0728	15.5488	17.8616	16.3464	17.1291	16.3785	17.0884
VPS4A	6	13.7451	13.8032	14.4744	16.2053	13.1969	16.1818	12.8008	15.6195	14.319	12.4156	13.2966	17.4723	16.7541	19.3078	17.9449	18.8392	18.3741	18.887
VPS4B	4	14.1627	12.5692	15.2797	14.1766	13.112	14.4818	13.9548	13.8755	12.3801	15.0141	14.3964	17.4739	12.9016	19.1688	17.2314	18.1554	17.3898	18.1129
VPS8	4	15.4743	13.4777	14.074	13.3468	12.0108	14.8203	13.896	13.2134	14.0012	15.0414	13.9734	13.792	13.3167	17.1692	16.0696	16.8341	12.9339	17.7995
VSIG4	3	14.1461	13.3511	13.034	12.1265	14.6134	12.8054	16.0506	11.8903	14.7131	14.8226	17.0475	15.7395	15.1792	15.362	13.6711	14.7439	14.4023	11.3815
VSIR	4	14.5981	12.1336	13.852	13.2694	11.7957	15.3537	13.3724	12.6122	11.8943	14.7546	14.2637	15.7099	12.8784	16.7234	14.2	15.8391	16.5393	13.4819
VTA1	9	13.7117	12.3168	12.4772	16.3178	11.9288	14.5862	14.24	15.3358	12.6585	12.1824	15.71	17.5924	16.8496	19.5247	17.8028	18.7572	18.3042	18.5552
VTI1B	7	14.4394	11.2781	13.9844	17.0053	12.9294	13.0839	12.9936	10.7738	12.9754	14.7864	14.4617	17.4766	17.1662	18.3561	17.7355	17.9144	17.9485	17.2375
VTN	20	27.5463	27.7325	27.5826	27.9484	27.7833	28.066	27.0609	27.7129	27.8142	27.4707	27.0401	27.9705	27.6865	27.4938	27.0711	27.2353	27.4154	28.1065
VWF	200	22.6518	23.2302	22.7876	23.4041	24.4488	25.3612	23.3778	24.0609	22.8346	22.7471	23.8093	25.6703	25.5841	24.3511	23.48	24.7492	25.2058	25.8167
WARS1	12	13.4585	11.5617	13.9037	12.5841	13.5379	12.3738	13.3743	15.4277	12.5924	12.4507	14.6427	12.4795	15.5937	16.0379	16.137	15.7617	15.7488	15.2001
WAS	4	13.906	12.1217	14.3888	12.296	14.4867	14.4804	14.2054	13.3554	14.3736	13.6924	12.8008	17.3632	11.5354	19.3672	19.1814	19.4263	19.612	13.4716
WASF2	4	13.7917	14.6265	15.2502	16.1632	12.5205	11.8983	12.9541	13.1459	13.0371	14.9449	13.1516	17.6702	16.6696	18.3349	18.2847	18.4961	18.2126	16.8595
WASF3	2	13.4246	13.6193	14.3771	12.6514	10.2139	12.4961	11.5294	12.0692	11.5323	14.6823	12.0167	14.537	13.7059	14.5122	15.7044	15.5821	16.653	13.7908
WASL	2	13.0735	14.0463	14.1346	13.7392	12.0577	12.0227	15.9028	11.9879	13.648	12.2518	14.734	15.8456	14.4336	15.6913	14.2139	16.1255	16.7009	12.6723
WBP2	3	14.8772	13.4369	14.1796	16.9795	12.2182	18.8264	12.6179	14.3807	16.2842	12.5266	15.0909	18.9697	18.3594	20.4874	19.7878	20.0821	19.2133	19.5985
WDFY1	5	14.9716	12.0187	13.3977	12.8047	13.5553	12.5902	16.2692	12.1843	13.2826	13.348	14.29	15.984	15.5249	16.4068	16.0928	16.4045	16.281	16.2583
WDR1	34	18.6014	13.1824	18.0826	19.7596	17.8649	18.4611	18.1417	19.5374	19.5429	18.8191	19.6994	19.9316	20.2066	21.0625	21.5117	22.2066	21.714	20.6006
WDR44	3	14.5491	13.8977	11.2535	13.0007	13.3013	12.6176	13.4939	13.3059	13.442	11.9063	13.6136	14.1681	15.2654	17.1884	15.7693	17.1767	16.6619	12.7569
XK	2	14.7679	13.4095	13.4403	13.0615	11.7915	11.5847	13.6384	14.2774	13.9989	13.7637	13.4047	14.8268	13.5956	16.648	16.128	16.1703	16.7681	13.5697
XPNPEP1	4	14.8856	12.9369	13.6532	12.4353	14.5095	13.1788	14.6036	12.5588	15.0606	14.0243	13.3647	13.4431	14.0328	16.547	15.8438	16.4465	15.9979	16.1082
XPNPEP2	12	16.3912	16.7712	12.7368	18.9055	17.4194	13.2189	14.7263	12.2476	16.8849	14.5364	13.5123	22.0292	19.6965	17.2885	17.7619	16.909	13.0859	13.8449
XPO7	5	14.0998	11.1097	13.4891	14.5789	13.4764	13.5756	15.1155	13.5754	14.6472	13.8801	12.5795	17.4842	13.7694	16.3921	16.1271	16.8427	16.2777	15.8616
XRCC5	10	12.9102	11.9304	13.8416	16.414	17.3935	16.6844	15.5802	13.1564	13.2549	14.4185	14.8037	17.7137	12.2752	19.1417	18.8145	18.1429	19.0172	17.8153
XRCC6	17	14.7858	12.0189	13.7748	12.9393	15.9101	17.9117	12.627	12.1196	12.7894	13.6008	14.4787	17.8153	16.7943	18.2594	17.1208	16.602	17.3229	17.2458
YBX1	2	13.2435	13.5338	12.3017	13.402	12.7638	13.7137	14.8143	12.7205	13.5275	14.519	14.3528	14.6559	15.4483	17.2909	16.2163	15.271	14.9949	13.7341
YBX3	1	15.4022	13.4141	12.8258	13.5566	13.5553	13.4322	15.403	13.6878	13.2703	12.2325	14.3048	13.2196	14.1761	16.8336	15.7786	14.0805	15.1257	14.1634
YIF1B	1	14.517	13.6662	14.1532	12.9407	13.5626	13.2627	13.2948	12.7925	15.0725	15.5169	13.8633	15.3384	14.5372	16.1193	15.9034	16.5839	15.1227	14.7423
YKT6	2	13.0681	12.3233	13.9038	12.0252	14.6015	18.6289	14.7724	12.5177	14.3993	13.3294	12.1979	18.0184	18.1882	19.5813	19.7488	20.1206	18.9395	13.3447
YOD1	1	14.3867	13.3726	13.6616	15.6474	12.6084	11.6134	13.8079	12.6425	13.426	11.8842	12.8046	15.8064	15.104	16.6769	15.6655	16.7809	16.6768	16.0025
YWHAB	6	14.1126	12.6173	13.2152	16.6526	13.1612	14.3601	14.8959	20.8346	14.142	14.8938	12.922	17.884	18.3665	19.6913	19.5971	19.9882	20.1704	17.8071
YWHAE	15	16.3201	12.9721	13.7425	18.3083	16.9262	17.2975	16.9736	17.6849	17.7093	15.8957	16.5872	19.4635	19.1435	20.8576	20.5451	21.2821	20.9243	19.3019
YWHAG	8	13.1026	13.2912	14.966	17.107	13.6729	15.9482	15.477	16.5178	16.254	15.5488	18.2869	18.3416	18.9904	19.7644	20.343	20.8269	21.0359	17.7087
YWHAH	12	12.882	13.5837	13.2869	18.2313	11.2872	17.1556	16.626	16.4469	17.7859	14.2628	16.5808	19.4604	19.3286	20.9812	21.0156	21.5823	21.3045	18.957
YWHAQ	10	21.5869	12.6641	21.8576	21.3962	13.2195	12.0755	13.3732	20.7471	20.7056	21.9742	14.1868	22.4041	22.8987	24.3376	24.5345	25.1055	24.7594	22.3129
YWHAZ	14	13.9423	12.3229	15.9804	19.7087	16.2608	17.9356	17.2316	19.4447	18.6178	13.7174	16.3087	21.0088	20.9024	22.8519	22.9882	23.4923	23.2346	21.0292
ZBTB45	1	18.6602	17.3152	13.5499	16.6921	13.5092	12.5653	14.5751	17.432	17.6499	18.475	18.6476	13.524	14.246	15.5889	14.4441	13.071	13.1211	15.3671
ZC3HAV1	1	19.4038	13.2606	19.5721	17.5089	17.9076	18.2066	14.852	17.8629	18.4602	15.2214	12.6551	17.3837	17.3341	16.5474	15.4478	16.4322	14.8637	17.6527
ZYX	16	14.2487	15.5928	14.6972	17.0123	13.0309	17.1732	18.9217	14.6613	14.7539	13.5813	15.1027	18.2287	17.6477	19.6283	19.5187	19.6325	19.5899	17.7714
ZZEF1	4	13.1752	12.7285	16.8052	13.2256	14.2315	13.8127	13.6985	11.8591	14.8181	14.3945	12.804	16.8303	16.4816	15.3374	15.1257	15.2577	14.0114	12.5271
		HC	HC	HC	HC	HC	HC	HC	HC	HC	HC	HC	MAC	MAC	MAC	MAC	MAC	MAC	MAC
