# Supplementary material for: NHERF2 as a Novel Biomarker for Distinguishing MAC Pulmonary Disease from Tuberculosis Based on Proteome Analysis of Serum Extracellular Vesicles
Source: Int J Mol Sci. 2025 Jan 29;26(3):1155. doi: 10.3390/ijms26031155 (PMC11818707; doi:10.3390/ijms26031155)
Supplement: Supplementary file 1 [file ijms-26-01155-s001.zip › Table S1.Down regulated proteins in MAC-PD.xlsx]

## Sheet: Sheet1
Supplementary Table 1. Significantly down-regulated proteins in extracellular vesicles of MAC-PD patients’ serum compared with healthy controls’.
	Uniprot ID	Gene name	Protein name	Fold change	p-value
1	Q15485	FCN2	Ficolin-2	0.0686029	7.57756e-05
2	Q16555	DPYSL2	Dihydropyrimidinase-related protein 2	0.0795981	0.000329083
3	P55160	NCKAP1L	Nck-associated protein 1-like	0.100044	0.000129901
4	A6NHL2	TUBAL3	Tubulin alpha chain-like 3	0.100339	0.00287947
5	Q99719	SEPT5	Septin-5	0.106088	0.000999001
6	Q9H4B7	TUBB1	Tubulin beta-1 chain	0.106712	0.00208924
7	P68366	TUBA4A	Tubulin alpha-4A chain	0.107009	0.00105003
8	Q14019	COTL1	Coactosin-like protein	0.1111	0.0288056
9	Q9BVM4	GGACT	Gamma-glutamylaminecyclotransferase	0.112503	0.000102838
10	P68133	ACTA1	Actin, alpha skeletal muscle	0.115102	0.0114962
11	P68032	ACTC1	Actin, alpha cardiac muscle 1	0.115387	0.0114962
12	P63267	ACTG2	Actin, gamma-enteric smooth muscle	0.115387	0.0114962
13	P62736	ACTA2	Actin, aortic smooth muscle	0.115387	0.0114962
14	Q13748	TUBA3C	Tubulin alpha-3C chain	0.117281	0.00150469
15	Q6PEY2	TUBA3E	Tubulin alpha-3E chain	0.117281	0.00150469
16	O95866	MPIG6B	Megakaryocyte and platelet inhibitory receptor G6b	0.130776	0.00519604
17	P62277	RPS13	40S ribosomal protein S13	0.132128	0.00621601
18	P60981	DSTN	Destrin	0.138828	0.000411353
19	Q9BQE3	TUBA1C	Tubulin alpha-1C chain	0.147187	0.00684146
20	P68363	TUBA1B	Tubulin alpha-1B chain	0.147187	0.00684146
21	Q71U36	TUBA1A	Tubulin alpha-1A chain	0.147187	0.00684146
22	O75563	SKAP2	Src kinase-associated phosphoprotein 2	0.149561	0.035463
23	P16109	SELP	P-selectin	0.153829	8.22707e-05
24	Q9BV40	VAMP8	Vesicle-associated membrane protein 8	0.154606	0.00567235
25	O00159	MYO1C	Unconventional myosin-Ic	0.155327	8.66007e-05
26	P40123	CAP2	Adenylyl cyclase-associated protein 2	0.157664	0.00413518
27	Q15365	PCBP1	Poly(rC)-binding protein 1	0.168709	0.0220182
28	Q92542	NCSTN	Nicastrin	0.170867	0.00195393
29	Q9NY65	TUBA8	Tubulin alpha-8 chain	0.179817	0.00759241
30	Q9C0C9	UBE2O	(E3-independent) E2 ubiquitin-conjugating enzyme	0.185013	0.00137118
31	P02042	HBD	Hemoglobin subunit delta	0.187186	0.00777458
32	B0I1T2	MYO1G	Unconventional myosin-Ig	0.192592	2.16502e-05
33	P51575	P2RX1	P2X purinoceptor 1	0.193471	0.00145056
34	P05783	KRT18	Keratin, type I cytoskeletal 18	0.19881	2.16502e-05
35	P48643	CCT5	T-complex protein 1 subunit epsilon	0.201582	0.00567235
36	P16452	EPB42	Erythrocyte membrane protein band 4.2	0.204781	0.000129901
37	P07437	TUBB	Tubulin beta chain	0.205885	0.035463
38	Q15555	MAPRE2	Microtubule-associated protein RP/EB family member 2	0.208178	0.00567235
39	Q9BUL8	PDCD10	Programmed cell death protein 10	0.21092	0.0229021
40	Q8TAV4	STOML3	Stomatin-like protein 3	0.213476	0.00388621
41	Q9UIQ6	LNPEP	Leucyl-cystinyl aminopeptidase	0.219086	1.08251e-05
42	P68371	TUBB4B	Tubulin beta-4B chain	0.220408	0.0114962
43	O15031	PLXNB2	Plexin-B2	0.221066	0.000487129
44	P41240	CSK	Tyrosine-protein kinase CSK	0.223167	4.33004e-05
45	P48740	MASP1	Mannan-binding lectin serine protease 1	0.226485	0.00208924
46	P38606	ATP6V1A	V-type proton ATPase catalytic subunit A	0.229643	0.0015984
47	Q86UF1	TSPAN33	Tetraspanin-33	0.230231	0.00684146
48	P21926	CD9	CD9 antigen	0.231219	0.0114962
49	P08708	RPS17	40S ribosomal protein S17	0.233377	0.00567235
50	O14556	GAPDHS	Glyceraldehyde-3-phosphate dehydrogenase, testis-specific	0.233651	7.57756e-05
51	Q16181	SEPT7	Septin-7	0.234105	0.00210007
52	Q14644	RASA3	Ras GTPase-activating protein 3	0.234993	0.000324753
53	Q8N9N2	ASCC1	Activating signal cointegrator 1 complex subunit 1	0.236427	0.0027972
54	P17987	TCP1	T-complex protein 1 subunit alpha	0.236528	7.57756e-05
55	P24593	IGFBP5	Insulin-like growth factor-binding protein 5	0.236849	7.57756e-05
56	Q13418	ILK	Integrin-linked protein kinase	0.238223	0.000725281
57	Q5VW32	BROX	BRO1 domain-containing protein BROX	0.238748	0.00332168
58	Q9ULV4	CORO1C	Coronin-1C	0.23886	0.00208924
59	O94886	TMEM63A	CSC1-like protein 1	0.24138	0.000411353
60	P08311	CTSG	Cathepsin G	0.241588	1.08251e-05
61	O95837	GNA14	Guanine nucleotide-binding protein subunit alpha-14	0.245462	0.0015984
62	Q9Y4G6	TLN2	Talin-2	0.246976	0.00105003
63	P29350	PTPN6	Tyrosine-protein phosphatase non-receptor type 6	0.247109	0.000487129
64	Q92599	SEPT8	Septin-8	0.247664	0.00105003
65	P07359	GP1BA	Platelet glycoprotein Ib alpha chain	0.249906	0.00208924
66	P16157	ANK1	Ankyrin-1	0.250509	0.000324753
67	Q13162	PRDX4	Peroxiredoxin-4	0.251387	0.0220182
68	P49368	CCT3	T-complex protein 1 subunit gamma	0.251739	0.000974258
69	Q96PL5	ERMAP	Erythroid membrane-associated protein	0.252037	0.0089307
70	Q05655	PRKCD	Protein kinase C delta type	0.252304	0.000999001
71	Q16851	UGP2	UTP--glucose-1-phosphate uridylyltransferase	0.253343	0.000324753
72	P27797	CALR	Calreticulin	0.253398	0.00208924
73	Q99439	CNN2	Calponin-2	0.25447	0.00145056
74	Q15404	RSU1	Ras suppressor protein 1	0.254863	0.00150469
75	P13716	ALAD	Delta-aminolevulinic acid dehydratase	0.255795	0.00519604
76	Q14974	KPNB1	Importin subunit beta-1	0.256077	0.011988
77	Q08043	ACTN3	Alpha-actinin-3	0.256441	0.000725281
78	P10646	TFPI	Tissue factor pathway inhibitor	0.257969	8.22707e-05
79	Q5T0T0	MARCH8	E3 ubiquitin-protein ligase MARCHF8	0.258458	0.00678733
80	P01709	IGLV2-8	Immunoglobulin lambda variable 2-8	0.258797	0.0342794
81	Q06187	BTK	Tyrosine-protein kinase BTK	0.259417	0.002331
82	P31415	CASQ1	Calsequestrin-1	0.260182	0.000575895
83	Q00013	MPP1	55 kDa erythrocyte membrane protein	0.261215	0.000324753
84	P18084	ITGB5	Integrin beta-5	0.261501	0.000129901
85	P26010	ITGB7	Integrin beta-7	0.261501	0.000129901
86	Q14008	CKAP5	Cytoskeleton-associated protein 5	0.262631	0.001998
87	Q4KMQ2	ANO6	Anoctamin-6	0.264808	0.000725281
88	Q02094	RHAG	Ammonium transporter Rh type A	0.265127	0.000649505
89	Q9Y376	CAB39	Calcium-binding protein 39	0.265254	0.00123406
90	Q9Y490	TLN1	Talin-1	0.267807	0.00150469
91	P07384	CAPN1	Calpain-1 catalytic subunit	0.269642	0.000324753
92	P16402	HIST1H1D	Histone H1.3	0.270273	0.00388621
93	P10412	HIST1H1E	Histone H1.4	0.270273	0.00388621
94	P16403	HIST1H1C	Histone H1.2	0.270273	0.00388621
95	P21333	FLNA	Filamin-A	0.270908	0.000487129
96	O15144	ARPC2	Actin-related protein 2/3 complex subunit 2	0.271312	0.00388621
97	Q969Q4	ARL11	ADP-ribosylation factor-like protein 11	0.27478	0.0089307
98	Q8IVW1	ARL17A	ADP-ribosylation factor-like protein 17	0.27478	0.0089307
99	Q02161	RHD	Blood group Rh(D) polypeptide	0.27486	0.00474525
100	P18577	RHCE	Blood group Rh(CE) polypeptide	0.27486	0.00474525
101	O15145	ARPC3	Actin-related protein 2/3 complex subunit 3	0.274884	0.0146896
102	Q9Y2Q0	ATP8A1	Phospholipid-transporting ATPase IA	0.276789	0.0146896
103	P18054	ALOX12	Polyunsaturated fatty acid lipoxygenase ALOX12	0.278648	0.000411353
104	P51809	VAMP7	Vesicle-associated membrane protein 7	0.278886	0.00567235
105	Q53GQ0	HSD17B12	Very-long-chain 3-oxoacyl-CoA reductase	0.284451	0.00567235
106	Q9HBI1	PARVB	Beta-parvin	0.286876	0.00150469
107	P51790	CLCN3	H(+)/Cl(-) exchange transporter 3	0.286915	0.00388621
108	Q5SQ64	LY6G6F	Lymphocyte antigen 6 complex locus protein G6f	0.287511	0.00388621
109	O15143	ARPC1B	Actin-related protein 2/3 complex subunit 1B	0.287839	0.00208924
110	Q86UA6	RPAIN	RPA-interacting protein	0.288681	0.0030623
111	Q9BYC5	FUT8	Alpha-(1,6)-fucosyltransferase	0.288681	0.0030623
112	Q6UWL2	SUSD1	Sushi domain-containing protein 1	0.289029	0.00298772
113	Q93084	ATP2A3	Sarcoplasmic/endoplasmic reticulum calcium ATPase 3	0.289294	0.0089307
114	P04839	CYBB	Cytochrome b-245 heavy chain	0.289314	2.16502e-05
115	Q7L576	CYFIP1	Cytoplasmic FMR1-interacting protein 1	0.290747	0.000725281
116	P46976	GYG1	Glycogenin-1	0.291666	0.000102838
117	Q9NVD7	PARVA	Alpha-parvin	0.291807	0.00208924
118	O43488	AKR7A2	Aflatoxin B1 aldehyde reductase member 2	0.294691	0.00034965
119	Q9Y281	CFL2	Cofilin-2	0.294921	0.0114962
120	Q8NDH2	CCDC168	Leucine-rich repeat transmembrane protein CCDC168	0.297215	8.66007e-05
121	P02008	HBZ	Hemoglobin subunit zeta	0.29839	0.00388621
122	P60891	PRPS1	Ribose-phosphate pyrophosphokinase 1	0.29896	0.000259802
123	P06753	TPM3	Tropomyosin alpha-3 chain	0.299498	0.011988
124	P09493	TPM1	Tropomyosin alpha-1 chain	0.299498	0.011988
125	Q96RI0	F2RL3	Proteinase-activated receptor 4	0.299509	4.11353e-05
126	Q86UX7	FERMT3	Fermitin family homolog 3	0.30211	0.00150469
127	P04843	RPN1	Dolichyl-diphosphooligosaccharide--protein glycosyltransferase subunit 1	0.302175	0.0232306
128	P01871	IGHM	Immunoglobulin heavy constant mu	0.302403	0.0146896
129	P01591	JCHAIN	Immunoglobulin J chain	0.304024	0.0185434
130	Q6IBS0	TWF2	Twinfilin-2	0.304817	0.00551213
131	Q14392	LRRC32	Transforming growth factor beta activator LRRC32	0.304896	0.0220182
132	Q86VW1	SLC22A16	Solute carrier family 22 member 16	0.304948	0.00749251
133	P12814	ACTN1	Alpha-actinin-1	0.3086	0.00105003
134	P22492	HIST1H1T	Histone H1t	0.30886	0.00519604
135	Q02539	HIST1H1A	Histone H1.1	0.30886	0.00519604
136	Q6UX06	OLFM4	Olfactomedin-4	0.309084	0.0288056
137	Q70J99	UNC13D	Protein unc-13 homolog D	0.309677	0.000725281
138	Q8N196	SIX5	Homeobox protein SIX5	0.311879	0.00413518
139	P57723	PCBP4	Poly(rC)-binding protein 4	0.31211	0.0205128
140	Q9HCX4	TRPC7	Short transient receptor potential channel 7	0.312364	0.000329083
141	Q58FF7	HSP90AB3P	Putative heat shock protein HSP 90-beta-3	0.313088	0.0220182
142	P32119	PRDX2	Peroxiredoxin-2	0.313155	0.000205677
143	P17213	BPI	Bactericidal permeability-increasing protein	0.313201	0.0101323
144	P11413	G6PD	Glucose-6-phosphate 1-dehydrogenase	0.313354	0.000725281
145	Q58FF3	HSP90B2P	Putative endoplasmin-like protein	0.314615	7.57756e-05
146	P31321	PRKAR1B	cAMP-dependent protein kinase type I-beta regulatory subunit	0.314779	0.0030623
147	P11277	SPTB	Spectrin beta chain, erythrocytic	0.316521	1.08251e-05
148	Q9Y613	FHOD1	FH1/FH2 domain-containing protein 1	0.31689	0.00388621
149	P08567	PLEK	Pleckstrin	0.317182	0.035463
150	Q99832	CCT7	T-complex protein 1 subunit eta	0.317785	0.000725281
151	Q16827	PTPRO	Receptor-type tyrosine-protein phosphatase O	0.318184	0.00519604
152	Q13637	RAB32	Ras-related protein Rab-32	0.31858	0.000324753
153	P02549	SPTA1	Spectrin alpha chain, erythrocytic 1	0.319279	2.16502e-05
154	P47756	CAPZB	F-actin-capping protein subunit beta	0.320335	0.00105003
155	O75155	CAND2	Cullin-associated NEDD8-dissociated protein 2	0.321014	0.0030623
156	O75874	IDH1	Isocitrate dehydrogenase [NADP] cytoplasmic	0.321181	0.0152201
157	P00918	CA2	Carbonic anhydrase 2	0.321387	0.000487129
158	P49407	ARRB1	Beta-arrestin-1	0.322489	0.00145056
159	Q9BX67	JAM3	Junctional adhesion molecule C	0.322496	0.00287947
160	P30740	SERPINB1	Leukocyte elastase inhibitor	0.323575	0.00105003
161	P00915	CA1	Carbonic anhydrase 1	0.325549	0.000725281
162	Q9NTK5	OLA1	Obg-like ATPase 1	0.325676	0.011988
163	Q9Y274	ST3GAL6	Type 2 lactosamine alpha-2,3-sialyltransferase	0.32574	0.00684146
164	P08238	HSP90AB1	Heat shock protein HSP 90-beta	0.326889	0.0114962
165	O43866	CD5L	CD5 antigen-like	0.326999	0.0185434
166	P62993	GRB2	Growth factor receptor-bound protein 2	0.327235	0.0114962
167	P62328	TMSB4X	Thymosin beta-4	0.328327	0.018981
168	Q14141	SEPT6	Septin-6	0.328543	0.000487129
169	P18433	PTPRA	Receptor-type tyrosine-protein phosphatase alpha	0.328723	0.0089307
170	Q96F07	CYFIP2	Cytoplasmic FMR1-interacting protein 2	0.329059	0.000324753
171	P17936	IGFBP3	Insulin-like growth factor-binding protein 3	0.3299	0.00150469
172	Q6ZU15	SEPT14	Septin-14	0.33236	0.00150469
173	Q14642	INPP5A	Inositol polyphosphate-5-phosphatase A	0.334056	4.11353e-05
174	Q9NRW1	RAB6B	Ras-related protein Rab-6B	0.334186	0.00105003
175	Q96D96	HVCN1	Voltage-gated hydrogen channel 1	0.334373	0.000411353
176	P53396	ACLY	ATP-citrate synthase	0.335643	0.0106129
177	P04440	HLA-DPB1	HLA class II histocompatibility antigen, DP beta 1 chain	0.336274	0.00551213
178	P62701	RPS4X	Small ribosomal subunit protein eS4, X isoform	0.336988	0.0146896
179	O75083	WDR1	WD repeat-containing protein 1	0.337733	0.00208924
180	P17927	CR1	Complement receptor type 1	0.340019	0.00762086
181	P22303	ACHE	Acetylcholinesteras	0.340134	0.00145056
182	Q8NG11	TSPAN14	Tetraspanin-14	0.340921	0.00388621
183	Q05639	EEF1A2	Elongation factor 1-alpha 2	0.34188	0.0185434
184	P43490	NAMPT	Nicotinamide phosphoribosyltransferase	0.343053	0.00462773
185	P00491	PNP	Purine nucleoside phosphorylase	0.344063	0.000487129
186	P29401	TKT	Transketolase	0.345795	0.0114962
187	P48509	CD151	CD151 antigen	0.3495	0.00684146
188	P02730	SLC4A1	Band 3 anion transport protein	0.349575	0.00105003
189	P32121	ARRB2	Beta-arrestin-2	0.349724	0.000974258
190	Q9Y210	TRPC6	Short transient receptor potential channel 6	0.350273	0.00684146
191	O15117	FYB1	FYN-binding protein 1	0.351277	0.0232306
192	Q8WUA8	TSKU	Tsukushi	0.351901	0.00388621
193	O95810	CAVIN2	Caveolae-associated protein 2	0.352328	0.000487129
194	P10644	PRKAR1A	cAMP-dependent protein kinase type I-alpha regulatory subunit	0.352808	0.00150469
195	Q15833	STXBP2	Syntaxin-binding protein 2	0.355164	0.00208924
196	Q14568	HSP90AA2P	Heat shock protein HSP 90-alpha A2	0.355673	0.00287947
197	P61764	STXBP1	Syntaxin-binding protein 1	0.356912	0.00462773
198	P08648	ITGA5	Integrin alpha-5	0.357554	0.00413518
199	O00506	STK25	Serine/threonine-protein kinase 25	0.357577	0.000287947
200	Q96C24	SYTL4	Synaptotagmin-like protein 4	0.358606	0.0089307
201	P31997	CEACAM8	Carcinoembryonic antigen-related cell adhesion molecule 8	0.359215	0.034965
202	Q6S8J3	POTEE	POTE ankyrin domain family member E	0.360315	0.00208924
203	P0CG38	POTEI	POTE ankyrin domain family member I	0.360315	0.00208924
204	Q9BYX7	POTEKP	Putative beta-actin-like protein 3	0.360315	0.00208924
205	P0CG39	POTEJ	POTE ankyrin domain family member J	0.360315	0.00208924
206	Q96NW7	LRRC7	Leucine-rich repeat-containing protein 7	0.360328	0.01998
207	Q8N4L2	TMEM55A	Type 2 phosphatidylinositol 4,5-bisphosphate 4-phosphatase	0.361302	0.003996
208	P37802	TAGLN2	Transgelin-2	0.362689	2.16502e-05
209	P23528	CFL1	Cofilin-1	0.363763	0.0232306
210	P20292	ALOX5AP	Arachidonate 5-lipoxygenase-activating protein	0.36447	0.010989
211	Q86VP6	CAND1	Cullin-associated NEDD8-dissociated protein 1	0.364656	0.000725281
212	Q9UKE5	TNIK	TRAF2 and NCK-interacting protein kinase	0.364939	0.0132716
213	Q9BXR6	CFHR5	Complement factor H-related protein 5	0.367538	0.000487129
214	Q969X1	TMBIM1	Protein lifeguard 3	0.368451	0.0089307
215	P16152	CBR1	Carbonyl reductase [NADPH] 1	0.369807	0.000649505
216	P07947	YES1	Tyrosine-protein kinase Yes	0.36982	0.00298772
217	P30101	PDIA3	Protein disulfide-isomerase A3	0.371053	0.000487129
218	P61626	LYZ	Lysozyme C	0.37147	0.00563554
219	P61158	ACTR3	Actin-related protein 3	0.372851	0.00684146
220	P41226	UBA7	Ubiquitin-like modifier-activating enzyme 7	0.377491	0.00684146
221	Q13336	SLC14A1	Urea transporter 1	0.378201	0.000324753
222	P12931	SRC	Proto-oncogene tyrosine-protein kinase Src	0.379272	0.00150469
223	P08134	RHOC	Rho-related GTP-binding protein RhoC	0.379878	0.00287947
224	P31150	GDI1	Rab GDP dissociation inhibitor alpha	0.380575	0.00413518
225	Q8N4C8	MINK1	Misshapen-like kinase 1	0.38204	0.0101323
226	O95819	MAP4K4	Mitogen-activated protein kinase kinase kinase kinase 4	0.38204	0.0101323
227	P14618	PKM	Pyruvate kinase PKM	0.38208	0.00150469
228	P61160	ACTR2	Actin-related protein 2	0.383494	0.00287947
229	P24557	TBXAS1	Thromboxane-A synthase	0.383748	0.0106129
230	P57735	RAB25	Ras-related protein Rab-25	0.384522	0.0232306
231	A0A0C4DH25	IGKV3D-20	Immunoglobulin kappa variable 3D-20	0.384766	0.027972
232	P14770	GP9	Platelet glycoprotein IX	0.386209	0.0146896
233	Q15084	PDIA6	Protein disulfide-isomerase A6	0.386452	0.000319941
234	P31939	ATIC	Bifunctional purine biosynthesis protein ATIC	0.387887	0.0012432
235	Q58FG1	HSP90AA4P	Putative heat shock protein HSP 90-alpha A4	0.389127	0.00684146
236	P08246	ELANE	Neutrophil elastase	0.389364	0.0312188
237	Q9NYV4	CDK12	Cyclin-dependent kinase 12	0.39	0.000129901
238	P50750	CDK9	Cyclin-dependent kinase 9	0.39	0.000129901
239	Q00534	CDK6	Cyclin-dependent kinase 6	0.39	0.000129901
240	Q00537	CDK17	Cyclin-dependent kinase 17	0.39	0.000129901
241	P51451	BLK	Tyrosine-protein kinase Blk	0.39	0.000129901
242	Q00526	CDK3	Cyclin-dependent kinase 3	0.39	0.000129901
243	P11362	FGFR1	Fibroblast growth factor receptor 1	0.39	0.000129901
244	Q07002	CDK18	Cyclin-dependent kinase 18	0.39	0.000129901
245	P21802	FGFR2	Fibroblast growth factor receptor 2	0.39	0.000129901
246	Q14004	CDK13	Cyclin-dependent kinase 13	0.39	0.000129901
247	Q9UPZ9	ICK	Serine/threonine-protein kinase ICK	0.39	0.000129901
248	O94921	CDK14	Cyclin-dependent kinase 14	0.39	0.000129901
249	P22607	FGFR3	Fibroblast growth factor receptor 3	0.39	0.000129901
250	P11802	CDK4	Cyclin-dependent kinase 4	0.39	0.000129901
251	Q8IZL9	CDK20	Cyclin-dependent kinase 20	0.39	0.000129901
252	Q96Q40	CDK15	Cyclin-dependent kinase 15	0.39	0.000129901
253	P20794	MAK	Serine/threonine-protein kinase MAK	0.39	0.000129901
254	Q00535	CDK5	Cyclin-dependent kinase 5	0.39	0.000129901
255	P22455	FGFR4	Fibroblast growth factor receptor 4	0.39	0.000129901
256	Q00536	CDK16	Cyclin-dependent kinase 16	0.39	0.000129901
257	P30040	ERP29	Endoplasmic reticulum resident protein 29	0.390261	0.00210007
258	P78329	CYP4F2	Cytochrome P450 4F2	0.390729	0.00308515
259	Q08477	CYP4F3	Cytochrome P450 4F3	0.390729	0.00308515
260	P49418	AMPH	Amphiphysin	0.391628	0.0030623
261	O00499	BIN1	Myc box-dependent-interacting protein 1	0.391628	0.0030623
262	Q15907	RAB11B	Ras-related protein Rab-11B	0.391881	0.00684146
263	Q96RT1	ERBIN	Erbin	0.392401	0.020522
264	P68104	EEF1A1	Elongation factor 1-alpha 1	0.392463	0.0185434
265	Q5VTE0	EEF1A1P5	Putative elongation factor 1-alpha-like 3	0.392463	0.0185434
266	Q14964	RAB39A	Ras-related protein Rab-39A	0.393421	0.000725281
267	Q6IQ22	RAB12	Ras-related protein Rab-12	0.393421	0.000725281
268	Q96DA2	RAB39B	Ras-related protein Rab-39B	0.393421	0.000725281
269	Q9H082	RAB33B	Ras-related protein Rab-33B	0.393421	0.000725281
270	Q86YS6	RAB43	Ras-related protein Rab-43	0.393421	0.000725281
271	Q15771	RAB30	Ras-related protein Rab-30	0.393421	0.000725281
272	A6NFX1	MFSD2B	Major facilitator superfamily domain-containing protein 2B	0.393661	0.0342794
273	P28907	CD38	ADP-ribosyl cyclase/cyclic ADP-ribose hydrolase 1	0.394007	0.0434206
274	P61204	ARF3	ADP-ribosylation factor 3	0.394506	0.0146896
275	P84077	ARF1	ADP-ribosylation factor 1	0.394506	0.0146896
276	P61106	RAB14	Ras-related protein Rab-14	0.394648	0.00287947
277	P02100	HBE1	Hemoglobin subunit epsilon	0.395026	0.000487129
278	Q8WUD1	RAB2B	Ras-related protein Rab-2B	0.395475	0.00438777
279	P78417	GSTO1	Glutathione S-transferase omega-1	0.39565	0.000411353
280	P62491	RAB11A	Ras-related protein Rab-11A	0.395716	0.0089307
281	P42679	MATK	Megakaryocyte-associated tyrosine-protein kinase	0.395938	0.000164541
282	Q9Y251	HPSE	Heparanase	0.397514	0.0114962
283	P69905	HBA1	Hemoglobin subunit alpha	0.397922	0.000725281
284	P12318	FCGR2A	Low affinity immunoglobulin gamma Fc region receptor II-a	0.398298	0.00388621
285	Q8N392	ARHGAP18	Rho GTPase-activating protein 18	0.398565	0.00684146
286	P11908	PRPS2	Ribose-phosphate pyrophosphokinase 2	0.399676	0.029526
287	P07948	LYN	Tyrosine-protein kinase Lyn	0.400243	0.000725281
288	O95197	RTN3	Reticulon-3	0.400849	0.000205677
289	Q9UL25	RAB21	Ras-related protein Rab-21	0.401174	0.00150469
290	P68871	HBB	Hemoglobin subunit beta	0.401845	0.00105003
291	Q9BSJ8	ESYT1	Extended synaptotagmin-1	0.401917	0.0330111
292	Q9BVC6	TMEM109	Transmembrane protein 109	0.402124	0.00789798
293	P46940	IQGAP1	Ras GTPase-activating-like protein IQGAP1	0.402934	0.000129901
294	A0A0C4DH69	IGKV1-9	Immunoglobulin kappa variable 1-9	0.404715	0.000868413
295	A0A0C4DH67	IGKV1-8	Immunoglobulin kappa variable 1-8	0.404715	0.00137118
296	A6NIZ1	RAP1BL	Ras-related protein Rap-1b-like protein	0.40511	0.0146896
297	P23284	PPIB	Peptidyl-prolyl cis-trans isomerase B	0.405298	4.33004e-05
298	P31946	YWHAB	14-3-3 protein beta/alpha	0.405712	0.0185434
299	Q9NZN3	EHD3	EH domain-containing protein 3	0.405739	0.00150469
300	P47755	CAPZA2	F-actin-capping protein subunit alpha-2	0.406084	0.00150469
301	O60496	DOK2	Docking protein 2	0.407324	0.020522
302	P57729	RAB38	Ras-related protein Rab-38	0.407699	0.00150469
303	P59190	RAB15	Ras-related protein Rab-15	0.408963	0.00287947
304	P59998	ARPC4	Actin-related protein 2/3 complex subunit 4	0.408984	0.0089307
305	P04040	CAT	Catalase	0.409429	0.000487129
306	Q86VI3	IQGAP3	Ras GTPase-activating-like protein IQGAP3	0.410405	0.000182824
307	P01137	TGFB1	Transforming growth factor beta-1	0.414613	0.00150469
308	P21108	PRPS1L1	Ribose-phosphate pyrophosphokinase 3	0.414743	0.000151551
309	O14966	RAB29	Ras-related protein Rab-7L1	0.41597	0.00150469
310	O75558	STX11	Syntaxin-11	0.416132	0.000725281
311	P51572	BCAP31	B-cell receptor-associated protein 31	0.416853	0.00684146
312	Q16563	SYPL1	Synaptophysin-like protein 1	0.41776	0.011988
313	Q9HAV0	GNB4	Guanine nucleotide-binding protein subunit beta-4	0.417896	0.00287947
314	P60709	ACTB	Actin, cytoplasmic 1	0.41796	0.00287947
315	P63261	ACTG1	Actin, cytoplasmic 2	0.41796	0.00287947
316	P62879	GNB2	Guanine nucleotide-binding protein G(I)/G(S)/G(T) subunit beta-2	0.418976	0.00388621
317	P62873	GNB1	Guanine nucleotide-binding protein G(I)/G(S)/G(T) subunit beta-1	0.418976	0.00388621
318	P08754	GNAI3	Guanine nucleotide-binding protein G	0.419142	0.000259802
319	P61981	YWHAG	14-3-3 protein gamma	0.419549	0.0185434
320	Q27J81	INF2	Inverted formin-2	0.42023	0.00287947
321	P16520	GNB3	Guanine nucleotide-binding protein G(I)/G(S)/G(T) subunit beta-3	0.420237	0.00388621
322	O43155	FLRT2	Leucine-rich repeat transmembrane protein FLRT2	0.421396	0.0047952
323	Q10567	AP1B1	AP-1 complex subunit beta-1	0.421432	0.00684146
324	Q95604	HLA-C	HLA class I histocompatibility antigen, C alpha chain	0.421669	0.013986
325	P00739	HPR	Haptoglobin-related protein	0.42184	0.000725281
326	Q96AX2	RAB37	Ras-related protein Rab-37	0.422686	0.00749251
327	P62820	RAB1A	Ras-related protein Rab-1A	0.423597	0.00208924
328	P08962	CD63	CD63 antigen	0.424089	0.00388621
329	Q9NR31	SAR1A	GTP-binding protein SAR1a	0.4253	0.0114962
330	P02775	PPBP	Platelet basic protein	0.425572	0.0146896
331	Q9Y2Q3	GSTK1	Glutathione S-transferase kappa 1	0.426235	0.00137118
332	P50552	VASP	Vasodilator-stimulated phosphoprotein (VASP)	0.42634	0.00684146
333	P31995	FCGR2C	Low affinity immunoglobulin gamma Fc region receptor II-c	0.429154	0.00519604
334	Q9P1U1	ACTR3B	Actin-related protein 3B	0.43281	0.00208924
335	P05771	PRKCB	Protein kinase C beta type	0.433349	0.000487129
336	P48507	GCLM	Glutamate--cysteine ligase regulatory subunit	0.433442	0.0011655
337	Q01518	CAP1	Adenylyl cyclase-associated protein 1	0.433592	0.00287947
338	Q9NV96	TMEM30A	Cell cycle control protein 50A	0.433761	0.0220182
339	P53801	PTTG1IP	Pituitary tumor-transforming gene 1 protein-interacting protein	0.433858	0.00684146
340	Q14697	GANAB	Neutral alpha-glucosidase AB	0.435423	4.33004e-05
341	P61224	RAP1B	Ras-related protein Rap-1b	0.435819	0.00208924
342	P62834	RAP1A	Ras-related protein Rap-1A	0.436354	0.00208924
343	P01889	HLA-B	HLA class I histocompatibility antigen, B alpha chain	0.436691	0.0114962
344	P20340	RAB6A	Ras-related protein Rab-6A	0.437174	0.00298772
345	Q13201	MMRN1	Multimerin-1	0.437978	0.0114962
346	Q9P0T7	TMEM9	Transmembrane protein 9	0.441065	0.00789798
347	Q9NQ34	TMEM9B	Transmembrane protein 9B	0.441065	0.00789798
348	P14625	HSP90B1	Endoplasmin	0.441307	0.00684146
349	P19086	GNAZ	Guanine nucleotide-binding protein G(z) subunit alpha	0.441393	0.0232306
350	P13224	GP1BB	Platelet glycoprotein Ib beta chain	0.442774	0.00388621
351	P55072	VCP	Transitional endoplasmic reticulum ATPase	0.443395	0.00208924
352	P10809	HSPD1	60 kDa heat shock protein, mitochondrial	0.444187	0.0089307
353	Q8TD55	PLEKHO2	Pleckstrin homology domain-containing family O member 2	0.44432	0.020522
354	P22891	PROZ	Vitamin K-dependent protein Z	0.444561	0.0288056
355	Q9UBW5	BIN2	Bridging integrator 2	0.448009	0.0030623
356	P63104	YWHAZ	14-3-3 protein zeta/delta	0.448561	0.0114962
357	P22090	RPS4Y1	Small ribosomal subunit protein eS4, Y isoform 1	0.44942	0.000411353
358	P61247	RPS3A	40S ribosomal protein S3a	0.449485	0.0089307
359	Q658P3	STEAP3	Metalloreductase STEAP3	0.449785	0.00519604
360	Q8IZP2	ST13P4	Putative protein FAM10A4	0.450172	0.00519604
361	P18206	VCL	Vinculin	0.452503	0.00105003
362	P07225	PROS1	Vitamin K-dependent protein S	0.4547	0.000324753
363	Q8N0Y7	PGAM4	Probable phosphoglycerate mutase 4	0.456361	0.0185434
364	Q07960	ARHGAP1	Rho GTPase-activating protein 1	0.45696	0.00105003
365	P84095	RHOG	Rho-related GTP-binding protein RhoG	0.457892	0.000725281
366	P61073	CXCR4	C-X-C chemokine receptor type 4	0.458168	0.0101323
367	P00387	CYB5R3	NADH-cytochrome b5 reductase 3	0.458264	0.00150469
368	P31146	CORO1A	Coronin-1A	0.459669	0.00150469
369	P06396	GSN	Gelsolin	0.460852	0.00388621
370	P27824	CANX	Calnexin	0.461	0.000487129
371	Q96IY4	CPB2	Carboxypeptidase B2	0.46524	0.000205677
372	P78371	CCT2	T-complex protein 1 subunit beta	0.465419	0.00208924
373	Q9NQC3	RTN4	Reticulon-4	0.465532	0.000725281
374	P05106	ITGB3	Integrin beta-3	0.4708	0.00150469
375	P25786	PSMA1	Proteasome subunit alpha type-1	0.471136	0.00105003
376	P08670	VIM	Vimentin	0.471472	7.57756e-05
377	Q58FF8	HSP90AB2P	Putative heat shock protein HSP 90-beta 2	0.473458	0.00519604
378	P61586	RHOA	Transforming protein RhoA	0.4736	0.00150469
379	P08514	ITGA2B	Integrin alpha-IIb	0.474087	0.00150469
380	Q8IZP0	ABI1	Abl interactor 1	0.475446	0.0089307
381	P09972	ALDOC	Fructose-bisphosphate aldolase C	0.477692	0.00145056
382	Q96FZ7	CHMP6	Charged multivesicular body protein 6	0.481125	0.0101323
383	Q9H939	PSTPIP2	Proline-serine-threonine phosphatase-interacting protein 2	0.481575	0.00208924
384	P15259	PGAM2	Phosphoglycerate mutase 2	0.482594	0.0185434
385	Q9Y624	F11R	Junctional adhesion molecule A	0.484004	0.00684146
386	O00186	STXBP3	Syntaxin-binding protein 3	0.484286	0.00105003
387	Q53EQ6	TIGD5	Tigger transposable element-derived protein 5	0.484449	0.00388621
388	Q8TDB8	SLC2A14	Solute carrier family 2, facilitated glucose transporter member 14	0.484455	0.00287947
389	O75223	GGCT	Gamma-glutamylcyclotransferase	0.484472	0.028971
390	P23229	ITGA6	Integrin alpha-6	0.485951	0.00388621
391	Q96AP7	ESAM	Endothelial cell-selective adhesion molecule	0.485989	0.00762086
392	Q8IYT4	KATNAL2	Katanin p60 ATPase-containing subunit A-like 2	0.486123	0.00287947
393	O00161	SNAP23	Synaptosomal-associated protein 23	0.486449	0.0146896
394	P13498	CYBA	Cytochrome b-245 light chain	0.486745	0.00208924
395	P04075	ALDOA	Fructose-bisphosphate aldolase A	0.487005	0.00150469
396	P27105	STOM	Erythrocyte band 7 integral membrane protein	0.487633	0.035463
397	P52566	ARHGDIB	Rho GDP-dissociation inhibitor 2	0.487717	0.00287947
398	P60953	CDC42	Cell division control protein 42 homolog	0.488146	0.00519604
399	P42892	ECE1	Endothelin-converting enzyme 1	0.490669	0.00388621
400	P18669	PGAM1	Phosphoglycerate mutase 1	0.491077	0.0185434
401	Q6XQN6	NAPRT	Nicotinate phosphoribosyltransferase	0.491793	0.00563554
402	P61006	RAB8A	Ras-related protein Rab-8A	0.492038	0.00208924
403	P51795	CLCN5	H(+)/Cl(-) exchange transporter 5	0.493442	0.011988
404	Q96L08	SUSD3	Sushi domain-containing protein 3	0.494453	0.0089307
405	Q9NYB9	ABI2	Abl interactor 2	0.494539	0.00388621
406	P63027	VAMP2	Vesicle-associated membrane protein 2	0.49475	0.00123406
407	Q15836	VAMP3	Vesicle-associated membrane protein 3	0.49475	0.00123406
408	Q6P4I2	WDR73	WD repeat-containing protein 73	0.495457	0.0434736
409	P25090	FPR2	N-formyl peptide receptor 2	0.495584	0.00762086
410	P52565	ARHGDIA	Rho GDP-dissociation inhibitor 1	0.495797	0.00150469
411	Q8IX19	MCEMP1	Mast cell-expressed membrane protein 1	0.496073	0.000999001
412	P15153	RAC2	Ras-related C3 botulinum toxin substrate 2	0.496206	0.00105003
413	Q8IZL2	MAML2	Mastermind-like protein 2	0.496509	0.0146896
414	Q15758	SLC1A5	Neutral amino acid transporter B(0)	0.496991	0.0185434
415	Q92538	GBF1	Golgi-specific brefeldin A-resistance guanine nucleotide exchange factor 1	0.49894	0.0288056
416	O43633	CHMP2A	Charged multivesicular body protein 2a	0.499152	0.00150469
