# Supplementary material for: NHERF2 as a Novel Biomarker for Distinguishing MAC Pulmonary Disease from Tuberculosis Based on Proteome Analysis of Serum Extracellular Vesicles
Source: Int J Mol Sci. 2025 Jan 29;26(3):1155. doi: 10.3390/ijms26031155 (PMC11818707; doi:10.3390/ijms26031155)
Supplement: Supplementary file 1 [file ijms-26-01155-s001.zip › Table S2.Down regulated proteins in TB.xlsx]

## Sheet: Sheet1
Supplementary Table 2. Significantly down-regulated proteins in extracellular vesicles of TB patients’ serum compared with healthy controls’.
	Uniprot ID	Gene name	Protein name	Fold change	p-value
1	P24593	IGFBP5	Insulin-like growth factor-binding protein 5	0.0562057	0.00195393
2	Q9H4B7	TUBB1	Tubulin beta-1 chain	0.0577166	0.00462773
3	P0DPH7	TUBA3C	Tubulin alpha-3C/D chain	0.0688849	0.00749251
4	Q6PEY2	TUBA3E	Tubulin alpha-3E chain	0.0688849	0.00749251
5	P68366	TUBA4A	Tubulin alpha-4A chain	0.0741195	0.00462773
6	A6NHL2	TUBAL3	Tubulin alpha chain-like 3	0.0760598	0.0096668
7	Q9ULV4	CORO1C	Coronin-1C	0.0763772	0.0185109
8	Q9Y4G6	TLN2	Talin-2	0.0826272	0.00678733
9	Q15485	FCN2	Ficolin-2	0.082794	0.000719868
10	O15143	ARPC1B	Actin-related protein 2/3 complex subunit 1B	0.086809	0.0135747
11	P04839	CYBB	Cytochrome b-245 heavy chain	0.0912076	0.0135747
12	Q9BQE3	TUBA1C	Tubulin alpha-1C chain	0.0971554	0.010989
13	P68363	TUBA1B	Tubulin alpha-1B chain	0.0971554	0.010989
14	Q71U36	TUBA1A	Tubulin alpha-1A chain	0.0971554	0.010989
15	Q92599	SEPT8	Septin-8	0.0985357	0.00678733
16	P12814	ACTN1	Alpha-actinin-1	0.100364	0.0185109
17	Q9NY65	TUBA8	Tubulin alpha-8 chain	0.100562	0.00332168
18	P07437	TUBB	Tubulin beta chain	0.105435	0.0096668
19	Q14019	COTL1	Coactosin-like protein	0.108086	0.0185109
20	Q9Y490	TLN1	Talin-1	0.108137	0.0185109
21	P0DN26	PPIAL4F	Peptidyl-prolyl cis-trans isomerase A-like 4F	0.114908	0.00678733
22	P0DN37	PPIAL4G	Peptidyl-prolyl cis-trans isomerase A-like 4G	0.114908	0.00678733
23	A0A0B4J2A2	PPIAL4C	Peptidyl-prolyl cis-trans isomerase A-like 4C	0.114908	0.00678733
24	F5H284	PPIAL4D	Peptidyl-prolyl cis-trans isomerase A-like 4D	0.114908	0.00678733
25	Q9Y536	PPIAL4A	Peptidyl-prolyl cis-trans isomerase A-like 4A	0.114908	0.00678733
26	P40925	MDH1	Malate dehydrogenase, cytoplasmic	0.115338	0.00195393
27	P62993	GRB2	Growth factor receptor-bound protein 2	0.115965	0.0249897
28	Q9H853	TUBA4B	Putative tubulin-like protein alpha-4B	0.11916	0.0111888
29	P61158	ACTR3	Actin-related protein 3	0.120508	0.00462773
30	Q14141	SEPT6	Septin-6	0.123988	0.00195393
31	P10646	TFPI	Tissue factor pathway inhibitor	0.125218	0.0027972
32	O00139	KIF2A	Kinesin-like protein KIF2A	0.1284	0.0335664
33	P21333	FLNA	Filamin-A	0.130925	0.00195393
34	Q16555	DPYSL2	Dihydropyrimidinase-related protein 2	0.133105	0.0335664
35	Q9BUL8	PDCD10	Programmed cell death protein 10	0.134606	0.0047952
36	Q6ZU15	SEPT14	Septin-14	0.134856	0.00308515
37	O95866	MPIG6B	Megakaryocyte and platelet inhibitory receptor G6b	0.135394	0.0224775
38	P07359	GP1BA	Platelet glycoprotein Ib alpha chain	0.135618	0.00308515
39	P78417	GSTO1	Glutathione S-transferase omega-1	0.137657	0.00122378
40	P55160	NCKAP1L	Nck-associated protein 1-like	0.138054	0.00195393
41	O15117	FYB1	FYN-binding protein 1	0.138255	0.00749251
42	Q4KMQ2	ANO6	Anoctamin-6	0.142123	0.00123406
43	Q9BX67	JAM3	Junctional adhesion molecule C	0.142371	0.0249897
44	Q58FF3	HSP90B2P	Putative endoplasmin-like protein	0.143003	0.00462773
45	P47756	CAPZB	F-actin-capping protein subunit beta	0.143608	0.00678733
46	P61160	ACTR2	Actin-related protein 2	0.143872	0.00462773
47	P29350	PTPN6	Tyrosine-protein phosphatase non-receptor type 6	0.146165	0.00308515
48	P00491	PNP	Purine nucleoside phosphorylase	0.148426	0.0096668
49	P17936	IGFBP3	Insulin-like growth factor-binding protein 3	0.149345	0.00195393
50	O75874	IDH1	Isocitrate dehydrogenase [NADP] cytoplasmic	0.149982	0.0111888
51	P41240	CSK	Tyrosine-protein kinase CSK	0.150505	0.00195393
52	P17987	TCP1	T-complex protein 1 subunit alpha	0.151173	0.000719868
53	P08754	GNAI3	Guanine nucleotide-binding protein G(i) subunit alpha-3	0.152481	0.0135747
54	Q15404	RSU1	Ras suppressor protein 1	0.152661	0.00678733
55	Q13103	SPP2	Secreted phosphoprotein 24	0.154319	0.000411353
56	P68032	ACTC1	Actin, alpha cardiac muscle 1	0.156256	0.00308515
57	P63267	ACTG2	Actin, gamma-enteric smooth muscle	0.156256	0.00308515
58	P62736	ACTA2	Actin, aortic smooth muscle	0.156256	0.00308515
59	P68133	ACTA1	Actin, alpha skeletal muscle	0.156256	0.00308515
60	P30740	SERPINB1	Leukocyte elastase inhibitor	0.156622	0.00195393
61	P13224	GP1BB	Platelet glycoprotein Ib beta chain	0.157367	0.00462773
62	Q9Y2Q0	ATP8A1	Phospholipid-transporting ATPase IA	0.158468	0.00308515
63	Q70J99	UNC13D	Protein unc-13 homolog D	0.159151	0.0185109
64	P23528	CFL1	Cofilin-1	0.159707	0.0185109
65	Q14644	RASA3	Ras GTPase-activating protein 3	0.1621	0.000411353
66	O43747	AP1G1	AP-1 complex subunit gamma-1	0.162758	0.000999001
67	O95837	GNA14	Guanine nucleotide-binding protein subunit alpha-14	0.163401	0.003996
68	P48740	MASP1	Mannan-binding lectin serine protease 1	0.16383	0.000411353
69	P19367	HK1	Hexokinase-1	0.165591	0.027972
70	Q9Y624	F11R	Junctional adhesion molecule A	0.166935	0.0185109
71	Q86UF1	TSPAN33	Tetraspanin-33	0.167037	0.00799201
72	Q9P1U1	ACTR3B	Actin-related protein 3B	0.168557	0.0096668
73	Q9Y281	CFL2	Cofilin-2	0.169447	0.0096668
74	P08134	RHOC	Rho-related GTP-binding protein RhoC	0.169678	0.000411353
75	Q8TF42	UBASH3B	Ubiquitin-associated and SH3 domain-containing protein B	0.170061	0.018981
76	Q08043	ACTN3	Alpha-actinin-3	0.170664	0.00462773
77	P16452	EPB42	Protein 4.2	0.170817	0.000411353
78	Q99439	CNN2	Calponin-2	0.171012	0.03996
79	P30405	PPIF	Peptidyl-prolyl cis-trans isomerase F, mitochondrial	0.171417	0.0096668
80	O43447	PPIH	Peptidyl-prolyl cis-trans isomerase H	0.171417	0.0096668
81	P49792	RANBP2	E3 SUMO-protein ligase RanBP2	0.171417	0.0096668
82	Q08752	PPID	Peptidyl-prolyl cis-trans isomerase D	0.171417	0.0096668
83	P08729	KRT7 SCL	Keratin, type II cytoskeletal 7	0.171967	0.045066
84	P61981	YWHAG	14-3-3 protein gamma	0.172687	0.0430893
85	Q96F07	CYFIP2	Cytoplasmic FMR1-interacting protein 2	0.172733	0.000205677
86	P11413	G6PD	Glucose-6-phosphate 1-dehydrogenase	0.174525	0.0330111
87	P07947	YES1	Tyrosine-protein kinase Yes	0.175056	0.00749251
88	Q6S8J3	POTEE	POTE ankyrin domain family member E	0.175884	0.0330111
89	P0CG38	POTEI	POTE ankyrin domain family member I	0.175884	0.0330111
90	Q9BYX7	POTEKP	Putative beta-actin-like protein 3	0.175884	0.0330111
91	P0CG39	POTEJ	POTE ankyrin domain family member J	0.175884	0.0330111
92	P62701	RPS4X	40S ribosomal protein S4	0.176247	0.0249897
93	O75083	WDR1	WD repeat-containing protein 1	0.178319	0.0096668
94	O15511	ARPC5	Actin-related protein 2/3 complex subunit 5	0.179277	0.0430893
95	P63104	YWHAZ	14-3-3 protein zeta/delta	0.179407	0.0185109
96	P18206	VCL	Vinculin	0.18033	0.00308515
97	Q9C0C9	UBE2O	(E3-independent) E2 ubiquitin-conjugating enzyme	0.181635	0.00799201
98	P05106	ITGB3	Integrin beta-3	0.18273	0.00308515
99	Q9NYB9	ABI2	Abl interactor 2	0.183239	0.00308515
100	B0I1T2	MYO1G	Unconventional myosin-Ig	0.184594	0.000102838
101	P60709	ACTB	Actin, cytoplasmic 1	0.186824	0.0135747
102	P63261	ACTG1	Actin, cytoplasmic 2	0.186824	0.0135747
103	Q99829	CPNE1	Copine-1	0.189916	0.00308515
104	Q8N4L2	TMEM55A	Type 2 phosphatidylinositol 4,5-bisphosphate 4-phosphatase	0.190292	0.001998
105	Q7L576	CYFIP1	Cytoplasmic FMR1-interacting protein 1	0.190502	0.00123406
106	P13639	EEF2	Elongation factor 2	0.190724	0.00606061
107	Q8IZP0	ABI1	Abl interactor 1	0.191342	0.00462773
108	Q14642	INPP5A	Inositol polyphosphate-5-phosphatase A	0.19334	0.000799201
109	Q86UX7	FERMT3	Fermitin family homolog 3	0.195688	0.00462773
110	O95810	CAVIN2	Caveolae-associated protein 2	0.199629	0.0312188
111	Q16181	SEPT7	Septin-7	0.199749	0.041958
112	P31146	CORO1A	Coronin-1A	0.199786	0.00195393
113	P61224	RAP1B	Ras-related protein Rap-1b	0.200765	0.00462773
114	P62834	RAP1A	Ras-related protein Rap-1A	0.202063	0.00462773
115	Q8N392	ARHGAP18	Rho GTPase-activating protein 18	0.203876	0.0135747
116	O60361	NME2P1	Putative nucleoside diphosphate kinase	0.207981	0.00462773
117	Q8IYT4	KATNAL2	Katanin p60 ATPase-containing subunit A-like 2	0.209643	0.000719868
118	P41226	UBA7	Ubiquitin-like modifier-activating enzyme 7	0.209974	0.0330111
119	P12110	COL6A2	Collagen alpha-2(VI) chain	0.210242	0.0096668
120	Q92538	GBF1	Golgi-specific brefeldin A-resistance guanine nucleotide exchange factor 1	0.210336	0.00195393
121	Q9Y277	VDAC3	Voltage-dependent anion-selective channel protein 3	0.212152	0.00174825
122	P31150	GDI1	Rab GDP dissociation inhibitor alpha	0.212426	0.0330111
123	Q9NV96	TMEM30A	Cell cycle control protein 50A	0.212894	0.0224775
124	Q9HBI1	PARVB	Beta-parvin	0.21393	0.0096668
125	Q15365	PCBP1	Poly(rC)-binding protein 1	0.214222	0.00749251
126	P31946	YWHAB	14-3-3 protein beta/alpha	0.214393	0.0185109
127	Q5VW32	BROX	BRO1 domain-containing protein BROX	0.215338	0.035964
128	Q9BVM4	GGACT	Gamma-glutamylaminecyclotransferase	0.215622	0.0004995
129	P08514	ITGA2B	Integrin alpha-IIb	0.215875	0.0096668
130	P07384	CAPN1	Calpain-1 catalytic subunit	0.216392	0.00308515
131	P68371	TUBB4B	Tubulin beta-4B chain	0.216407	0.0096668
132	P50148	GNAQ	Guanine nucleotide-binding protein G(q) subunit alpha	0.217449	0.0135747
133	Q9UL25	RAB21	Ras-related protein Rab-21	0.217767	0.00678733
134	P27105	STOM	Stomatin	0.218187	0.0135747
135	P14770	GP9	Platelet glycoprotein IX	0.218371	0.00678733
136	P61106	RAB14	Ras-related protein Rab-14	0.218878	0.0430893
137	O14556	GAPDHS	Glyceraldehyde-3-phosphate dehydrogenase, testis-specific	0.221156	0.00462773
138	P02730	SLC4A1	Band 3 anion transport protein	0.221929	0.000719868
139	P40123	CAP2	Adenylyl cyclase-associated protein 2	0.222	0.035964
140	Q13418	ILK	Integrin-linked protein kinase	0.222061	0.0096668
141	Q04917	YWHAH	14-3-3 protein eta	0.22249	0.0430893
142	Q3ZCN5	OTOGL	Otogelin-like protein	0.224255	0.0096668
143	Q07960	ARHGAP1	Rho GTPase-activating protein 1	0.224763	0.00195393
144	Q02161	RHD	Blood group Rh(D) polypeptide	0.225108	0.012654
145	P18577	RHCE	Blood group Rh(CE) polypeptide (	0.225108	0.012654
146	P22392	NME2	Nucleoside diphosphate kinase B	0.225806	0.00462773
147	Q14392	LRRC32	Transforming growth factor beta activator LRRC32	0.22882	0.0430893
148	Q86UA6	RPAIN	RPA-interacting protein	0.229395	0.035964
149	Q9BYC5	FUT8	Alpha-(1,6)-fucosyltransferase	0.229395	0.035964
150	P62258	YWHAE	14-3-3 protein epsilon	0.229519	0.0135747
151	O94886	TMEM63A	CSC1-like protein 1	0.231279	0.002997
152	Q8N196	SIX5	Homeobox protein SIX5	0.23186	0.00308515
153	Q9NYV4	CDK12	Cyclin-dependent kinase 12	0.232135	0.00123406
154	P50750	CDK9	Cyclin-dependent kinase 9	0.232135	0.00123406
155	Q00534	CDK6	Cyclin-dependent kinase 6	0.232135	0.00123406
156	Q00537	CDK17	Cyclin-dependent kinase 17	0.232135	0.00123406
157	P51451	BLK	Tyrosine-protein kinase Blk	0.232135	0.00123406
158	Q00526	CDK3	Cyclin-dependent kinase 3	0.232135	0.00123406
159	P11362	FGFR1	Fibroblast growth factor receptor 1	0.232135	0.00123406
160	Q07002	CDK18	Cyclin-dependent kinase 18	0.232135	0.00123406
161	P21802	FGFR2	Fibroblast growth factor receptor 2	0.232135	0.00123406
162	Q14004	CDK13	Cyclin-dependent kinase 13	0.232135	0.00123406
163	Q9UPZ9	ICK	Serine/threonine-protein kinase ICK	0.232135	0.00123406
164	O94921	CDK14	Cyclin-dependent kinase 14	0.232135	0.00123406
165	P22607	FGFR3	Fibroblast growth factor receptor 3	0.232135	0.00123406
166	P11802	CDK4	Cyclin-dependent kinase 4	0.232135	0.00123406
167	Q8IZL9	CDK20	Cyclin-dependent kinase 20	0.232135	0.00123406
168	Q96Q40	CDK15	Cyclin-dependent kinase 15	0.232135	0.00123406
169	P20794	MAK	Serine/threonine-protein kinase MAK	0.232135	0.00123406
170	Q00535	CDK5	Cyclin-dependent kinase 5	0.232135	0.00123406
171	P22455	FGFR4	Fibroblast growth factor receptor 4	0.232135	0.00123406
172	Q00536	CDK16	Cyclin-dependent kinase 16	0.232135	0.00123406
173	P11908	PRPS2	Ribose-phosphate pyrophosphokinase 2	0.232821	0.001332
174	P08238	HSP90AB1	Heat shock protein HSP 90-beta	0.234244	0.00462773
175	Q15149	PLEC	Plectin	0.234266	0.00678733
176	P12259	F5	Coagulation factor V	0.238959	0.000205677
177	P10809	HSPD1	60 kDa heat shock protein, mitochondrial	0.238962	0.00308515
178	Q13201	MMRN1	Multimerin-1	0.239054	0.0185109
179	Q9Y376	CAB39	Calcium-binding protein 39	0.240799	0.011988
180	Q96FN4	CPNE2	Copine-2	0.240937	0.0020979
181	P63010	AP2B1	AP-2 complex subunit beta	0.241146	0.012654
182	Q58FF7	HSP90AB3P	Putative heat shock protein HSP 90-beta-3	0.241147	0.015984
183	Q9H8M2	BRD9	Bromodomain-containing protein 9	0.243681	0.0176768
184	Q15833	STXBP2	Syntaxin-binding protein 2	0.243782	0.0096668
185	P11169	SLC2A3	Solute carrier family 2, facilitated glucose transporter member 3	0.244065	0.00462773
186	Q15904	ATP6AP1	V-type proton ATPase subunit S1	0.244133	0.0249897
187	Q9BR76	CORO1B	Coronin-1B	0.244588	0.0175824
188	Q8TC12	RDH11	Retinol dehydrogenase 11	0.245489	0.00808081
189	P05164	MPO	Myeloperoxidase	0.246225	0.0096668
190	Q9NVD7	PARVA	Alpha-parvin	0.247292	0.00678733
191	P23284	PPIB	Peptidyl-prolyl cis-trans isomerase B	0.248594	0.0135747
192	P05771	PRKCB	Protein kinase C beta type	0.249105	0.00123406
193	P12111	COL6A3	Collagen alpha-3(VI) chain	0.249328	0.0185109
194	P00742	F10	Coagulation factor X	0.24969	0.000719868
195	P29401	TKT	Transketolase	0.25008	0.0135747
196	Q08722	CD47	Leukocyte surface antigen CD47	0.251146	0.000719868
197	P29622	SERPINA4	Kallistatin	0.251987	0.00195393
198	Q9UIQ6	LNPEP	Leucyl-cystinyl aminopeptidase	0.252238	0.00195393
199	P61247	RPS3A	40S ribosomal protein S3a	0.252376	0.00678733
200	O75131	CPNE3	Copine-3	0.254384	0.000719868
201	P13598	ICAM2	Intercellular adhesion molecule 2	0.254604	0.00308515
202	P15531	NME1	Nucleoside diphosphate kinase A	0.254716	0.00462773
203	P51575	P2RX1	P2X purinoceptor 1	0.255195	0.012654
204	Q8IWA5	SLC44A2	Choline transporter-like protein 2	0.256277	0.00195393
205	Q96AP7	ESAM	Endothelial cell-selective adhesion molecule	0.257497	0.000799201
206	P23229	ITGA6	Integrin alpha-6	0.257802	0.00678733
207	P02042	HBD	Hemoglobin subunit delta	0.258365	0.011988
208	O75828	CBR3	Carbonyl reductase [NADPH] 3	0.259217	0.0015984
209	Q9NZA1	CLIC5	Chloride intracellular channel protein 5	0.259969	0.0115385
210	O15247	CLIC2	Chloride intracellular channel protein 2	0.259969	0.0115385
211	P25786	PSMA1	Proteasome subunit alpha type-1	0.260054	0.00195393
212	Q02094	RHAG	Ammonium transporter Rh type A	0.262391	0.00474525
213	P49407	ARRB1	Beta-arrestin-1	0.265361	0.027972
214	Q8TAV4	STOML3	Stomatin-like protein 3	0.267344	0.010989
215	Q5SQ64	LY6G6F	Lymphocyte antigen 6 complex locus protein G6f	0.26736	0.00308515
216	P51790	CLCN3	H(+)/Cl(-) exchange transporter 3	0.267808	0.0185109
217	Q9Y251	HPSE	Heparanase	0.267847	0.00308515
218	Q8NG11	TSPAN14	Tetraspanin-14	0.267861	0.00308515
219	Q8TDB8	SLC2A14	Solute carrier family 2, facilitated glucose transporter member 14	0.268689	0.00462773
220	P61586	RHOA	Transforming protein RhoA (	0.268923	0.00462773
221	P61421	ATP6V0D1	V-type proton ATPase subunit d 1	0.269252	0.0330111
222	P55072	VCP	Transitional endoplasmic reticulum ATPase	0.269805	0.00678733
223	P10114	RAP2A	Ras-related protein Rap-2a	0.270151	0.0312188
224	P14625	HSP90B1	Endoplasmin	0.270501	0.00123406
225	P32121	ARRB2	Beta-arrestin-2	0.270791	0.00799201
226	Q9NRW1	RAB6B	Ras-related protein Rab-6B	0.272236	0.002997
227	P08648	ITGA5	Integrin alpha-5	0.272361	0.03996
228	P50914	RPL14	60S ribosomal protein L14	0.27242	0.010989
229	P07237	P4HB	Protein disulfide-isomerase	0.272504	0.0249897
230	Q6XQN6	NAPRT	Nicotinate phosphoribosyltransferase	0.27414	0.011988
231	Q6Q788	APOA5	Apolipoprotein A-V	0.275646	0.000205677
232	P04843	RPN1	Dolichyl-diphosphooligosaccharide--protein glycosyltransferase subunit 1	0.277035	0.0430893
233	O95359	TACC2	Transforming acidic coiled-coil-containing protein 2	0.277099	0.001332
234	P61026	RAB10	Ras-related protein Rab-10	0.277225	0.0096668
235	P04075	ALDOA	Fructose-bisphosphate aldolase A	0.277577	0.0249897
236	Q00013	MPP1	55 kDa erythrocyte membrane protein	0.278245	0.000719868
237	P30101	PDIA3	Protein disulfide-isomerase A3	0.279164	0.0135747
238	P16284	PECAM1	Platelet endothelial cell adhesion molecule	0.279484	0.0096668
239	P50990	CCT8	T-complex protein 1 subunit theta	0.280419	0.0430893
240	Q14344	GNA13	Guanine nucleotide-binding protein subunit alpha-13	0.281592	0.0330111
241	Q14240	EIF4A2	Eukaryotic initiation factor 4A-II	0.282074	0.00462773
242	Q9H0I9	TKTL2	Transketolase-like protein 2	0.282726	0.002997
243	O75558	STX11	Syntaxin-11	0.283167	0.00462773
244	P47755	CAPZA2	F-actin-capping protein subunit alpha-2	0.285167	0.00308515
245	P16157	ANK1	Ankyrin-1	0.285611	0.00195393
246	P32119	PRDX2	Peroxiredoxin-2	0.285849	0.00462773
247	O00159	MYO1C	Unconventional myosin-Ic	0.286343	0.00799201
248	Q10567	AP1B1	AP-1 complex subunit beta-1	0.286445	0.000719868
249	Q58FG1	HSP90AA4P	Putative heat shock protein HSP 90-alpha A4	0.286703	0.002997
250	O00187	MASP2	Mannan-binding lectin serine protease 2	0.288398	0.0021645
251	Q58FF8	HSP90AB2P	Putative heat shock protein HSP 90-beta 2	0.288427	0.000411353
252	P51809	VAMP7	Vesicle-associated membrane protein 7	0.289232	0.0430893
253	Q6UWY5	OLFML1	Olfactomedin-like protein 1	0.290358	0.010101
254	Q8N4C8	MINK1	Misshapen-like kinase 1	0.290472	0.019314
255	O95819	MAP4K4	Mitogen-activated protein kinase kinase kinase kinase 4	0.290472	0.019314
256	A6NIZ1	RAP1BL	Ras-related protein Rap-1b-like protein	0.292197	0.0330111
257	Q01082	SPTBN1	Spectrin beta chain, non-erythrocytic 1	0.292414	0.0185109
258	P10644	PRKAR1A	cAMP-dependent protein kinase type I-alpha regulatory subunit (T	0.292571	0.0185109
259	Q9NP58	ABCB6 M	ATP-binding cassette sub-family B member 6	0.293407	0.041958
260	P11150	LIPC	Hepatic triacylglycerol lipase	0.293483	0.035964
261	P04083	ANXA1	Annexin A1	0.293487	0.0185109
262	P31321	PRKAR1B	cAMP-dependent protein kinase type I-beta regulatory subunit	0.294715	0.03996
263	P68104	EEF1A1	Elongation factor 1-alpha 1	0.294976	0.00195393
264	Q5VTE0	EEF1A1P5	Putative elongation factor 1-alpha-like 3	0.294976	0.00195393
265	Q12846	STX4	Syntaxin-4	0.29509	0.00678733
266	Q6P4I2	WDR73	WD repeat-containing protein 73	0.295275	0.0135747
267	O43707	ACTN4	Alpha-actinin-4	0.295492	0.0430893
268	O15031	PLXNB2	Plexin-B2	0.296524	0.023976
269	P61006	RAB8A	Ras-related protein Rab-8A	0.296921	0.00462773
270	P02549	SPTA1	Spectrin alpha chain, erythrocytic 1	0.297446	0.000205677
271	Q13616	CUL1	Cullin-1	0.297494	0.0312188
272	Q8IW00	VSTM4	V-set and transmembrane domain-containing protein 4	0.297494	0.0312188
273	P27348	YWHAQ	14-3-3 protein theta	0.298521	0.0224775
274	P07948	LYN	Tyrosine-protein kinase Lyn	0.29869	0.00462773
275	Q14964	RAB39A	Ras-related protein Rab-39A	0.300252	0.00195393
276	Q6IQ22	RAB12	Ras-related protein Rab-12	0.300252	0.00195393
277	Q96DA2	RAB39B	Ras-related protein Rab-39B	0.300252	0.00195393
278	Q9H082	RAB33B	Ras-related protein Rab-33B	0.300252	0.00195393
279	Q86YS6	RAB43	Ras-related protein Rab-43	0.300252	0.00195393
280	Q15771	RAB30	Ras-related protein Rab-30	0.300252	0.00195393
281	O60496	DOK2	Docking protein 2	0.300746	0.0249897
282	P11215	ITGAM	Integrin alpha-M	0.300999	0.0135747
283	P12429	ANXA3	Annexin A3	0.301085	0.0330111
284	Q00610	CLTC	Clathrin heavy chain 1	0.301589	0.000719868
285	Q5T3F8	TMEM63B	CSC1-like protein 2	0.302292	0.015984
286	O00506	STK25	Serine/threonine-protein kinase 25	0.302815	0.011988
287	P60891	PRPS1	Ribose-phosphate pyrophosphokinase 1	0.3038	0.00462773
288	Q9C0K3	ACTR3C	Actin-related protein 3C	0.304207	0.00195393
289	P12931	SRC	Proto-oncogene tyrosine-protein kinase Src	0.304965	0.0096668
290	Q8NDH2	CCDC168	Coiled-coil domain-containing protein 168	0.306011	0.001332
291	P53801	PTTG1IP	Pituitary tumor-transforming gene 1 protein-interacting protein	0.306847	0.00678733
292	Q96PD5	PGLYRP2	N-acetylmuramoyl-L-alanine amidase	0.307806	0.0135747
293	Q12805	EFEMP1	EGF-containing fibulin-like extracellular matrix protein 1	0.308804	0.0135747
294	P16520	GNB3	Guanine nucleotide-binding protein G(I)/G(S)/G(T) subunit beta-3	0.30919	0.00678733
295	P62249	RPS16	40S ribosomal protein S16	0.309616	0.002997
296	P01889	HLA-B	HLA class I histocompatibility antigen, B alpha chain	0.309926	0.0330111
297	P48643	CCT5	T-complex protein 1 subunit epsilon	0.310589	0.0430893
298	P59190	RAB15	Ras-related protein Rab-15	0.311286	0.00308515
299	Q9Y210	TRPC6	Short transient receptor potential channel 6	0.311806	0.00123406
300	Q9H9S4	CAB39L	Calcium-binding protein 39-like	0.312694	0.042624
301	O00161	SNAP23	Synaptosomal-associated protein 23	0.313231	0.0135747
302	Q5VT79	ANXA8L1	Annexin A8-like protein 1	0.313557	0.00195393
303	P13928	ANXA8	Annexin A8	0.313557	0.00195393
304	O00299	CLIC1	Chloride intracellular channel protein 1	0.31374	0.0249897
305	Q9Y613	FHOD1	FH1/FH2 domain-containing protein 1	0.314024	0.00462773
306	P55103	INHBC	Inhibin beta C chain	0.314285	0.000205677
307	P06241	FYN	Tyrosine-protein kinase Fyn	0.314764	0.00678733
308	P18054	ALOX12	Polyunsaturated fatty acid lipoxygenase ALOX12	0.314806	0.00123406
309	Q9H6X2	ANTXR1	Anthrax toxin receptor 1	0.315265	0.00678733
310	P11171	EPB41	Protein 4.1	0.316673	0.000411353
311	P62879	GNB2	Guanine nucleotide-binding protein G(I)/G(S)/G(T) subunit beta-2	0.316809	0.00678733
312	P62873	GNB1	Guanine nucleotide-binding protein G(I)/G(S)/G(T) subunit beta-1	0.316809	0.00678733
313	P11234	RALB	Ras-related protein Ral-B	0.317832	0.00678733
314	P23219	PTGS1	Prostaglandin G/H synthase 1	0.318221	0.0096668
315	Q9HAV0	GNB4	Guanine nucleotide-binding protein subunit beta-4	0.318512	0.00462773
316	P46976	GYG1	Glycogenin-1	0.320314	0.015984
317	P01782	IGHV3-9	Immunoglobulin heavy variable 3-9	0.321137	0.0096668
318	Q9NVA2	2024-09-11	Septin-11	0.321786	0.00308515
319	P08708	RPS17	40S ribosomal protein S17	0.321965	0.004662
320	P50225	SULT1A1	Sulfotransferase 1A1	0.322544	0.011988
321	P50226	SULT1A2	Sulfotransferase 1A2	0.322544	0.011988
322	Q9UHG3	PCYOX1	Prenylcysteine oxidase 1	0.323099	0.0249897
323	P60842	EIF4A1	Eukaryotic initiation factor 4A-I	0.323386	0.00195393
324	P07900	HSP90AA1	Heat shock protein HSP 90-alpha	0.323449	0.00195393
325	P11277	SPTB	Spectrin beta chain, erythrocytic	0.323559	0.000205677
326	O14672	ADAM10	Disintegrin and metalloproteinase domain-containing protein 10	0.323646	0.00123406
327	P45880	VDAC2	Voltage-dependent anion-selective channel protein 2	0.324904	0.015984
328	Q13243	SRSF5	Serine/arginine-rich splicing factor 5	0.32505	0.000719868
329	Q9Y5C1	ANGPTL3	Angiopoietin-related protein 3	0.325368	0.041958
330	P31995	FCGR2C	Low affinity immunoglobulin gamma Fc region receptor II-c	0.325965	0.015984
331	P08246	ELANE	Neutrophil elastase	0.326177	0.012654
332	Q14568	HSP90AA2P	Heat shock protein HSP 90-alpha A2	0.326582	0.00678733
333	Q5JWF2	GNAS	Guanine nucleotide-binding protein G(s) subunit alpha isoforms XLas	0.328134	0.00195393
334	P63092	GNAS	Guanine nucleotide-binding protein G(s) subunit alpha isoforms short	0.328134	0.00195393
335	P09471	GNAO1	Guanine nucleotide-binding protein G(o) subunit alpha	0.329864	0.0185109
336	P48509	CD151	CD151 antigen	0.329958	0.00308515
337	Q13200	PSMD2	26S proteasome non-ATPase regulatory subunit 2	0.330794	0.003996
338	O00421	CCRL2	C-C chemokine receptor-like 2	0.330827	0.00749251
339	P51178	PLCD1	1-phosphatidylinositol 4,5-bisphosphate phosphodiesterase delta-1	0.331872	0.00678733
340	P00918	CA2	Carbonic anhydrase 2	0.33208	0.0185109
341	P04440	HLA-DPB1	HLA class II histocompatibility antigen, DP beta 1 chain	0.332198	0.042624
342	P31415	CASQ1	Calsequestrin-1	0.333408	0.0195804
343	O00151	PDLIM1	PDZ and LIM domain protein 1	0.333451	0.00195393
344	P30273	FCER1G	High affinity immunoglobulin epsilon receptor subunit gamma	0.333719	0.0096668
345	P62820	RAB1A	Ras-related protein Rab-1A	0.333953	0.00308515
346	P38405	GNAL	Guanine nucleotide-binding protein G(olf) subunit alpha	0.334454	0.0135747
347	Q8N1A0	KRT222	Keratin-like protein KRT222	0.335094	0.0185109
348	P08962	CD63	CD63 antigen	0.335233	0.00123406
349	P21926	CD9	CD9 antigen	0.336341	0.0330111
350	P09972	ALDOC	Fructose-bisphosphate aldolase C	0.339113	0.0312188
351	Q9H223	EHD4	EH domain-containing protein 4	0.339276	0.0096668
352	P61073	CXCR4	C-X-C chemokine receptor type 4	0.339494	0.00462773
353	P04439	HLA-A	HLA class I histocompatibility antigen, A alpha chain	0.339884	0.015984
354	P63096	GNAI1	Guanine nucleotide-binding protein G(i) subunit alpha-1	0.339975	0.00678733
355	Q05639	EEF1A2	Elongation factor 1-alpha 2	0.340704	0.00123406
356	P23396	RPS3	40S ribosomal protein S3	0.341437	0.00799201
357	Q9UKE5	TNIK	TRAF2 and NCK-interacting protein kinase	0.343818	0.019314
358	P05107	ITGB2	Integrin beta-2	0.34512	0.0185109
359	P63000	RAC1	Ras-related C3 botulinum toxin substrate 1	0.347115	0.0096668
360	Q8N7E2	ZNF645	E3 ubiquitin-protein ligase CBLL2	0.347353	0.0135747
361	P05141	SLC25A5	ADP/ATP translocase 2	0.348036	0.0249897
362	Q00765	REEP5	Receptor expression-enhancing protein 5	0.348481	0.041958
363	A8MTJ3	GNAT3	Guanine nucleotide-binding protein G(t) subunit alpha-3	0.34961	0.0096668
364	P11488	GNAT1	Guanine nucleotide-binding protein G(t) subunit alpha-1	0.34961	0.0096668
365	P37837	TALDO1	Transaldolase	0.349826	0.0096668
366	P33527	ABCC1	Multidrug resistance-associated protein 1	0.350082	0.0380952
367	Q96S97	MYADM	Myeloid-associated differentiation marker	0.350823	0.00678733
368	P50991	CCT4	T-complex protein 1 subunit delta	0.350872	0.00462773
369	Q15049	MLC1	Membrane protein MLC1	0.35098	0.0221445
370	P50570	DNM2	Dynamin-2	0.352501	0.000205677
371	P16152	CBR1	Carbonyl reductase [NADPH] 1	0.353301	0.000799201
372	P48426	PIP4K2A	Phosphatidylinositol 5-phosphate 4-kinase type-2 alpha	0.353319	0.00308515
373	P19087	GNAT2	Guanine nucleotide-binding protein G(t) subunit alpha-2	0.353955	0.00678733
374	Q96NW7	LRRC7	Leucine-rich repeat-containing protein 7	0.354818	0.003108
375	P49368	CCT3	T-complex protein 1 subunit gamma	0.355059	0.012654
376	P00488	F13A1	Coagulation factor XIII A chain	0.355644	0.0096668
377	Q99719	SEPT5	Septin-5	0.355705	0.0335664
378	P84095	RHOG	Rho-related GTP-binding protein RhoG	0.355935	0.0330111
379	P57729	RAB38	Ras-related protein Rab-38	0.357809	0.00308515
380	Q9H939	PSTPIP2	Proline-serine-threonine phosphatase-interacting protein 2	0.358409	0.0096668
381	Q13064	MKRN3	Probable E3 ubiquitin-protein ligase makorin-3	0.35857	0.003996
382	P12109	COL6A1	Collagen alpha-1(VI) chain	0.35859	0.00749251
383	P12318	FCGR2A	Low affinity immunoglobulin gamma Fc region receptor II-a	0.361026	0.015984
384	Q06830	PRDX1	Peroxiredoxin-1	0.361848	0.0185109
385	Q969P0	IGSF8	Immunoglobulin superfamily member 8	0.362133	0.00678733
386	P12235	SLC25A4	ADP/ATP translocase 1	0.363239	0.0185109
387	P46459	NSF	Vesicle-fusing ATPase	0.363836	0.031746
388	P62269	RPS18	40S ribosomal protein S18	0.363991	0.0330111
389	Q12931	TRAP1	Heat shock protein 75 kDa, mitochondrial	0.36417	0.000719868
390	O43488	AKR7A2	Aflatoxin B1 aldehyde reductase member 2	0.367084	0.0111888
391	O00429	DNM1L	Dynamin-1-like protein	0.368412	0.0185109
392	O15519	CFLAR	CASP8 and FADD-like apoptosis regulator	0.370645	0.00678733
393	P22314	UBA1	Ubiquitin-like modifier-activating enzyme 1	0.371126	0.012654
394	P21108	PRPS1L1	Ribose-phosphate pyrophosphokinase 3	0.373852	0.027972
395	Q9H0U4	RAB1B	Ras-related protein Rab-1B	0.375291	0.0330111
396	Q08495	DMTN	Dematin	0.375851	0.00474525
397	Q8WWI5	SLC44A1	Choline transporter-like protein 1	0.375945	0.00462773
398	P52565	ARHGDIA	Rho GDP-dissociation inhibitor 1	0.376192	0.00195393
399	Q8WUM4	PDCD6IP	Programmed cell death 6-interacting protein	0.377354	0.00123406
400	Q8N357	SLC35F6	Solute carrier family 35 member F6	0.37767	0.0111888
401	Q9NZN3	EHD3	EH domain-containing protein 3	0.37799	0.0096668
402	P31939	ATIC	Bifunctional purine biosynthesis protein PURH	0.378326	0.0161616
403	P00915	CA1	Carbonic anhydrase 1	0.37894	0.0330111
404	P04899	GNAI2	Guanine nucleotide-binding protein G(i) subunit alpha-2	0.382967	0.0096668
405	P60763	RAC3	Ras-related C3 botulinum toxin substrate 3	0.386062	0.00462773
406	Q8TD10	MIPOL1	Mirror-image polydactyly gene 1 protein	0.386324	0.00024975
407	O14966	RAB29	Ras-related protein Rab-7L1	0.386663	0.010989
408	Q969Q4	ARL11	ADP-ribosylation factor-like protein 11	0.386921	0.00308515
409	Q8IVW1	ARL17A	ADP-ribosylation factor-like protein 17	0.386921	0.00308515
410	Q9UQ16	DNM3	Dynamin-3	0.387817	0.00123406
411	P11049	CD37	Leukocyte antigen CD37	0.389998	0.003996
412	P05546	SERPIND1	Heparin cofactor 2	0.390255	0.0249897
413	Q16445	GABRA6	Gamma-aminobutyric acid receptor subunit alpha-6	0.393367	0.0096668
414	Q13637	RAB32	Ras-related protein Rab-32	0.393486	0.0249897
415	Q8NFD2	ANKK1	Ankyrin repeat and protein kinase domain-containing protein 1	0.394576	0.003108
416	P43405	SYK	Tyrosine-protein kinase SYK	0.394576	0.003108
417	P43403	ZAP70	Tyrosine-protein kinase ZAP-70	0.394576	0.003108
418	Q06124	PTPN11	Tyrosine-protein phosphatase non-receptor type 11	0.397253	0.002664
419	P15153	RAC2	Ras-related C3 botulinum toxin substrate 2	0.397828	0.00195393
420	O94913	PCF11	Pre-mRNA cleavage complex 2 protein Pcf11	0.398679	0.0185109
421	Q99816	TSG101	Tumor susceptibility gene 101 protein	0.400325	0.0430893
422	Q99832	CCT7	T-complex protein 1 subunit eta	0.400638	0.00308515
423	P19086	GNAZ	Guanine nucleotide-binding protein G(z) subunit alpha	0.400747	0.0135747
424	P21796	VDAC1	Voltage-dependent anion-selective channel protein 1	0.401456	0.0335664
425	O95678	KRT75	Keratin, type II cytoskeletal 75	0.401544	0.00524476
426	P06396	GSN	Gelsolin	0.401906	0.0249897
427	P60660	MYL6	Myosin light polypeptide 6	0.403461	0.00308515
428	Q7Z4G1	COMMD6	COMM domain-containing protein 6	0.403515	0.000666001
429	Q9BVC6	TMEM109	Voltage-gated monoatomic cation channel TMEM109	0.409003	0.0335664
430	Q9Y6E0	STK24	Serine/threonine-protein kinase 24	0.409757	0.0185109
431	Q9P289	STK26	Serine/threonine-protein kinase 26	0.409757	0.0185109
432	Q15907	RAB11B	Ras-related protein Rab-11B	0.410644	0.0430893
433	P51149	RAB7A	Ras-related protein Rab-7a	0.411866	0.0430893
434	P62491	RAB11A	Ras-related protein Rab-11A	0.41321	0.0330111
435	P01008	SERPINC1	Antithrombin-III	0.413437	0.0096668
436	P23634	ATP2B4	Plasma membrane calcium-transporting ATPase 4	0.413565	0.00308515
437	P14209	CD99	CD99 antigen	0.413638	0.0115385
438	P02100	HBE1	Hemoglobin subunit epsilon	0.413813	0.0135747
439	P30626	SRI	Sorcin	0.413862	0.0249897
440	Q969T9	WBP2	WW domain-binding protein 2	0.415776	0.00195393
441	Q9NQC3	RTN4	Reticulon-4	0.416501	0.00462773
442	Q13336	SLC14A1	Urea transporter 1	0.416627	0.019314
443	P55786	NPEPPS	Puromycin-sensitive aminopeptidase	0.41747	0.0330111
444	P69905	HBA1	Hemoglobin subunit alpha	0.417816	0.0096668
445	Q15126	PMVK	Phosphomevalonate kinase	0.418731	0.0330111
446	P48454	PPP3CC	Serine/threonine-protein phosphatase 2B catalytic subunit gamma isoform	0.419245	0.01998
447	Q08209	PPP3CA	Protein phosphatase 3 catalytic subunit alpha subunit alpha isoform)	0.419245	0.01998
448	P35579	MYH9	Myosin-9	0.420385	0.00308515
449	Q2WGJ9	FER1L6	Fer-1-like protein 6	0.420434	0.0330111
450	Q9HC10	OTOF	Otoferlin	0.420434	0.0330111
451	O95372	LYPLA2	Acyl-protein thioesterase 2	0.4205	0.0021756
452	P04040	CAT	Catalase	0.420639	0.00195393
453	Q9H4M9	EHD1	EH domain-containing protein 1	0.422349	0.0096668
454	Q96IY4	CPB2	Carboxypeptidase B2	0.422388	0.00462773
455	Q9NRY6	PLSCR3	Phospholipid scramblase 3	0.42743	0.041958
456	P25789	PSMA4	Proteasome subunit alpha type-4	0.428685	0.011988
457	A6NFX1	MFSD2B	Sphingosine-1-phosphate transporter MFSD2B	0.428799	0.041958
458	Q04656	ATP7A	Copper-transporting ATPase 1	0.430445	0.0417832
459	P17301	ITGA2	Integrin alpha-2	0.431434	0.0096668
460	Q9C0H2	TTYH3	Protein tweety homolog 3	0.431447	0.0096668
461	Q96ST3	SIN3A	Paired amphipathic helix protein Sin3a	0.432233	0.00123406
462	Q9NR31	SAR1A	GTP-binding protein SAR1a	0.433189	0.0224775
463	Q96L08	SUSD3	Sushi domain-containing protein 3	0.433291	0.0096668
464	Q8N699	MYCT1	Myc target protein 1	0.434404	0.0330111
465	P50395	GDI2	Rab GDP dissociation inhibitor beta	0.434502	0.00462773
466	Q6UWL2	SUSD1	Sushi domain-containing protein 1	0.435132	0.00699301
467	O00391	QSOX1	Sulfhydryl oxidase 1	0.435712	0.0330111
468	P58166	INHBE	Inhibin beta E chain	0.437692	0.00678733
469	O95140	MFN2	Mitofusin-2	0.437985	0.00749251
470	P30408	TM4SF1	Transmembrane 4 L6 family member 1	0.43916	0.00474525
471	P27824	CANX	Calnexin	0.439358	0.0330111
472	P09769	FGR	Tyrosine-protein kinase Fgr	0.440122	0.00474525
473	P08758	ANXA5	Annexin A5	0.441809	0.0096668
474	P18669	PGAM1	Phosphoglycerate mutase 1	0.442344	0.0096668
475	O00186	STXBP3	Syntaxin-binding protein 3	0.443161	0.00678733
476	Q9ULD0	OGDHL	2-oxoglutarate dehydrogenase-like, mitochondrial	0.443204	0.00308515
477	Q02218	OGDH	2-oxoglutarate dehydrogenase complex component E1	0.443204	0.00308515
478	O15400	STX7	Syntaxin-7	0.44361	0.0135747
479	P37802	TAGLN2	Transgelin-2	0.445667	0.00195393
480	P15259	PGAM2	Phosphoglycerate mutase 2	0.446146	0.0185109
481	P06733	ENO1	Alpha-enolase	0.447021	0.00462773
482	P60033	CD81	CD81 antigen	0.447683	0.0135747
483	P02775	PPBP	Platelet basic protein	0.447771	0.0135747
484	O43772	SLC25A20	Mitochondrial carnitine/acylcarnitine carrier protein	0.448851	0.00308515
485	P46940	IQGAP1	Ras GTPase-activating-like protein IQGAP1	0.449132	0.00308515
486	P00387	CYB5R3	NADH-cytochrome b5 reductase 3	0.449943	0.0249897
487	Q86VI3	IQGAP3	Ras GTPase-activating-like protein IQGAP3	0.450409	0.027972
488	Q86VP6	CAND1	Cullin-associated NEDD8-dissociated protein 1	0.451211	0.00749251
489	P36955	SERPINF1	Pigment epithelium-derived factor	0.451513	0.00308515
490	P07225	PROS1	Vitamin K-dependent protein S	0.451955	0.000102838
491	P38919	EIF4A3	Eukaryotic initiation factor 4A-III	0.452098	0.00699301
492	A6NCK2	TRIM43B	Tripartite motif-containing protein 43B	0.454737	0.000102838
493	Q96BQ3	TRIM43	Tripartite motif-containing protein 43	0.454737	0.000102838
494	P42679	MATK	Megakaryocyte-associated tyrosine-protein kinase	0.45575	0.011988
495	Q14254	FLOT2	Flotillin-2	0.456247	0.0330111
496	Q8TD55	PLEKHO2	Pleckstrin homology domain-containing family O member 2	0.456323	0.023976
497	P06127	CD5	T-cell surface glycoprotein CD5	0.457069	0.0224775
498	P61019	RAB2A	Ras-related protein Rab-2A	0.460474	0.0185109
499	O00194	RAB27B	Ras-related protein Rab-27B	0.46237	0.00678733
500	P51148	RAB5C	Ras-related protein Rab-5C	0.462529	0.0249897
501	A0A075B6I9	IGLV7-46	Immunoglobulin lambda variable 7-46	0.464032	0.0185109
502	P16150	SPN	Leukosialin	0.4643	0.0135747
503	P52209	PGD	6-phosphogluconate dehydrogenase, decarboxylating	0.464394	0.000719868
504	P58335	ANTXR2	Anthrax toxin receptor 2	0.464707	0.00678733
505	P60900	PSMA6	Proteasome subunit alpha type-6	0.465364	0.042624
506	Q27J81	INF2	Inverted formin-2	0.46603	0.0185109
507	Q15084	PDIA6	Protein disulfide-isomerase A6	0.466163	0.0330111
508	P38606	ATP6V1A	V-type proton ATPase catalytic subunit A	0.467295	0.018981
509	Q5TZA2	CROCC	Rootletin	0.46978	0.00678733
510	O14773	TPP1	Tripeptidyl-peptidase 1	0.470575	0.00308515
511	P14618	PKM	Pyruvate kinase PKM	0.472368	0.00678733
512	Q9NZD2	GLTP	Glycolipid transfer protein	0.472772	0.004329
513	Q15746	MYLK	Myosin light chain kinase, smooth muscle	0.477367	0.000719868
514	Q9UHD4	CIDEB	Lipid transferase CIDEB	0.477622	0.00462773
515	Q8NCN5	PDPR	Pyruvate dehydrogenase phosphatase regulatory subunit, mitochondrial	0.477751	0.0229021
516	Q14761	PTPRCAP	Protein tyrosine phosphatase receptor type C-associated protein	0.478923	0.0135747
517	P11021	HSPA5	78 kDa glucose-regulated protein	0.479464	0.0330111
518	P26038	MSN	Moesin	0.48013	0.00462773
519	P05154	SERPINA5	Plasma serine protease inhibitor	0.482859	0.00678733
520	P50995	ANXA11	Annexin A11	0.48394	0.0135747
521	Q9ULC0	EMCN	Endomucin	0.484361	0.000799201
522	Q9NTI2	ATP8A2	Phospholipid-transporting ATPase IB	0.484858	0.0027972
523	Q14242	SELPLG	P-selectin glycoprotein ligand 1	0.485018	0.03996
524	Q16478	GRIK5	Glutamate receptor ionotropic, kainate 5	0.487697	0.000102838
525	P51153	RAB13	Ras-related protein Rab-13	0.487872	0.0249897
526	P63167	DYNLL1	Dynein light chain 1, cytoplasmic	0.488003	0.0249897
527	Q9P2P1	NYNRIN	Protein NYNRIN	0.48871	0.0135747
528	P13716	ALAD	Delta-aminolevulinic acid dehydratase	0.490847	0.0135747
529	A0A0C4DH69	IGKV1-9	Immunoglobulin kappa variable 1-9	0.491529	0.0135747
530	A0A0C4DH67	IGKV1-8	Immunoglobulin kappa variable 1-8	0.491529	0.0185109
531	Q5VST9	OBSCN	Obscurin	0.492342	0.00308515
532	O75955	FLOT1	Flotillin-1	0.492412	0.0096668
533	P01137	TGFB1	Transforming growth factor beta-1	0.493003	0.00678733
534	O95466	FMNL1	Formin-like protein 1	0.493031	0.0249897
535	P16070	CD44	CD44 antigen	0.493674	0.0096668
536	P06737	PYGL	Glycogen phosphorylase, liver form	0.494147	0.0430893
537	P11216	PYGB	Glycogen phosphorylase, brain form	0.494147	0.0430893
538	P11217	PYGM	Glycogen phosphorylase, muscle form	0.494147	0.0430893
539	P11166	SLC2A1	Solute carrier family 2, facilitated glucose transporter member 1	0.494635	0.0135747
540	P05556	ITGB1	Integrin beta-1	0.495546	0.000102838
541	P08575	PTPRC	Receptor-type tyrosine-protein phosphatase C	0.497171	0.00195393
542	Q9BX97	PLVAP	Plasmalemma vesicle-associated protein	0.498356	0.0164336
543	P10909	CLU	Clusterin	0.498779	0.0096668
544	P61769	B2M	Beta-2-microglobulin	0.499002	0.030303
545	Q8WUK0	PTPMT1	Phosphatidylglycerophosphatase and protein-tyrosine phosphatase 1	0.499315	0.00308515
546	P52566	ARHGDIB	Rho GDP-dissociation inhibitor 2	0.499869	0.0330111
547	P61204	ARF3	ADP-ribosylation factor 3	0.49997	0.00308515
548	P84077	ARF1	ADP-ribosylation factor 1	0.49997	0.00308515
