# Supplementary material for: NHERF2 as a Novel Biomarker for Distinguishing MAC Pulmonary Disease from Tuberculosis Based on Proteome Analysis of Serum Extracellular Vesicles
Source: Int J Mol Sci. 2025 Jan 29;26(3):1155. doi: 10.3390/ijms26031155 (PMC11818707; doi:10.3390/ijms26031155)
Supplement: Supplementary file 1 [file ijms-26-01155-s001.zip › Table S3. IPA analysis (DEPs).xls]

## Sheet: MAC
Supplementary table 3(1). Detailed results of IPA analysis
Symbol	Entrez Gene Name	GenPept/UniProt/Swiss-Prot Accession	Expr Log Ratio	Location	Type(s)
ABCB6	ATP binding cassette subfamily B member 6 (LAN blood group)	Q9NP58	-1.271	Cytoplasm	transporter
ABCC4	ATP binding cassette subfamily C member 4 (PEL blood group)	O15439	-1.665	Plasma Membrane	transporter
ABI1	abl interactor 1	Q8IZP0	-1.335	Cytoplasm	other
ABI2	abl interactor 2	Q9NYB9	-1.269	Cytoplasm	other
ACADVL	acyl-CoA dehydrogenase very long chain	P49748	-2.317	Cytoplasm	enzyme
ACHE	acetylcholinesterase (Yt blood group)	P22303	-1.834	Plasma Membrane	enzyme
ACLY	ATP citrate lyase	P53396	-1.446	Cytoplasm	enzyme
ACTA1	actin alpha 1, skeletal muscle	P68133	-1.563	Cytoplasm	other
ACTA2	actin alpha 2, smooth muscle	P62736	-1.564	Cytoplasm	other
ACTB	actin beta	P60709	-1.379	Cytoplasm	enzyme
ACTC1	actin alpha cardiac muscle 1	P68032	-1.563	Cytoplasm	enzyme
ACTG1	actin gamma 1	P63261	-1.379	Cytoplasm	other
ACTG2	actin gamma 2, smooth muscle	P63267	-1.564	Cytoplasm	other
ACTN1	actinin alpha 1	P12814	-1.748	Nucleus	transcription regulator
ACTR2	actin related protein 2	P61160	-1.319	Plasma Membrane	other
ACTR3	actin related protein 3	P61158	-1.149	Plasma Membrane	other
ACTR3B	actin related protein 3B	Q9P1U1	-1.3	Cytoplasm	other
ADAM10	ADAM metallopeptidase domain 10	O14672	-1.323	Plasma Membrane	peptidase
ADD1	adducin 1	P35611	-5.815	Cytoplasm	other
ADH1C	--	P00326	1.393	Other	other
AFM	--	P43652	-1.167	Other	other
AGO2	argonaute RISC catalytic component 2	Q9UKV8	-1.374	Cytoplasm	translation regulator
AGT	angiotensinogen	P01019	1.536	Extracellular Space	growth factor
AGTRAP	angiotensin II receptor associated protein	Q6RW13	-2.198	Plasma Membrane	G-protein coupled receptor
AKR7A2	aldo-keto reductase family 7 member A2	O43488	-1.755	Cytoplasm	enzyme
ALDH16A1	aldehyde dehydrogenase 16 family member A1	Q8IZ83	-1.056	Cytoplasm	enzyme
ALDH1A1	--	P00352	-1.281	Other	other
ALDH3B1	--	P43353		Other	other
ALDOA	aldolase, fructose-bisphosphate A	P04075	-1.079	Cytoplasm	enzyme
ALOX12	arachidonate 12-lipoxygenase, 12S type	P18054	-2.32	Cytoplasm	enzyme
ALOX15	--	P16050	-2.229	Other	other
ALOX5AP	arachidonate 5-lipoxygenase activating protein	P20292	-2.492	Plasma Membrane	enzyme
AMPH	amphiphysin	P49418	-1.526	Plasma Membrane	other
ANK1	ankyrin 1	P16157	-2.026	Plasma Membrane	other
ANK3	ankyrin 3	Q12955		Plasma Membrane	other
ANO6	anoctamin 6	Q4KMQ2	-1.858	Plasma Membrane	ion channel
ANXA1	annexin A1	P04083	-1.195	Plasma Membrane	enzyme
AP1M1	adaptor related protein complex 1 subunit mu 1	Q9BXS5	-1.598	Cytoplasm	transporter
ARF1	ADP ribosylation factor 1	P84077	-1.271	Cytoplasm	enzyme
ARF3	ADP ribosylation factor 3	P61204	-1.271	Cytoplasm	enzyme
ARF6	ADP ribosylation factor 6	P62330	-1.785	Plasma Membrane	transporter
ARG1	arginase 1	P05089	1.977	Cytoplasm	enzyme
ARHGAP1	Rho GTPase activating protein 1	Q07960	-1.037	Cytoplasm	other
ARHGAP18	Rho GTPase activating protein 18	Q8N392	-1.346	Cytoplasm	other
ARHGAP45	Rho GTPase activating protein 45	Q92619		Cytoplasm	transporter
ARHGDIB	Rho GDP dissociation inhibitor beta	P52566	-1.168	Cytoplasm	enzyme
ARL6IP5	ADP ribosylation factor like GTPase 6 interacting protein 5	O75915	-2.675	Cytoplasm	other
ARPC2	actin related protein 2/3 complex subunit 2	O15144	-1.757	Cytoplasm	other
ARPC3	actin related protein 2/3 complex subunit 3	O15145	-1.721	Cytoplasm	other
ARPC4	actin related protein 2/3 complex subunit 4	P59998	-1.071	Cytoplasm	other
ARPC1B	actin related protein 2/3 complex subunit 1B	O15143	-1.848	Cytoplasm	other
ARRB1	arrestin beta 1	P49407	-1.69	Cytoplasm	transcription regulator
ARRDC1	arrestin domain containing 1	Q8N5I2	-1.942	Cytoplasm	other
ASL	argininosuccinate lyase	P04424	3.108	Cytoplasm	enzyme
ASS1	argininosuccinate synthase 1	P00966	1.736	Cytoplasm	enzyme
ATL3	atlastin GTPase 3	Q6DD88	-1.632	Cytoplasm	other
ATP2A3	ATPase sarcoplasmic/endoplasmic reticulum Ca2+ transporting 3	Q93084	-1.086	Cytoplasm	transporter
ATP2C1	ATPase secretory pathway Ca2+ transporting 1	P98194	-4.802	Cytoplasm	transporter
ATP6V0D1	ATPase H+ transporting V0 subunit d1	P61421	-1.053	Cytoplasm	transporter
ATP6V1A	ATPase H+ transporting V1 subunit A	P38606	-2.523	Plasma Membrane	transporter
ATP8A1	ATPase phospholipid transporting 8A1	Q9Y2Q0	-1.27	Cytoplasm	transporter
AZGP1	alpha-2-glycoprotein 1, zinc-binding	P25311	1.193	Extracellular Space	transporter
BASP1	brain abundant membrane attached signal protein 1	P80723	1.705	Nucleus	transcription regulator
BAX	BCL2 associated X, apoptosis regulator	Q07812	-1.139	Cytoplasm	transporter
BIN1	bridging integrator 1	O00499	-1.526	Nucleus	other
BIN2	bridging integrator 2	Q9UBW5	-1.434	Plasma Membrane	other
BPI	bactericidal permeability increasing protein	P17213	-1.526	Plasma Membrane	transporter
BPIFB1	BPI fold containing family B member 1	Q8TDL5	1.268	Extracellular Space	other
BROX	BRO1 domain and CAAX motif containing	Q5VW32	-2.446	Cytoplasm	other
BTD	biotinidase	P43251	1.255	Extracellular Space	enzyme
BTK	Bruton tyrosine kinase	Q06187	-1.615	Cytoplasm	kinase
BTN3A2	butyrophilin subfamily 3 member A2	P78410	-1.26	Plasma Membrane	other
BTN3A3	butyrophilin subfamily 3 member A3	O00478	-1.26	Plasma Membrane	other
C1QA	complement C1q A chain	P02745	1.104	Extracellular Space	other
C1QB	complement C1q B chain	P02746	1.168	Extracellular Space	other
C1QC	complement C1q C chain	P02747	1.013	Extracellular Space	other
CA1	carbonic anhydrase 1	P00915	-2.183	Cytoplasm	enzyme
CA2	carbonic anhydrase 2	P00918	-1.928	Cytoplasm	enzyme
CAB39	calcium binding protein 39	Q9Y376	-2.049	Cytoplasm	enzyme
CAB39L	calcium binding protein 39 like	Q9H9S4	-1.18	Cytoplasm	kinase
CALCRL	calcitonin receptor like receptor	Q16602	1.338	Plasma Membrane	G-protein coupled receptor
CALML5	--	Q9NZT1	2.733	Other	other
CALR	calreticulin	P27797	-1.543	Cytoplasm	transcription regulator
CAND1	cullin associated and neddylation dissociated 1	Q86VP6	-1.46	Cytoplasm	transcription regulator
CAP1	cyclase associated actin cytoskeleton regulatory protein 1	Q01518	-1.002	Plasma Membrane	other
CAP2	cyclase associated actin cytoskeleton regulatory protein 2	P40123	-2.355	Plasma Membrane	other
CAPN1	calpain 1	P07384	-1.767	Cytoplasm	peptidase
CAPZA2	capping actin protein of muscle Z-line subunit alpha 2	P47755	-1.268	Cytoplasm	other
CAPZB	capping actin protein of muscle Z-line subunit beta	P47756	-1.559	Cytoplasm	other
CAT	catalase	P04040	-1.452	Cytoplasm	enzyme
CAVIN2	caveolae associated protein 2	O95810	-1.69	Plasma Membrane	other
CBR3	carbonyl reductase 3	O75828	-1.098	Cytoplasm	enzyme
CCT2	chaperonin containing TCP1 subunit 2	P78371	-1.061	Cytoplasm	kinase
CCT3	chaperonin containing TCP1 subunit 3	P49368	-2.292	Cytoplasm	other
CCT5	chaperonin containing TCP1 subunit 5	P48643	-1.638	Cytoplasm	other
CCT7	chaperonin containing TCP1 subunit 7	Q99832	-1.774	Cytoplasm	other
CD9	CD9 molecule	P21926	-1.579	Plasma Membrane	other
CD38	CD38 molecule	P28907	-1.503	Plasma Membrane	enzyme
CD47	--	Q08722	-1.153	Other	other
CD63	CD63 molecule	P08962	-1.565	Plasma Membrane	other
CD82	CD82 molecule	P27701	-1.46	Plasma Membrane	other
CD84	CD84 molecule	Q9UIB8	-2.943	Plasma Membrane	other
CD151	CD151 molecule (Raph blood group)	P48509	-1.588	Plasma Membrane	other
CD226	CD226 molecule	Q15762	-1.859	Plasma Membrane	other
CD2AP	CD2 associated protein	Q9Y5K6	-2.602	Cytoplasm	other
CD5L	CD5 molecule like	O43866	-1.144	Plasma Membrane	transmembrane receptor
CDK5RAP2	CDK5 regulatory subunit associated protein 2	Q96SN8	1.151	Cytoplasm	other
CEACAM8	CEA cell adhesion molecule 8	P31997	-1.755	Plasma Membrane	other
CENPE	centromere protein E	Q02224	2.181	Nucleus	other
CFAP53	cilia and flagella associated protein 53	Q96M91		Cytoplasm	other
CFHR4	complement factor H related 4	Q92496	-1.172	Extracellular Space	transporter
CFHR5	complement factor H related 5	Q9BXR6	-1.367	Extracellular Space	other
CFI	complement factor I	P05156	1.731	Extracellular Space	peptidase
CFL1	cofilin 1	P23528	-1.497	Nucleus	other
CFL2	cofilin 2	Q9Y281	-1.643	Extracellular Space	other
CHMP6	charged multivesicular body protein 6	Q96FZ7	-1.298	Cytoplasm	other
CHMP1B	charged multivesicular body protein 1B	Q7LBR1	-1.613	Plasma Membrane	enzyme
CHMP2A	charged multivesicular body protein 2A	O43633	-1.061	Cytoplasm	other
CKAP5	cytoskeleton associated protein 5	Q14008	-2.429	Nucleus	transcription regulator
CKM	creatine kinase, M-type	P06732		Cytoplasm	kinase
CLCN3	chloride voltage-gated channel 3	P51790	-1.686	Plasma Membrane	ion channel
CLTCL1	clathrin heavy chain like 1	P53675	-1.193	Plasma Membrane	other
CNDP1	carnosine dipeptidase 1	Q96KN2	1.427	Cytoplasm	peptidase
CNN2	calponin 2	Q99439	-2.076	Cytoplasm	other
COL18A1	collagen type XVIII alpha 1 chain	P39060	-1.558	Extracellular Space	other
COL6A2	collagen type VI alpha 2 chain	P12110	-1.144	Extracellular Space	other
CORO1A	coronin 1A	P31146	-1.256	Cytoplasm	other
CORO1C	coronin 1C	Q9ULV4	-1.806	Cytoplasm	other
COTL1	coactosin like F-actin binding protein 1	Q14019	-2.059	Cytoplasm	other
CPNE3	copine 3	O75131	-1.26	Cytoplasm	kinase
CR1	complement C3b/C4b receptor 1 (Knops blood group)	P17927	-1.44	Plasma Membrane	transmembrane receptor
CRMP1	collapsin response mediator protein 1	Q14194	-3.04	Cytoplasm	enzyme
CRP	--	P02741	1.089	Other	other
CRTAC1	cartilage acidic protein 1	Q9NQ79	2.483	Extracellular Space	other
CSK	C-terminal Src kinase	P41240	-1.915	Cytoplasm	kinase
CSTA	--	P01040		Other	other
CSTB	cystatin B	P04080	2.194	Cytoplasm	peptidase
CTSG	--	P08311	-2.072	Other	other
CYB5R3	cytochrome b5 reductase 3	P00387	-1.159	Cytoplasm	enzyme
CYBA	cytochrome b-245 alpha chain	P13498	-1.083	Cytoplasm	enzyme
CYBB	cytochrome b-245 beta chain	P04839	-1.78	Cytoplasm	enzyme
CYFIP1	cytoplasmic FMR1 interacting protein 1	Q7L576	-1.81	Cytoplasm	translation regulator
CYFIP2	cytoplasmic FMR1 interacting protein 2	Q96F07	-1.612	Cytoplasm	other
CYP4F2	cytochrome P450 family 4 subfamily F member 2	P78329	-1.992	Cytoplasm	enzyme
CYP4F3	--	Q08477	-1.992	Other	other
DHRS7	dehydrogenase/reductase 7	Q9Y394	-2.046	Cytoplasm	enzyme
DIAPH1	diaphanous related formin 1	O60610	-1.452	Plasma Membrane	other
DOK2	docking protein 2	O60496	-1.674	Plasma Membrane	other
DPYSL2	dihydropyrimidinase like 2	Q16555	-2.876	Cytoplasm	enzyme
DPYSL3	dihydropyrimidinase like 3	Q14195	-3.168	Cytoplasm	enzyme
DSC3	desmocollin 3	Q14574	1.56	Plasma Membrane	other
DSTN	destrin, actin depolymerizing factor	P60981	-2.76	Cytoplasm	other
DUSP3	dual specificity phosphatase 3	P51452	-1.437	Cytoplasm	phosphatase
DUSP14	--	O95147	1.075	Other	other
EFNB1	ephrin B1	P98172	-1.456	Plasma Membrane	other
EHD3	EH domain containing 3	Q9NZN3	-1.444	Cytoplasm	other
ENO1	--	P06733	-1.014	Other	other
ENO2	enolase 2	P09104	-2.867	Cytoplasm	enzyme
EPB42	erythrocyte membrane protein band 4.2	P16452	-2.014	Plasma Membrane	transporter
EPX	eosinophil peroxidase	P11678	-5.487	Cytoplasm	enzyme
ERBIN	erbb2 interacting protein	Q96RT1	-1.522	Cytoplasm	other
ERMAP	erythroblast membrane associated protein (Scianna blood group)	Q96PL5	-1.929	Cytoplasm	other
ERP29	endoplasmic reticulum protein 29	P30040	-1.384	Cytoplasm	transporter
ESAM	endothelial cell adhesion molecule	Q96AP7	-1.133	Plasma Membrane	other
ESYT1	extended synaptotagmin 1	Q9BSJ8	-1.836	Cytoplasm	transporter
EVA1B	eva-1 homolog B	Q9NVM1	-1.203	Other	other
EVI2B	--	P34910	-1.014	Other	other
F12	coagulation factor XII	P00748	-1.112	Extracellular Space	peptidase
FABP1	fatty acid binding protein 1	P07148	1.262	Cytoplasm	transporter
FBXO7	F-box protein 7	Q9Y3I1	-3.268	Cytoplasm	enzyme
FCGR2A	--	P12318	-1.128	Other	other
FCGR2C	Fc gamma receptor IIc (gene/pseudogene)	P31995	-1.025	Plasma Membrane	transmembrane receptor
FCN2	ficolin 2	Q15485	-4.049	Extracellular Space	other
FERMT3	FERM domain containing kindlin 3	Q86UX7	-1.768	Cytoplasm	enzyme
FHOD1	formin homology 2 domain containing 1	Q9Y613	-1.559	Cytoplasm	other
FLG	filaggrin	P20930	1.808	Cytoplasm	other
FLNA	filamin A	P21333	-2.062	Cytoplasm	other
FLNB	filamin B	O75369	-1.62	Cytoplasm	other
FLOT1	flotillin 1	O75955	-1.251	Plasma Membrane	other
FLOT2	flotillin 2	Q14254	-1.268	Plasma Membrane	other
FN3K	fructosamine 3 kinase	Q9H479	-1.548	Cytoplasm	kinase
FSCN1	fascin actin-bundling protein 1	Q16658	-1.075	Cytoplasm	other
FYB1	FYN binding protein 1	O15117	-1.461	Nucleus	other
G6PD	glucose-6-phosphate dehydrogenase	P11413	-1.614	Cytoplasm	enzyme
GAL3ST1	galactose-3-O-sulfotransferase 1	Q99999	1.099	Cytoplasm	enzyme
GANAB	glucosidase II alpha subunit	Q14697	-1.268	Cytoplasm	enzyme
GC	GC vitamin D binding protein	P02774	1.384	Extracellular Space	transporter
GDI1	GDP dissociation inhibitor 1	P31150	-1.804	Cytoplasm	other
GGCT	gamma-glutamylcyclotransferase	O75223	-1.909	Cytoplasm	enzyme
GNA13	G protein subunit alpha 13	Q14344	-1.043	Plasma Membrane	enzyme
GNA14	G protein subunit alpha 14	O95837	-2.386	Plasma Membrane	enzyme
GNAI3	G protein subunit alpha i3	P08754	-1.518	Cytoplasm	enzyme
GNAQ	G protein subunit alpha q	P50148	-1.02	Plasma Membrane	enzyme
GNAS	GNAS complex locus	P63092	-1.002	Plasma Membrane	enzyme
GNG11	G protein subunit gamma 11	P61952		Plasma Membrane	other
GP9	glycoprotein IX platelet	P14770	-1.202	Plasma Membrane	other
GP1BA	glycoprotein Ib platelet subunit alpha	P07359	-1.754	Plasma Membrane	transmembrane receptor
GP1BB	glycoprotein Ib platelet subunit beta	P13224	-1.195	Plasma Membrane	other
GPX3	glutathione peroxidase 3	P22352	3.19	Extracellular Space	enzyme
GRB2	growth factor receptor bound protein 2	P62993	-1.727	Cytoplasm	other
GSR	glutathione-disulfide reductase	P00390	-1.052	Cytoplasm	enzyme
GSS	glutathione synthetase	P48637	-1.123	Cytoplasm	enzyme
GSTK1	glutathione S-transferase kappa 1	Q9Y2Q3	-1.609	Cytoplasm	enzyme
GSTO1	glutathione S-transferase omega 1	P78417	-1.165	Cytoplasm	enzyme
GYG1	glycogenin 1	P46976	-2.467	Cytoplasm	enzyme
GYPC	glycophorin C (Gerbich blood group)	P04921	-1.03	Plasma Membrane	other
H1-1	H1.1 linker histone, cluster member	Q02539	-1.09	Nucleus	other
H1-2	H1.2 linker histone, cluster member	P16403	-1.064	Nucleus	other
H1-3	--	P16402	-1.064	Other	other
H1-4	H1.4 linker histone, cluster member	P10412	-1.064	Nucleus	other
H1-6	H1.6 linker histone, cluster member	P22492	-1.09	Nucleus	other
H2BC3	--	P33778	-1.493	Other	other
H2BC11	--	P06899	-1.493	Other	other
H2BC17	--	P23527	-1.493	Other	other
H2BC21	H2B clustered histone 21	Q16778	-1.493	Nucleus	other
H2BC19P	H2B clustered histone 19, pseudogene	Q6DRA6	-1.493	Cytoplasm	other
H2BU1	--	Q8N257	-1.493	Other	other
H3-4	H3.4 histone, cluster member	Q16695	1.151	Nucleus	other
HAL	histidine ammonia-lyase	P42357	-1.314	Cytoplasm	enzyme
HBB	--	P68871	-1.539	Other	other
HBD	hemoglobin subunit delta	P02042	-2.661	Other	transporter
HBG1	hemoglobin subunit gamma 1	P69891	-2.402	Cytoplasm	other
HBG2	--	P69892	-2.402	Other	other
HGFAC	HGF activator	Q04756	1.233	Extracellular Space	peptidase
HK1	hexokinase 1	P19367	-3.725	Cytoplasm	kinase
HLA-A	major histocompatibility complex, class I, A	P05534	-1.54	Plasma Membrane	other
HLA-B	major histocompatibility complex, class I, B	P01889	-1.058	Plasma Membrane	transmembrane receptor
HLA-C	major histocompatibility complex, class I, C	P30499	-2.859	Plasma Membrane	other
HLA-DRB4	major histocompatibility complex, class II, DR beta 4	P13762	-1.698	Plasma Membrane	transmembrane receptor
HNRNPA1	heterogeneous nuclear ribonucleoprotein A1	P09651	-2.452	Nucleus	other
HNRNPA1L2	--	Q32P51	-2.822	Other	other
HNRNPC	heterogeneous nuclear ribonucleoprotein C	P07910	-4.338	Nucleus	other
HNRNPCL1/HNRNPCL2	--	O60812	-5.333	Other	other
HNRNPCL3/HNRNPCL4	heterogeneous nuclear ribonucleoprotein C like 3	P0DMR1	-5.333	Nucleus	other
HNRNPH1	heterogeneous nuclear ribonucleoprotein H1	P31943	1.191	Nucleus	other
HPRT1	hypoxanthine phosphoribosyltransferase 1	P00492	-1.666	Cytoplasm	enzyme
HPSE	heparanase	Q9Y251	-1.24	Plasma Membrane	enzyme
HRNR	--	Q86YZ3	1.573	Other	other
HSD17B4	hydroxysteroid 17-beta dehydrogenase 4	P51659	-1.078	Cytoplasm	enzyme
HSD17B12	hydroxysteroid 17-beta dehydrogenase 12	Q53GQ0	-1.355	Cytoplasm	enzyme
HSP90AB1	heat shock protein 90 alpha family class B member 1	P08238	-1.15	Cytoplasm	enzyme
HSP90AB3P	heat shock protein 90 alpha family class B member 3, pseudogene	Q58FF7	-1.307	Cytoplasm	other
HSP90B2P	heat shock protein 90 beta family member 2, pseudogene	Q58FF3	-1.653	Other	other
HSPD1	heat shock protein family D (Hsp60) member 1	P10809	-1.472	Cytoplasm	enzyme
IDH1	isocitrate dehydrogenase (NADP(+)) 1	O75874	-1.542	Cytoplasm	enzyme
IGFBP3	insulin like growth factor binding protein 3	P17936	-1.426	Extracellular Space	other
IGFBP5	insulin like growth factor binding protein 5	P24593	-1.923	Extracellular Space	other
IGHM	immunoglobulin heavy constant mu	P01871	-1.347	Plasma Membrane	transmembrane receptor
IGHV1-3	immunoglobulin heavy variable 1-3	A0A0C4DH29	3.21	Other	other
IGHV1-18	immunoglobulin heavy variable 1-18	A0A0C4DH31	-4.831	Other	other
IGHV1-46	immunoglobulin heavy variable 1-46	P01743	-1.393	Other	other
IGHV1OR15-1	immunoglobulin heavy variable 1/OR15-1 (non-functional)	P23083	1.59	Other	other
IGHV2-26	immunoglobulin heavy variable 2-26	A0A0B4J1V2	-3.443	Other	other
IGHV6-1	immunoglobulin heavy variable 6-1	A0A0B4J1U7	-1.097	Other	other
IGHV7-4-1	immunoglobulin heavy variable 7-4-1	A0A0J9YVY3		Other	other
IGKV1-8	immunoglobulin kappa variable 1-8	A0A0C4DH67	-1.655	Other	other
IGKV1-9	immunoglobulin kappa variable 1-9	A0A0C4DH69	-1.589	Other	other
IGKV1-13	immunoglobulin kappa variable 1-13	P0DP09	-1.813	Other	other
IGKV1-16	immunoglobulin kappa variable 1-16	P04430	-1.457	Extracellular Space	other
IGKV1-17	immunoglobulin kappa variable 1-17	P01599	1.931	Extracellular Space	other
IGKV1-27	immunoglobulin kappa variable 1-27	A0A075B6S5	-4.34	Other	other
IGKV3D-11	immunoglobulin kappa variable 3D-11	P04433	-1.465	Extracellular Space	other
IGKV3D-20	immunoglobulin kappa variable 3D-20	A0A0C4DH25	-3.121	Extracellular Space	other
IGLV1-44	immunoglobulin lambda variable 1-44	P01699	4.036	Other	other
IGLV3-19	immunoglobulin lambda variable 3-19	P01714	1.295	Extracellular Space	other
IGLV5-45	immunoglobulin lambda variable 5-45	A0A087WSX0	-1.802	Other	other
IGLV8-61	immunoglobulin lambda variable 8-61	A0A075B6I0	-1.946	Other	other
ILK	integrin linked kinase	Q13418	-2.185	Plasma Membrane	kinase
INF2	inverted formin 2	Q27J81	-1.36	Cytoplasm	other
INPP5A	inositol polyphosphate-5-phosphatase A	Q14642	-1.823	Plasma Membrane	phosphatase
IQGAP1	IQ motif containing GTPase activating protein 1	P46940	-1.595	Cytoplasm	other
IQGAP2	IQ motif containing GTPase activating protein 2	Q13576	-5.444	Cytoplasm	other
ISOC1	isochorismatase domain containing 1	Q96CN7	-1.193	Cytoplasm	enzyme
ITGA5	integrin subunit alpha 5	P08648	-1.768	Plasma Membrane	transmembrane receptor
ITGA6	integrin subunit alpha 6	P23229	-1.088	Plasma Membrane	transmembrane receptor
ITGA2B	integrin subunit alpha 2b	P08514	-1.117	Plasma Membrane	transmembrane receptor
ITGAX	integrin subunit alpha X	P20702	-4.531	Plasma Membrane	transmembrane receptor
ITGB3	integrin subunit beta 3	P05106	-1.341	Plasma Membrane	transmembrane receptor
ITLN1	intelectin 1	Q8WWA0	1.837	Plasma Membrane	other
JAM3	junctional adhesion molecule 3	Q9BX67	-1.607	Plasma Membrane	other
JCHAIN	joining chain of multimeric IgA and IgM	P01591	-1.081	Extracellular Space	other
KALRN	kalirin RhoGEF kinase	O60229	-6.594	Cytoplasm	kinase
KEL	Kell metallo-endopeptidase (Kell blood group)	P23276	-2.248	Plasma Membrane	peptidase
KIF2A	kinesin family member 2A	O00139	-3.535	Cytoplasm	other
KPNB1	karyopherin subunit beta 1	Q14974	-1.835	Nucleus	other
KRT4	--	P19013	1.874	Other	other
KRT17	keratin 17	Q04695	1.028	Cytoplasm	other
KRT18	keratin 18	P05783	-3.745	Cytoplasm	other
KRT19	keratin 19	P08727	-2.853	Cytoplasm	other
KRT31	--	Q15323	3.169	Other	other
KRT34	keratin 34	O76011	5.828	Cytoplasm	other
KRT36	keratin 36	O76013	1.851	Cytoplasm	other
KRT39	keratin 39	Q6A163	1.937	Cytoplasm	other
KRT77	keratin 77	Q7Z794	1.338	Cytoplasm	other
KRT78	--	Q8N1N4	1.149	Other	other
KRT81	--	Q14533	1.406	Other	other
KRT82	keratin 82	Q9NSB4	1.775	Cytoplasm	other
KRT84	keratin 84	Q9NSB2	2.93	Cytoplasm	other
KRT85	--	P78386	1.646	Other	other
KRT86	--	O43790	1.406	Other	other
KRT33B	keratin 33B	Q14525	3.739	Extracellular Space	other
KRT6B	--	P04259	1.35	Other	other
LAMP1	lysosomal associated membrane protein 1	P11279		Plasma Membrane	other
LCN2	lipocalin 2	P80188	-1.236	Extracellular Space	transporter
LCP2	lymphocyte cytosolic protein 2	Q13094		Cytoplasm	other
LILRB3	--	O75022	-2.483	Other	other
LMNA	lamin A/C	P02545	1.291	Nucleus	other
LMNB1	lamin B1	P20700		Nucleus	other
LNPEP	leucyl and cystinyl aminopeptidase	Q9UIQ6	-2.46	Cytoplasm	peptidase
LPCAT2	lysophosphatidylcholine acyltransferase 2	Q7L5N7	-1.473	Cytoplasm	enzyme
LRP1	LDL receptor related protein 1	Q07954	-4.174	Plasma Membrane	transmembrane receptor
LRRC15	leucine rich repeat containing 15	Q8TF66	1.333	Plasma Membrane	other
LRRC32	leucine rich repeat containing 32	Q14392	-1.658	Plasma Membrane	other
LTA4H	leukotriene A4 hydrolase	P09960	1.746	Cytoplasm	enzyme
LY6G6F	lymphocyte antigen 6 family member G6F	Q5SQ64	-1.578	Plasma Membrane	other
LYN	LYN proto-oncogene, Src family tyrosine kinase	P07948	-1.273	Cytoplasm	kinase
LYZ	--	P61626	-1.332	Other	other
MAP4K4	mitogen-activated protein kinase kinase kinase kinase 4	O95819	-1.5	Cytoplasm	kinase
MAPRE2	microtubule associated protein RP/EB family member 2	Q15555	-2.18	Cytoplasm	other
MARCHF8	membrane associated ring-CH-type finger 8	Q5T0T0	-2.236	Cytoplasm	enzyme
MASP1	MBL associated serine protease 1	P48740	-1.928	Extracellular Space	peptidase
MASP2	MBL associated serine protease 2	O00187	-1.383	Extracellular Space	peptidase
MDH2	malate dehydrogenase 2	P40926	-2.011	Cytoplasm	enzyme
MFSD2B	MFSD2 lysolipid transporter B, sphingolipid	A6NFX1	-1.455	Plasma Membrane	transporter
MGLL	monoglyceride lipase	Q99685		Plasma Membrane	enzyme
MINK1	misshapen like kinase 1	Q8N4C8	-1.5	Cytoplasm	kinase
MMP8	matrix metallopeptidase 8	P22894	-1.483	Extracellular Space	peptidase
MMRN1	multimerin 1	Q13201	-1.331	Extracellular Space	other
MPIG6B	megakaryocyte and platelet inhibitory receptor G6b	O95866	-2.372	Plasma Membrane	other
MPO	myeloperoxidase	P05164	-1.051	Cytoplasm	enzyme
MPP1	MAGUK p55 scaffold protein 1	Q00013	-1.586	Plasma Membrane	kinase
MYADM	myeloid associated differentiation marker	Q96S97	-1.106	Nucleus	other
MYO1C	myosin IC	O00159	-2.574	Cytoplasm	enzyme
MYO1G	myosin IG	B0I1T2	-2.406	Cytoplasm	other
NAMPT	nicotinamide phosphoribosyltransferase	P43490	-2.183	Extracellular Space	cytokine
NCKAP1L	NCK associated protein 1 like	P55160	-2.966	Plasma Membrane	other
NCSTN	nicastrin	Q92542	-2.908	Plasma Membrane	peptidase
NEDD4	NEDD4 E3 ubiquitin protein ligase	P46934	-3.088	Cytoplasm	enzyme
NHERF2	NHERF family PDZ scaffold protein 2	Q15599	1.382	Plasma Membrane	transporter
OLA1	Obg like ATPase 1	Q9NTK5	-1.767	Cytoplasm	enzyme
OLFM4	olfactomedin 4	Q6UX06	-1.46	Extracellular Space	other
ORM2	orosomucoid 2	P19652	-1.011	Extracellular Space	other
P2RX1	purinergic receptor P2X 1	P51575	-2.053	Plasma Membrane	ion channel
PABPC4	poly(A) binding protein cytoplasmic 4	Q13310	1.495	Cytoplasm	translation regulator
PARVA	parvin alpha	Q9NVD7	-1.795	Cytoplasm	other
PARVB	parvin beta	Q9HBI1	-1.756	Cytoplasm	other
PCBP1	poly(rC) binding protein 1	Q15365	-1.469	Nucleus	translation regulator
PDCD10	programmed cell death 10	Q9BUL8	-2.122	Cytoplasm	other
PDCD6IP	programmed cell death 6 interacting protein	Q8WUM4	-1.094	Cytoplasm	other
PDIA3	protein disulfide isomerase family A member 3	P30101	-1.38	Cytoplasm	peptidase
PDIA6	protein disulfide isomerase family A member 6	Q15084	-1.845	Cytoplasm	enzyme
PDLIM1	PDZ and LIM domain 1	O00151	-1.047	Cytoplasm	transcription regulator
PEF1	penta-EF-hand domain containing 1	Q9UBV8	-1.076	Cytoplasm	other
PFKP	phosphofructokinase, platelet	Q01813		Cytoplasm	kinase
PFN1	profilin 1	P07737	-1.336	Cytoplasm	other
PGD	phosphogluconate dehydrogenase	P52209	-1.085	Cytoplasm	enzyme
PGM2	phosphoglucomutase 2	Q96G03	-3.355	Cytoplasm	enzyme
PIP4K2A	phosphatidylinositol-5-phosphate 4-kinase type 2 alpha	P48426	-1.123	Cytoplasm	kinase
PIP4P2	phosphatidylinositol-4,5-bisphosphate 4-phosphatase 2	Q8N4L2	-3.137	Cytoplasm	phosphatase
PKLR	pyruvate kinase L/R	P30613	-1.613	Cytoplasm	kinase
PKM	pyruvate kinase M1/2	P14618	-1.238	Cytoplasm	kinase
PKP1	plakophilin 1	Q13835	1.413	Plasma Membrane	other
PKP3	plakophilin 3	Q9Y446	1.266	Plasma Membrane	other
PLA2G4B	phospholipase A2 group IVB	P0C869	1.642	Cytoplasm	enzyme
PLEK	pleckstrin	P08567	-1.846	Cytoplasm	other
PLSCR4	phospholipid scramblase 4	Q9NRQ2	-1.851	Plasma Membrane	enzyme
PLXNA4	plexin A4	Q9HCM2	-1.175	Plasma Membrane	transmembrane receptor
PLXNB2	plexin B2	O15031	-1.885	Plasma Membrane	transmembrane receptor
PNP	--	P00491	-1.654	Other	other
PON3	paraoxonase 3	Q15166	2.723	Extracellular Space	enzyme
PPIB	peptidylprolyl isomerase B	P23284	-1.543	Cytoplasm	enzyme
PPP1CA	protein phosphatase 1 catalytic subunit alpha	P62136	-2.66	Cytoplasm	phosphatase
PPP1CB	protein phosphatase 1 catalytic subunit beta	P62140	-3.542	Cytoplasm	phosphatase
PPP1CC	--	P36873	-3.542	Other	other
PRCP	prolylcarboxypeptidase	P42785	1.334	Cytoplasm	peptidase
PRDX2	peroxiredoxin 2	P32119	-1.742	Cytoplasm	enzyme
PRDX4	peroxiredoxin 4	Q13162	-1.63	Cytoplasm	enzyme
PRKACA	protein kinase cAMP-activated catalytic subunit alpha	P17612	-1.962	Cytoplasm	kinase
PRKAR1A	protein kinase cAMP-dependent type I regulatory subunit alpha	P10644	-1.531	Cytoplasm	kinase
PRKAR2B	protein kinase cAMP-dependent type II regulatory subunit beta	P31323	-2.29	Cytoplasm	kinase
PRKCB	protein kinase C beta	P05771	-1.194	Cytoplasm	kinase
PRKCD	protein kinase C delta	Q05655	-2.91	Cytoplasm	kinase
PRPS1	phosphoribosyl pyrophosphate synthetase 1	P60891	-1.626	Cytoplasm	kinase
PSMA1	proteasome 20S subunit alpha 1	P25786	-1.106	Cytoplasm	peptidase
PSMA7	proteasome 20S subunit alpha 7	O14818		Cytoplasm	peptidase
PSPH	phosphoserine phosphatase	P78330	4.578	Cytoplasm	phosphatase
PTPN6	protein tyrosine phosphatase non-receptor type 6	P29350	-1.903	Cytoplasm	phosphatase
PTPRA	protein tyrosine phosphatase receptor type A	P18433	-1.558	Plasma Membrane	phosphatase
PTTG1IP	PTTG1 interacting protein	P53801	-1.669	Nucleus	other
PZP	PZP alpha-2-macroglobulin like	P20742	2.48	Extracellular Space	other
RAB14	RAB14, member RAS oncogene family	P61106	-1.469	Cytoplasm	enzyme
RAB18	RAB18, member RAS oncogene family	Q9NP72	-1.564	Cytoplasm	enzyme
RAB21	RAB21, member RAS oncogene family	Q9UL25	-1.395	Cytoplasm	enzyme
RAB32	RAB32, member RAS oncogene family	Q13637	-1.823	Cytoplasm	enzyme
RAB37	RAB37, member RAS oncogene family	Q96AX2	-1.868	Cytoplasm	enzyme
RAB38	RAB38, member RAS oncogene family	P57729	-1.276	Cytoplasm	enzyme
RAB11A	RAB11A, member RAS oncogene family	P62491	-1.718	Cytoplasm	enzyme
RAB11B	RAB11B, member RAS oncogene family	Q15907	-1.73	Cytoplasm	enzyme
RAB1A	RAB1A, member RAS oncogene family	P62820	-1.246	Cytoplasm	enzyme
RAB1B	RAB1B, member RAS oncogene family	Q9H0U4	-1.001	Cytoplasm	other
RAB27A	RAB27A, member RAS oncogene family	P51159	-3.024	Cytoplasm	enzyme
RAB2B	RAB2B, member RAS oncogene family	Q8WUD1	-1.586	Plasma Membrane	enzyme
RAB4A	RAB4A, member RAS oncogene family	P20338	-1.395	Cytoplasm	enzyme
RAB5A	RAB5A, member RAS oncogene family	P20339	-1.168	Cytoplasm	enzyme
RAB6A	RAB6A, member RAS oncogene family	P20340	-1.447	Cytoplasm	enzyme
RAB6B	RAB6B, member RAS oncogene family	Q9NRW1	-1.817	Cytoplasm	enzyme
RAB8A	RAB8A, member RAS oncogene family	P61006	-1.108	Plasma Membrane	enzyme
RAC2	Rac family small GTPase 2	P15153	-1.051	Cytoplasm	enzyme
RACK1	receptor for activated C kinase 1	P63244	2.233	Cytoplasm	enzyme
RAP1A	RAP1A, member of RAS oncogene family	P62834	-1.227	Cytoplasm	enzyme
RAP1B	RAP1B, member of RAS oncogene family	P61224	-1.239	Cytoplasm	enzyme
RASA3	RAS p21 protein activator 3	Q14644	-2.012	Plasma Membrane	ion channel
RDH11	retinol dehydrogenase 11	Q8TC12	-1.627	Cytoplasm	enzyme
REEP5	receptor accessory protein 5	Q00765	-2.891	Extracellular Space	transporter
RHBDF2	rhomboid 5 homolog 2	Q6PJF5	-2.873	Plasma Membrane	other
RHEB	Ras homolog, mTORC1 binding	Q15382	-1.401	Cytoplasm	enzyme
RHOC	ras homolog family member C	P08134	-1.018	Plasma Membrane	enzyme
RHOG	ras homolog family member G	P84095	-1.103	Cytoplasm	enzyme
RNASE3	ribonuclease A family member 3	P12724	-5.242	Extracellular Space	enzyme
RNF123	ring finger protein 123	Q5XPI4	-1.099	Cytoplasm	enzyme
RPL26	ribosomal protein L26	P61254	-1.692	Cytoplasm	other
RPL23A	--	P62750	-2.069	Other	other
RPL26L1	ribosomal protein L26 like 1	Q9UNX3	-1.692	Cytoplasm	other
RPLP0	ribosomal protein lateral stalk subunit P0	P05388	1.582	Cytoplasm	other
RPLP2	ribosomal protein lateral stalk subunit P2	P05387	1.199	Cytoplasm	other
RPLP0P6	ribosomal protein lateral stalk subunit P0 pseudogene 6	Q8NHW5	1.582	Cytoplasm	other
RPN1	ribophorin I	P04843	-1.166	Cytoplasm	enzyme
RPS13	ribosomal protein S13	P62277	-2.213	Cytoplasm	other
RPS17	ribosomal protein S17	P08708	-1.713	Cytoplasm	other
RPS19	ribosomal protein S19	P39019	-1.724	Cytoplasm	other
RPS25	ribosomal protein S25	P62851	-1.012	Cytoplasm	other
RPS28	ribosomal protein S28	P62857	1.194	Cytoplasm	other
RPS4Y1	--	P22090	-1.716	Other	other
RSU1	Ras suppressor protein 1	Q15404	-1.8	Cytoplasm	other
RTN4	reticulon 4	Q9NQC3	-1.157	Cytoplasm	other
S100A2	S100 calcium binding protein A2	P29034	2.725	Nucleus	other
S100A4	S100 calcium binding protein A4	P26447	-1.022	Cytoplasm	other
S100A9	--	P06702	-1.012	Other	other
SAA1	--	P0DJI8		Other	other
SAR1A	secretion associated Ras related GTPase 1A	Q9NR31	-1.75	Cytoplasm	enzyme
SCAMP2	secretory carrier membrane protein 2	O15127	-1.004	Cytoplasm	other
SELP	selectin P	P16109	-2.442	Plasma Membrane	transmembrane receptor
SEPTIN5	septin 5	Q99719	-4.099	Cytoplasm	enzyme
SEPTIN6	septin 6	Q14141	-1.694	Cytoplasm	other
SEPTIN7	septin 7	Q16181	-1.977	Cytoplasm	other
SERINC1	serine incorporator 1	Q9NRX5		Plasma Membrane	transporter
SERINC3	serine incorporator 3	Q13530	-4.295	Cytoplasm	transporter
SERPINA1	--	P01009	1.008	Other	other
SERPINB1	--	P30740	-1.493	Other	other
SERPINB5	serpin family B member 5	P36952	1.13	Extracellular Space	other
SERPINB12	serpin family B member 12	Q96P63	1.14	Cytoplasm	other
SKAP2	src kinase associated phosphoprotein 2	O75563	-2.075	Cytoplasm	other
SLC12A4	solute carrier family 12 member 4	Q9UP95	-3.07	Plasma Membrane	transporter
SLC12A6	solute carrier family 12 member 6	Q9UHW9	-3.687	Plasma Membrane	transporter
SLC14A1	solute carrier family 14 member 1 (Kidd blood group)	Q13336	-1.942	Plasma Membrane	transporter
SLC16A1	solute carrier family 16 member 1	P53985	-1.085	Plasma Membrane	transporter
SLC16A3	solute carrier family 16 member 3	O15427	-1.272	Plasma Membrane	transporter
SLC2A3	solute carrier family 2 member 3	P11169	-1.183	Plasma Membrane	transporter
SLC2A14	solute carrier family 2 member 14	Q8TDB8	-1.156	Nucleus	transporter
SLC43A3	solute carrier family 43 member 3	Q8NBI5	-1.302	Extracellular Space	transporter
SLC44A1	solute carrier family 44 member 1	Q8WWI5	-1.107	Plasma Membrane	transporter
SLC44A2	solute carrier family 44 member 2 (CTL2 blood group)	Q8IWA5	-1.275	Extracellular Space	transporter
SLC4A1	solute carrier family 4 member 1 (Diego blood group)	P02730	-1.59	Plasma Membrane	transporter
SLC6A6	solute carrier family 6 member 6	P31641	-2.921	Plasma Membrane	transporter
SMPD3	sphingomyelin phosphodiesterase 3	Q9NY59	1.83	Cytoplasm	enzyme
SNAP23	synaptosome associated protein 23	O00161	-1.24	Plasma Membrane	transporter
SND1	staphylococcal nuclease and tudor domain containing 1	Q7KZF4	-2.74	Nucleus	transcription regulator
SPTA1	spectrin alpha, erythrocytic 1	P02549	-2.045	Cytoplasm	other
SPTAN1	spectrin alpha, non-erythrocytic 1	Q13813	1.455	Plasma Membrane	other
SPTB	spectrin beta, erythrocytic	P11277	-2.009	Plasma Membrane	other
SRC	SRC proto-oncogene, non-receptor tyrosine kinase	P12931	-1.626	Cytoplasm	kinase
ST13	ST13 Hsp70 interacting protein	P50502	-1.014	Cytoplasm	other
ST13P4	--	Q8IZP2	-1.028	Cytoplasm	other
ST13P5	ST13, Hsp70 interacting protein pseudogene 5	Q8NFI4	-1.014	Cytoplasm	other
ST3GAL6	ST3 beta-galactoside alpha-2,3-sialyltransferase 6	Q9Y274	-1.331	Cytoplasm	enzyme
STEAP3	STEAP3 metalloreductase	Q658P3	-1.518	Cytoplasm	transporter
STK24	serine/threonine kinase 24	Q9Y6E0	-1.009	Cytoplasm	kinase
STK26	serine/threonine kinase 26	Q9P289	-1.009	Nucleus	kinase
STOM	stomatin	P27105	-1.177	Plasma Membrane	other
STOML3	stomatin like 3	Q8TAV4	-1.753	Plasma Membrane	other
STX4	syntaxin 4	Q12846	-1.018	Plasma Membrane	transporter
STX7	syntaxin 7	O15400	-1.066	Plasma Membrane	transporter
STX11	syntaxin 11	O75558	-1.251	Plasma Membrane	transporter
STX12	syntaxin 12	Q86Y82	-1.489	Cytoplasm	other
STXBP2	syntaxin binding protein 2	Q15833	-1.363	Plasma Membrane	transporter
STXBP3	syntaxin binding protein 3	O00186	-1.04	Plasma Membrane	transporter
SUSD1	sushi domain containing 1	Q6UWL2	-1.566	Other	other
SUSD3	sushi domain containing 3	Q96L08	-1.141	Plasma Membrane	other
SYTL4	synaptotagmin like 4	Q96C24	-1.226	Cytoplasm	transporter
TAGLN2	transgelin 2	P37802	-1.379	Cytoplasm	other
TAOK3	TAO kinase 3	Q9H2K8	-2.025	Cytoplasm	kinase
TCP1	t-complex 1	P17987	-2.198	Cytoplasm	other
TFPI	tissue factor pathway inhibitor	P10646	-2.095	Extracellular Space	other
TGFB1	transforming growth factor beta 1	P01137	-1.559	Extracellular Space	growth factor
TGM1	transglutaminase 1	P22735	1.106	Plasma Membrane	enzyme
TJP2	tight junction protein 2	Q9UDY2	-2.743	Plasma Membrane	kinase
TKT	transketolase	P29401	-1.264	Cytoplasm	enzyme
TLN1	talin 1	Q9Y490	-1.991	Plasma Membrane	other
TLN2	talin 2	Q9Y4G6	-1.995	Nucleus	other
TLR5	toll like receptor 5	O60602		Plasma Membrane	transmembrane receptor
TM9SF2	transmembrane 9 superfamily member 2	Q99805	-1.285	Plasma Membrane	transporter
TM9SF4	transmembrane 9 superfamily member 4	Q92544		Cytoplasm	transporter
TMBIM1	transmembrane BAX inhibitor motif containing 1	Q969X1	-1.463	Cytoplasm	other
TMC8	transmembrane channel like 8	Q8IU68	-2.061	Cytoplasm	other
TMEM63A	transmembrane protein 63A	O94886	-2.108	Plasma Membrane	ion channel
TMEM63B	transmembrane protein 63B	Q5T3F8	-2.073	Plasma Membrane	ion channel
TNIK	TRAF2 and NCK interacting kinase	Q9UKE5	-1.545	Plasma Membrane	kinase
TOLLIP	toll interacting protein	Q9H0E2	-1.582	Cytoplasm	other
TPT1	tumor protein, translationally-controlled 1	P13693	1.925	Cytoplasm	other
TRIM58	tripartite motif containing 58	Q8NG06	-3.409	Other	enzyme
TRPC6	transient receptor potential cation channel subfamily C member 6	Q9Y210	-1.306	Plasma Membrane	ion channel
TSG101	tumor susceptibility 101	Q99816	-1.297	Cytoplasm	transcription regulator
TSKU	tsukushi, small leucine rich proteoglycan	Q8WUA8	-1.204	Extracellular Space	other
TSPAN9	tetraspanin 9	O75954	-1.177	Plasma Membrane	other
TSPAN14	tetraspanin 14	Q8NG11	-1.62	Plasma Membrane	other
TSPAN33	tetraspanin 33	Q86UF1	-2.203	Plasma Membrane	other
TUBA8	tubulin alpha 8	Q9NY65	-2.44	Cytoplasm	other
TUBA1A	tubulin alpha 1a	Q71U36	-1.944	Cytoplasm	other
TUBA1B	tubulin alpha 1b	P68363	-1.944	Cytoplasm	enzyme
TUBA1C	tubulin alpha 1c	Q9BQE3	-1.944	Cytoplasm	other
TUBA3E	--	Q6PEY2	-2.605	Other	other
TUBA4A	--	P68366	-2.721	Other	other
TUBB	tubulin beta class I	P07437	-1.259	Cytoplasm	other
TUBB1	tubulin beta 1 class VI	Q9H4B7	-3.034	Cytoplasm	other
TUBB3	tubulin beta 3 class III	Q13509	2.861	Cytoplasm	other
TUBB2B	--	Q9BVA1	1.146	Other	other
TUBB4A	tubulin beta 4A class IVa	P04350		Cytoplasm	other
TUBB4B	tubulin beta 4B class IVb	P68371	-1.62	Cytoplasm	other
TWF2	twinfilin actin binding protein 2	Q6IBS0	-1.642	Cytoplasm	kinase
UBA1	ubiquitin like modifier activating enzyme 1	P22314	-1.029	Cytoplasm	enzyme
UBASH3B	ubiquitin associated and SH3 domain containing B	Q8TF42	-1.068	Other	enzyme
UGGT1	UDP-glucose glycoprotein glucosyltransferase 1	Q9NYU2	-2.159	Cytoplasm	enzyme
UGP2	UDP-glucose pyrophosphorylase 2	Q16851	-1.456	Cytoplasm	enzyme
UNC13D	unc-13 homolog D	Q70J99	-1.657	Cytoplasm	other
VAMP7	vesicle associated membrane protein 7	P51809	-1.893	Cytoplasm	transporter
VAMP8	vesicle associated membrane protein 8	Q9BV40	-1.912	Plasma Membrane	transporter
VASP	vasodilator stimulated phosphoprotein	P50552	-1.192	Plasma Membrane	other
VCL	vinculin	P18206	-1.322	Plasma Membrane	other
VCP	valosin containing protein	P55072	-1.291	Cytoplasm	enzyme
VDAC1	voltage dependent anion channel 1	P21796	-1.918	Cytoplasm	ion channel
VDAC2	voltage dependent anion channel 2	P45880	-1.781	Cytoplasm	ion channel
VIM	vimentin	P08670	-1.432	Cytoplasm	other
VPS16	VPS16 core subunit of CORVET and HOPS complexes	Q9H269	-1.104	Cytoplasm	transporter
VPS35	VPS35 retromer complex component	Q96QK1	-1.667	Cytoplasm	transporter
VPS45	vacuolar protein sorting 45 homolog	Q9NRW7	-2.849	Cytoplasm	transporter
VPS26B	VPS26 retromer complex component B	Q4G0F5	-1.323	Cytoplasm	transporter
VPS4A	vacuolar protein sorting 4 homolog A	Q9UN37	1.073	Cytoplasm	enzyme
VTA1	vesicle trafficking 1	Q9NP79	-1.067	Cytoplasm	other
WARS1	tryptophanyl-tRNA synthetase 1	P23381	1.409	Cytoplasm	enzyme
WDR1	WD repeat domain 1	O75083	-1.652	Extracellular Space	other
WDR44	WD repeat domain 44	Q5JSH3	-3.941	Cytoplasm	other
YWHAG	tyrosine 3-monooxygenase/tryptophan 5-monooxygenase activation protein gamma	P61981	-1.036	Cytoplasm	other
YWHAZ	tyrosine 3-monooxygenase/tryptophan 5-monooxygenase activation protein zeta	P63104	-1.09	Cytoplasm	enzyme

## Sheet: TB
Supplementary table 3(2). Detailed results of IPA analysis
Symbol	Entrez Gene Name	GenPept/UniProt/Swiss-Prot Accession	Expr Log Ratio	Location	Type(s)
ABCC4	ATP binding cassette subfamily C member 4 (PEL blood group)	O15439	2.61	Plasma Membrane	transporter
ABI1	abl interactor 1	Q8IZP0	-1.729	Cytoplasm	other
ABI2	abl interactor 2	Q9NYB9	-1.752	Cytoplasm	other
ACADVL	acyl-CoA dehydrogenase very long chain	P49748		Cytoplasm	enzyme
ACKR1	atypical chemokine receptor 1 (Duffy blood group)	Q16570	1.153	Plasma Membrane	G-protein coupled receptor
ACLY	ATP citrate lyase	P53396	-2.217	Cytoplasm	enzyme
ACTA1	actin alpha 1, skeletal muscle	P68133	-2.213	Cytoplasm	other
ACTA2	actin alpha 2, smooth muscle	P62736	-2.238	Cytoplasm	other
ACTB	actin beta	P60709	-1.779	Cytoplasm	enzyme
ACTC1	actin alpha cardiac muscle 1	P68032	-2.213	Cytoplasm	enzyme
ACTG1	actin gamma 1	P63261	-1.779	Cytoplasm	other
ACTG2	actin gamma 2, smooth muscle	P63267	-2.238	Cytoplasm	other
ACTN1	actinin alpha 1	P12814	-1.881	Nucleus	transcription regulator
ACTN4	actinin alpha 4	O43707	-1.597	Cytoplasm	transcription regulator
ACTR2	actin related protein 2	P61160	-1.713	Plasma Membrane	other
ACTR3	actin related protein 3	P61158	-1.372	Plasma Membrane	other
ACTR1A	actin related protein 1A	P61163	-1.082	Cytoplasm	other
ACTR3B	actin related protein 3B	Q9P1U1	-1.929	Cytoplasm	other
ADAM10	ADAM metallopeptidase domain 10	O14672	-1.179	Plasma Membrane	peptidase
ADD1	adducin 1	P35611	-5.209	Cytoplasm	other
ADH4	--	P08319	1.221	Other	other
AFM	--	P43652	-3.161	Other	other
AGTRAP	angiotensin II receptor associated protein	Q6RW13	-2.241	Plasma Membrane	G-protein coupled receptor
AKR7A2	aldo-keto reductase family 7 member A2	O43488	-1.857	Cytoplasm	enzyme
ALAD	aminolevulinate dehydratase	P13716	-1.355	Cytoplasm	enzyme
ALDH16A1	aldehyde dehydrogenase 16 family member A1	Q8IZ83	-3.237	Cytoplasm	enzyme
ALDOA	aldolase, fructose-bisphosphate A	P04075	-1.519	Cytoplasm	enzyme
ALOX12	arachidonate 12-lipoxygenase, 12S type	P18054	-1.35	Cytoplasm	enzyme
ALOX5AP	arachidonate 5-lipoxygenase activating protein	P20292	-1.914	Plasma Membrane	enzyme
AMPH	amphiphysin	P49418	-2.053	Plasma Membrane	other
ANGPTL3	angiopoietin like 3	Q9Y5C1	-1.019	Extracellular Space	growth factor
ANGPTL8	angiopoietin like 8	Q6UXH0	-1.289	Extracellular Space	other
ANK1	ankyrin 1	P16157	-1.441	Plasma Membrane	other
ANK3	ankyrin 3	Q12955		Plasma Membrane	other
ANO6	anoctamin 6	Q4KMQ2	-1.751	Plasma Membrane	ion channel
ANPEP	alanyl aminopeptidase, membrane	P15144	1.1	Plasma Membrane	peptidase
ANXA1	annexin A1	P04083	-1.596	Plasma Membrane	enzyme
ANXA3	annexin A3	P12429	-1.056	Cytoplasm	enzyme
AP1M1	adaptor related protein complex 1 subunit mu 1	Q9BXS5	-1.173	Cytoplasm	transporter
ARG1	arginase 1	P05089	1.77	Cytoplasm	enzyme
ARHGAP18	Rho GTPase activating protein 18	Q8N392	-1.753	Cytoplasm	other
ARHGAP45	Rho GTPase activating protein 45	Q92619	-4.098	Cytoplasm	transporter
ARHGDIA	Rho GDP dissociation inhibitor alpha	P52565	-1.236	Cytoplasm	other
ARHGDIB	Rho GDP dissociation inhibitor beta	P52566	-1.737	Cytoplasm	enzyme
ARPC2	actin related protein 2/3 complex subunit 2	O15144	-1.616	Cytoplasm	other
ARPC3	actin related protein 2/3 complex subunit 3	O15145	-1.692	Cytoplasm	other
ARPC4	actin related protein 2/3 complex subunit 4	P59998	-1.473	Cytoplasm	other
ARPC5	actin related protein 2/3 complex subunit 5	O15511	-1.629	Cytoplasm	other
ARPC1B	actin related protein 2/3 complex subunit 1B	O15143	-2.131	Cytoplasm	other
ARRB1	arrestin beta 1	P49407	-2.421	Cytoplasm	transcription regulator
ARRDC1	arrestin domain containing 1	Q8N5I2	-1.229	Cytoplasm	other
ASL	argininosuccinate lyase	P04424	2.097	Cytoplasm	enzyme
ASS1	argininosuccinate synthase 1	P00966	1.382	Cytoplasm	enzyme
ATP1A1	ATPase Na+/K+ transporting subunit alpha 1	P05023	-1.087	Plasma Membrane	transporter
ATP1A3	ATPase Na+/K+ transporting subunit alpha 3	P13637	-1.09	Plasma Membrane	transporter
ATP1B3	ATPase Na+/K+ transporting subunit beta 3	P54709	-1.14	Plasma Membrane	transporter
ATP2B1	ATPase plasma membrane Ca2+ transporting 1	P20020	-1.928	Plasma Membrane	transporter
ATP2C1	ATPase secretory pathway Ca2+ transporting 1	P98194	-1.937	Cytoplasm	transporter
ATP6V1A	ATPase H+ transporting V1 subunit A	P38606	-1.192	Plasma Membrane	transporter
ATP8A1	ATPase phospholipid transporting 8A1	Q9Y2Q0	-1.735	Cytoplasm	transporter
AZGP1	alpha-2-glycoprotein 1, zinc-binding	P25311	1.263	Extracellular Space	transporter
BIN1	bridging integrator 1	O00499	-2.053	Nucleus	other
BIN2	bridging integrator 2	Q9UBW5	-2.163	Plasma Membrane	other
BTD	biotinidase	P43251	1.817	Extracellular Space	enzyme
BTK	Bruton tyrosine kinase	Q06187	-4.425	Cytoplasm	kinase
BTN3A1	butyrophilin subfamily 3 member A1	O00481	-1.626	Extracellular Space	other
BTN3A2	butyrophilin subfamily 3 member A2	P78410	-2.472	Plasma Membrane	other
BTN3A3	butyrophilin subfamily 3 member A3	O00478	-2.472	Plasma Membrane	other
C1QA	complement C1q A chain	P02745	2.336	Extracellular Space	other
C1QB	complement C1q B chain	P02746	2.51	Extracellular Space	other
C1QC	complement C1q C chain	P02747	2.215	Extracellular Space	other
C1R	--	P00736	1.611	Other	other
C1S	--	P09871	1.114	Other	other
C4A/C4B	--	P0C0L4	1.549	Other	other
CA1	carbonic anhydrase 1	P00915	-1.324	Cytoplasm	enzyme
CA2	carbonic anhydrase 2	P00918	-1.425	Cytoplasm	enzyme
CA4	carbonic anhydrase 4	P22748	-1.115	Plasma Membrane	enzyme
CAB39	calcium binding protein 39	Q9Y376	-2.427	Cytoplasm	enzyme
CAB39L	calcium binding protein 39 like	Q9H9S4	-1.833	Cytoplasm	kinase
CALML5	--	Q9NZT1	1.718	Other	other
CALR	calreticulin	P27797	-1.64	Cytoplasm	transcription regulator
CAND1	cullin associated and neddylation dissociated 1	Q86VP6	-1.52	Cytoplasm	transcription regulator
CAP2	cyclase associated actin cytoskeleton regulatory protein 2	P40123	-2.685	Plasma Membrane	other
CAPN1	calpain 1	P07384	-1.626	Cytoplasm	peptidase
CAPZA2	capping actin protein of muscle Z-line subunit alpha 2	P47755	-1.613	Cytoplasm	other
CAPZB	capping actin protein of muscle Z-line subunit beta	P47756	-1.866	Cytoplasm	other
CASP14	caspase 14	P31944	2.005	Cytoplasm	peptidase
CAT	catalase	P04040	-1.332	Cytoplasm	enzyme
CBR1	--	P16152	-1.106	Other	other
CCT3	chaperonin containing TCP1 subunit 3	P49368	-2.064	Cytoplasm	other
CCT7	chaperonin containing TCP1 subunit 7	Q99832	-1.42	Cytoplasm	other
CCT8	chaperonin containing TCP1 subunit 8	P50990	-1.016	Cytoplasm	other
CD9	CD9 molecule	P21926	-1.152	Plasma Membrane	other
CD36	--	P16671	-1.284	Other	other
CD37	CD37 molecule	P11049	-1.353	Plasma Membrane	other
CD38	CD38 molecule	P28907	-1.346	Plasma Membrane	enzyme
CD47	--	Q08722	-1.419	Other	other
CD63	CD63 molecule	P08962	-1.317	Plasma Membrane	other
CD109	CD109 molecule	Q6YHK3	-1.642	Plasma Membrane	other
CD151	CD151 molecule (Raph blood group)	P48509	-1.358	Plasma Membrane	other
CD177	--	Q8N6Q3	-3.329	Other	other
CEACAM8	CEA cell adhesion molecule 8	P31997	-4.68	Plasma Membrane	other
CFAP53	cilia and flagella associated protein 53	Q96M91		Cytoplasm	other
CFI	complement factor I	P05156	3.091	Extracellular Space	peptidase
CFL1	cofilin 1	P23528	-1.711	Nucleus	other
CFL2	cofilin 2	Q9Y281	-1.969	Extracellular Space	other
CHMP6	charged multivesicular body protein 6	Q96FZ7	-1.904	Cytoplasm	other
CKAP5	cytoskeleton associated protein 5	Q14008	-3.778	Nucleus	transcription regulator
CKM	creatine kinase, M-type	P06732		Cytoplasm	kinase
CLCN3	chloride voltage-gated channel 3	P51790	-1.057	Plasma Membrane	ion channel
CLDN5	claudin 5	O00501	-1.106	Plasma Membrane	other
CLIC1	chloride intracellular channel 1	O00299	-1.423	Nucleus	ion channel
CLTC	clathrin heavy chain	Q00610	-1.112	Plasma Membrane	other
CMTM6	CKLF like MARVEL transmembrane domain containing 6	Q9NX76	-1.498	Extracellular Space	cytokine
CNDP1	carnosine dipeptidase 1	Q96KN2	1.587	Cytoplasm	peptidase
CNN2	calponin 2	Q99439	-1.172	Cytoplasm	other
CNP	2',3'-cyclic nucleotide 3' phosphodiesterase	P09543	-1.131	Cytoplasm	enzyme
COL6A1	collagen type VI alpha 1 chain	P12109	-1.948	Extracellular Space	other
COL6A2	collagen type VI alpha 2 chain	P12110	-2.199	Extracellular Space	other
COLEC11	collectin subfamily member 11	Q9BWP8	-1.033	Extracellular Space	other
CORO1A	coronin 1A	P31146	-1.724	Cytoplasm	other
CORO1B	coronin 1B	Q9BR76	-1.42	Cytoplasm	other
CORO1C	coronin 1C	Q9ULV4	-1.948	Cytoplasm	other
COTL1	coactosin like F-actin binding protein 1	Q14019	-2.085	Cytoplasm	other
CPNE2	copine 2	Q96FN4	-1.15	Cytoplasm	other
CPNE3	copine 3	O75131	-1.393	Cytoplasm	kinase
CRMP1	collapsin response mediator protein 1	Q14194	-3.014	Cytoplasm	enzyme
CRP	--	P02741	2.84	Other	other
CS	citrate synthase	O75390	-2.278	Cytoplasm	enzyme
CSK	C-terminal Src kinase	P41240	-2.385	Cytoplasm	kinase
CST3	--	P01034	1.21	Other	other
CSTA	--	P01040		Other	other
CSTB	cystatin B	P04080		Cytoplasm	peptidase
CTSG	--	P08311	-1.456	Other	other
CYBA	cytochrome b-245 alpha chain	P13498	-1.377	Cytoplasm	enzyme
CYBB	cytochrome b-245 beta chain	P04839	-2.657	Cytoplasm	enzyme
CYFIP1	cytoplasmic FMR1 interacting protein 1	Q7L576	-2.028	Cytoplasm	translation regulator
CYFIP2	cytoplasmic FMR1 interacting protein 2	Q96F07	-1.836	Cytoplasm	other
CYP4F2	cytochrome P450 family 4 subfamily F member 2	P78329	-2.135	Cytoplasm	enzyme
CYP4F3	--	Q08477	-2.135	Other	other
CYRIB	CYFIP related Rac1 interactor B	Q9NUQ9	-1.015	Extracellular Space	other
DHRS7	dehydrogenase/reductase 7	Q9Y394	-1.512	Cytoplasm	enzyme
DIAPH1	diaphanous related formin 1	O60610	-1.6	Plasma Membrane	other
DLD	dihydrolipoamide dehydrogenase	P09622	-1.643	Cytoplasm	enzyme
DMTN	dematin actin binding protein	Q08495	-1.616	Plasma Membrane	other
DNM2	dynamin 2	P50570	-1.518	Plasma Membrane	enzyme
DNM3	dynamin 3	Q9UQ16	-1.336	Cytoplasm	enzyme
DOK2	docking protein 2	O60496	-1.82	Plasma Membrane	other
DPYSL2	dihydropyrimidinase like 2	Q16555	-3.671	Cytoplasm	enzyme
DPYSL3	dihydropyrimidinase like 3	Q14195	-3.047	Cytoplasm	enzyme
DSC3	desmocollin 3	Q14574	2.513	Plasma Membrane	other
DSG1	--	Q02413	1.669	Other	other
DSG4	desmoglein 4	Q86SJ6	-1.74	Plasma Membrane	other
DSTN	destrin, actin depolymerizing factor	P60981	-2.359	Cytoplasm	other
ECE1	endothelin converting enzyme 1	P42892	-1.971	Plasma Membrane	peptidase
EEF2	eukaryotic translation elongation factor 2	P13639	-1.828	Cytoplasm	translation regulator
EEF1A1	eukaryotic translation elongation factor 1 alpha 1	P68104	-1.159	Cytoplasm	translation regulator
EEF1A2	eukaryotic translation elongation factor 1 alpha 2	Q05639	-1.238	Cytoplasm	translation regulator
EEF1A1P5	eukaryotic translation elongation factor 1 alpha 1 pseudogene 5	Q5VTE0	-1.159	Extracellular Space	other
EFNB1	ephrin B1	P98172	-1.998	Plasma Membrane	other
EHD1	EH domain containing 1	Q9H4M9	-1.212	Cytoplasm	other
EHD3	EH domain containing 3	Q9NZN3	-1.546	Cytoplasm	other
EHD4	EH domain containing 4	Q9H223	-1.069	Plasma Membrane	enzyme
EIF4A2	eukaryotic translation initiation factor 4A2	Q14240	-1.549	Cytoplasm	translation regulator
ELMO1	engulfment and cell motility 1	Q92556	-1.895	Cytoplasm	other
ENO1	--	P06733	-1.41	Other	other
EPB41	erythrocyte membrane protein band 4.1	P11171	-1.189	Plasma Membrane	other
EPB42	erythrocyte membrane protein band 4.2	P16452	-1.624	Plasma Membrane	transporter
EPX	eosinophil peroxidase	P11678	-2.718	Cytoplasm	enzyme
ERBIN	erbb2 interacting protein	Q96RT1	-2.43	Cytoplasm	other
ERP29	endoplasmic reticulum protein 29	P30040	-2.607	Cytoplasm	transporter
ERP44	endoplasmic reticulum protein 44	Q9BS26	-1.454	Cytoplasm	enzyme
ESAM	endothelial cell adhesion molecule	Q96AP7	-2.103	Plasma Membrane	other
F5	coagulation factor V	P12259	-1.342	Extracellular Space	other
F10	coagulation factor X	P00742	-1.656	Extracellular Space	peptidase
F12	coagulation factor XII	P00748	-1.26	Extracellular Space	peptidase
F11R	F11 receptor	Q9Y624	-1.377	Plasma Membrane	other
F13A1	coagulation factor XIII A chain	P00488	-1.295	Extracellular Space	enzyme
FABP1	fatty acid binding protein 1	P07148		Cytoplasm	transporter
FAU	--	P62861	-1.537	Other	other
FCER1G	Fc epsilon receptor Ig	P30273	-1.414	Plasma Membrane	transmembrane receptor
FCGR2A	--	P12318	-1.791	Other	other
FCGR2C	Fc gamma receptor IIc (gene/pseudogene)	P31995	-1.764	Plasma Membrane	transmembrane receptor
FCN2	ficolin 2	Q15485	-4.357	Extracellular Space	other
FERMT3	FERM domain containing kindlin 3	Q86UX7	-1.768	Cytoplasm	enzyme
FHOD1	formin homology 2 domain containing 1	Q9Y613	-1.512	Cytoplasm	other
FLG2	filaggrin 2	Q5D862	1.389	Cytoplasm	other
FLNA	filamin A	P21333	-2.273	Cytoplasm	other
FLNB	filamin B	O75369	-3.412	Cytoplasm	other
FMNL1	formin like 1	O95466	-1.397	Cytoplasm	other
FN3K	fructosamine 3 kinase	Q9H479	-1.665	Cytoplasm	kinase
FYB1	FYN binding protein 1	O15117	-3.09	Nucleus	other
FYN	FYN proto-oncogene, Src family tyrosine kinase	P06241	-1.577	Plasma Membrane	kinase
G6PD	glucose-6-phosphate dehydrogenase	P11413	-2.522	Cytoplasm	enzyme
GAL3ST1	galactose-3-O-sulfotransferase 1	Q99999	3.607	Cytoplasm	enzyme
GANAB	glucosidase II alpha subunit	Q14697	-1.296	Cytoplasm	enzyme
GDI1	GDP dissociation inhibitor 1	P31150	-1.926	Cytoplasm	other
GDI2	GDP dissociation inhibitor 2	P50395	-1.357	Cytoplasm	other
GGT1	gamma-glutamyltransferase 1	P19440	-1.06	Plasma Membrane	enzyme
GGT2/LOC102724197	--	P36268	-1.105	Other	other
GGT3P	gamma-glutamyltransferase 3 pseudogene	A6NGU5	-1.06	Extracellular Space	other
GNA13	G protein subunit alpha 13	Q14344	-1.69	Plasma Membrane	enzyme
GNA14	G protein subunit alpha 14	O95837	-2.868	Plasma Membrane	enzyme
GNAI1	G protein subunit alpha i1	P63096	-1.409	Plasma Membrane	enzyme
GNAI2	G protein subunit alpha i2	P04899	-1.358	Plasma Membrane	enzyme
GNAI3	G protein subunit alpha i3	P08754	-2.044	Cytoplasm	enzyme
GNAQ	G protein subunit alpha q	P50148	-1.425	Plasma Membrane	enzyme
GNAS	GNAS complex locus	P63092	-1.421	Plasma Membrane	enzyme
GNAZ	G protein subunit alpha z	P19086	-1.84	Plasma Membrane	enzyme
GNB1	G protein subunit beta 1	P62873	-1.226	Plasma Membrane	enzyme
GNB2	G protein subunit beta 2	P62879	-1.226	Plasma Membrane	other
GNB3	G protein subunit beta 3	P16520	-1.206	Plasma Membrane	other
GNB4	G protein subunit beta 4	Q9HAV0	-1.164	Plasma Membrane	other
GNG11	G protein subunit gamma 11	P61952		Plasma Membrane	other
GP9	glycoprotein IX platelet	P14770	-1.755	Plasma Membrane	other
GP1BA	glycoprotein Ib platelet subunit alpha	P07359	-2.111	Plasma Membrane	transmembrane receptor
GP1BB	glycoprotein Ib platelet subunit beta	P13224	-1.791	Plasma Membrane	other
GPX3	glutathione peroxidase 3	P22352	3.836	Extracellular Space	enzyme
GRB2	growth factor receptor bound protein 2	P62993	-1.979	Cytoplasm	other
GSTO1	glutathione S-transferase omega 1	P78417	-1.623	Cytoplasm	enzyme
GYG1	glycogenin 1	P46976	-1.175	Cytoplasm	enzyme
H1-5	H1.5 linker histone, cluster member	P16401	-1.125	Nucleus	other
H1-10	H1.10 linker histone	Q92522	4.07	Nucleus	other
H2AZ1	H2A.Z variant histone 1	P0C0S5	-1.817	Nucleus	other
H2AZ2	H2A.Z variant histone 2	Q71UI9	-1.817	Nucleus	other
HAL	histidine ammonia-lyase	P42357	1.135	Cytoplasm	enzyme
HBG1	hemoglobin subunit gamma 1	P69891	3.893	Cytoplasm	other
HBG2	--	P69892	3.893	Other	other
HCK	HCK proto-oncogene, Src family tyrosine kinase	P08631	-2.005	Cytoplasm	kinase
HK1	hexokinase 1	P19367	-2.088	Cytoplasm	kinase
HLA-A	major histocompatibility complex, class I, A	P16189	-2.198	Plasma Membrane	other
HLA-B	major histocompatibility complex, class I, B	P30466	-3.589	Plasma Membrane	transmembrane receptor
HLA-DRB3	major histocompatibility complex, class II, DR beta 3	P13761	-2.336	Cytoplasm	other
HLA-DRB4	major histocompatibility complex, class II, DR beta 4	P13762		Plasma Membrane	transmembrane receptor
HLA-DRB5	--	Q9TQE0	-2.037	Other	other
HNRNPA1	heterogeneous nuclear ribonucleoprotein A1	P09651	-2.641	Nucleus	other
HNRNPA1L2	--	Q32P51	-1.448	Other	other
HNRNPA2B1	heterogeneous nuclear ribonucleoprotein A2/B1	P22626	-1.2	Nucleus	other
HNRNPC	heterogeneous nuclear ribonucleoprotein C	P07910	-2.118	Nucleus	other
HNRNPCL1/HNRNPCL2	--	O60812	-2.1	Other	other
HNRNPCL3/HNRNPCL4	heterogeneous nuclear ribonucleoprotein C like 3	P0DMR1	-2.1	Nucleus	other
HNRNPU	heterogeneous nuclear ribonucleoprotein U	Q00839	-1.435	Nucleus	transporter
HPRT1	hypoxanthine phosphoribosyltransferase 1	P00492	-1.117	Cytoplasm	enzyme
HPSE	heparanase	Q9Y251	-1.675	Plasma Membrane	enzyme
HSD17B12	hydroxysteroid 17-beta dehydrogenase 12	Q53GQ0	-1.004	Cytoplasm	enzyme
HSP90AA1	heat shock protein 90 alpha family class A member 1	P07900	-1.688	Cytoplasm	enzyme
HSP90AB1	heat shock protein 90 alpha family class B member 1	P08238	-2.104	Cytoplasm	enzyme
HSP90AB2P	heat shock protein 90 alpha family class B member 2, pseudogene	Q58FF8	-1.891	Cytoplasm	other
HSP90AB3P	heat shock protein 90 alpha family class B member 3, pseudogene	Q58FF7	-2.177	Cytoplasm	other
HSP90B1	heat shock protein 90 beta family member 1	P14625	-1.135	Cytoplasm	other
HSP90B2P	heat shock protein 90 beta family member 2, pseudogene	Q58FF3	-1.919	Other	other
HSPB1	heat shock protein family B (small) member 1	P04792	-1.874	Cytoplasm	other
HSPD1	heat shock protein family D (Hsp60) member 1	P10809	-1.94	Cytoplasm	enzyme
ICAM2	intercellular adhesion molecule 2	P13598	-1.753	Plasma Membrane	other
IDH1	isocitrate dehydrogenase (NADP(+)) 1	O75874	-5.093	Cytoplasm	enzyme
IGFBP3	insulin like growth factor binding protein 3	P17936	-1.915	Extracellular Space	other
IGFBP5	insulin like growth factor binding protein 5	P24593	-3.18	Extracellular Space	other
IGHA1	immunoglobulin heavy constant alpha 1	P01876	1.006	Extracellular Space	other
IGHV1-18	immunoglobulin heavy variable 1-18	A0A0C4DH31	-4.011	Other	other
IGHV1-46	immunoglobulin heavy variable 1-46	P01743	-1.457	Other	other
IGHV1OR15-1	immunoglobulin heavy variable 1/OR15-1 (non-functional)	P23083	2.308	Other	other
IGHV2-26	immunoglobulin heavy variable 2-26	A0A0B4J1V2	-3.947	Other	other
IGHV3-7	immunoglobulin heavy variable 3-7	P01780	1.016	Extracellular Space	other
IGHV3-23	immunoglobulin heavy variable 3-23	P01764		Extracellular Space	other
IGHV3-72	immunoglobulin heavy variable 3-72	A0A0B4J1Y9	-1.978	Other	other
IGHV5-10-1	immunoglobulin heavy variable 5-10-1	A0A0J9YXX1	-1.341	Other	other
IGHV6-1	immunoglobulin heavy variable 6-1	A0A0B4J1U7	-1.662	Other	other
IGHV7-4-1	immunoglobulin heavy variable 7-4-1	A0A0J9YVY3		Other	other
IGKV1-8	immunoglobulin kappa variable 1-8	A0A0C4DH67	-1.091	Other	other
IGKV1-9	immunoglobulin kappa variable 1-9	A0A0C4DH69	-1.052	Other	other
IGKV1-12	immunoglobulin kappa variable 1-12	A0A0C4DH73	4.736	Other	other
IGKV1-16	immunoglobulin kappa variable 1-16	P04430	-3.09	Extracellular Space	other
IGKV1-17	immunoglobulin kappa variable 1-17	P01599	-1.716	Extracellular Space	other
IGKV1-27	immunoglobulin kappa variable 1-27	A0A075B6S5	-2.386	Other	other
IGKV1D-12	immunoglobulin kappa variable 1D-12	P01611	4.736	Extracellular Space	other
IGKV2-30	immunoglobulin kappa variable 2-30	P06310	-1.124	Extracellular Space	other
IGKV3D-11	immunoglobulin kappa variable 3D-11	P04433	-1.47	Extracellular Space	other
IGKV3D-20	immunoglobulin kappa variable 3D-20	A0A0C4DH25	-2.3	Extracellular Space	other
IGKV4-1	immunoglobulin kappa variable 4-1	P06312	2.526	Extracellular Space	other
IGLV1-44	immunoglobulin lambda variable 1-44	P01699	2.097	Other	other
IGLV1-51	immunoglobulin lambda variable 1-51	P01701	1.01	Extracellular Space	other
IGLV3-10	immunoglobulin lambda variable 3-10	A0A075B6K4	1.253	Other	other
IGLV3-19	immunoglobulin lambda variable 3-19	P01714	3.553	Extracellular Space	other
IGLV5-45	immunoglobulin lambda variable 5-45	A0A087WSX0		Other	other
IGSF8	immunoglobulin superfamily member 8	Q969P0	-1.21	Plasma Membrane	other
ILK	integrin linked kinase	Q13418	-2.128	Plasma Membrane	kinase
IMPDH1	inosine monophosphate dehydrogenase 1	P20839		Cytoplasm	enzyme
INHBC	inhibin subunit beta C	P55103	-1.321	Extracellular Space	growth factor
INHBE	inhibin subunit beta E	P58166	-1.315	Extracellular Space	growth factor
INPP5A	inositol polyphosphate-5-phosphatase A	Q14642	-2.566	Plasma Membrane	phosphatase
IQGAP1	IQ motif containing GTPase activating protein 1	P46940	-1.647	Cytoplasm	other
IQGAP2	IQ motif containing GTPase activating protein 2	Q13576	-1.674	Cytoplasm	other
ISOC1	isochorismatase domain containing 1	Q96CN7	-1.513	Cytoplasm	enzyme
ITGA5	integrin subunit alpha 5	P08648	-1.934	Plasma Membrane	transmembrane receptor
ITGA6	integrin subunit alpha 6	P23229	-1.297	Plasma Membrane	transmembrane receptor
ITGA2B	integrin subunit alpha 2b	P08514	-1.318	Plasma Membrane	transmembrane receptor
ITGAL	integrin subunit alpha L	P20701	-1.39	Plasma Membrane	transmembrane receptor
ITGAM	integrin subunit alpha M	P11215	-1.532	Plasma Membrane	transmembrane receptor
ITGAX	integrin subunit alpha X	P20702	-5.054	Plasma Membrane	transmembrane receptor
ITGB2	integrin subunit beta 2	P05107	-1.728	Plasma Membrane	transmembrane receptor
ITGB3	integrin subunit beta 3	P05106	-1.686	Plasma Membrane	transmembrane receptor
JAM3	junctional adhesion molecule 3	Q9BX67	-1.719	Plasma Membrane	other
JUP	junction plakoglobin	P14923	-1.181	Plasma Membrane	other
KALRN	kalirin RhoGEF kinase	O60229	-2.163	Cytoplasm	kinase
KCTD12	potassium channel tetramerization domain containing 12	Q96CX2	-1.275	Plasma Membrane	ion channel
KIF2A	kinesin family member 2A	O00139	-6.009	Cytoplasm	other
KPNB1	karyopherin subunit beta 1	Q14974	-2.469	Nucleus	other
KRT2	keratin 2	P35908	2.171	Cytoplasm	other
KRT7	keratin 7	P08729	-3.214	Cytoplasm	other
KRT10	keratin 10	P13645	1.96	Cytoplasm	other
KRT16	keratin 16	P08779	1.493	Cytoplasm	other
KRT17	keratin 17	Q04695	1.979	Cytoplasm	other
KRT19	keratin 19	P08727	-1.151	Cytoplasm	other
KRT28	--	Q7Z3Y7	2.681	Other	other
KRT34	keratin 34	O76011	1.23	Cytoplasm	other
KRT75	--	O95678	-1.037	Other	other
KRT77	keratin 77	Q7Z794	2.776	Cytoplasm	other
KRT78	--	Q8N1N4	2.516	Other	other
KRT82	keratin 82	Q9NSB4	-1.567	Cytoplasm	other
KRT85	--	P78386	-1.421	Other	other
KRT6A	--	P02538	1.01	Other	other
KRT6B	--	P04259	1.464	Other	other
KRT87P	keratin 87, pseudogene	A6NCN2		Extracellular Space	other
LAP3	leucine aminopeptidase 3	P28838	-1.407	Cytoplasm	peptidase
LCK	LCK proto-oncogene, Src family tyrosine kinase	P06239	-1.482	Cytoplasm	kinase
LCN2	lipocalin 2	P80188	-2.032	Extracellular Space	transporter
LCP2	lymphocyte cytosolic protein 2	Q13094	-1.93	Cytoplasm	other
LGALS3	galectin 3	P17931	-1.564	Extracellular Space	other
LIPC	lipase C, hepatic type	P11150	-1.384	Extracellular Space	enzyme
LMNB1	lamin B1	P20700		Nucleus	other
LRP1	LDL receptor related protein 1	Q07954	-4.87	Plasma Membrane	transmembrane receptor
LRRC32	leucine rich repeat containing 32	Q14392	-1.292	Plasma Membrane	other
LTF	lactotransferrin	P02788	-1.238	Extracellular Space	other
LY6G6F	lymphocyte antigen 6 family member G6F	Q5SQ64	-1.677	Plasma Membrane	other
LYN	LYN proto-oncogene, Src family tyrosine kinase	P07948	-1.746	Cytoplasm	kinase
LYZ	--	P61626	-1.456	Other	other
MAN1A1	mannosidase alpha class 1A member 1	P33908	1.907	Cytoplasm	enzyme
MAP4K4	mitogen-activated protein kinase kinase kinase kinase 4	O95819	-2.318	Cytoplasm	kinase
MARCHF8	membrane associated ring-CH-type finger 8	Q5T0T0	-1.13	Cytoplasm	enzyme
MASP1	MBL associated serine protease 1	P48740	-2.866	Extracellular Space	peptidase
MASP2	MBL associated serine protease 2	O00187	-1.479	Extracellular Space	peptidase
MDH1	malate dehydrogenase 1	P40925	-1.947	Cytoplasm	enzyme
MDH2	malate dehydrogenase 2	P40926	-1.568	Cytoplasm	enzyme
MFGE8	milk fat globule EGF and factor V/VIII domain containing	Q08431	-1.076	Extracellular Space	other
MFSD2B	MFSD2 lysolipid transporter B, sphingolipid	A6NFX1	-1.77	Plasma Membrane	transporter
MGAT1	alpha-1,3-mannosyl-glycoprotein 2-beta-N-acetylglucosaminyltransferase	P26572	1.228	Cytoplasm	enzyme
MGLL	monoglyceride lipase	Q99685	-2.568	Plasma Membrane	enzyme
MINDY1	MINDY lysine 48 deubiquitinase 1	Q8N5J2	-1.931	Cytoplasm	peptidase
MINK1	misshapen like kinase 1	Q8N4C8	-2.318	Cytoplasm	kinase
MMP8	matrix metallopeptidase 8	P22894	-1.71	Extracellular Space	peptidase
MMRN1	multimerin 1	Q13201	-2.092	Extracellular Space	other
MNDA	myeloid cell nuclear differentiation antigen	P41218	1.177	Nucleus	transcription regulator
MPIG6B	megakaryocyte and platelet inhibitory receptor G6b	O95866	-2.324	Plasma Membrane	other
MPO	myeloperoxidase	P05164	-1.912	Cytoplasm	enzyme
MPP1	MAGUK p55 scaffold protein 1	Q00013	-1.184	Plasma Membrane	kinase
MS4A1	membrane spanning 4-domains A1	P11836	-1.663	Plasma Membrane	other
MSN	moesin	P26038	-1.163	Plasma Membrane	other
MYADM	myeloid associated differentiation marker	Q96S97	-1.344	Nucleus	other
MYH9	myosin heavy chain 9	P35579	-1.011	Cytoplasm	enzyme
MYO1C	myosin IC	O00159	-2.214	Cytoplasm	enzyme
MYO1G	myosin IG	B0I1T2	-2.318	Cytoplasm	other
NAMPT	nicotinamide phosphoribosyltransferase	P43490	-1.485	Extracellular Space	cytokine
NAPRT	nicotinate phosphoribosyltransferase	Q6XQN6	-1.644	Cytoplasm	enzyme
NCKAP1L	NCK associated protein 1 like	P55160	-2.506	Plasma Membrane	other
NCSTN	nicastrin	Q92542	-1.035	Plasma Membrane	peptidase
NEDD4	NEDD4 E3 ubiquitin protein ligase	P46934	-1.989	Cytoplasm	enzyme
NME1	--	P15531	-1.741	Other	other
NME2	--	P22392	-1.734	Other	other
NME2P1	NME2 pseudogene 1	O60361	-1.758	Cytoplasm	other
NPEPPS	aminopeptidase puromycin sensitive	P55786	-1.17	Cytoplasm	peptidase
OLA1	Obg like ATPase 1	Q9NTK5	-1.637	Cytoplasm	enzyme
OLFM4	olfactomedin 4	Q6UX06	-1.19	Extracellular Space	other
P2RX1	purinergic receptor P2X 1	P51575	-2.008	Plasma Membrane	ion channel
P4HB	prolyl 4-hydroxylase subunit beta	P07237	-1.516	Cytoplasm	enzyme
PACSIN2	protein kinase C and casein kinase substrate in neurons 2	Q9UNF0	-1.607	Cytoplasm	other
PARVA	parvin alpha	Q9NVD7	-1.958	Cytoplasm	other
PARVB	parvin beta	Q9HBI1	-1.667	Cytoplasm	other
PCMT1	protein-L-isoaspartate (D-aspartate) O-methyltransferase	P22061	2.906	Cytoplasm	enzyme
PDCD10	programmed cell death 10	Q9BUL8	-2.774	Cytoplasm	other
PDIA3	protein disulfide isomerase family A member 3	P30101	-1.572	Cytoplasm	peptidase
PDIA5	protein disulfide isomerase family A member 5	Q14554	-1.157	Cytoplasm	enzyme
PDIA6	protein disulfide isomerase family A member 6	Q15084	-1.145	Cytoplasm	enzyme
PDLIM1	PDZ and LIM domain 1	O00151	-1.336	Cytoplasm	transcription regulator
PEBP1	phosphatidylethanolamine binding protein 1	P30086	-1.669	Cytoplasm	other
PECAM1	platelet and endothelial cell adhesion molecule 1	P16284	-1.337	Plasma Membrane	other
PFKP	phosphofructokinase, platelet	Q01813		Cytoplasm	kinase
PFN1	profilin 1	P07737	-1.892	Cytoplasm	other
PGAM1	phosphoglycerate mutase 1	P18669	-1.684	Cytoplasm	phosphatase
PGAM2	phosphoglycerate mutase 2	P15259	-1.643	Cytoplasm	phosphatase
PGAM4	phosphoglycerate mutase family member 4	Q8N0Y7	-1.994	Cytoplasm	phosphatase
PGD	phosphogluconate dehydrogenase	P52209	-1.39	Cytoplasm	enzyme
PGK1	phosphoglycerate kinase 1	P00558	-1.07	Cytoplasm	kinase
PGM2	phosphoglucomutase 2	Q96G03	-3.221	Cytoplasm	enzyme
PIGR	polymeric immunoglobulin receptor	P01833	3.192	Plasma Membrane	transporter
PIP4K2A	phosphatidylinositol-5-phosphate 4-kinase type 2 alpha	P48426	-1.975	Cytoplasm	kinase
PIP4P2	phosphatidylinositol-4,5-bisphosphate 4-phosphatase 2	Q8N4L2	-1.71	Cytoplasm	phosphatase
PKLR	pyruvate kinase L/R	P30613	-1.868	Cytoplasm	kinase
PKM	pyruvate kinase M1/2	P14618	-1.346	Cytoplasm	kinase
PLA2G4B	phospholipase A2 group IVB	P0C869		Cytoplasm	enzyme
PLEK	pleckstrin	P08567	-1.262	Cytoplasm	other
PLS3	plastin 3	P13797	-4.19	Cytoplasm	other
PLSCR3	phospholipid scramblase 3	Q9NRY6	-1.475	Plasma Membrane	enzyme
PLSCR4	phospholipid scramblase 4	Q9NRQ2	-1.305	Plasma Membrane	enzyme
PLXDC2	plexin domain containing 2	Q6UX71	-1.109	Extracellular Space	other
PLXNA4	plexin A4	Q9HCM2	-2.043	Plasma Membrane	transmembrane receptor
PLXNB2	plexin B2	O15031	-2.079	Plasma Membrane	transmembrane receptor
PLXNB3	plexin B3	Q9ULL4	-2.898	Plasma Membrane	transmembrane receptor
PNP	--	P00491	-2.106	Other	other
PON3	paraoxonase 3	Q15166	1.584	Extracellular Space	enzyme
POSTN	periostin	Q15063	1.096	Extracellular Space	other
PPIAL4G (includes others)	--	F5H284	-2.195	Other	other
PPIB	peptidylprolyl isomerase B	P23284	-1.794	Cytoplasm	enzyme
PPL	periplakin	O60437	-1.706	Cytoplasm	other
PPP1CA	protein phosphatase 1 catalytic subunit alpha	P62136	-1.881	Cytoplasm	phosphatase
PPP1CB	protein phosphatase 1 catalytic subunit beta	P62140	-2.291	Cytoplasm	phosphatase
PPP1CC	--	P36873	-2.291	Other	other
PRCP	prolylcarboxypeptidase	P42785	1.502	Cytoplasm	peptidase
PRDX1	--	Q06830	-1.857	Other	other
PRDX2	peroxiredoxin 2	P32119	-1.096	Cytoplasm	enzyme
PRDX4	peroxiredoxin 4	Q13162	-2.129	Cytoplasm	enzyme
PRKACA	protein kinase cAMP-activated catalytic subunit alpha	P17612	-1.552	Cytoplasm	kinase
PRKAR1A	protein kinase cAMP-dependent type I regulatory subunit alpha	P10644	-2.071	Cytoplasm	kinase
PRKAR2B	protein kinase cAMP-dependent type II regulatory subunit beta	P31323		Cytoplasm	kinase
PRKCB	protein kinase C beta	P05771	-1.901	Cytoplasm	kinase
PRKCD	protein kinase C delta	Q05655	-2.832	Cytoplasm	kinase
PROS1	protein S	P07225	-1.07	Extracellular Space	other
PRPS1	phosphoribosyl pyrophosphate synthetase 1	P60891	-1.134	Cytoplasm	kinase
PSMA1	proteasome 20S subunit alpha 1	P25786	-1.451	Cytoplasm	peptidase
PSMA4	proteasome 20S subunit alpha 4	P25789	-1.098	Cytoplasm	peptidase
PSMA6	proteasome 20S subunit alpha 6	P60900	-1.094	Cytoplasm	peptidase
PSMA7	proteasome 20S subunit alpha 7	O14818		Cytoplasm	peptidase
PSTPIP2	proline-serine-threonine phosphatase interacting protein 2	Q9H939	-1.038	Cytoplasm	other
PTPN6	protein tyrosine phosphatase non-receptor type 6	P29350	-2.286	Cytoplasm	phosphatase
PTPN11	protein tyrosine phosphatase non-receptor type 11	Q06124	-1.249	Cytoplasm	phosphatase
PTPRA	protein tyrosine phosphatase receptor type A	P18433	-1.747	Plasma Membrane	phosphatase
PTPRC	protein tyrosine phosphatase receptor type C	P08575	-1.418	Plasma Membrane	phosphatase
PTPRCAP	protein tyrosine phosphatase receptor type C associated protein	Q14761	-1.424	Plasma Membrane	other
PTPRJ	protein tyrosine phosphatase receptor type J	Q12913	-1.007	Plasma Membrane	phosphatase
PTTG1IP	PTTG1 interacting protein	P53801	-1.627	Nucleus	other
PYGB	glycogen phosphorylase B	P11216	-1.025	Cytoplasm	enzyme
PYGL	glycogen phosphorylase L	P06737	-1.025	Cytoplasm	enzyme
PYGM	glycogen phosphorylase, muscle associated	P11217	-1.025	Cytoplasm	enzyme
PZP	PZP alpha-2-macroglobulin like	P20742	1.889	Extracellular Space	other
RAB10	RAB10, member RAS oncogene family	P61026	-1.145	Cytoplasm	enzyme
RAB14	RAB14, member RAS oncogene family	P61106	-1.096	Cytoplasm	enzyme
RAB18	RAB18, member RAS oncogene family	Q9NP72	-1.061	Cytoplasm	enzyme
RAB21	RAB21, member RAS oncogene family	Q9UL25	-1.275	Cytoplasm	enzyme
RAB32	RAB32, member RAS oncogene family	Q13637	-1.143	Cytoplasm	enzyme
RAB37	RAB37, member RAS oncogene family	Q96AX2	-1.119	Cytoplasm	enzyme
RAB38	RAB38, member RAS oncogene family	P57729	-1.364	Cytoplasm	enzyme
RAB11A	RAB11A, member RAS oncogene family	P62491	-1.043	Cytoplasm	enzyme
RAB11B	RAB11B, member RAS oncogene family	Q15907	-1.04	Cytoplasm	enzyme
RAB1A	RAB1A, member RAS oncogene family	P62820	-1.156	Cytoplasm	enzyme
RAB27A	RAB27A, member RAS oncogene family	P51159	-1.592	Cytoplasm	enzyme
RAB2B	RAB2B, member RAS oncogene family	Q8WUD1	-1.534	Plasma Membrane	enzyme
RAB6A	RAB6A, member RAS oncogene family	P20340	-1.075	Cytoplasm	enzyme
RAB6B	RAB6B, member RAS oncogene family	Q9NRW1	-1.433	Cytoplasm	enzyme
RAB8A	RAB8A, member RAS oncogene family	P61006	-1.133	Plasma Membrane	enzyme
RAC1	Rac family small GTPase 1	P63000	-1.299	Plasma Membrane	enzyme
RAC2	Rac family small GTPase 2	P15153	-1.365	Cytoplasm	enzyme
RACK1	receptor for activated C kinase 1	P63244		Cytoplasm	enzyme
RALB	RAS like proto-oncogene B	P11234	-1.616	Cytoplasm	enzyme
RAP1A	RAP1A, member of RAS oncogene family	P62834	-1.315	Cytoplasm	enzyme
RAP1B	RAP1B, member of RAS oncogene family	P61224	-1.354	Cytoplasm	enzyme
RASA3	RAS p21 protein activator 3	Q14644	-2.63	Plasma Membrane	ion channel
RBP4	retinol binding protein 4	P02753	-1.131	Extracellular Space	other
RHBDF2	rhomboid 5 homolog 2	Q6PJF5	-1.974	Plasma Membrane	other
RHEB	Ras homolog, mTORC1 binding	Q15382	-1.345	Cytoplasm	enzyme
RHOA	ras homolog family member A	P61586	-1.369	Cytoplasm	enzyme
RHOC	ras homolog family member C	P08134	-1.677	Plasma Membrane	enzyme
RHOG	ras homolog family member G	P84095	-1.807	Cytoplasm	enzyme
RNASE3	ribonuclease A family member 3	P12724	-2.234	Extracellular Space	enzyme
RPL8	ribosomal protein L8	P62917	-3.07	Cytoplasm	other
RPL11	ribosomal protein L11	P62913	-1.252	Cytoplasm	other
RPL12	--	P30050	-1.092	Other	other
RPL13	--	P26373	-1.546	Other	other
RPL14	ribosomal protein L14	P50914	-2.313	Cytoplasm	other
RPL24	ribosomal protein L24	P83731	-1.894	Cytoplasm	other
RPL26	ribosomal protein L26	P61254		Cytoplasm	other
RPL27	ribosomal protein L27	P61353	-4.046	Cytoplasm	other
RPL23A	--	P62750	-2.977	Other	other
RPL26L1	ribosomal protein L26 like 1	Q9UNX3		Cytoplasm	other
RPLP0	ribosomal protein lateral stalk subunit P0	P05388	-2.398	Cytoplasm	other
RPLP2	ribosomal protein lateral stalk subunit P2	P05387	-1.854	Cytoplasm	other
RPLP0P6	ribosomal protein lateral stalk subunit P0 pseudogene 6	Q8NHW5	-2.398	Cytoplasm	other
RPN1	ribophorin I	P04843	-1.306	Cytoplasm	enzyme
RPS5	ribosomal protein S5	P46782	-1.609	Cytoplasm	other
RPS7	--	P62081	-1.341	Other	other
RPS8	ribosomal protein S8	P62241		Cytoplasm	other
RPS9	ribosomal protein S9	P46781	-1.488	Cytoplasm	translation regulator
RPS13	ribosomal protein S13	P62277	-2.74	Cytoplasm	other
RPS14	ribosomal protein S14	P62263	-2.232	Cytoplasm	translation regulator
RPS16	ribosomal protein S16	P62249	-1.87	Cytoplasm	other
RPS17	ribosomal protein S17	P08708	-2.15	Cytoplasm	other
RPS18	--	P62269	-1.14	Other	other
RPS19	ribosomal protein S19	P39019	-2.117	Cytoplasm	other
RPS25	ribosomal protein S25	P62851	-1.345	Cytoplasm	other
RPS28	ribosomal protein S28	P62857	-2.468	Cytoplasm	other
RPS3A	--	P61247	-1.631	Other	other
RPS4X	ribosomal protein S4 X-linked	P62701	-1.697	Cytoplasm	other
RPS4Y1	--	P22090	-2.314	Other	other
RPS4Y2	--	Q8TD47	-1.989	Other	other
RRAS	RAS related	P10301	-1.129	Cytoplasm	enzyme
RSU1	Ras suppressor protein 1	Q15404	-1.838	Cytoplasm	other
S100A4	S100 calcium binding protein A4	P26447	-1.659	Cytoplasm	other
S100A8	S100 calcium binding protein A8	P05109	-1.13	Cytoplasm	other
S100A9	--	P06702	-1.682	Other	other
SAA1	--	P0DJI8		Other	other
SCAMP2	secretory carrier membrane protein 2	O15127	-1.359	Cytoplasm	other
SELENBP1	--	Q13228	-1.082	Other	other
SELP	selectin P	P16109	-2.215	Plasma Membrane	transmembrane receptor
SEPTIN5	septin 5	Q99719	-2.173	Cytoplasm	enzyme
SEPTIN6	septin 6	Q14141	-2.546	Cytoplasm	other
SEPTIN7	septin 7	Q16181	-2.395	Cytoplasm	other
SERINC3	serine incorporator 3	Q13530	-3.134	Cytoplasm	transporter
SERPINA1	--	P01009	1.932	Other	other
SERPINA11	--	Q86U17	1.364	Other	other
SERPINB1	--	P30740	-2.009	Other	other
SERPINB5	serpin family B member 5	P36952	-2.908	Extracellular Space	other
SERPINB6	--	P35237	2.035	Other	other
SFPQ	splicing factor proline and glutamine rich	P23246	-1.454	Nucleus	other
SIRPA	--	P78324	-1.387	Other	other
SIRPB1	--	O00241	-1.387	Other	other
SKAP2	src kinase associated phosphoprotein 2	O75563	-2.814	Cytoplasm	other
SLC12A4	solute carrier family 12 member 4	Q9UP95	-2.314	Plasma Membrane	transporter
SLC12A6	solute carrier family 12 member 6	Q9UHW9	-1.594	Plasma Membrane	transporter
SLC14A1	solute carrier family 14 member 1 (Kidd blood group)	Q13336	-1.371	Plasma Membrane	transporter
SLC16A3	solute carrier family 16 member 3	O15427	-1.954	Plasma Membrane	transporter
SLC1A5	solute carrier family 1 member 5	Q15758	-1.077	Plasma Membrane	transporter
SLC25A5	solute carrier family 25 member 5	P05141	-1.749	Cytoplasm	transporter
SLC2A3	solute carrier family 2 member 3	P11169	-1.537	Plasma Membrane	transporter
SLC2A14	solute carrier family 2 member 14	Q8TDB8	-1.401	Nucleus	transporter
SLC43A3	solute carrier family 43 member 3	Q8NBI5	-1.069	Extracellular Space	transporter
SLC44A1	solute carrier family 44 member 1	Q8WWI5	-1.274	Plasma Membrane	transporter
SLC44A2	solute carrier family 44 member 2 (CTL2 blood group)	Q8IWA5	-1.296	Extracellular Space	transporter
SLC4A1	solute carrier family 4 member 1 (Diego blood group)	P02730	-1.491	Plasma Membrane	transporter
SLC6A6	solute carrier family 6 member 6	P31641	-2.852	Plasma Membrane	transporter
SNAP23	synaptosome associated protein 23	O00161	-1.553	Plasma Membrane	transporter
SND1	staphylococcal nuclease and tudor domain containing 1	Q7KZF4	-2.831	Nucleus	transcription regulator
SPG11	SPG11 vesicle trafficking associated, spatacsin	Q96JI7	-2.145	Cytoplasm	other
SPP2	secreted phosphoprotein 2	Q13103	-1.94	Extracellular Space	other
SPTA1	spectrin alpha, erythrocytic 1	P02549	-1.805	Cytoplasm	other
SPTAN1	spectrin alpha, non-erythrocytic 1	Q13813	-1.722	Plasma Membrane	other
SPTB	spectrin beta, erythrocytic	P11277	-1.764	Plasma Membrane	other
SRC	SRC proto-oncogene, non-receptor tyrosine kinase	P12931	-2.186	Cytoplasm	kinase
SRI	sorcin	P30626	-1.262	Cytoplasm	transporter
SRSF2	serine and arginine rich splicing factor 2	Q01130	-1.455	Nucleus	transcription regulator
STEAP3	STEAP3 metalloreductase	Q658P3	-1.078	Cytoplasm	transporter
STK10	serine/threonine kinase 10	O94804	-1.138	Cytoplasm	kinase
STK24	serine/threonine kinase 24	Q9Y6E0	-2.126	Cytoplasm	kinase
STK26	serine/threonine kinase 26	Q9P289	-2.126	Nucleus	kinase
STOM	stomatin	P27105	-1.363	Plasma Membrane	other
STOML3	stomatin like 3	Q8TAV4	-1.707	Plasma Membrane	other
STX4	syntaxin 4	Q12846	-1.34	Plasma Membrane	transporter
STX11	syntaxin 11	O75558	-1.819	Plasma Membrane	transporter
STXBP2	syntaxin binding protein 2	Q15833	-1.87	Plasma Membrane	transporter
STXBP3	syntaxin binding protein 3	O00186	-1.188	Plasma Membrane	transporter
SULT1A1	sulfotransferase family 1A member 1	P50225	-1.612	Cytoplasm	enzyme
SULT1A2	sulfotransferase family 1A member 2	P50226	-1.612	Cytoplasm	enzyme
SUSD1	sushi domain containing 1	Q6UWL2	-1.361	Other	other
SYTL4	synaptotagmin like 4	Q96C24	-1.539	Cytoplasm	transporter
TALDO1	transaldolase 1	P37837	-1.457	Cytoplasm	enzyme
TAOK3	TAO kinase 3	Q9H2K8	-2.368	Cytoplasm	kinase
TCP1	t-complex 1	P17987	-2.031	Cytoplasm	other
TF	transferrin	P02787	-1.281	Extracellular Space	transporter
TFPI	tissue factor pathway inhibitor	P10646	-3.92	Extracellular Space	other
TGFB1	transforming growth factor beta 1	P01137	-1.294	Extracellular Space	growth factor
TGM1	transglutaminase 1	P22735	1.1	Plasma Membrane	enzyme
TJP2	tight junction protein 2	Q9UDY2	-2.505	Plasma Membrane	kinase
TKT	transketolase	P29401	-1.92	Cytoplasm	enzyme
TLN1	talin 1	Q9Y490	-2.306	Plasma Membrane	other
TLN2	talin 2	Q9Y4G6	-2.458	Nucleus	other
TLR5	toll like receptor 5	O60602		Plasma Membrane	transmembrane receptor
TM9SF2	transmembrane 9 superfamily member 2	Q99805	-1.255	Plasma Membrane	transporter
TM9SF4	transmembrane 9 superfamily member 4	Q92544		Cytoplasm	transporter
TMBIM1	transmembrane BAX inhibitor motif containing 1	Q969X1	-1.057	Cytoplasm	other
TMC8	transmembrane channel like 8	Q8IU68	-1.153	Cytoplasm	other
TMEM30A	transmembrane protein 30A	Q9NV96	-2.011	Cytoplasm	transporter
TMEM63A	transmembrane protein 63A	O94886	-2.197	Plasma Membrane	ion channel
TNIK	TRAF2 and NCK interacting kinase	Q9UKE5	-2.264	Plasma Membrane	kinase
TPI1	triosephosphate isomerase 1	P60174	-1.303	Cytoplasm	enzyme
TPM4	tropomyosin 4	P67936	-1.445	Cytoplasm	other
TPP1	tripeptidyl peptidase 1	O14773	-1.004	Cytoplasm	peptidase
TPT1	tumor protein, translationally-controlled 1	P13693	1.383	Cytoplasm	other
TRIM58	tripartite motif containing 58	Q8NG06		Other	enzyme
TSKU	tsukushi, small leucine rich proteoglycan	Q8WUA8	1.065	Extracellular Space	other
TSPAN14	tetraspanin 14	Q8NG11	-1.017	Plasma Membrane	other
TSPAN33	tetraspanin 33	Q86UF1	-1.254	Plasma Membrane	other
TTYH3	tweety family member 3	Q9C0H2	-1.154	Plasma Membrane	ion channel
TUBA8	tubulin alpha 8	Q9NY65	-3.266	Cytoplasm	other
TUBA1A	tubulin alpha 1a	Q71U36	-2.835	Cytoplasm	other
TUBA1B	tubulin alpha 1b	P68363	-2.835	Cytoplasm	enzyme
TUBA1C	tubulin alpha 1c	Q9BQE3	-2.835	Cytoplasm	other
TUBA3E	--	Q6PEY2	-3.183	Other	other
TUBA4A	--	P68366	-3.178	Other	other
TUBB	tubulin beta class I	P07437	-2.533	Cytoplasm	other
TUBB1	tubulin beta 1 class VI	Q9H4B7	-3.519	Cytoplasm	other
TUBB2B	--	Q9BVA1	-1.056	Other	other
TUBB4B	tubulin beta 4B class IVb	P68371	-2.192	Cytoplasm	other
TWF2	twinfilin actin binding protein 2	Q6IBS0	-2.447	Cytoplasm	kinase
UBA1	ubiquitin like modifier activating enzyme 1	P22314	-1.703	Cytoplasm	enzyme
UBA7	ubiquitin like modifier activating enzyme 7	P41226	-2.036	Cytoplasm	enzyme
UBASH3B	ubiquitin associated and SH3 domain containing B	Q8TF42	-2.269	Other	enzyme
UGGT1	UDP-glucose glycoprotein glucosyltransferase 1	Q9NYU2	-1.552	Cytoplasm	enzyme
UGP2	UDP-glucose pyrophosphorylase 2	Q16851	-1.073	Cytoplasm	enzyme
UNC13D	unc-13 homolog D	Q70J99	-1.625	Cytoplasm	other
VAMP7	vesicle associated membrane protein 7	P51809	-1.385	Cytoplasm	transporter
VASP	vasodilator stimulated phosphoprotein	P50552	-1.156	Plasma Membrane	other
VCL	vinculin	P18206	-1.885	Plasma Membrane	other
VCP	valosin containing protein	P55072	-1.761	Cytoplasm	enzyme
VDAC1	voltage dependent anion channel 1	P21796	-2.33	Cytoplasm	ion channel
VDAC2	voltage dependent anion channel 2	P45880	-1.845	Cytoplasm	ion channel
VDAC3	voltage dependent anion channel 3	Q9Y277	-1.969	Cytoplasm	ion channel
VPS16	VPS16 core subunit of CORVET and HOPS complexes	Q9H269	-1.322	Cytoplasm	transporter
VPS35	VPS35 retromer complex component	Q96QK1	-2.543	Cytoplasm	transporter
VPS26B	VPS26 retromer complex component B	Q4G0F5		Cytoplasm	transporter
WARS1	tryptophanyl-tRNA synthetase 1	P23381	2.691	Cytoplasm	enzyme
WDR1	WD repeat domain 1	O75083	-1.844	Extracellular Space	other
WDR44	WD repeat domain 44	Q5JSH3	-1.979	Cytoplasm	other
XPNPEP1	X-prolyl aminopeptidase 1	Q9NQW7	-2.417	Cytoplasm	peptidase
YWHAB	tyrosine 3-monooxygenase/tryptophan 5-monooxygenase activation protein beta	P31946	-1.588	Cytoplasm	other
YWHAE	tyrosine 3-monooxygenase/tryptophan 5-monooxygenase activation protein epsilon	P62258	-1.505	Cytoplasm	other
YWHAG	tyrosine 3-monooxygenase/tryptophan 5-monooxygenase activation protein gamma	P61981	-1.682	Cytoplasm	other
YWHAH	tyrosine 3-monooxygenase/tryptophan 5-monooxygenase activation protein eta	Q04917	-1.313	Cytoplasm	transcription regulator
YWHAQ	--	P27348	-1.891	Other	other
YWHAZ	tyrosine 3-monooxygenase/tryptophan 5-monooxygenase activation protein zeta	P63104	-1.649	Cytoplasm	enzyme
