# Supplementary material for: NHERF2 as a Novel Biomarker for Distinguishing MAC Pulmonary Disease from Tuberculosis Based on Proteome Analysis of Serum Extracellular Vesicles
Source: Int J Mol Sci. 2025 Jan 29;26(3):1155. doi: 10.3390/ijms26031155 (PMC11818707; doi:10.3390/ijms26031155)
Supplement: Supplementary file 1 [file ijms-26-01155-s001.zip › Table S4. IPA analysis (Upstream analysis).xls]

## Sheet: MAC
Supplementary Table 4(1). Top 10 upstream regulatory molecules in MAC
Master Regulator	Molecule Type	Participating regulators	Depth	Predicted Activation	Activation z-score	Target Molecules in Dataset
CD3 (family)	group	ADAM10,AP1 (complex),ATF1,ATF6,CCND1,CD3 (family),CDK2,CDK4,CEBPA,CEBPB,CREB (family),CTNNB1,EGFR,ELAVL1,EP300,ERK (family),ERK1/2 (family),ESTROGEN RECEPTOR (family),FOXO1,HIF1A,HNRNPA1,IKBKB,LAT,LRP6,MAP2K1/2 (family),MAPK1,MAPK14,MED1,MTOR,MYC,NFKB (complex),NR3C1,P38 MAPK (family),PAK1,PGR,PI3K (family),PPARG,RARA,RB1,RELA,RHOA,RPS6KA3,RUNX2,SMARCA4,SREBF1,SREBF2,STAT3,SYK,TP53,TP63,ZAP70	3	Inhibited	-4.098	ABCC4,ACLY,ACTA2,ACTB,ADAM10,AGO2,AGT,ALDH1A1,ALDOA,ALOX5AP,ANK1,ANXA1,ARG1,ARHGAP1,ARHGDIB,ARPC1B,ARRB1,ATP8A1,AZGP1,BTN3A3,CA2,CALR,CAP2,CAVIN2,CCT3,CD151,CD38,CD47,CD63,CD82,CD84,CENPE,CFI,CHMP2A,COL6A2,CRP,CYFIP2,CYP4F3,DPYSL2,ENO1,ENO2,ERBIN,ERP29,FABP1,FCGR2A,FLNA,FLOT2,FSCN1,GNAS,GSTO1,HBB,HBG1,HK1,HLA-A,HNRNPA1,HNRNPH1,HRNR,HSPD1,IDH1,IGFBP3,IGFBP5,ILK,IQGAP2,ITGA5,ITGA6,ITGB3,KIF2A,KRT17…
IL6	cytokine	AKT (family),AKT1,ATF1,ATF6,CAV1,CCND1,CDK2,CEBPA,EGR1,EP300,ERBB2,ERK (family),ERK1/2 (family),ESR1,EZH2,FOXO1,GAB1,IL6,JAK2,LATS1,MAPK (family),MAPK1,MAPK9,MDM2,MED1,MRTFA,MYC,NFKB (complex),NFKB1,P38 MAPK (family),PGR,PI3K (complex),PPARG,PRKCA,PRKCD,PTPN11,RARA,RAS HOMOLOG (family),RHOA,RUNX2,SGK1,SHC1,SIRT1,SMAD3,SMARCA4,SREBF1,SREBF2,STAT1,STAT3,STAT4,STAT5A/B (family),TP53,TYK2	3		1.873	ABCC4,ABI2,ACTA2,AGO2,AGT,ALDH1A1,ALDOA,ANK1,ARG1,ARPC4,ARRB1,ASS1,AZGP1,BAX,BTN3A3,CALR,CAP2,CAT,CCT3,CD151,CD38,CD63,CD82,CD84,CFI,CHMP2A,CRP,CYBB,CYP4F3,DIAPH1,DPYSL2,ENO1,ENO2,ERBIN,ERP29,F12,FABP1,FCGR2A,FLNA,FSCN1,GNAS,GP9,GSTO1,H2BC21,HBB,HBG1,HLA-B,HPSE,HRNR,HSPD1,IQGAP2,KIF2A,KRT17,KRT19,KRT34,KRT81,LCN2,LMNA,LRP1,LYN,LYZ,MAP4K4,MMRN1,MPO,NAMPT,NEDD4,PARVA,PDIA3,PDLIM1,PFN1,PKM,PLXNB2,PO…
CD40LG	cytokine	AKT (family),AP1 (complex),ATF1,ATF6,BCL2L1,CAV1,CCND1,CD40LG,CEBPA,CEBPB,EGFR,ELAVL1,EP300,ERK (family),ERK1/2 (family),ESR1,ESTROGEN RECEPTOR (family),EZH2,FOXO1,HIF1A,HNRNPA1,HSF1,LRP6,MAPK14,MAPK8,MAPK9,MED1,NFKB (complex),NR3C1,P38 MAPK (family),PGR,PPARG,PRKCA,PRKCD,RB1,RELA,RUNX2,SREBF2,STAT3,TGFB1,TP63,YBX1	3	Inhibited	-2.687	ACLY,ACTA1,ACTB,ADAM10,AGO2,AGT,ALOX5AP,ANK1,ARG1,ARHGAP1,ARHGDIB,ARRB1,ASS1,BAX,CA2,CALR,CAT,CAVIN2,CCT3,CD82,CENPE,COL18A1,COL6A2,CRP,CYP4F3,DPYSL2,ENO1,ERBIN,FABP1,FLNA,FLOT2,FSCN1,GNAS,GSR,GSS,HBB,HLA-A,HLA-C,HLA-DRB4,HNRNPA1,HNRNPH1,HRNR,HSP90AB1,IDH1,ILK,ITGA5,ITGA6,ITGB3,KIF2A,KRT17,KRT19,KRT81,LMNA,LRP1,LYN,MAP4K4,MMRN1,MPO,NAMPT,NEDD4,PDIA3,PDLIM1,PKM,PLEK,PRDX2,PRKAR1A,RAC2,RHEB,S100A2,…
CCL2	other	AP1 (complex),ATF6,BCL2L1,CAV1,CCL2,CCND1,CEBPA,CEBPB,CREB (family),CTNNB1,EGFR,EP300,ERK (family),ERK1/2 (family),GSK3B,JNK (family),LRP6,MAPK1,MAPK11,MAPK14,MAPK8,MED1,MTOR,PPARG,PTK2B,RELA,RUNX2,SP1,SRF,STAT1,STAT3,TGFB1	3		-1.481	ACLY,ACTA1,ACTA2,AGO2,AGT,ALOX5AP,ANXA1,ARG1,ARHGDIB,ARRB1,BAX,BTN3A3,CA2,CALR,CAT,CD47,CD82,CD84,COL6A2,CRP,DIAPH1,ENO1,ERBIN,ERP29,F12,FABP1,FLNA,FSCN1,GNAS,GP9,HBB,HLA-A,HLA-B,HLA-C,HNRNPA1,HNRNPH1,HRNR,IGFBP3,IGFBP5,ILK,ITGA5,ITGA6,ITGB3,KIF2A,KRT18,KRT34,KRT81,LCN2,LRP1,LYN,MAP4K4,MMRN1,MPO,PKM,PRDX2,PRKAR1A,RHEB,S100A4,S100A9,SEPTIN6,SERPINB1,SERPINB5,SLC2A3,SMPD3,SRC,TFPI,TJP2,TLN1,TMC8,TU…
IGM (complex)	complex	ADAM10,AR,ATF1,ATF6,CCND1,CEBPA,CEBPB,CTNNB1,ELAVL1,EP300,ERK (family),ERK1/2 (family),FOXO1,HNRNPA1,IGM (complex),LRP6,MAP2K1,MAPK1,MED1,MYC,NR3C1,P38 MAPK (family),PGR,PHB1,PI3K (family),PPARG,RARA,RHOA,RUNX2,SREBF1,SREBF2,SYK,TERT,TP53,TP63	3		1.726	ABCC4,ACTA2,ACTR3,ALDH1A1,ALDOA,ANK1,ARHGAP1,ARPC1B,ARRB1,ATP8A1,BAX,BTN3A3,CA2,CALR,CAP2,CAT,CAVIN2,CCT3,CD151,CD38,CD47,CD82,CD84,CENPE,CFI,CHMP2A,CRP,CYFIP2,CYP4F3,DPYSL2,ENO1,ENO2,ERBIN,ERP29,FABP1,FLNA,FLOT2,GDI1,GNAS,GP9,HBB,HK1,HLA-A,HLA-B,HLA-C,HRNR,HSPD1,IDH1,IGFBP5,ILK,IQGAP2,ITGA5,ITGA6,ITGB3,KIF2A,KRT17,KRT18,KRT34,LCN2,LRP1,MAP4K4,MMRN1,MPO,PDLIM1,PLXNB2,PPP1CA,PRDX2,PRKAR2B,PTPN6,PT…
PAK1	kinase	AP1 (complex),ATF6,BCL2L1,CAV1,CCND1,CEBPA,CEBPB,CREB (family),CTNNB1,EGFR,ERK (family),ERK1/2 (family),ESR1,ESR2,EZH2,ILK,MAPK14,MED1,MEK (family),MTOR,MYC,NCOA3,P38 MAPK (family),PAK1,PPARG,PRKCD,RELA,RUNX2,SMAD3,SP1,STAT1,STAT3,TCF4,TCF7L2,TGFB1	3		-1.857	ABCC4,ABI2,ACLY,ACTA1,ACTA2,AGO2,AGT,ALOX5AP,ANK1,ANXA1,ARG1,ARHGAP1,ARHGDIB,ARRB1,ASS1,BAX,CA2,CALR,CAT,CCT3,CD151,CD38,CD47,COL6A2,CRP,CYFIP2,CYP4F3,DIAPH1,ENO1,ENO2,ERBIN,FABP1,FLNA,FSCN1,GNAS,GP9,HLA-A,HLA-B,HLA-C,HNRNPA1,HNRNPH1,HRNR,HSPD1,IGFBP5,ILK,IQGAP2,ITGA5,ITGA6,ITGB3,KALRN,KIF2A,KRT18,KRT19,KRT81,LCN2,LRP1,LYN,MAP4K4,MMRN1,MPO,NAMPT,NEDD4,PKM,PRDX2,PRKAR1A,RHEB,RHOC,S100A4,S100A9,SEP…
ARRB2	other	AKT (family),AKT1,AR,ARRB2,ATF1,ATF6,CAV1,CCND1,CEBPA,CEBPB,CTNNB1,EGFR,EGR1,EP300,ERK (family),ERK1/2 (family),ESR1,EZH2,HIF1A,HNRNPA1,IGF1R,JAK2,JNK (family),LRP6,MAP2K1,MAPK1,MED1,MYC,NR3C1,P38 MAPK (family),PGR,PI3K (family),PPARG,PRKAA1,RELA,RHOA,RUNX2,SMAD3,SREBF2,TIMP1,TP63,TRAF6	3	Inhibited	-3.094	ABI2,ACTA2,ACTR3,ADAM10,AGO2,ALOX5AP,ANK1,ARG1,ARHGAP1,ARHGDIB,ARRB1,ASS1,BTN3A3,CALR,CAT,CAVIN2,CCT3,CD151,CD38,CD47,CD82,CD84,CENPE,CYBB,CYP4F3,DIAPH1,DPYSL2,ENO1,ERBIN,ERP29,F12,FABP1,FLNA,FLOT2,GDI1,GNAS,GP9,GSR,GSS,H2BC21,HK1,HLA-A,HNRNPA1,HNRNPH1,HPSE,HRNR,HSPD1,IDH1,IGFBP3,IGFBP5,ILK,IQGAP2,ITGA6,ITGB3,KIF2A,KRT17,KRT18,KRT34,LCN2,LRP1,LYN,MAP4K4,MMRN1,MPO,NAMPT,PDLIM1,PRDX2,PRKAR1A,RAB38,…
ADCYAP1	other	ADCYAP1,ATF1,ATF6,BCL2L1,CAV1,CCND1,CEBPA,CEBPB,CREB (family),CTNNB1,EGFR,EP300,ERK (family),ERK1/2 (family),HNRNPA1,LRP6,MAPK14,MED1,MTOR,NR3C1,P38 MAPK (family),PGR,PPARG,RELA,RUNX2,SP1,STAT3,TGFB1,TP63	3	Inhibited	-3.038	ACLY,ACTA1,ACTA2,AGO2,AGT,ALOX5AP,ANK1,ANXA1,ARG1,ARHGDIB,ARRB1,BAX,CA2,CALR,CAT,CAVIN2,CD47,CD82,COL6A2,CRP,CYP4F3,DIAPH1,DPYSL2,ENO1,ERBIN,FABP1,FLNA,FLOT2,FSCN1,GNAS,GP9,HLA-A,HLA-B,HNRNPA1,HNRNPH1,HRNR,IGFBP5,ILK,ITGA5,ITGA6,ITGB3,KIF2A,KRT18,KRT81,LCN2,LYN,MAP4K4,MMRN1,MPO,PDLIM1,PKM,PRDX2,PRKAR1A,RAC2,RHEB,S100A2,S100A9,SEPTIN6,SERPINB1,SERPINB5,SLC2A3,SMPD3,SRC,STOM,TFPI,TGFB1,TJP2,TLN1,TM…
IL13	cytokine	AKT1,ATF1,ATF6,BTK,CEBPA,CEBPB,EP300,ERK1/2 (family),FOXO1,GPX4,HCK,HNRNPA1,IL13,JAK1,JAK2,JNK (family),LRP6,MAPK1,MAPK9,MED1,MTOR,NR3C1,P38 MAPK (family),PGR,PI3K (complex),PRKCD,RB1,RELA,RHOA,SRC (family),STAT1,STAT3,STAT4,STAT5A/B (family),TP63,TYK2	3	Inhibited	-2.619	ABCC4,ACADVL,ACLY,ACTA2,ACTB,AGT,ALOX15,ALOX5AP,ANK1,ANXA1,ARG1,ARHGDIB,ARRB1,BTN3A3,CA2,CALR,CAT,CAVIN2,CD38,CD82,CD84,CRP,CYBB,CYP4F3,DIAPH1,DPYSL2,ERP29,F12,FLNA,FLOT1,FLOT2,FSCN1,G6PD,GP9,GPX3,GSR,GSS,HBB,HK1,HLA-C,HPSE,ILK,ITGAX,ITGB3,KIF2A,KRT18,KRT34,LMNA,LTA4H,LYN,MMRN1,MPO,NAMPT,NEDD4,PDIA3,PDLIM1,PKM,PRDX2,RAC2,RHEB,RHOC,S100A2,S100A9,SEPTIN6,SERPINB1,SERPINB5,SLC2A3,SLC43A3,SMPD3,SRC,S…
IL15	cytokine	AKT1,AR,ATF1,ATF6,BCL2L1,CEBPA,CEBPB,CTNNB1,EP300,ERBB2,ERK (family),ERK1/2 (family),HNRNPA1,IL15,JAK1,JNK (family),JUN,JUND,LRP6,MAPK1,MED1,MTOR,NFKB (complex),NR3C1,P38 MAPK (family),PGR,RELA,STAT1,STAT3,STAT4,STAT5A/B (family),TERT,TP53,TP63	3	Inhibited	-4.243	ABCC4,ACLY,ACTA2,ACTR3,AGT,ALDH1A1,ALDOA,ALOX5AP,ANK1,ANXA1,ARG1,ARHGDIB,ARPC1B,ARRB1,BAX,BTN3A3,CA2,CALR,CAT,CAVIN2,CD226,CD38,CD47,CD82,CD84,CENPE,COL6A2,CRP,CYFIP2,CYP4F3,DIAPH1,DPYSL2,ENO1,ENO2,ERP29,F12,FLNA,FLOT2,G6PD,GDI1,GP9,GSR,GSS,HBB,HK1,HLA-C,IGFBP5,ILK,ITGB3,KIF2A,KRT18,KRT34,KRT81,LYN,MAP4K4,MMRN1,MPO,NAMPT,PDIA3,PDLIM1,PGD,PGM2,PKM,PLXNB2,PPP1CA,PRDX2,PRPS1,PTPN6,PTPRA,RAC2,RHEB,RP…

## Sheet: TB
Supplementary Table 4(2). Top 10 upstream regulatory molecules in TB
Master Regulator	Molecule Type	Participating regulators	Depth	Predicted Activation	Activation z-score	Target Molecules in Dataset
PI3K (family)	group	AKT (family),AKT1,AR,ATF1,ATF6,CCND1,CEBPA,CEBPB,CREB (family),CTNNB1,DSP,EGFR,ELAVL1,ERBB2,ERK (family),ERK1/2 (family),ESTROGEN RECEPTOR (family),FOXO1,GLI1,GSK3 (family),GSK3B,HMGA1,HNRNPA1,IKZF3,JAK2,JNK (family),KAT5,LCK,LRP6,MAP2K1,MAP3K5,MAPK9,MDM2,MED1,MMP2,MMP9,MYC,NCL,NR3C1,P38 MAPK (family),PAK1,PDGFRB,PDPK1,PGR,PI3K (family),PPARG,PRKCD,PRKD1,PRKDC,PTK2,RELA,RHOA,RPS6KB1,RUNX2,SNAI1,S…	3		0.164	ABCC4,ACTA2,ACTB,ACTR3,ALDOA,ALOX5AP,ANK1,ANXA1,ARHGDIB,ARPC1B,ARPC5,ARRB1,ATP1A3,ATP8A1,C1R,C1S,C4A/C4B,CALR,CAP2,CAT,CCT3,CD151,CD36,CD38,CD47,CFI,CLDN5,COL6A1,COL6A2,CRP,CYBB,CYFIP2,CYP4F3,DIAPH1,DNM3,DPYSL2,DSC3,EEF1A2,ENO1,ERBIN,F11R,F12,FCER1G,FLNA,FYN,G6PD,GDI1,GNAS,GP9,H1-10,HK1,HLA-A,HLA-DRB3,HNRNPA1,HNRNPA2B1,HNRNPU,HSP90AA1,HSP90B1,HSPB1,HSPD1,IDH1,IGFBP3,IGFBP5,ILK,IQGAP2,ITGA5,ITGA6,…
TNF	cytokine	ADRB2,AKT (family),AKT1,AP1 (complex),AR,ATF1,ATF6,ATM,BCL2L1,CAV1,CCND1,CEBPA,EGFR,EGR1,EIF2AK2,ELF4,ERBB2,ERK (family),ERK1/2 (family),ESTROGEN RECEPTOR (family),FOXM1,GLI1,GSK3 (family),GSK3B,HDAC6,HIF1A,HNRNPA1,HSF1,HSP27 (family),IDO1,IKBKB,IKZF3,ILK,JAK1,JINK1/2 (family),JNK (family),JUN,KAT5,KDM1A,KDM5B,KRAS,LCK,MAP2K1/2 (family),MAP3K7,MAPK (family),MAPK1,MAPK14,MAPK8,MAPK9,MDM2,MDM4,MED1…	3	Inhibited	-2.846	ABCC4,ABI2,ACLY,ACTA2,ACTB,ACTR3,ADAM10,ALDOA,ANK1,ARG1,ARHGDIB,ARPC5,ATP1A1,ATP1A3,ATP2B1,ATP8A1,AZGP1,BTN3A3,C1R,C4A/C4B,CALR,CAP2,CAT,CD151,CD36,CD47,CFI,CLDN5,COL6A1,COL6A2,CRP,CS,CYBA,CYBB,CYP4F3,DNM3,DPYSL2,DSC3,EEF1A1,EEF1A2,EHD1,EIF4A2,ERBIN,ERP29,F11R,FCER1G,FLNA,G6PD,GDI1,GNAI1,GNAS,GNB4,H1-10,H2AZ2,HLA-B,HLA-DRB3,HNRNPA1,HNRNPA2B1,HNRNPU,HPSE,HSP90AB1,HSP90B1,HSPB1,HSPD1,ICAM2,IGFBP3,I…
CD3 (family)	group	ADAM10,AP1 (complex),ATF1,ATF6,CCND1,CD3 (family),CDK2,CDK4,CDKN2A,CEBPA,CEBPB,CTNNB1,EGFR,ELAVL1,ERK (family),ERK1/2 (family),ESTROGEN RECEPTOR (family),FOXO1,GSK3B,HIF1A,HNRNPA1,KAT5,LAT,LRP6,MAP2K1/2 (family),MAPK1,MAPK14,MED1,MMP2,MMP9,MTOR,MYC,NFKB (complex),NR3C1,P38 MAPK (family),PAK1,PGR,PI3K (family),PPARG,RARA,RB1,RELA,RHOA,RUNX2,SMARCA4,SREBF1,SREBF2,STAT3,SYK,TP53,TP63,ZAP70	3	Inhibited	-3.116	ABCC4,ACLY,ACTA2,ACTB,ADAM10,ALDOA,ALOX5AP,ANK1,ANXA1,ARG1,ARHGDIB,ARPC1B,ARRB1,ATP8A1,AZGP1,BTN3A3,CA2,CALR,CAP2,CCT3,CD151,CD36,CD38,CD47,CD63,CFI,CLDN5,COL6A1,COL6A2,CRP,CYFIP2,CYP4F3,DPYSL2,EEF1A2,EHD1,ENO1,ERBIN,ERP29,F11R,FCER1G,FCGR2A,FLNA,GNAI1,GNAS,GSTO1,H1-10,H2AZ2,HBG1,HK1,HLA-A,HLA-DRB3,HNRNPA1,HNRNPA2B1,HNRNPU,HSP90AA1,HSP90B1,HSPB1,HSPD1,IDH1,IGFBP3,IGFBP5,ILK,IQGAP2,ITGA5,ITGA6,ITG…
CD28	transmembrane receptor	AKT1,AP1 (complex),APP,AR,ATF1,ATF6,BCL2L1,CAV1,CCND1,CD247,CD28,CDK1,CDK2,CDK9,CEBPA,CEBPB,CTNNB1,EGR1,ERK (family),ERK1/2 (family),ESTROGEN RECEPTOR (family),EZH2,GAB2,GSK3A,HIF1A,HNRNPA1,JINK1/2 (family),JNK (family),KAT5,KDM1A,KDM5B,KRAS,LCK,MAPK1,MAPK14,MAPK8,MDM2,MED1,MMP2,MMP9,MTOR,MYC,NFAT5,NFKB (complex),NR3C1,P38 MAPK (family),PGR,PI3K (complex),PIP5K1A,PPARG,PRKCD,PTK2B,RAC1,RARA,RHOA,…	3	Inhibited	-3.614	ABCC4,ABI2,ACLY,ACTA1,ACTA2,ACTR3,ADAM10,ALOX12,ALOX5AP,ANK1,ANXA1,ARG1,ARPC1B,ARRB1,ATP1A3,ATP8A1,AZGP1,BTN3A3,C1S,CALR,CAT,CCT3,CD151,CD36,CD38,CD47,CD63,CLDN5,COL6A1,COL6A2,CRP,CS,CYP4F3,DIAPH1,DPYSL2,EEF1A1,EEF1A2,EHD1,ENO1,ERBIN,ERP29,F11R,F12,FCER1G,FCGR2A,FLNA,FYN,G6PD,GDI1,GNAI1,GNAS,GSTO1,H1-10,H2AZ2,HBG1,HLA-A,HLA-B,HLA-DRB3,HNRNPU,HPSE,HSP90AA1,HSPD1,IGFBP3,IGFBP5,ILK,IQGAP2,ITGAL,ITGB…
CCL2	other	AP1 (complex),ATF6,BCL2L1,CAV1,CCL2,CCND1,CEBPA,CEBPB,CTNNB1,EGFR,EP300,ERK (family),ERK1/2 (family),GSK3B,JNK (family),LRP6,MAPK1,MAPK11,MAPK14,MAPK8,MED1,MMP2,MTOR,NOS2,PPARG,PTK2B,RELA,RUNX2,SP1,SRF,STAT1,STAT3,TGFB1	3	Inhibited	-2.888	ACLY,ACTA1,ACTA2,ALOX5AP,ANXA1,ARG1,ARHGDIB,ARRB1,BTN3A3,C1R,C1S,C4A/C4B,CA2,CALR,CAT,CD36,CD47,CLDN5,COL6A2,CRP,DIAPH1,EEF1A2,EHD1,ENO1,ERBIN,ERP29,F12,FLNA,FYN,GNAS,GP9,H1-10,H2AZ2,HLA-A,HLA-B,HNRNPA1,HNRNPA2B1,HSP90B1,HSPB1,ICAM2,IGFBP3,IGFBP5,ILK,ITGA5,ITGA6,ITGAM,ITGB2,ITGB3,KIF2A,KRT10,KRT34,KRT7,LAP3,LCN2,LRP1,LTF,LYN,MAP4K4,MMRN1,MPO,MS4A1,PECAM1,PGK1,PKM,POSTN,PRDX2,PRKAR1A,PTPRC,RAC1,RA…
TGFB1	growth factor	AKT (family),AKT1,APP,AR,ATF1,ATF6,ATM,BCL2L1,CAV1,CCND1,CDK2,CEBPA,CEBPB,CTNNB1,ELAVL1,ELF4,ERK (family),ERK1/2 (family),ESR1,ESTROGEN RECEPTOR (family),EZH2,GLI1,HIF1A,HSP27 (family),JUN,KAT5,LCK,LRP6,MAP2K1,MAP2K6,MAP3K7,MAPK1,MAPK14,MAPK8,MDM4,MED1,MEK (family),MMP9,NFAT5,NFKB (complex),NOX4,NR3C1,P38 MAPK (family),PGR,PLAU,PPARG,PPP2CA,PRKAA1,PRKCA,PROTEIN PHOSPHATASE (complex),PTK2,RAC1,RAR…	3	Inhibited	-3.082	ABCC4,ABI2,ACTA1,ACTA2,ACTB,ACTR3,ADAM10,ALDOA,ALOX5AP,ANK1,ANXA1,ARG1,ARPC1B,ARPC5,ARRB1,ASS1,ATP1A3,AZGP1,BTN3A3,C1S,CALR,CAP2,CAT,CD36,CD38,CD47,CD63,CFI,CLDN5,COL6A1,COL6A2,CRP,CS,CYFIP2,CYP4F3,DIAPH1,DPYSL2,EEF1A2,EHD1,ENO1,ERBIN,ERP29,F11R,F12,FCGR2A,FLNA,FYN,G6PD,GDI1,GNAI1,GNAS,GSTO1,H1-10,H2AZ2,HBG1,HLA-A,HLA-B,HLA-DRB3,HNRNPU,HPSE,HSP90AA1,HSPB1,ICAM2,IGFBP3,ILK,ITGA5,ITGA6,ITGAL,ITGAM,…
TCR (complex)	complex	AKT (family),AMPK (complex),AR,ATF1,ATF6,BCL2L1,CAV1,CBL,CCND1,CD3 (complex),CD3E,CDK9,CEBPA,CEBPB,ELAVL1,ERK (family),ERK1/2 (family),ESR1,ESTROGEN RECEPTOR (family),EZH2,HIF1A,IKK (complex),IKZF3,ILK,ITGB1,JNK (family),JUN,JUNB,KAT5,KRAS,LCK,MAP2K1,MAP3K7,MAPK (family),MAPK1,MAPK14,MAPK9,MDM2,MED1,MEK (family),MMP2,MMP9,MTOR,NEDD9,NFKB (complex),NFKBIA,NR3C1,P38 MAPK (family),PAK1,PI3K (complex…	3		-1.873	ABCC4,ABI2,ACLY,ACTR3,ADAM10,ALDOA,ALOX12,ALOX5AP,ANK1,ANXA1,ARG1,ARHGDIB,ARPC1B,ARRB1,ASS1,ATP1A3,ATP8A1,BTN3A3,C1S,CALR,CAP2,CAT,CD36,CFI,CLDN5,COL6A1,COL6A2,CRP,CS,CYFIP2,CYP4F3,DNM3,EEF1A1,EEF1A2,EHD1,ERBIN,ERP29,F11R,FLNA,G6PD,GDI1,GNAI1,GNAS,H1-10,H2AZ2,HLA-A,HLA-B,HLA-DRB3,HSP90AA1,HSPB1,HSPD1,ICAM2,ITGA5,ITGA6,ITGAL,ITGAM,ITGB2,JUP,KIF2A,KRT19,KRT34,KRT6A,LAP3,LCN2,LCP2,LTF,LYZ,MAN1A1,MAP…
TLR4	transmembrane receptor	AKT1,AR,ATF1,ATF6,BCL2L1,CCND1,CDC42,CEBPA,CEBPB,EGR1,ERBB2,ERK (family),ERK1/2 (family),ESTROGEN RECEPTOR (family),GLI1,GSK3B,HIF1A,HNRNPA1,IKBKB,JNK (family),JUN,KAT5,LCK,LRP6,MAPK (family),MAPK9,MED1,MMP2,MMP9,MTORC1 (complex),MYC,NFKB (complex),NFKB1,NR3C1,P38 MAPK (family),PAK1,PGR,PPARG,PRKCD,PTK2,RELA,RHOA,RUNX2,SMAD3,SREBF1,SREBF2,STAT1,STAT5A/B (family),TFEB,TLR4,TP63,TP73	3	Inhibited	-2.455	ABCC4,ABI2,ACTA1,ACTR3,ADAM10,ALDOA,ALOX5AP,ANK1,ARG1,ARHGDIB,ARPC5,ARRB1,ATP1A3,C1R,C1S,C4A/C4B,CA2,CALR,CAP2,CAT,CCT3,CD151,CD36,CD38,CFI,CLDN5,COL6A1,COL6A2,CRP,CYP4F3,DIAPH1,DPYSL2,EEF1A2,ERBIN,F11R,F12,FLNA,G6PD,GDI1,GNAI1,GNAS,H1-10,HLA-A,HLA-DRB3,HNRNPU,HPSE,HSP90AA1,HSPB1,HSPD1,ICAM2,IDH1,IGFBP3,ILK,IQGAP2,ITGA5,ITGA6,ITGAL,ITGAM,ITGB2,ITGB3,JUP,KIF2A,KRT17,KRT19,KRT6A,LCN2,LCP2,LRP1,LTF,…
IGM (complex)	complex	ADAM10,AR,ATF1,ATF6,CCND1,CEBPA,CEBPB,CTNNB1,ELAVL1,ERK (family),ERK1/2 (family),FOXO1,FYN,GSK3B,HNRNPA1,IGM (complex),KAT5,LCK,LRP6,MAP2K1,MAPK1,MED1,MYC,NR3C1,P38 MAPK (family),PGR,PHB1,PI3K (family),PPARG,RARA,RHOA,RUNX2,SREBF1,SREBF2,SYK,TP53,TP63	3		0.371	ABCC4,ACTA2,ACTR3,ALDOA,ANK1,ARPC1B,ARRB1,ATP1A3,ATP8A1,BTN3A3,C1S,CA2,CALR,CAP2,CAT,CCT3,CD151,CD36,CD38,CD47,CFI,CRP,CYFIP2,CYP4F3,DPYSL2,EEF1A2,EHD1,ENO1,ERBIN,ERP29,FCER1G,FLNA,GDI1,GNAI1,GNAS,GP9,H1-10,H2AZ2,HK1,HLA-A,HLA-B,HLA-DRB3,HNRNPU,HSP90AA1,HSPD1,ICAM2,IDH1,IGFBP5,ILK,IQGAP2,ITGA5,ITGA6,ITGAL,ITGAM,ITGB2,ITGB3,KIF2A,KRT17,KRT34,KRT6A,LAP3,LCN2,LGALS3,LRP1,LTF,MAP4K4,MFGE8,MMRN1,MNDA,…
miR-146a-5p (and other miRNAs w/seed GAGAACU)	mature microRNA	ADRB2,AR,ATF1,ATF6,BCL2L1,BTK,CAV1,CCND1,CD247,CEBPA,EGFR,ERK (family),ERK1/2 (family),ESTROGEN RECEPTOR (family),FOCAL ADHESION KINASE (family),FOXO1,FYN,HCK,HIF1A,HNRNPA1,JNK (family),JUN,KAT5,LCK,LRP6,LYN,MAPK1,MAPK14,MAPK9,MET,miR-146a-5p (and other miRNAs w/seed GAGAACU),MMP2,MMP9,MTOR,NANOG,NFKB (complex),NR3C1,P38 MAPK (family),PGR,PPARG,PRKCD,PTK2B,PXN,RAPGEF1,RELA,RHOA,RUNX2,SHC1,SRC,STA…	3	Activated	2.708	ABCC4,ACLY,ACTA1,ACTR3,ADAM10,ALOX5AP,ANK1,ANXA1,ARG1,ARHGDIB,ARPC1B,ARRB1,ATP1A1,ATP1A3,BTN3A3,CA2,CALR,CAT,CD36,CD38,CLDN5,COL6A1,COL6A2,CRP,CYFIP2,CYP4F3,DPYSL2,EEF1A2,EHD1,ENO1,ERBIN,ERP29,F11R,F12,FCER1G,FLNA,GDI1,GNAI1,GNAS,H1-10,H2AZ2,HLA-A,HLA-B,HLA-DRB3,HNRNPA1,HNRNPA2B1,HSP90AA1,HSP90B1,HSPB1,ICAM2,ILK,ITGA5,ITGA6,ITGAL,ITGAM,ITGAX,ITGB2,ITGB3,JUP,KIF2A,KRT17,KRT19,KRT34,KRT6A,KRT7,LAP3…
