# Supplementary material for: NHERF2 as a Novel Biomarker for Distinguishing MAC Pulmonary Disease from Tuberculosis Based on Proteome Analysis of Serum Extracellular Vesicles
Source: Int J Mol Sci. 2025 Jan 29;26(3):1155. doi: 10.3390/ijms26031155 (PMC11818707; doi:10.3390/ijms26031155)
Supplement: Supplementary file 1 [file ijms-26-01155-s001.zip › Table S5.1 DDA PeptideGroups.xlsx]

## Sheet: PeptideGroups
Checked	Confidence	Sequence	Modifications	# Protein Groups	# Proteins	# PSMs	Master Protein Accessions	Master Protein Descriptions	# Missed Cleavages	Theo. MH+ [Da]	# Razor Quan Results	Abundance Ratio: (T) / (HC)	Abundance Ratio: (M) / (HC)	Abundance Ratio: (TC) / (HC)	Abundance Ratio Adj. P-Value: (T) / (HC)	Abundance Ratio Adj. P-Value: (M) / (HC)	Abundance Ratio Adj. P-Value: (TC) / (HC)	Abundance Ratio Variability [%]: (T) / (HC)	Abundance Ratio Variability [%]: (M) / (HC)	Abundance Ratio Variability [%]: (TC) / (HC)	Abundances (Grouped): T	Abundances (Grouped): M	Abundances (Grouped): TC	Abundances (Grouped): HC	Abundances (Grouped) CV [%]: T	Abundances (Grouped) CV [%]: M	Abundances (Grouped) CV [%]: TC	Abundances (Grouped) CV [%]: HC	Abundances (Normalized): F1: Sample, T	Abundances (Normalized): F4: Sample, T	Abundances (Normalized): F7: Sample, T	Abundances (Normalized): F10: Sample, T	Abundances (Normalized): F13: Sample, T	Abundances (Normalized): F18: Sample, T	Abundances (Normalized): F23: Sample, T	Abundances (Normalized): F3: Sample, M	Abundances (Normalized): F6: Sample, M	Abundances (Normalized): F9: Sample, M	Abundances (Normalized): F12: Sample, M	Abundances (Normalized): F15: Sample, M	Abundances (Normalized): F20: Sample, M	Abundances (Normalized): F25: Sample, M	Abundances (Normalized): F30: Sample, M	Abundances (Normalized): F35: Sample, M	Abundances (Normalized): F40: Sample, M	Abundances (Normalized): F16: Sample, TC	Abundances (Normalized): F21: Sample, TC	Abundances (Normalized): F26: Sample, TC	Abundances (Normalized): F31: Sample, TC
FALSE	High	AAAATGTIFTFR		1	1	58	P05154	Plasma serine protease inhibitor OS=Homo sapiens GN=SERPINA5 PE=1 SV=3	0	1226.65	0	0.641	1.339	2.829	0.999953	0.909004	0.255475	40.48	44.67	69.11	1.21179e+06	3.59066e+06	5.16962e+06	2.49977e+06	116.01	29.63	40.46	53.61	293786	1.14152e+06	2.19852e+06	1.28639e+06	194054	655996	1.06586e+06	4.32685e+06	4.22214e+06	3.21451e+06	3.91811e+06	4.26726e+06	3.29058e+06	997921	2.94567e+06	3.08665e+06	4.28764e+06	4.07438e+06	9.52411e+06	5.99926e+06	5.16962e+06
FALSE	High	AAAEVAGQFVIK		1	1	39	P02786	Transferrin receptor protein 1 OS=Homo sapiens GN=TFRC PE=1 SV=2	0	1203.67	0	1.587	0.593	0.766	0.748155	0.98857	0.999984	105.45	33.99	50.98	922452	349516	392799	347183	214.27	42.99	58.26	72.86	1.24881e+06	2.15108e+07	536106	1.51673e+06	966251			194526	572232	308527	395952	164039	216466	403564	198161	523681	450110	730665	103374	392799	302909
FALSE	High	AAAFEEQENETVVVK		1	1	36	Q9Y490	Talin-1 OS=Homo sapiens GN=TLN1 PE=1 SV=3	0	1663.82	0	0.196	0.232	0.572	0.773086	0.752177	0.930389	4.23	4.55	29.05	195937	183947	490965	822163	117.48	49.99	77.29	78.49	143739	410277	864241	266217			144211	547541	178935	177734	183947	166052	366393	303199		454866	183926	732772	470081	1.55391e+06	490965
FALSE	High	AAAFEEQENETVVVKEK		1	1	38	Q9Y490	Talin-1 OS=Homo sapiens GN=TLN1 PE=1 SV=3	1	1920.95	4	0.375	0.477	0.542	0.932163	0.908568	0.844475	14.72	18.78	26.81	1.19002e+06	1.98352e+06	2.71579e+06	3.30577e+06	93.63	59.67	58.09	70.01	4.44688e+06	1.43246e+06	7.39645e+06	3.38323e+06	979900	924511	555401	4.45165e+06	2.07354e+06	1.87189e+06	985345	4.38748e+06	3.57454e+06	626674	1.10223e+06	1.92559e+06	2.0432e+06	3.18845e+06	2.71579e+06	4.84328e+06	1.86385e+06
FALSE	High	AAAGLGGGDSGDGTAR		1	1	2	Q96T51	RUN and FYVE domain-containing protein 1 OS=Homo sapiens GN=RUFY1 PE=1 SV=2	0	1332.61	0	0.664	0.01	0.538	0.978055	7.5717e-17	0.893544	43.03		15.37	59061.7		47903	88968.9	96.58			47.61							25635												47903
FALSE	High	AAAIQTMSLDAER		1	1	1	O75326	Semaphorin-7A OS=Homo sapiens GN=SEMA7A PE=1 SV=1	0	1376.68	0	100			8.57453e-17						138392
FALSE	High	AAAIQTMSLDAER	1xOxidation [M7]	1	1	1	O75326	Semaphorin-7A OS=Homo sapiens GN=SEMA7A PE=1 SV=1	0	1392.68	0	0.858	0.01	0.01	0.992741	7.5717e-17	1.0024e-16	48.28			52567.6			61279.1	57.23									34222.8
FALSE	High	AAALSLSTLASPK		1	1	1	P98172	Ephrin-B1 OS=Homo sapiens GN=EFNB1 PE=1 SV=1	0	1229.71	0	0.457	0.545	0.01	0.945475	0.957798	1.0024e-16	11.77	28.42		71476.1	101595		177492	52.22	73.38		39.73		51821.6	71476.1						18863.4	149209						101595
FALSE	High	AAAITSDILEALGR		1	1	19	Q15063	Periostin OS=Homo sapiens GN=POSTN PE=1 SV=2	0	1400.77	0	2.826	1.469	1.195	0.27692	0.883789	0.910187	120.12	82.16	95.7	141661	50659.1	65330.4	31787.3	129.82	44.17	70.49	103.57	76899.6		73311.6	917649			141661	47727.6	61682.7	70207.2	46712.6		39961.7		19415.2	102786	53770.6	87732.2	24578.8	150174
FALSE	High	AAAPDVAPAPGPAPR		1	1	13	Q96D96	Voltage-gated hydrogen channel 1 OS=Homo sapiens GN=HVCN1 PE=1 SV=1	0	1357.72	0	0.745	0.414	1.487	0.974445	0.901222	0.711214	24.06	11.72	38.63	150164	96850	300735	201597	27.77	46.91	13.01	44.51		208848	151023				104859	96850	40344	71737	121938	205931	161936	79245.2	80880.6	106831		300735	294667	343132	384936
FALSE	High	AAATLMSER		1	1	54	P02730	Band 3 anion transport protein OS=Homo sapiens GN=SLC4A1 PE=1 SV=3	0	949.477	0	0.235	0.298	0.697	0.132687	0.223735	0.942108	3.96	5.84	33.64	4.59217e+06	6.21824e+06	1.69676e+07	2.15567e+07	89.66	38.85	52.33	56.41	3.65432e+06	5.64134e+06	6.3216e+06	3.94956e+06	1.26685e+06	2.87493e+06	6.68839e+06	6.5975e+06	1.26458e+06	5.75546e+06	7.34478e+06	9.44847e+06	8.98517e+06	7.17739e+06	4.04937e+06	5.86079e+06	5.02029e+06	8.79248e+06	1.69676e+07	1.96189e+07	2.20394e+07
FALSE	High	AAATLMSER	1xOxidation [M6]	1	1	59	P02730	Band 3 anion transport protein OS=Homo sapiens GN=SLC4A1 PE=1 SV=3	0	965.472	0	0.241	0.42	0.812	0.81793	0.892255	0.979124	4.53	13.17	46.66	759355	1.41506e+06	2.7674e+06	3.33307e+06	87.8	52.88	50.01	57.22	771779	1.69582e+06	1.56375e+06	747131	228149	397577	811459	2.00395e+06	290509	1.64763e+06	1.47145e+06	2.08302e+06	2.34563e+06	1.36084e+06	730246	698136	668602	1.60308e+06	2.83175e+06	2.7674e+06	2.96784e+06
FALSE	High	AAATPESQEPQAK		1	1	6	P49006	MARCKS-related protein OS=Homo sapiens GN=MARCKSL1 PE=1 SV=2	0	1327.65	0	0.544	1.131	0.729	0.947929	0.882002	0.98992	11.22	44.29	15.23	59093.5	124605	76142.1	105753	41.41	47.49	34.81	15.21	74261.7	66473.7	114902	52532.6			40879.1	104238		160752	262896	136478	142454	60675	75033.8	113766		128715		62141.4	84027.9
FALSE	High	AACLLPK	1xCarbamidomethyl [C3]	1	1	11	P02768	Serum albumin OS=Homo sapiens GN=ALB PE=1 SV=2	0	772.439	1	0.797	0.848	0.892	0.930894	0.941849	0.962981	44.91	44.57	31.14	191132	204691	205245	236735	72.13	49.77	30.68	26.24	189105	558068	402291	131143	112657	78174.4	78938	68365.6	173009	250088	65885.4	355278	176650	151360	237183	368474	292697	194495	205245	321499	157340
FALSE	High	AADAVEDLR		1	1	10	Q9UNF0	Protein kinase C and casein kinase substrate in neurons protein 2 OS=Homo sapiens GN=PACSIN2 PE=1 SV=2	0	959.479	0	0.452	0.616	0.731	0.96364	0.98353	0.992957	14.67	19.13	14.3	93346.2	101578	136663	206592	53.95	52.09	24.91	23.15		91642.7	155794		95081.2		55026.4		52781.5		190895	69323	94165.3	147152	101087	246253	102071	136663		100973	168364
FALSE	High	AADDTWEPFASGK		1	1	47	P02766	Transthyretin OS=Homo sapiens GN=TTR PE=1 SV=1	0	1394.62	0	1.079	1.094	1.179	0.951553	0.943208	0.954418	63.96	38.17	34.98	2.21032e+06	2.09264e+06	2.47453e+06	2.42669e+06	53.81	24.1	26.72	26.63	630605	592662	1.84244e+06	3.089e+06	957006	3.81479e+06	3.21163e+06	2.03783e+06	1.74473e+06	2.79198e+06	2.14893e+06	3.23605e+06	1.91319e+06	1.78737e+06	3.05072e+06	2.60379e+06	1.83414e+06	2.01217e+06	3.20458e+06	2.47453e+06	3.23368e+06
FALSE	High	AADFIDQALAQK		1	1	12	P51452	Dual specificity protein phosphatase 3 OS=Homo sapiens GN=DUSP3 PE=1 SV=1	0	1290.67	0	1.026	0.906	0.731	0.84922	0.938429	0.994876	36.86	25.45	12.92	227653	213326	166804	231042	26.62	24.26	14.44	20.42			176890	218271	129823	215384	280941	140932	163561		213326			253171	243839			162927	136849		170773
FALSE	High	AADKLGSTQIVK		1	1	3	Q8TDL5	BPI fold-containing family B member 1 OS=Homo sapiens GN=BPIFB1 PE=1 SV=1	1	1230.71	0	1.347	4.36	0.915	0.852971	0.181752	0.971819	85.37	117.33	69.66	99659.3	423470	76979.4	72231.2	80.32	116.9	68.96	42.51	127676	59388.2	347651	296592	71333.8	176448	99659.3	999383	56732.7	566085	423470	2.0231e+06	526280	80260.4	98491.9	124106		195949	76979.4	46763.7	112219
FALSE	High	AADIDQEVKER		1	1	8	Q86VP6	Cullin-associated NEDD8-dissociated protein 1 OS=Homo sapiens GN=CAND1 PE=1 SV=2	1	1273.64	0	0.601	0.588	0.721	0.994977	0.989897	0.992957	21.62	18.11	35.26	124649	124547	158331	207399	33.3	21.78	36.61	64.48		170361	105784		73353.5	174981		133399			91415.8	116281		172327	110899		134982	158331	190779	149479	217908
FALSE	High	AADIEQQAVFAVFDENK		1	1	77	P12259	Coagulation factor V OS=Homo sapiens GN=F5 PE=1 SV=4	0	1894.92	0	0.568	0.566	0.988	0.989893	0.997801	0.945946	36.2	37.63	114.28	228387	251908	472772	306982	63.6	84.14	77.43	98.81	201453	396779	248376	408553	75636.7	48707.2	307311	257932	632218	315123	246025	162303	832765	35849.7	27493.2	334026	172315	472772	876629	1.19565e+06	68736
FALSE	Medium	AADIIDGLR		1	1	23	Q96ST3	Paired amphipathic helix protein Sin3a OS=Homo sapiens GN=SIN3A PE=1 SV=2	0	943.521	0	0.424	0.554	0.774	0.977726	0.995842	0.997692	6.8	15.49	25.01	165191	241698	284867	380502	55.3	40.34	41.31	21.38	75127.8	127513	168216	104787	162220	193830	160579	158519	107587	143224	236339	264913	106071	281836	247179	375773	294184	160259	456267	284867	427112
FALSE	High	AADTNEVVK		1	1	12	Q14642	Type I inositol 1,4,5-trisphosphate 5-phosphatase OS=Homo sapiens GN=INPP5A PE=1 SV=1	0	946.484	0	0.105	0.259	0.628	0.342929	0.794171	0.958849	1.15	3.59	10.26	67172.7	166422	402255	641002	98.33	45.63	21.04	20.19	67172.7	122949	328391	125088		19720.6	42422	206423	54312.2	166422	213474	100713	180194	186380	39219.1	127981		410168	289105	394496	492194
FALSE	High	AAEAAAAPAESAAPAAGEEPSKEEGEPK		1	1	7	P80723	Brain acid soluble protein 1 OS=Homo sapiens GN=BASP1 PE=1 SV=2	1	2636.23	0	0.916	1.123	0.947	0.930894	0.883789	0.950201	19.51	30.11	0	127976	156875	132221	139675	44.31	44.17			145542	253280	105424	112530				159217	38165.9	243829	210571	154568	146854					132221
FALSE	High	AAEDLFVNIR		1	1	13	Q9Y2A7	Nck-associated protein 1 OS=Homo sapiens GN=NCKAP1 PE=1 SV=1	0	1147.61	0	0.22	0.249	0.38	0.640748	0.747299	0.667702	3.88	3.33	6.46	60283.2	64762	101165	273894	92.29	93.54	32.23	49.94	22135.5	46022.5	87135.3	60283.2				68646.5	34858.8	206501	71976.7	45827.5	63464	64762		62156.1	332653	95493.6	107173	157775	75320.9
FALSE	High	AAEEPSKVEEK		1	1	8	P29966	Myristoylated alanine-rich C-kinase substrate OS=Homo sapiens GN=MARCKS PE=1 SV=4	1	1216.61	0	100	100		8.57453e-17	7.5717e-17					89361	124747			60.18	71.58			112778	70805.9	187316	126613					71431.2	217857
FALSE	High	AAEGLDTQR		1	1	18	P01732	T-cell surface glycoprotein CD8 alpha chain OS=Homo sapiens GN=CD8A PE=1 SV=1	0	960.475	0	0.722	0.89	0.829	0.969064	0.934882	0.992957	36.78	62.28	58.41	410142	503450	569323	565953	48.4	36.68	52.77	64.05	465644	900086	361256	188649	561610	271792	354511	362445	671761	240320	527644	509005	497956	443486	456761	513229	953361	571592	1.01286e+06	187958	468967
FALSE	Medium	AAEILAR		1	2	16	P05023	Sodium/potassium-transporting ATPase subunit alpha-1 OS=Homo sapiens GN=ATP1A1 PE=1 SV=1	0	743.441	0	0.372	0.596	0.787	0.968676	0.98857	0.99886	9.29	22.55	12.12	177836	303641	393563	497892	62.99	48.99	25.39	32.83	175855	614485	344220	263749	132305	91915.8	159996	297460	100288	488352	613577	402694	443599	250499	223238	309950	141431	398418	393563	341562	405943
FALSE	High	AAFEALQVK		1	1	1	Q6UWE0	E3 ubiquitin-protein ligase LRSAM1 OS=Homo sapiens GN=LRSAM1 PE=1 SV=1	0	976.546	0	0.612	0.993	1.066	0.987325	0.921018	0.960758	10.52	58.17	37.74	606605	993955	1.0671e+06	1.00144e+06	50	56.95	37.25	8.88	606605	815012	1.41225e+06		429790	550579	573267		467252	2.38409e+06	1.33067e+06	1.76873e+06	1.02789e+06		652163	961138	604548	1.23983e+06	1.23077e+06	612481	1.0671e+06
FALSE	High	AAFGGSGGR		1	1	1	P35908	Keratin, type II cytoskeletal 2 epidermal OS=Homo sapiens GN=KRT2 PE=1 SV=2	0	779.379	0	1.536	2.611	0.01	0.64392	0.466786	1.0024e-16	0	0		326057	554459		212343									326057												554459
FALSE	High	AAFGGSGGRGSSSGGGYSSGSSSYGSGGR		1	1	3	P35908	Keratin, type II cytoskeletal 2 epidermal OS=Homo sapiens GN=KRT2 PE=1 SV=2	1	2501.07	0		100	100		7.5717e-17	1.0024e-16					1.03237e+06	505991																		1.03237e+06
FALSE	High	AAFTECCQAADK	2xCarbamidomethyl [C6; C7]	1	1	1	P02768	Serum albumin OS=Homo sapiens GN=ALB PE=1 SV=2	0	1371.57	0
FALSE	High	AAGGQGLHVTAL		1	1	29	Q14761	Protein tyrosine phosphatase receptor type C-associated protein OS=Homo sapiens GN=PTPRCAP PE=1 SV=1	0	1094.6	0	0.416	0.714	0.718	0.975744	0.957798	0.992957	8.76	28.37	29.97	142843	265760	252827	349777	40.2	25.51	30.85	54.36	330460	132888	191577	133405		103397	142843	304233		343618	281195	229321	265760	213245	208454	337187	143236	251122	349612	133539	252827
FALSE	High	AAGHPGDPESQQR		1	1	23	Q9Y490	Talin-1 OS=Homo sapiens GN=TLN1 PE=1 SV=3	0	1349.62	0	0.059	0.104	0.398	0.164812	0.261739	0.723961	0.26	0.77	11.53	58052.7	116607	449463	1.1265e+06	166.44	50.09	54.98	27.93	25830.9	92955.1	1.37858e+06	58052.7	45209.6	38629.4	210830		116607	113028		142567		191776	40846.3	139433	37026.4	604518	228465	449463	677915
FALSE	High	AAGVNVEPFWPGLFAK		1	1	4	P05386	60S acidic ribosomal protein P1 OS=Homo sapiens GN=RPLP1 PE=1 SV=1	0	1702.9	0	1.732	3.577	0.01	0.781125	0.143891	1.0024e-16	0	68.49		53275.2	110040		30763.4		59.31												172049				70379.7
FALSE	High	AAHSEGNTTAGLDMR		1	1	10	P78371	T-complex protein 1 subunit beta OS=Homo sapiens GN=CCT2 PE=1 SV=4	0	1530.7	0	0.364	0.569	1.093	0.756347	0.937743	0.914648	9.98	17.15	31.56	40718.5	65756.3	127589	116673	88.55	41.07	20.15	28.19	28228.8	47268.9	136782	35075.7	17138.4			56752.8	40374.9			101937	114195			65756.3		121903	133539	165870	102934
FALSE	High	AALGKLPQQANDYLNSFNWER		1	1	43	P04114	Apolipoprotein B-100 OS=Homo sapiens GN=APOB PE=1 SV=2	1	2435.21	0	3.187	1.549	1.59	0.342929	0.717644	0.712551	72.18	129.97	117.54	1.1159e+06	140932	385857	517607	69.12	123.66	79.12	79.38	1.80856e+06	2.72544e+06	878576	1.1159e+06	1.293e+06		958625	469518	2.08315e+06	140932	111984	52447.5	1.0922e+06		72641.2	819548	130062	385857		931910
FALSE	High	AALLNFDEFAVSK		1	1	13	Q9Y613	FH1/FH2 domain-containing protein 1 OS=Homo sapiens GN=FHOD1 PE=1 SV=3	0	1424.74	0	0.621	0.01	0.385	0.989893	7.5717e-17	0.638632	29.72		13.26	90065.8		56868.8	112810	47.18		79.7	65.49			106460	36422.8																107642	30044.6
FALSE	High	AALLNFDEFAVSKDGIEK		1	1	15	Q9Y613	FH1/FH2 domain-containing protein 1 OS=Homo sapiens GN=FHOD1 PE=1 SV=3	1	1967.01	0	2.383	2.111	1.573	0.347933	0.581341	0.684436	121.6	129.15	121.42	139230	100305	97099.2	47493.2	26.37	3.57	39.51	111		105491	181164	115487				102868					97806.5					72872.7		129380
FALSE	High	AALNEIESR		1	1	39	O75558	Syntaxin-11 OS=Homo sapiens GN=STX11 PE=1 SV=1	0	1002.52	1	0.15	0.385	0.678	0.744537	0.934396	0.937128	1.79	5.43	13.87	249043	658234	1.10304e+06	1.61831e+06	102.11	49.57	54.81	19.99	210343	507406	1.5203e+06	530502	60188.3	210451	294712	1.0782e+06	172525	748493	635843	692201	681413	553845	236881	692274	227527	1.10304e+06	1.14395e+06	969321	1.81284e+06
FALSE	High	AALQALKR		1	2	44	Q9H444	Charged multivesicular body protein 4b OS=Homo sapiens GN=CHMP4B PE=1 SV=1	1	870.552	1	1.234	2.96	1.386	0.926126	0.364102	0.910187	80.94	61.51	50.66	7.6303e+06	2.00171e+07	8.68597e+06	6.31653e+06	84.79	32.7	50.33	51.18	6.09184e+06	6.32102e+06	1.89177e+07	9.32781e+06	3.33775e+07	4.70939e+06	9.21077e+06	1.99537e+07	1.71258e+07	1.42519e+07	2.45667e+07	2.00807e+07	2.23305e+07	4.29814e+06	2.29477e+07	1.55426e+07	2.29449e+07	1.93788e+07	7.76252e+06	5.53785e+06	8.68597e+06
FALSE	High	AAIQALR		1	2	244	P04114	Apolipoprotein B-100 OS=Homo sapiens GN=APOB PE=1 SV=2	0	742.457	0	1.002	2.353	1.322	0.982501	0.594093	0.922427	82.55	51.76	59.33	1.98854e+07	4.76713e+07	3.07939e+07	1.97153e+07	88.81	34.85	38.3	47.63	1.4e+07	1.30138e+07	4.31727e+07	2.8245e+07	1.01807e+08	1.13237e+07	3.91874e+07	4.85553e+07	4.68034e+07	3.87823e+07	5.24378e+07	4.27879e+07	4.31776e+07	1.89355e+07	7.13471e+07	5.17543e+07	8.21249e+07	3.9319e+07	2.19932e+07	1.41005e+07	3.07939e+07
FALSE	High	AAIQALRK		1	1	43	P04114	Apolipoprotein B-100 OS=Homo sapiens GN=APOB PE=1 SV=2	1	870.552	0
FALSE	High	AALQELLSK		1	1	4	P62851	40S ribosomal protein S25 OS=Homo sapiens GN=RPS25 PE=1 SV=1	0	972.572	0	0.294	2.634	0.908	0.696686	0.479252	0.963672	7.41	70.39	57.47	53847.6	336946	95512.5	127904	35.38	35.04	26.44	66.28		53847.6					19250.6			261624				433954				88220.4	95512.5	88824.8	153000
FALSE	Medium	AALSGANVLTLIEKDIR		1	1	1	Q07954	Prolow-density lipoprotein receptor-related protein 1 OS=Homo sapiens GN=LRP1 PE=1 SV=2	1	1784.03	0	0.01	0.01	0.01	8.57453e-17	7.5717e-17	1.0024e-16							10070.3
FALSE	High	AAISGENAGLVR		1	1	64	P19827	Inter-alpha-trypsin inhibitor heavy chain H1 OS=Homo sapiens GN=ITIH1 PE=1 SV=3	0	1157.63	1	0.551	0.917	1.089	0.888629	0.975005	0.967822	25.8	47.6	61.51	5.05262e+06	7.38404e+06	1.04627e+07	9.60561e+06	63.2	44.69	44.25	35.58	660469	1.50913e+06	8.255e+06	5.39163e+06	2.03186e+06	6.66621e+06	7.86707e+06	1.02265e+07	5.64295e+06	9.66675e+06	7.68393e+06	1.55738e+07	1.09137e+07	3.19601e+06	4.69179e+06	7.09584e+06	6.1483e+06	1.2041e+07	1.78847e+07	6.64006e+06	1.04627e+07
FALSE	High	AALTELSLGSAYQAMILGVDSK		1	1	36	P04114	Apolipoprotein B-100 OS=Homo sapiens GN=APOB PE=1 SV=2	0	2238.17	0	3.96	0.431	1.007	0.087942	0.865761	0.936749	136.53	19.96	205.5	549466	59850	139694	138768	99.23	142.16	124.78	41.46	1.32945e+06	2.28377e+06	227097	168649	1.92777e+06		97084.6	27904	2.07099e+06		28709.8		445016		16828.9	1.73927e+06	59850	34927.5		558713
FALSE	High	AALTELSLGSAYQAMILGVDSK	1xOxidation [M15]	1	1	22	P04114	Apolipoprotein B-100 OS=Homo sapiens GN=APOB PE=1 SV=2	0	2254.16	0	4.863	1.872	0.693	0.0512259	0.577745	0.966171	129.92	114.07	53.31	584110	137957	58666.3	84640.3	130.49	138.46	103.5	48.97	597295	2.52688e+06	186613	92295.3	584110		26124.5	88373.3	518137	50525.4	54359.3		1.69269e+06			441236	137957	23083.7		149098
FALSE	High	AAITSYEK		1	1	40	P30273	High affinity immunoglobulin epsilon receptor subunit gamma OS=Homo sapiens GN=FCER1G PE=1 SV=1	0	882.457	0	0.226	0.383	0.566	0.819295	0.883889	0.869095	3.26	6.22	10.72	583708	1.06043e+06	1.49263e+06	2.62501e+06	65.63	38.26	40.39	25.82	489370	1.32338e+06	1.49584e+06	802167	238471	473593	590084	1.13608e+06	338482	1.30463e+06	1.09675e+06	1.00221e+06	1.21829e+06	1.65926e+06	650786	1.02531e+06	597109	1.47061e+06	1.49263e+06	1.59534e+06	2.07352e+06
FALSE	Medium	AALVAQNYINYQQGTPHR		1	1	1	Q9BS40	Latexin OS=Homo sapiens GN=LXN PE=1 SV=2	0	2044.04	0	100			8.57453e-17						89623.5				48.59					62645.9			128219
FALSE	High	AAMEPIVISAK		1	1	35	Q9Y490	Talin-1 OS=Homo sapiens GN=TLN1 PE=1 SV=3	0	1129.63	0	0.058	0.101	0.518	0.00124198	0.0367452	0.815128	0.28	0.58	12.59	475649	867360	4.30345e+06	7.66286e+06	140.8	53.28	58.77	25.1	441623	1.00183e+06	5.30884e+06	512297	155486	195375	332250	1.91158e+06	326386	897936	1.27215e+06	1.29507e+06	837825	708968	412685	944408	474727	3.92262e+06	4.30345e+06	5.19065e+06	7.71699e+06
FALSE	High	AAMEPIVISAK	1xOxidation [M3]	1	1	33	Q9Y490	Talin-1 OS=Homo sapiens GN=TLN1 PE=1 SV=3	0	1145.62	0	0.143	0.137	0.483	0.594672	0.453035	0.762752	2.03	1.1	7.55	402635	321143	1.31536e+06	2.80861e+06	109.66	59.69	52.36	21.41	141398	402635	2.28821e+06	169966				905714		271185	452061	577788	321143	194973		230167		1.31536e+06	1.26059e+06	1.43035e+06	1.81766e+06
FALSE	High	AAMIVNQLSK	1xOxidation [M3]	1	1	9	P14923	Junction plakoglobin OS=Homo sapiens GN=JUP PE=1 SV=3	0	1090.59	0	0.127	1.734	0.01	0.555531	0.820674	1.0024e-16	1.73	48.62		174386	2.3794e+06		1.37224e+06	82.87	44.07			89098.6									3.28431e+06				1.72381e+06
FALSE	High	AAMIVNQLSKK	1xOxidation [M3]	1	1	1	P14923	Junction plakoglobin OS=Homo sapiens GN=JUP PE=1 SV=3	1	1218.69	0	0.01	0.191	0.076	8.57453e-17	0.424639	1.43495e-05		10.02	0.31		43150.2	17220.9	225798		124.42	47.27											170653					10910.7				24379	12164.6
FALSE	High	AAMRETWLSENQR		3	3	2	P11277; Q01082; O15020	Spectrin beta chain, erythrocytic OS=Homo sapiens GN=SPTB PE=1 SV=5 Spectrin beta chain, non-erythrocytic 1 OS=Homo sapiens GN=SPTBN1 PE=1 SV=2 Spectrin beta chain, non-erythrocytic 2 OS=Homo sapiens GN=SPTBN2 PE=1 SV=3	1	1591.76	0	0.01	0.01	0.538	8.57453e-17	7.5717e-17	0.910187			6.91			88831.4	165161			29.55																			106607	51211.4	99687.6	79157.5
FALSE	High	AAMVGMLANFLGFR		1	1	3	P01019	Angiotensinogen OS=Homo sapiens GN=AGT PE=1 SV=1	0	1497.77	0		100			7.5717e-17						109182															109182
FALSE	High	AAMVGMLANFLGFR	1xOxidation [M]	1	1	6	P01019	Angiotensinogen OS=Homo sapiens GN=AGT PE=1 SV=1	0	1513.77	0	100	100		8.57453e-17	7.5717e-17					46100.4	257043			8.54	78.25				46100.4		51992.8	44225.6				137841							479331
FALSE	High	AAMVGMLANFLGFR	2xOxidation [M3; M6]	1	1	3	P01019	Angiotensinogen OS=Homo sapiens GN=AGT PE=1 SV=1	0	1529.76	0	100	100	100	8.57453e-17	7.5717e-17	1.0024e-16				56047.3	113977	45835.8		127.91	60.16	89.79		40441	90067.2	56047.3	127332	42482			147189	128770	100883	49157	30319.3	197433			212886	51350	45835.8	33654.7	167196
FALSE	High	AANALCAGMR	1xCarbamidomethyl [C6]	1	1	6	Q8WWA0	Intelectin-1 OS=Homo sapiens GN=ITLN1 PE=1 SV=1	0	1034.49	0	0.82	0.938	0.62	0.951553	0.922377	0.957185	59.76	23.34	22.46	167958	196937	132262	213362	66.95	21.79	55.52	15.77			228188			68607.8	274927	197426		167656		276319		156057	236133	196450		137729		127011	226866
FALSE	Medium	AANALCAGMR	1xCarbamidomethyl [C6]; 1xOxidation [M9]	1	1	1	Q8WWA0	Intelectin-1 OS=Homo sapiens GN=ITLN1 PE=1 SV=1	0	1050.48	0		100			7.5717e-17						78544.8				49.51										99371.2		50694	150198			62083.1
FALSE	High	AANFENHSGK		1	1	7	P18206	Vinculin OS=Homo sapiens GN=VCL PE=1 SV=4	0	1074.5	0	0.484	0.429	0.46	0.946289	0.903535	0.812678	25.36	11.27	18.67	68171.4	56261	71444.9	155370	129.27	89.37	74.02	34.22			413485	50832.6		12784.5		79779.9	46206.1	235441		32925.3	45722			68504		113991		71444.9
FALSE	High	AANILVGER		1	1	6	P09769	Tyrosine-protein kinase Fgr OS=Homo sapiens GN=FGR PE=1 SV=2	0	942.537	1	0.68	0.529	0.998	0.982501	0.967509	0.953645	18.83	2.5	31.64	326573	287049	469869	542992	34.98		32.49	18.33		326573		278280										287049						371859	593710
FALSE	High	AANPFQQK		1	1	40	Q9C0H2	Protein tweety homolog 3 OS=Homo sapiens GN=TTYH3 PE=1 SV=3	0	903.468	0	0.236	0.308	0.349	0.830519	0.79586	0.406305	4.18	6.18	7.09	622292	1.03935e+06	1.18587e+06	3.39678e+06	61.2	40.33	41.26	43.32	140529	528426	594377	1.01213e+06	651518	1.22389e+06	543848	1.02073e+06	210151	1.42059e+06	833159	978610	1.57338e+06	1.35379e+06	552511	1.05832e+06	1.12443e+06	1.18587e+06	1.72839e+06	1.0098e+06	1.4381e+06
FALSE	High	AANVLLSEHGEVK		1	1	1	Q9Y6E0	Serine/threonine-protein kinase 24 OS=Homo sapiens GN=STK24 PE=1 SV=1	0	1366.73	0
FALSE	High	AAPEASGTPSSDAVSR		1	1	2	P31146	Coronin-1A OS=Homo sapiens GN=CORO1A PE=1 SV=4	0	1502.71	0
FALSE	High	AAPEASGTPSSDAVSRLEEEMR		1	1	9	P31146	Coronin-1A OS=Homo sapiens GN=CORO1A PE=1 SV=4	1	2290.06	0	0.623	0.892	0.839	0.97702	0.956394	0.985766	13.59	31.21	33.79	65174.2	93944.8	85095.3	104684	29.71	14.57	36.13	32.17		54651.1	95757.1	65174.2				104177			84717.3							60776.5	87921.4	139791	82360
FALSE	High	AAPGQEPPEHMAELQR		1	1	68	O00391	Sulfhydryl oxidase 1 OS=Homo sapiens GN=QSOX1 PE=1 SV=3	0	1760.84	0	0.346	0.303	0.745	0.946646	0.853874	0.958849	12.43	5.46	41.35	682390	663765	969957	2.28575e+06	72.8	40.72	57.21	46.45	163971		695293	456808		51902.6	971709	666560	493427	687184	660981	1.10605e+06	699247	315041	288635	953167	472736	969957	2.59512e+06	925611	1.94326e+06
FALSE	High	AAPGQEPPEHMAELQR	1xOxidation [M11]	1	1	31	O00391	Sulfhydryl oxidase 1 OS=Homo sapiens GN=QSOX1 PE=1 SV=3	0	1776.83	0	0.507	0.637	0.869	0.996908	0.997801	0.970487	19.35	30.05	46.79	140644	163029	258075	326484	54.07	43.6	47.83	54.35	74012.6	55689.6	205002	132880			131303	282988	116933	215528	226787	324836	169476	96842.1	106575	156828	115084	216732	401769	258075	402381
FALSE	High	AAPLQGMLPGLLAPLR		1	1	19	P12111	Collagen alpha-3(VI) chain OS=Homo sapiens GN=COL6A3 PE=1 SV=5	0	1617.95	0	7.571	2.925	4.406	0.00275204	0.383405	0.00632676	87.99	69.81	103.19	101147	39072.3	58859.1	13360.1	89.33	94.35	93.61			100836	21450.1	347943			101460	29280.4	181493	35334.9	43205	12069.9				111688		17892.4		163004
FALSE	High	AAPLQGMLPGLLAPLR	1xOxidation [M7]	1	1	19	P12111	Collagen alpha-3(VI) chain OS=Homo sapiens GN=COL6A3 PE=1 SV=5	0	1633.95	0	1.568	2.481	1.899	0.762526	0.369227	0.42363	90.14	92.58	91.98	81981.5	90227.2	83229.3	44766.8	50.37	37.24	31.65	72.87			80649	108395			68121.6	176905	69723.1	93195.4	82211.4	110298	87353.6					116747	83229.3	61933.5
FALSE	High	AAPSVTLFPPSSEELQANK		2	4	885	A0M8Q6; P0DOY2	Immunoglobulin lambda constant 7 OS=Homo sapiens GN=IGLC7 PE=1 SV=3 Immunoglobulin lambda constant 2 OS=Homo sapiens GN=IGLC2 PE=1 SV=1	0	1986.02	0	1.356	0.644	0.847	0.889069	0.906072	0.985324	71.92	24.02	48.94	9.61219e+06	4.44568e+06	5.38397e+06	6.35922e+06	71.7	47.74	51.38	45.57	1.97213e+07	2.98375e+07	1.06035e+07	1.00232e+07	6.17172e+06	8.07127e+06	3.68991e+06	2.00474e+06	9.17236e+06	3.37014e+06	2.57562e+06	7.62615e+06	4.62694e+06	3.17992e+06	5.75671e+06	4.27971e+06	4.61808e+06	1.12501e+07	5.38397e+06	5.04225e+06	7.94773e+06
FALSE	High	AAQASDLEK		1	1	15	P37837	Transaldolase OS=Homo sapiens GN=TALDO1 PE=1 SV=2	0	932.468	0	0.248	0.535	0.817	0.582088	0.960002	0.989863	4.34	8.04	25.22	52895.4	112738	170798	209161	89.74	27.33	50.98	14.37	35815.7	66201.3	225251	67664.2	20117.7	19382.3	68345.3	117232	58348.1	98795.9	149346	123039	120651	112738	68017.5	91362.1		186951	170798	148585	267743
FALSE	High	AAQEEYVK		1	1	31	P04075	Fructose-bisphosphate aldolase A OS=Homo sapiens GN=ALDOA PE=1 SV=2	0	937.463	2	0.517	0.627	0.978	0.999953	0.996435	0.961961	19.65	29.39	25.05	421535	505476	790585	787625	74.06	57.79	55.55	12.91	961992	360957	1.36669e+06	507756	86932.7	1.02568e+06	155745	984176	219515	712355	698446	878438	535474	477158	255607	244253	139424	1.34896e+06	790585	671972	811622
FALSE	High	AAQEEYVKR		1	1	49	P04075	Fructose-bisphosphate aldolase A OS=Homo sapiens GN=ALDOA PE=1 SV=2	1	1093.56	0	0.163	0.385	0.722	0.63344	0.871482	0.950623	2.49	8	14.42	474426	1.15263e+06	1.99859e+06	2.91282e+06	100.15	44.73	47.13	16.82	485205	880607	2.78565e+06	1.19061e+06	171948	199700	463886	1.65322e+06	504231	1.37143e+06	1.30568e+06	1.08248e+06	1.41472e+06	1.22732e+06	597253	771084	272962	2.27143e+06	1.99859e+06	1.81943e+06	2.48771e+06
FALSE	Medium	AAQFLR		1	2	35	Q7L576	Cytoplasmic FMR1-interacting protein 1 OS=Homo sapiens GN=CYFIP1 PE=1 SV=1	0	705.404	1	0.192	0.311	0.612	0.778662	0.873351	0.945946	1.72	6.66	18.71	150646	242410	537084	838222	54.9	55.68	38.13	24.85	138429	137662	480840	230932	136108	159603	234563	445358	147933	586862	521404	409255	276553	106642	198849	212483	160691	537084	677371	471855	732830
FALSE	High	AAQLQGLGR		1	1	1	P43353	Aldehyde dehydrogenase family 3 member B1 OS=Homo sapiens GN=ALDH3B1 PE=1 SV=1	0	913.521	0	1.01	0.01	0.492	0.888867	7.5717e-17	0.858026	76.51		2.09	125272		61016.6	124067	70.1		54.52	2.2		91349.8	171791		279393													61016.6		57451	140775
FALSE	High	AAQVTIQSSGTFSSK		1	1	104	P01023	Alpha-2-macroglobulin OS=Homo sapiens GN=A2M PE=1 SV=3	0	1511.77	0	1.244	2.369	0.761	0.877777	0.728659	0.989863	96.52	91.61	60.02	1.42411e+06	3.12665e+06	778107	1.09294e+06	69.71	64.59	68.89	79.24	1.35982e+06	3.28504e+06	4.46887e+06	2.44778e+06	1.16957e+06	438756	411792	2.87067e+06	3.40546e+06	3.62043e+06	1.18403e+06	2.57992e+06	8.07002e+06	713381	1.95504e+06	6.03932e+06	3.87677e+06	2.03555e+06	778107	2.26307e+06	352678
FALSE	High	AASAAQRELVAQGK		1	1	1	Q9Y490	Talin-1 OS=Homo sapiens GN=TLN1 PE=1 SV=3	1	1399.77	0	0.692	1.166	1.134	0.978055	0.869477	0.920242	15.22	50.83	28.15	383513	666288	634214	536110	35.36	38.75	28.33	14.55	276803	323438	649240	471268	285444	428844	391579	843078	275930	847452	1.09532e+06	900146	741891	364538	478749	598389	548635	634214	869039	512096	690988
FALSE	High	AASDIAMTELPPTHPIR		1	1	5	P62258	14-3-3 protein epsilon OS=Homo sapiens GN=YWHAE PE=1 SV=1	0	1819.94	0
FALSE	High	AASGFNAMEDAQTLR		1	1	34	P09525	Annexin A4 OS=Homo sapiens GN=ANXA4 PE=1 SV=4	0	1581.73	0	0.393	0.616	0.612	0.978211	0.992606	0.957335	14.69	33.33	32.23	227542	343923	290140	474158	117.42	76.59	46.06	79.59	124233	227542	197503	250445		74799.8	227907	273833	174274	1.19042e+06	292910	429056	669688	403820	185887	446961	95575.7	587071	589576	277426	290140
FALSE	High	AASGFNAMEDAQTLR	1xOxidation [M8]	1	1	9	P09525	Annexin A4 OS=Homo sapiens GN=ANXA4 PE=1 SV=4	0	1597.73	0	0.603	0.769	0.638	0.985697	0.972424	0.959346	29.95	47.2	28.47	68480.5	125190	120334	135230	103.55	91.37	57.36	68.79		64707.1	116998				54851.5	125190	64743.9	555708	98405.2	150069	257949	103963	45957.6	139009		199306	177892	81399.4	49401.7
FALSE	High	AASGFNAMEDAQTLRK		1	1	35	P09525	Annexin A4 OS=Homo sapiens GN=ANXA4 PE=1 SV=4	1	1709.83	0	0.406	0.57	0.547	0.978025	0.988039	0.919387	19.56	33.31	27.05	385261	502171	394794	763841	115.35	92.46	53.43	82.97	73532.1	386555	642039	362966			383972	600528	304738	2.37896e+06	407825	748254	1.52058e+06	419923	252510	744951	125130	914293	1.01399e+06	350799	374985
FALSE	High	AASGFNAMEDAQTLRK	1xOxidation [M8]	1	1	18	P09525	Annexin A4 OS=Homo sapiens GN=ANXA4 PE=1 SV=4	1	1725.82	0	0.794	1.023	0.597	0.946646	0.899051	0.949177	58.7	89.31	30.51	210384	310230	269885	419700	94.22	83.44	63.19	62.29			210384					310230	161048	1.32181e+06	254974	369156	662903			293492		403161	435869	180668
FALSE	High	AASGTQNNVLR		1	1	47	P10643	Complement component C7 OS=Homo sapiens GN=C7 PE=1 SV=2	0	1130.59	0	1.069	0.811	1.336	0.966063	0.962636	0.920242	76.06	26.79	19.08	7.66199e+06	5.76025e+06	9.36464e+06	7.16865e+06	75.2	53.33	14.93	11.99	1.03767e+07	4.30188e+06	2.96654e+06	7.89576e+06	9.4208e+06	1.45604e+07	3.59262e+06	2.28257e+06	5.91938e+06	5.6054e+06	3.61678e+06	3.78544e+06	5.40734e+06	1.39626e+07	6.32452e+06	7.15112e+06	1.02273e+07	1.02486e+07	9.36464e+06	8.29708e+06	9.28414e+06
FALSE	High	AASGTQNNVLRGEPFIR		1	1	62	P10643	Complement component C7 OS=Homo sapiens GN=C7 PE=1 SV=2	1	1829.96	0	1.277	1.226	1.455	0.902239	0.907996	0.891405	77.62	39.17	39.68	1.81762e+06	1.82375e+06	1.93641e+06	1.59525e+06	61.62	43.04	36.63	24.86	4.71667e+06	1.45932e+06	1.16634e+06	3.62298e+06	1.9722e+06	4.00684e+06	1.16468e+06	1.95014e+06	1.72363e+06	3.88646e+06	1.84257e+06	1.96235e+06	3.87214e+06	1.80513e+06	1.53074e+06	1.46023e+06	1.50133e+06	3.70071e+06	2.32619e+06	1.64098e+06	1.79037e+06
FALSE	High	AASGTTGTYQEWK		1	1	46	P04114	Apolipoprotein B-100 OS=Homo sapiens GN=APOB PE=1 SV=2	0	1399.65	0	1.143	1.467	1.526	0.900105	0.82251	0.864351	79.33	79.74	60.98	1.58925e+06	1.69709e+06	2.06591e+06	1.31689e+06	110.09	89.14	33.1	52.73	1.16484e+06	2.62401e+06	1.69405e+06	1.06304e+06	9.70012e+06	551702	1.79525e+06	1.14418e+06	2.45504e+06	988507	1.9763e+06	1.45734e+06	833206	1.12577e+06	4.0727e+06	4.08026e+06	8.4841e+06	1.41054e+06	2.00918e+06	2.06591e+06	2.7593e+06
FALSE	High	AASGTTGTYQEWKDK		1	1	77	P04114	Apolipoprotein B-100 OS=Homo sapiens GN=APOB PE=1 SV=2	1	1642.77	0	1.002	1.533	1.268	0.982501	0.883789	0.93621	57.77	37.68	33.4	1.56603e+07	2.20353e+07	1.53823e+07	1.13218e+07	32.61	21.42	28.13	26.03	9.8595e+06	6.82405e+06	1.59625e+07	9.58209e+06	1.73353e+07	8.18567e+06	1.64315e+07	1.66335e+07	2.27065e+07	2.30988e+07	2.50384e+07	1.28688e+07	1.82919e+07	1.48115e+07	2.31508e+07	2.13839e+07	2.49822e+07	1.30431e+07	1.19523e+07	2.01627e+07	1.53823e+07
FALSE	High	AASLEYDYETIR		1	1	1	Q96N66	Lysophospholipid acyltransferase 7 OS=Homo sapiens GN=MBOAT7 PE=1 SV=2	0	1430.68	0
FALSE	High	AASILSDGDIGVDISLTGDPVITASYLESHHK		1	1	13	P11597	Cholesteryl ester transfer protein OS=Homo sapiens GN=CETP PE=1 SV=2	0	3281.65	0	100	100		8.57453e-17	7.5717e-17					7.65927e+06	629346				46.38											739439				629346			259024
FALSE	High	AASNLRDNYR		1	1	24	P30101	Protein disulfide-isomerase A3 OS=Homo sapiens GN=PDIA3 PE=1 SV=4	1	1179.59	0	0.43	0.521	0.8	0.978055	0.977098	0.992907	16.77	16.25	38.04	143031	186502	273481	318574	74.19	43.3	46.01	37.86	75428.4	355919	362900	136924	149410	57789.4	229283	310995	96556.9	314721	208327	133778	252141	211076	151643	166963	73796	427720	291998	252963	273481
FALSE	High	AASSAAQGAFQGN		1	1	20	O15127	Secretory carrier-associated membrane protein 2 OS=Homo sapiens GN=SCAMP2 PE=1 SV=2	0	1179.54	0	0.6	0.657	1.158	0.998178	0.999485	0.893544	26.3	27.28	57.22	147488	164666	277539	213680	65.19	31.45	26.56	49.25	56272.2	262723	168296	86925.4			129253	149743		220767	168786	201483	248841	160647		113916	89950.2	363554	277539	196686	313782
FALSE	Medium	AASSLLANLWQYNK		1	1	2	Q9Y446	Plakophilin-3 OS=Homo sapiens GN=PKP3 PE=1 SV=1	0	1578.83	0
FALSE	High	AATALKDVVK		1	1	4	Q15084	Protein disulfide-isomerase A6 OS=Homo sapiens GN=PDIA6 PE=1 SV=1	1	1015.61	0	0.407	0.309	0.635	0.861177	0.700427	0.958139	12.19	6.7	22.84	66522.6	56934.6	100402	122973	64.29	33.58	29.01	50.28	30617.3	87995.3	69973.6			24083.4	63241.9	44316.8	23806.4	62324.7	33630.8	56934.6	62581.1	69432.6				83599.7	107941	100402	115620
FALSE	High	AATGECTATVGK	1xCarbamidomethyl [C6]	1	1	15	P01042	Kininogen-1 OS=Homo sapiens GN=KNG1 PE=1 SV=2	0	1165.55	0	1.054	0.956	0.59	0.857563	0.928641	0.945946	74.8	65.61	22.35	269105	218643	160776	272375	39.78	34.71	14.96	63.5	211423	295342		209517		245199	310764		194011	190836	246401		394385		184384		346125	178791		144576
FALSE	High	AATGECTATVGKR	1xCarbamidomethyl [C6]	1	1	21	P01042	Kininogen-1 OS=Homo sapiens GN=KNG1 PE=1 SV=2	1	1321.65	0	1.504	1.126	0.838	0.678201	0.891395	0.982447	73.2	93.63	44	249800	196485	132626	158299	40.41	65.76	32.24	57.21				249800			216636		178214	290626				17152.2	216628			212284	99163.5	108130	166268
FALSE	Medium	AATITATSPGALWGLDR		1	1	1	P31323	cAMP-dependent protein kinase type II-beta regulatory subunit OS=Homo sapiens GN=PRKAR2B PE=1 SV=3	0	1700.9	0
FALSE	High	AATVGSLAGQPLQER		1	1	2713	P02649	Apolipoprotein E OS=Homo sapiens GN=APOE PE=1 SV=1	0	1497.8	0	0.809	1.375	1.02	0.985697	0.922249	0.985096	26.88	35.02	32.25	4.54392e+08	7.67874e+08	5.51116e+08	5.77001e+08	35.76	29.8	37.06	22.2	4.50774e+08	2.57331e+08	6.08973e+08	4.38972e+08	1.8371e+08	4.0684e+08	4.5804e+08	7.3383e+08	8.81422e+08	9.95309e+08	1.30063e+09	7.07723e+08	1.0257e+09	4.16188e+08	6.66528e+08	6.69372e+08	8.03496e+08	5.10753e+08	5.51116e+08	6.71009e+08	4.61438e+08
FALSE	High	AATVGSLAGQPLQERAQAWGER		1	1	3	P02649	Apolipoprotein E OS=Homo sapiens GN=APOE PE=1 SV=1	1	2296.18	0	100	100	100	8.57453e-17	7.5717e-17	1.0024e-16				50157	178722	62998.5			26.57						50157						178722	171215		269827					62998.5
FALSE	High	AAVATFLQSVQVPEFTPK		1	1	11	P22314	Ubiquitin-like modifier-activating enzyme 1 OS=Homo sapiens GN=UBA1 PE=1 SV=3	0	1933.04	0	0.289	0.222	0.485	0.719387	0.55707	0.858026	5.04	5.1	10.79	63754	49059.5	106943	220643	57.02	88.11	47.23	18.95			63754	23106.9				23643					101799					75564.6		151352
FALSE	Medium	AAVENLPTFLVELSR		1	1	2	Q14974	Importin subunit beta-1 OS=Homo sapiens GN=KPNB1 PE=1 SV=2	0	1658.91	0	0.532	0.669	1.566	0.766242	0.902708	0.711731	0	0	0	18378.7	23128.1	54111.9	34564.6							18378.7							23128.1										54111.9
FALSE	High	AAVGQEEIQLR		1	1	4	P02549	Spectrin alpha chain, erythrocytic 1 OS=Homo sapiens GN=SPTA1 PE=1 SV=5	0	1213.65	0
FALSE	High	AAVGRPLDKHEGALETLLR		1	1	4	Q8WUM4	Programmed cell death 6-interacting protein OS=Homo sapiens GN=PDCD6IP PE=1 SV=1	1	2046.15	0	1.19	0.01	0.667	0.911055	7.5717e-17	0.959512	90.07		25.54	92067		59970.8	77389.6	77.23		52.27	46.35			92067		27091.3															88396.2
FALSE	High	AAVHLEGK		1	1	36	P18206	Vinculin OS=Homo sapiens GN=VCL PE=1 SV=4	0	824.462	0	0.146	0.38	0.739	0.60191	0.916059	0.980784	1.92	8.48	23.52	155018	431669	915427	1.08433e+06	113.32	47.16	51.31	17.33	189179	327590	1.25463e+06	479315	56868.3	77082.3	127026	777456	226825	645756	449936	537608	414144	484940	166256	380035	171652	966803	587461	915427	1.03378e+06
FALSE	Medium	AAVPDAVGK		2	3	4	P50993; P05023	Sodium/potassium-transporting ATPase subunit alpha-2 OS=Homo sapiens GN=ATP1A2 PE=1 SV=1 Sodium/potassium-transporting ATPase subunit alpha-1 OS=Homo sapiens GN=ATP1A1 PE=1 SV=1	0	827.462	0	0.565	0.585	0.627	0.989893	0.996373	0.96033	13.34	12.62	9.05	124174	131327	147255	238853	61.31	38.52	18.36	13.73	126778	362700	168694	115528	297681	57498.1	79548.9	72385.5	88545.6	101216	161393	156049	111749	127679	135080	260326	160353	128998	157255	147255	186845
FALSE	High	AAVPSGASTGIYEALELR		3	3	22	P13929; P09104; P06733	Beta-enolase OS=Homo sapiens GN=ENO3 PE=1 SV=5 Gamma-enolase OS=Homo sapiens GN=ENO2 PE=1 SV=3 Alpha-enolase OS=Homo sapiens GN=ENO1 PE=1 SV=2	0	1804.94	0	0.548	0.328	0.456	0.98702	0.808102	0.827376	24.95	9.25	19.32	149842	69184.7	122705	223464	68.04	88.15	75.43	72.64	149842	338421	93965.3	256284	159026	89687.6		48348.6	139043	54292.2	51961	88162.3	258093		42423.4	341441			135169	302139	111391
FALSE	High	AAVPSGASTGIYEALELRDNDKTR		1	1	35	P06733	Alpha-enolase OS=Homo sapiens GN=ENO1 PE=1 SV=2	2	2534.28	0	0.847	0.737	0.843	0.946289	0.977825	0.982447	67.6	52.97	65.21	494285	425318	417109	346758	69.93	73.33	68.01	85.38	420953	634488	1.3018e+06	1.00814e+06	104379	228662	580392	1.00105e+06	479695	676345	306495	243147	1.31355e+06	377106	137222	666349	109754	938637	206064	1.09672e+06	292222
FALSE	High	AAVYHHFISDGVR		1	1	265	P01024	Complement C3 OS=Homo sapiens GN=C3 PE=1 SV=2	0	1471.74	1	0.794	0.669	1.361	0.982501	0.882415	0.91448	22.07	12.92	22.43	2.13128e+07	1.86299e+07	3.71477e+07	2.80114e+07	53.36	22.3	18.89	21.36	3.17982e+07	2.28378e+07	2.11499e+07	1.70337e+07	1.85014e+07	2.06017e+07	2.1477e+07	1.56581e+07	1.90426e+07	1.45008e+07	1.19485e+07	1.71598e+07	1.88201e+07	1.96053e+07	1.84416e+07	2.63963e+07	2.29362e+07	3.37729e+07	3.71477e+07	3.19362e+07	4.38873e+07
FALSE	High	AAVYHHFISDGVRK		1	1	478	P01024	Complement C3 OS=Homo sapiens GN=C3 PE=1 SV=2	1	1599.84	0	0.832	0.763	1.381	0.989893	0.928036	0.910187	31.75	14.33	26.11	5.23755e+07	4.69989e+07	8.73514e+07	6.29511e+07	35.44	23.48	22.18	13.12	7.64713e+07	3.46638e+07	5.52042e+07	4.96918e+07	2.65835e+07	3.88887e+07	7.14581e+07	4.36137e+07	5.38425e+07	3.99675e+07	2.64833e+07	4.93861e+07	5.40378e+07	4.4727e+07	6.21914e+07	5.59216e+07	3.38747e+07	9.6491e+07	7.16248e+07	6.18538e+07	8.73514e+07
FALSE	High	AAYDIEVNTR		1	1	9	O75955	Flotillin-1 OS=Homo sapiens GN=FLOT1 PE=1 SV=3	0	1151.57	0	0.41	0.31	0.79	0.936817	0.843166	0.992957	15.94	7.12	48.86	128780	97854.5	196004	239689	170.33	50.08	14.61	62.57	57231.7	172387	128780		49007.7		122899			97614	178467	64124.6		140531	35940	98095.7		147283	197275	209405	194741
FALSE	High	AAYDVSSFSFFQR		1	1	7	O15498	Synaptobrevin homolog YKT6 OS=Homo sapiens GN=YKT6 PE=1 SV=1	0	1524.71	0	1.289	1.158	0.882	0.908251	0.940441	0.992907	86.01	25.21	52.56	55192.9	58749.8	42868.8	50752.7	82.24		51.97	33.57			28817.7				96762.7		58749.8									47283.1	38866.7	84451.5	25013.5
FALSE	High	AAYEVTR		1	1	31	Q15833	Syntaxin-binding protein 2 OS=Homo sapiens GN=STXBP2 PE=1 SV=2	0	809.415	0	0.326	0.312	0.63	0.941229	0.863529	0.958139	9.35	3.26	15.94	243229	237191	481197	750648	72	39.51	52.29	15.5	110084	278073	621711	212752			79845.6	293981	82629.5	281045	226701	238067	236319	244252	101276	244620	89609.3	310620	481197	491828	587491
FALSE	High	AAYFGIYDTAK		1	1	3	P05141	ADP/ATP translocase 2 OS=Homo sapiens GN=SLC25A5 PE=1 SV=7	0	1219.6	0	0.49	0.642	1.167	0.94581	0.999934	0.881013	10.38	26.08	58.45	80428.3	98206.3	162648	139396	24.3	78.86	73.54	31.09		72444.7		52480.5			93626.9	322000			49593	78485	122883	142667			56817.3	75724.2	153671	172149	426730
FALSE	Medium	AAYGLSALLGDLGGQMGLFIGASILTLLEILDYIYEVSWDR	1xOxidation [M16]	1	1	1	Q96FT7	Acid-sensing ion channel 4 OS=Homo sapiens GN=ASIC4 PE=1 SV=2	0	4433.3	0
FALSE	Medium	AAYLQETGKPLDETLK		1	1	2	P04083	Annexin A1 OS=Homo sapiens GN=ANXA1 PE=1 SV=2	0	1776.94	0	1.017	0.615	0.01	0.911055	0.988039	1.0024e-16	32.52	10.03		191402	109314		177617	19.62			33.1		220092	166452					109314
FALSE	High	AAYLQETGKPLDETLKK		1	1	34	P04083	Annexin A1 OS=Homo sapiens GN=ANXA1 PE=1 SV=2	1	1905.03	0	0.239	0.263	0.72	0.853659	0.816766	0.982447	4.61	5.76	24.78	262974	312280	636224	883510	78.23	64.34	35.93	48.66	224235	903115	311927	141272	68862.7	132438	308406	177763	84254	100344	713975	398436	415922	342901	198510	312280		464066	636224	703495	1.12687e+06
FALSE	Medium	AAYNLVR		1	1	2	Q14019	Coactosin-like protein OS=Homo sapiens GN=COTL1 PE=1 SV=3	0	806.452	0	0.357	0.363	0.79	0.823609	0.799755	0.998143	9.75	8.21	52.79	35982.1	46012	80995.2	140510	53.45	66.04	66.65	50.69	28358	80303.3		59874.6	16648		24242.7	46012	24793.6	53427.8		39596.6		144830	44158.3	66305.2			47481.4	80995.2	178888
FALSE	High	ACEPGVDYVYK	1xCarbamidomethyl [C2]	1	1	20	P01024	Complement C3 OS=Homo sapiens GN=C3 PE=1 SV=2	0	1300.59	0	0.881	0.794	1.415	0.942108	0.957748	0.820232	29.86	15.49	18.18	449908	387837	739084	538636	36.07	20.46	35.4	12.08	669613	418237	401281	302231	305547	883002	453681	311427	386433	318918	497616	389247	373961	355805	523592	471359	546436	739084	766129	658343	719352
FALSE	High	ADAAPDEKVLDSGFREIENK		1	1	1	P01833	Polymeric immunoglobulin receptor OS=Homo sapiens GN=PIGR PE=1 SV=4	2	2204.08	0	0.275	0.383	0.312	0.385007	0.793577	0.329483	3.2	3.83	2.37	29081.8	40498.5	32962.2	105646	110.11	22.07	22.95		118958	21245.8	20361.3	33591.8	15883.6		31044.4	43681.7	27386	47611		40498.5	31652.1					38827.2	27983.1
FALSE	High	ADAEAWYQTK		1	1	4	Q9NSB2	Keratin, type II cuticular Hb4 OS=Homo sapiens GN=KRT84 PE=2 SV=2	0	1182.54	0	0.233	0.958	0.01	0.586703	0.919622	1.0024e-16	0	100.98		59339.6	243757		254519		84.31												484621				122606
FALSE	High	ADAEGESDLENSR		1	1	20	Q9Y490	Talin-1 OS=Homo sapiens GN=TLN1 PE=1 SV=3	0	1392.59	0	0.249	0.143	0.386	0.870324	0.401387	0.715419	5.49	1.12	12.83	153944	90842.3	260422	674299	68	44.91	64.69	32.07		84541.1	323711	74540.7				88397.2	37217.3		80548.8	93355		158745		148794		149827	260422	401246	486307
FALSE	High	ADAEGESDLENSRK		1	1	49	Q9Y490	Talin-1 OS=Homo sapiens GN=TLN1 PE=1 SV=3	1	1520.68	0	0.102	0.192	0.423	0.407531	0.645961	0.638632	0.96	2.87	19.41	287470	586839	1.0196e+06	2.56211e+06	119.6	55.09	71.85	36.58	165144	477194	2.5002e+06	598364		155844	173177	1.00432e+06	282352	623433	877752	675631	552392	776503	114560	323759	215730	762218	1.0196e+06	2.16496e+06	2.17361e+06
FALSE	High	ADDGRPFPQVIK		1	1	51	P04075	Fructose-bisphosphate aldolase A OS=Homo sapiens GN=ALDOA PE=1 SV=2	0	1342.71	0	0.138	0.267	0.714	0.634981	0.817063	0.946057	1.3	3.28	12.42	327616	623116	1.66976e+06	2.32338e+06	96	31.75	48.45	11.5	291096	503511	1.94132e+06	825816	145756	303232	353961	619533	337622	550682	639111	894533	626720	836402	415254	821957	392196	1.52257e+06	1.66976e+06	1.79275e+06	2.44078e+06
FALSE	High	ADDKETCFAEEGKK	1xCarbamidomethyl [C7]	1	1	1	P02768	Serum albumin OS=Homo sapiens GN=ALB PE=1 SV=2	2	1627.73	0	100	100		8.57453e-17	7.5717e-17					86621.8	34516.8			40.69	68.4			40757.7		96919.7	77418.2			105634	42952.4	21894.2	91130.4	27737.9
FALSE	High	ADDIQKR		1	1	10	Q01082	Spectrin beta chain, non-erythrocytic 1 OS=Homo sapiens GN=SPTBN1 PE=1 SV=2	1	845.448	0	0.499	1.086	0.823	0.996908	0.866985	0.985096	22.8	55.25	30.33	171345	348504	281103	311062	63.04	153.05	31.79	37.38	68322.8	45473.2	338562	82422.8	37188.6	243642	155723	378957	226545	358532	551327	450236	79337.8	238110	338757	208484	3.20434e+06	281103	364097	229204	282638
FALSE	High	ADDYEQVK		1	1	7	P61421	V-type proton ATPase subunit d 1 OS=Homo sapiens GN=ATP6V0D1 PE=1 SV=1	0	967.437	0	1.029	1.394	1.5	0.95702	0.821832	0.690599	85.56	92.35	77.53	79990.1	128407	118519	69451.8	90.9	51.45	54.36	70.36	25219	197754			91248.5		54411.4		90233.7	209735	180205	103885	224888	158718	34760.6		71080.9	91551.5	118519	38597.5	215278
FALSE	High	ADDYEQVKNVADYYPEYK		1	1	23	P61421	V-type proton ATPase subunit d 1 OS=Homo sapiens GN=ATP6V0D1 PE=1 SV=1	1	2209.99	0	0.416	0.584	0.639	0.906484	0.971185	0.961961	15.73	24.38	17.63	81215.8	131513	113007	176869	99.02	49.93	42.11	55.63	63487	287349	141777	127344	27656.6	39764	46636.5	143419		193590	127528	135624	142987	63625.9	30542.7	54467.1		228287	126234	113007	103524
FALSE	High	ADFDNTVAIHPTSSEELVTLR		1	1	5	P00390	Glutathione reductase, mitochondrial OS=Homo sapiens GN=GSR PE=1 SV=2	0	2315.15	0	0.84	0.01	0.768	0.942842	7.5717e-17	0.999984	26.89		0	154041		140935	183439	43.51				267994		159079				70438.6													140935
FALSE	High	ADFLEQPVLGFVR		1	1	214	P02730	Band 3 anion transport protein OS=Homo sapiens GN=SLC4A1 PE=1 SV=3	0	1490.8	0	0.466	0.481	0.839	0.828181	0.777938	0.985096	19.84	16.23	61.99	4.32293e+06	4.61047e+06	7.82207e+06	9.14986e+06	84.35	60.02	73.34	42.91	4.47456e+06	8.38466e+06	5.18833e+06	4.08922e+06	1.23192e+06	1.3846e+06	5.53834e+06	5.85501e+06	1.78602e+06	5.95734e+06	4.25475e+06	6.44903e+06	1.051e+07	1.76504e+06	1.56395e+06	4.99592e+06	3.1243e+06	7.82207e+06	8.8475e+06	1.74306e+07	3.02441e+06
FALSE	High	ADGESCSASMMYQEGK	1xCarbamidomethyl [C6]	1	1	37	P01008	Antithrombin-III OS=Homo sapiens GN=SERPINC1 PE=1 SV=1	0	1750.67	0	0.38	0.392	0.921	0.969064	0.920261	0.982447	12.25	7.58	47.61	295322	339989	813794	1.05443e+06	90.56	30.06	32.92	38.46	81500.3	229553	503594	321820	101195	271006	669903	292251	493968	323448	259682	426826	231055	286695	566679	357377	451777	589233	1.18219e+06	1.03246e+06	813794
FALSE	High	ADGESCSASMMYQEGK	1xCarbamidomethyl [C6]; 1xOxidation [M]	1	1	51	P01008	Antithrombin-III OS=Homo sapiens GN=SERPINC1 PE=1 SV=1	0	1766.67	0	0.697	0.49	0.903	0.970579	0.981271	0.968403	50.37	19.69	67.14	152830	179649	414251	458824	100.97	38.32	28.12	69.9		97238.4	227474	93747.1		127047	154536	135852	185913	144755	212110	251544	164167	124240	381030	173597	267339	227853	414251	466110	432706
FALSE	High	ADGESCSASMMYQEGK	1xCarbamidomethyl [C6]; 2xOxidation [M10; M11]	1	1	3	P01008	Antithrombin-III OS=Homo sapiens GN=SERPINC1 PE=1 SV=1	0	1782.66	0	2.152	0.01	0.776	0.272156	7.5717e-17	0.998959	36.79		22.16	215212		77620.2	100014				34.06																				77620.2
FALSE	High	ADGESCSASMMYQEGKFR	1xCarbamidomethyl [C6]	1	1	14	P01008	Antithrombin-III OS=Homo sapiens GN=SERPINC1 PE=1 SV=1	1	2053.84	0	1.486	1.98	1.753	0.777581	0.524434	0.472238	35.25	43.23	59.21	113623	146868	142561	76443.9	39.83	48.91	48.14	18.03			114159				74989.6	366367	122986	234455	146868	222155	135560		99344			204423	234698	84413.3	99419.2
FALSE	High	ADGESCSASMMYQEGKFR	1xCarbamidomethyl [C6]; 1xOxidation [M]	1	1	4	P01008	Antithrombin-III OS=Homo sapiens GN=SERPINC1 PE=1 SV=1	1	2069.84	0	100	100	100	8.57453e-17	7.5717e-17	1.0024e-16				37671.4	70034.2	72334.5		54.9	42.71	11.6				56746.7	25008.2				129948		105332	60811.5	70034.2	43700.1					66625.9	78532.2
FALSE	High	ADGEYWLGLQNMHLLTLK		1	1	2	P55083	Microfibril-associated glycoprotein 4 OS=Homo sapiens GN=MFAP4 PE=1 SV=2	0	2102.07	0	100			8.57453e-17						64187.8									64187.8
FALSE	High	ADGGTQVIDTK		1	1	4	P09622	Dihydrolipoyl dehydrogenase, mitochondrial OS=Homo sapiens GN=DLD PE=1 SV=2	0	1104.55	0	0.79	2.051	1.214	0.989893	0.632096	0.893342	13.97	11.34	35.27	47175.7	122495	72525.2	59727.5	51.92	13.99	41.17		47175.7	40051.9	81235.7		40245.7			122495	88275.1	146911	130439	118840	114065	113122	138427	132722		90868.9		129431	57884.5
FALSE	High	ADGLAVIGVLMK		1	1	51	P00915	Carbonic anhydrase 1 OS=Homo sapiens GN=CA1 PE=1 SV=2	0	1186.69	0	0.291	0.164	0.238	0.939942	0.556955	0.196514	7.16	2.12	4.29	430094	277648	296757	1.50066e+06	76.28	47.73	51.54	50.07	202700	1.09818e+06	377067	720452	387463	185917	553381	413122	173512	385943	458808	322472	351041	170731	116574	239054	96617.3	540075	289089	620373	296757
FALSE	High	ADGLAVIGVLMK	1xOxidation [M11]	1	1	40	P00915	Carbonic anhydrase 1 OS=Homo sapiens GN=CA1 PE=1 SV=2	0	1202.68	0	0.17	0.227	0.331	0.687581	0.733274	0.523092	2.14	5.09	9.95	127489	250299	298446	701859	101.14	51.17	53.17	72.82		330439	158422	113214	127489	112349	100522	362003	36025.4	256611	303173	297339	244142	194204	77426.1			251985	298446	317516	436397
FALSE	High	ADGNQLTLEER		1	1	1	Q6YHK3	CD109 antigen OS=Homo sapiens GN=CD109 PE=1 SV=2	0	1245.61	0
FALSE	High	ADGNQLTLEERR		1	1	4	Q6YHK3	CD109 antigen OS=Homo sapiens GN=CD109 PE=1 SV=2	1	1401.71	0	0.472	0.666	0.815	0.853659	0.955574	0.994876	12.04	25.95	42.22	49861.9	73624.2	82632.8	83958.3	28.68	43.91	56.26	34.57	25251.5	34270.8	56616.8	55308.2					28254.8	75268.5	33903.6		73624.2	99424.9	55956.4	103502		52205	169362	56321.6	121236
FALSE	High	ADGSYAAWLSR		2	2	140	P0C0L4; P0C0L5	Complement C4-A OS=Homo sapiens GN=C4A PE=1 SV=2 Complement C4-B OS=Homo sapiens GN=C4B PE=1 SV=2	0	1196.57	0	1.584	1.664	1.036	0.806854	0.851607	0.982447	63.1	53.41	37.7	1.08416e+07	1.21131e+07	6.64566e+06	6.41195e+06	71.95	40.22	24.83	28.99	1.00215e+07	7.07931e+06	4.74877e+06	1.45463e+07	9.61818e+06	2.16686e+07	3.73871e+07	1.07269e+07	7.99317e+06	1.42539e+07	1.565e+07	1.46424e+07	6.84354e+06	1.36784e+07	1.86705e+07	4.30347e+06	7.78195e+06	7.79982e+06	8.87159e+06	5.24683e+06	6.64566e+06
FALSE	High	ADHTLSSLEPAYSAK		1	1	1	Q5VW32	BRO1 domain-containing protein BROX OS=Homo sapiens GN=BROX PE=1 SV=1	0	1589.78	0	1.033	0.01	0.675	0.955411	7.5717e-17	0.958139	68.11		8.55	84086.7		42999.7	63740.4	70.55			50.5		84086.7		34211.3																42999.7
FALSE	High	ADKDYHFKVDNDENEHQLSLR		1	1	1	P06748	Nucleophosmin OS=Homo sapiens GN=NPM1 PE=1 SV=2	2	2573.2	0	0.609	0.01	2.797	0.989893	7.5717e-17	0.0837338	3.44		9.28	91160.4		418905	149782				8.84					91160.4													418905
FALSE	High	ADKPLSIHPQGIR		1	1	32	P12259	Coagulation factor V OS=Homo sapiens GN=F5 PE=1 SV=4	0	1431.81	0	0.127	0.188	0.341	0.498709	0.549529	0.380411	1.12	2.35	7.87	447920	675618	1.02156e+06	3.14249e+06	82.97	53.35	50.64	33.32	1.44571e+06	211311	264389	540993	50659.7	468095	453657	1.23747e+06	382509	864104	821731	840720	1.20214e+06	555485	256951	236554	443277	1.02156e+06	1.71357e+06	995113	1.85061e+06
FALSE	High	ADIDVSGPK		1	1	6	Q09666	Neuroblast differentiation-associated protein AHNAK OS=Homo sapiens GN=AHNAK PE=1 SV=2	0	901.463	0	0.075	0.179	0.067	0.155962	0.59676	2.74233e-05	0.32	2.16	0	46858.4	112396	42196.6	628868	70.7	99.01			30311.2	33082.8			66370.3			62857.5		525034	112396			622274		61115.2			42196.6
FALSE	High	ADLEAQRDVTYEEAK		1	1	15	P61106	Ras-related protein Rab-14 OS=Homo sapiens GN=RAB14 PE=1 SV=4	1	1737.83	0	0.452	0.287	0.627	0.982501	0.809549	0.961961	10.84	3.09	12.66	153915	81669.8	187486	270695	82.8	38.85	26.61	36.42		208910	153915	102572			80475.7			72919.2			81669.8	152076	58684.6	108094		176078	146020	199633	269598
FALSE	High	ADLEAQVESLK		2	2	3	Q14532; O76013	Keratin, type I cuticular Ha2 OS=Homo sapiens GN=KRT32 PE=2 SV=3 Keratin, type I cuticular Ha6 OS=Homo sapiens GN=KRT36 PE=1 SV=1	0	1202.63	0	0.01	1.826	0.01	8.57453e-17	0.589021	1.0024e-16		0			417941		228872																					417941
FALSE	High	ADLEKLTSLSDR		2	2	15	P0C0L4; P0C0L5	Complement C4-A OS=Homo sapiens GN=C4A PE=1 SV=2 Complement C4-B OS=Homo sapiens GN=C4B PE=1 SV=2	1	1347.71	0	2.07	1.555	0.778	0.31044	0.775132	0.999984	61.87	84.41	32.27	195854	212773	82199	112630	59.38	73.08	64.11	42.82	480899	197620	170589	362707	184205	612927	194103	54348.8	322708	258406	590524	86111.8	66965.5	348832	267654	110893	175198	216781	78576.5	62720.3	85988.5
FALSE	High	ADLEMQIESLKEELAYLKK	1xOxidation [M5]	1	1	1	P02533	Keratin, type I cytoskeletal 14 OS=Homo sapiens GN=KRT14 PE=1 SV=4	2	2267.18	0	100	100		8.57453e-17	7.5717e-17					17405.3	50156.5			10.16					16197			18703.7								50156.5
FALSE	High	ADLEMQIESLTEELAYLKK		1	1	2	P13645	Keratin, type I cytoskeletal 10 OS=Homo sapiens GN=KRT10 PE=1 SV=6	1	2224.14	0	2.298	2.759	0.01	0.528937	0.394329	1.0024e-16	89.37	100.66		74828.4	89846.9		32565.3	117.16	84.61			27848.5	118061			408219				28844.6				89846.9			212018
FALSE	High	ADLEMQIESLTEELAYLKK	1xOxidation [M5]	1	1	7	P13645	Keratin, type I cytoskeletal 10 OS=Homo sapiens GN=KRT10 PE=1 SV=6	1	2240.14	0	5.102	5.684	0.307	0.0481809	0.0279032	0.25099	133.94	63.29	8.59	503661	620449	21618.9	70402.9	58.82	57.1		74.04	519639	503661			793762		29548		199841				620449			801436				21618.9
FALSE	High	ADLFYDVEALDLESPK		1	1	48	P04196	Histidine-rich glycoprotein OS=Homo sapiens GN=HRG PE=1 SV=1	0	1824.89	0	0.664	1.143	0.709	0.988596	0.89236	0.98992	47.01	113.38	61.46	106078	107892	102137	285446	92.26	85.36	88.56	82	70683	106078	252581	208219	47644.9		154916	107892	436692	147823	102408	97193.6	326379		25375.7	446916	47766.3	180026	27809.5	303651
FALSE	High	ADIGCTPGSGK	1xCarbamidomethyl [C5]	1	1	34	P01024	Complement C3 OS=Homo sapiens GN=C3 PE=1 SV=2	0	1062.49	0	0.851	0.755	1.309	0.925947	0.949654	0.829143	24.31	23.5	25.71	266390	250729	417872	319278	40.97	35.31	49.65	16.6	352339	284599	210328	173182	218175	298566	249346	90649.4	270839	157458	151857	188894	232112	310382	300835	338702	291016	350116	345403	461637	417872
FALSE	High	ADIGCTPGSGKDYAGVFSDAGLTFTSSSGQQTAQR	1xCarbamidomethyl [C5]	1	1	11	P01024	Complement C3 OS=Homo sapiens GN=C3 PE=1 SV=2	1	3537.62	0		100	100		7.5717e-17	1.0024e-16					178521	83781.1														178521											83781.1
FALSE	High	ADIGVAMGIAGSDVSK		1	2	16	P05023	Sodium/potassium-transporting ATPase subunit alpha-1 OS=Homo sapiens GN=ATP1A1 PE=1 SV=1	0	1490.75	0	0.919	0.913	0.763	0.940186	0.930583	0.99886	49.74	69.22	17.83	115680	119731	100078	117995	74.19	62.6	33.15	18.67	115680	327257	120645	84147.4			32256.6		50401	181235	246235	119731	187973	44510.7	34733.7	120722	78437.9	105645	100078	108635	41974.6
FALSE	High	ADIGVAMGIAGSDVSK	1xOxidation [M7]	1	2	2	P05023	Sodium/potassium-transporting ATPase subunit alpha-1 OS=Homo sapiens GN=ATP1A1 PE=1 SV=1	0	1506.75	0	0.489	1.051	0.662	0.917802	0.922324	0.962981	4.05	57.1	18.42	52742.7	88604.1	58386.7	111701	98.7	48.01	28.81	39.23	54865.3	262201	48763.3	51088.3		50593.7		74288.5		127158	207379	105678	117964	52452.5	68411.6	72676.4		60251.4	50194.7	56579.7	92062.3
FALSE	High	ADIKEMGLSLQWLYSAR		1	1	5	P02786	Transferrin receptor protein 1 OS=Homo sapiens GN=TFRC PE=1 SV=2	1	1981.02	0	100			8.57453e-17						84722.9				151.37				26123.6	1.19893e+06
FALSE	High	ADIKEMGLSLQWLYSAR	1xOxidation [M6]	1	1	5	P02786	Transferrin receptor protein 1 OS=Homo sapiens GN=TFRC PE=1 SV=2	1	1997.02	0	2.143	0.591	0.01	0.582548	0.862726	1.0024e-16	52.14	6.44		104469	26836.8		48751.5	175.8	15.89		11.49	123627	1.38169e+06	34022.5	125029	57296.3				26836.8				26308.7			34612.1
FALSE	High	ADLLLSTQPGREEGSPLELER		1	1	16	P08195	4F2 cell-surface antigen heavy chain OS=Homo sapiens GN=SLC3A2 PE=1 SV=3	1	2310.19	0	2.345	1.431	1.27	0.337361	0.797474	0.815128	62.73	41.68	42.84	279870	170849	150068	119361	121.57	27.49	23.53	41.05	279870	1.61176e+06	161456	319578				172134		281994	169573	137884	158995			180135		144201	150068	216320
FALSE	High	ADLINNLGTIAK		2	4	39	P07900; P08238	Heat shock protein HSP 90-alpha OS=Homo sapiens GN=HSP90AA1 PE=1 SV=5 Heat shock protein HSP 90-beta OS=Homo sapiens GN=HSP90AB1 PE=1 SV=4	0	1242.71	0	0.309	0.485	0.861	0.951767	0.964821	0.992957	7.25	11.03	29.71	410489	663083	1.20713e+06	1.33215e+06	67.78	45.43	39.83	24.25	446618	591450	1.06713e+06	646578	133348	193456	263255	867019	276305	769435	858525	653028	673292	1.29199e+06	239772	631413	487801	963051	1.52112e+06	1.20713e+06	1.40429e+06
FALSE	High	ADLPDQR		1	1	28	O00194	Ras-related protein Rab-27B OS=Homo sapiens GN=RAB27B PE=1 SV=4	0	814.405	0	0.17	0.236	0.493	0.706027	0.7817	0.872023	2.55	2.65	15.31	173349	245844	515048	1.04308e+06	94.86	54.44	57.67	34.18	66734.2	304622	642281	438903	104074	173808	172891	195837	144625	282345	260110	239951	229954	708177	224834	408930	251882	317716	515048	597451	828149
FALSE	High	ADLPDQREVNER		1	1	31	O00194	Ras-related protein Rab-27B OS=Homo sapiens GN=RAB27B PE=1 SV=4	1	1441.7	0	0.313	0.47	0.701	0.917764	0.954334	0.976181	6.39	9.67	14.75	245034	394964	581648	830119	63.29	42.39	29.84	19.69	147039	245034	618118	622913		154556	188148	371148	146431	677584	394964	400806	550305	395313	207787	295012		641460	518162	581648	611524
FALSE	High	ADLQDDTFIGNEPLTPEVR		1	1	2	P20701	Integrin alpha-L OS=Homo sapiens GN=ITGAL PE=1 SV=3	0	2130.03	0	0.01	0.01	0.668	8.57453e-17	7.5717e-17	0.959512			6.76			49736.5	74447.5				14.37																					49736.5
FALSE	High	ADLSGITGAR		1	1	45	P01011	Alpha-1-antichymotrypsin OS=Homo sapiens GN=SERPINA3 PE=1 SV=2	0	960.511	0	0.867	0.736	0.774	0.998311	0.938519	0.964488	20.59	23.56	15.85	5.56952e+06	4.64248e+06	5.40574e+06	6.26683e+06	27.41	39.64	23.58	14.33	5.63748e+06	6.60774e+06	5.50239e+06	7.1768e+06	5.92795e+06	7.37099e+06	4.64567e+06	2.87383e+06	4.20051e+06	4.08193e+06	2.56676e+06	8.85668e+06	3.56315e+06	7.20408e+06	5.13097e+06	6.41663e+06	5.68349e+06	6.83434e+06	3.98161e+06	5.40574e+06	5.83426e+06
FALSE	High	ADLSGMSGAR		1	1	26	P30740	Leukocyte elastase inhibitor OS=Homo sapiens GN=SERPINB1 PE=1 SV=1	0	964.452	0	0.217	0.253	0.546	0.815272	0.804165	0.91743	2.79	2.54	8.01	184768	220363	442104	852062	62.29	36.33	38.83	13.09	75102.9	214562	428838	185573			123263	224536	86036.5		232419	260009	166267	289880	107818	216268		442104	402635	514806	583350
FALSE	High	ADISIIK		1	1	26	O43933	Peroxisome biogenesis factor 1 OS=Homo sapiens GN=PEX1 PE=1 SV=1	0	759.461	0
FALSE	Medium	ADLTALFLPR		1	1	1	Q13045	Protein flightless-1 homolog OS=Homo sapiens GN=FLII PE=1 SV=2	0	1116.64	0	0.901	1.075	0.966	0.990084	0.968401	0.971819	34.36	46.05	70.27	29470.6	40669.6	42384.8	32705.5	38.97	28.09	63.94	29.87	28197	33102.2	30678.2	26574.1	13548.9		28310.6	30299	31533.7	41789.5	49142.5	45332.3	44293.1		17045.2	39579.7		42384.8	82067.5	43204.7	15540.7
FALSE	High	ADLTGISPSPNLYLSK		1	1	1	Q96P63	Serpin B12 OS=Homo sapiens GN=SERPINB12 PE=1 SV=1	0	1675.89	0	2.948	0.811	0.929	0.145338	0.985164	0.970905	31.29	20.56	26.98	181912	50021.5	57304.3	61713.1				29.2					181912							50021.5							57304.3
FALSE	High	ADNFEYSDPVDGSISR		1	1	12	P36871	Phosphoglucomutase-1 OS=Homo sapiens GN=PGM1 PE=1 SV=3	0	1771.78	0	1.217	1.004	0.969	0.807279	0.917297	0.945946	40.2	53.41	27.25	171833	157731	155189	164154	67.42	55.03	26.95	14.27		52586.5					251321				173102	109484	83865.6	361880	143725	229895		209485	107939	165883	145185
FALSE	High	ADPPKTHVTHHPISDHEATLR		8	28	2	P30484; P01889; P30492; P30461; P30487; P30460; Q31610; P30466	HLA class I histocompatibility antigen, B-46 alpha chain OS=Homo sapiens GN=HLA-B PE=1 SV=1 HLA class I histocompatibility antigen, B-7 alpha chain OS=Homo sapiens GN=HLA-B PE=1 SV=3 HLA class I histocompatibility antigen, B-54 alpha chain OS=Homo sapiens GN=HLA-B PE=1 SV=1 HLA class I histocompatibility antigen, B-13 alpha chain OS=Homo sapiens GN=HLA-B PE=1 SV=1 HLA class I histocompatibility a…	1	2359.19	0	0.425	0.848	1.1	0.886706	0.942166	0.910989	13.84	73.29	77.48	53579	106779	188548	125987	28.26		78.5	88.53		65608.7		43755				106779										100851	352504
FALSE	High	ADPPKTHVTHHPVSDHEATLR		1	6	1	P30498	HLA class I histocompatibility antigen, B-78 alpha chain OS=Homo sapiens GN=HLA-B PE=1 SV=1	1	2345.17	0	0.681	0.769	0.01	0.982501	0.994632	1.0024e-16	36.82	0		59850.7	67611.5		87895.1	66.77						99950.1	35839				67611.5
FALSE	High	ADQDSEAMKR		1	1	13	Q9Y490	Talin-1 OS=Homo sapiens GN=TLN1 PE=1 SV=3	1	1150.52	0	0.257	0.153	0.334	0.710037	0.294489	0.496036	5.44	1.61	8.31	57478.5	34004.3	84334.9	267084	78.28	87.97	57.07	39.59			107218									122847	44126.9	21335.4		26203.8		110481	36213.7	64376.6	154981
FALSE	High	ADQIETQQLMR		2	2	38	Q9NZN3; Q9H4M9	EH domain-containing protein 3 OS=Homo sapiens GN=EHD3 PE=1 SV=2 EH domain-containing protein 1 OS=Homo sapiens GN=EHD1 PE=1 SV=2	0	1332.66	0	0.126	0.045	0.283	0.640483	0.0306579	0.322648	1.1	0.06	4.34	201181	71482.3	450673	1.59187e+06	63.46	81.13	80.48	9.95			43639.1			147656	274109	232204	34997	76682.3	71482.3	86006.3	68346.3		24041			613906	450673		39241.5
FALSE	High	ADQIETQQLMR	1xOxidation [M10]	2	2	18	Q9NZN3; Q9H4M9	EH domain-containing protein 3 OS=Homo sapiens GN=EHD3 PE=1 SV=2 EH domain-containing protein 1 OS=Homo sapiens GN=EHD1 PE=1 SV=2	0	1348.65	0	0.275	0.385	0.447	0.874844	0.932736	0.840332	5.52	4.13	14.85	133365	182181	231469	491802	83.69	29.25	63.24	24.72	61974.9	146684	305230	133365			72420.7	196443		234234	174638	190051	133674	228033		170182	76495.6	195515	238472	231469	481159
FALSE	High	ADQVDTQQLMR		1	1	6	Q9H223	EH domain-containing protein 4 OS=Homo sapiens GN=EHD4 PE=1 SV=1	0	1304.63	0	100	100	100	8.57453e-17	7.5717e-17	1.0024e-16				114941	180738	96336.5		63.7	48.94	55.99			92627.7	161853	322435	72044.9	112502	117432	278484	78029.9	268316	278569		270860		101496	110899	121745		193068	96336.5
FALSE	High	ADRDQYELLCLDNTR	1xCarbamidomethyl [C10]	1	1	3	P02787	Serotransferrin OS=Homo sapiens GN=TF PE=1 SV=3	1	1881.88	0	0.857	0.62	1.003	0.989893	0.922545	0.954418	40.38	13.75	15.17	60310.2	40304.5	70564.4	70385.6	60.4	44.05		14.39	37740	123921							38517.1	40304.5				83600.8	28380.2	50466.6				70564.4
FALSE	Medium	ADSEVAQAGK		1	1	4	Q9UPN9	E3 ubiquitin-protein ligase TRIM33 OS=Homo sapiens GN=TRIM33 PE=1 SV=3	0	975.474	0	0.762	0.822	1.117	0.964343	0.950902	0.936749	24.79	24.22	40.18	536027	572851	939572	735918	51.76	49.26	28.67	20.6	550715	521731	423744	490080	749900	1.22655e+06	310643	703831	587458	477949	460581	558608	544750	1.43792e+06	424831	678891	1.27988e+06	599343	989282	590847	939572
FALSE	High	ADSSPVKAGVETTTPSK		1	2	4	P0DOY2	Immunoglobulin lambda constant 2 OS=Homo sapiens GN=IGLC2 PE=1 SV=1	1	1674.85	0	1.174	1.55	0.01	0.8405	0.730051	1.0024e-16	29.84	0		124975	165057		106480	64.96				322603	124975		133342		76064.4							165057
FALSE	High	ADSVVDLLSYNVQGSGETTYDHK		1	1	75	P04114	Apolipoprotein B-100 OS=Homo sapiens GN=APOB PE=1 SV=2	0	2498.17	0	4.507	2.01	1.732	0.357926	0.703031	0.756437	126.15	126.71	119.99	3.23735e+06	1.28533e+06	1.66945e+06	664287	86.07	108.23	113.37	119.16	5.98573e+06	1.38472e+07	3.20668e+06	2.79514e+06	1.04021e+07	312407	3.26832e+06	1.33151e+06	8.96571e+06	1.07344e+06	1.24075e+06	561800	2.98595e+06	671649	690345	9.85848e+06	5.65655e+06	1.66945e+06	916078	8.34114e+06	233051
FALSE	High	ADTAKEVSFDVELPK		1	1	28	Q06033	Inter-alpha-trypsin inhibitor heavy chain H3 OS=Homo sapiens GN=ITIH3 PE=1 SV=2	1	1648.84	0	1.199	0.958	1.306	0.795745	0.903535	0.830751	31.84	35.65	26.62	344106	242380	408346	326403	22.64	30.37	24.72	22.58		218411	321593	478873		410262	418416	232400	195897	228993	329247	388170	466555	299160	234484	250542	222143	379088	485625	262037	439863
FALSE	High	ADTLTDEINFLR		2	3	21	P04259; P02538	Keratin, type II cytoskeletal 6B OS=Homo sapiens GN=KRT6B PE=1 SV=5 Keratin, type II cytoskeletal 6A OS=Homo sapiens GN=KRT6A PE=1 SV=3	0	1407.71	0	1.556	1.226	0.887	0.642953	0.81566	0.964529	91.45	82.3	99.68	381096	300254	217261	244991	110.14	121.46	120.9	1.63	381096	146022	403798	1.59903e+06	1.77582e+06	70849.7		397582	83877.4	1.73841e+06	1.8451e+06	364126	181817	133576	45025.1	247586	469998	934652	217261		31512.1
FALSE	High	ADTLTLEER		1	1	1	Q9UHD8	Septin-9 OS=Homo sapiens GN=SEPT9 PE=1 SV=2	0	1047.53	0	0.48	0.473	0.01	0.972932	0.941184	1.0024e-16	0	0		117022	115384		243799																		115384
FALSE	High	ADTLTLK		1	1	7	Q15019	Septin-2 OS=Homo sapiens GN=SEPT2 PE=1 SV=1	0	761.44	0	0.188	0.228	0.613	0.33497	0.55707	0.955204	2.93	1.93	18.84	35181.8	47073.8	127483	225816	80.07	42.24	45.08	18.53	18876.6	24157.4	103817	51237.4	19128.2			44458.7	31105.1	47073.8		55446.5		102304	41959.9	69305.9		67269.5	111623	145597	210188
FALSE	High	ADTPSLGEGPEK		1	1	38	Q15833	Syntaxin-binding protein 2 OS=Homo sapiens GN=STXBP2 PE=1 SV=2	0	1200.57	0	0.132	0.264	0.504	0.568909	0.821832	0.841303	1.23	2.83	12.25	193535	397751	748387	1.51614e+06	86.47	35.93	52.98	18.62	155605	492855	939325	441226	125586	87810.1	173134	390933	156224	379926	404687	500307	454302	508885	220464	525206	207882	619684	748387	918810	1.34111e+06
FALSE	High	ADTPSLGEGPEKTR		1	1	13	Q15833	Syntaxin-binding protein 2 OS=Homo sapiens GN=STXBP2 PE=1 SV=2	1	1457.72	0	0.312	0.45	0.62	0.822561	0.940441	0.960691	8.22	21.34	37.74	71151.1	171027	199726	223926	87.14	77.4	65.24	51.36	66294.6	76363.4	293765	148814			51829.9	329526	49672.9	259301	171027	171925	306175	34156.3	25734.1	57087.3		309656	204100	104707	199726
FALSE	High	ADVLTTGAGNPVGDKLNVITVGPR		1	1	34	P04040	Catalase OS=Homo sapiens GN=CAT PE=1 SV=3	1	2364.29	0	0.365	0.423	0.904	0.958899	0.938481	0.985096	9.93	16.2	70.92	331306	335339	860195	951786	68.3	67.72	66.72	59.19	201025	471419	312858	524215	350843	41374.4	395532	822969	102920		546217	352982	525891	105063		318577	184736	860195	944392	1.5657e+06	321392
FALSE	High	ADVQAHGEGQEFSITCLVDEEEMKK	1xCarbamidomethyl [C16]	1	1	1	P19827	Inter-alpha-trypsin inhibitor heavy chain H1 OS=Homo sapiens GN=ITIH1 PE=1 SV=3	1	2850.29	0
FALSE	High	ADYDTLSLR		1	1	1	Q9Y446	Plakophilin-3 OS=Homo sapiens GN=PKP3 PE=1 SV=1	0	1053.52	0
FALSE	High	ADYPEGDGNWANYNTFGSAEAATSDDYKNPGYYDIQAK		1	1	1	Q8WWU7	Intelectin-2 OS=Homo sapiens GN=ITLN2 PE=2 SV=1	1	4178.78	0
FALSE	High	AEAAALTETAK		1	1	3	O15439	Multidrug resistance-associated protein 4 OS=Homo sapiens GN=ABCC4 PE=1 SV=3	0	1075.56	0	1.057	0.438	0.389	0.860585	0.916195	0.666636	8.49	0	0	210915	87343.4	77529.4	199510	96.21						198837	972710					87343.4
FALSE	High	AEAAASALADADADLEER		1	1	1	O43633	Charged multivesicular body protein 2a OS=Homo sapiens GN=CHMP2A PE=1 SV=1	0	1788.82	0	100			8.57453e-17						111170
FALSE	High	AEAAASALADADADLEERLK		1	1	2	O43633	Charged multivesicular body protein 2a OS=Homo sapiens GN=CHMP2A PE=1 SV=1	1	2030	0
FALSE	High	AEAEALYQTK		4	6	4	Q86Y46; Q3SY84; P19013; Q8N1N4	Keratin, type II cytoskeletal 73 OS=Homo sapiens GN=KRT73 PE=1 SV=1 Keratin, type II cytoskeletal 71 OS=Homo sapiens GN=KRT71 PE=1 SV=3 Keratin, type II cytoskeletal 4 OS=Homo sapiens GN=KRT4 PE=1 SV=4 Keratin, type II cytoskeletal 78 OS=Homo sapiens GN=KRT78 PE=1 SV=2	0	1123.56	0	0.675	0.521	0.562	0.989893	0.956649	0.920242	5.5	8.48	20.92	97867.1	76894.7	82966.9	147581	130.78	219.59	50.46	4.33	105551	52243.2	97867.1	95496.3	702002			63624.1			4.15662e+06	161666	282454		61520	76894.7	68660.4	82966.9	119946
FALSE	High	AEAESLYQSK		1	1	113	P04264	Keratin, type II cytoskeletal 1 OS=Homo sapiens GN=KRT1 PE=1 SV=6	0	1125.54	3	0.97	1.508	0.515	0.988269	0.888949	0.812678	102.08	107.73	23.93	1.48703e+07	2.23152e+07	6.44046e+06	1.24943e+07	170.7	84.84	79.45	91.02	2.41523e+07	1.58606e+07	2.75991e+07	2.38567e+07	1.91788e+08	1.39418e+07	7.55962e+06	2.245e+07	6.5471e+06	1.74555e+07	3.56732e+07	5.1808e+07	9.35303e+07	1.37452e+07	9.17966e+06	2.21813e+07	3.37311e+07	1.3927e+07	2.53337e+07	3.95675e+06	6.44046e+06
FALSE	High	AEAESLYQSKYEELQITAGR		1	1	31	P04264	Keratin, type II cytoskeletal 1 OS=Homo sapiens GN=KRT1 PE=1 SV=6	1	2286.12	1	3.236	4.735	2.928	0.167063	0.148747	0.0633036	131.58	135.12	124.28	597588	684701	400425	117496	110.84	183.49	48.98	162.16	2.94983e+06	597588	1.08905e+06	1.46532e+06	3.68712e+06	139873	159751	2.01021e+06	349214	966784	684701	1.16794e+06	1.13941e+07		38198.2	683512	298438	400425	618821
FALSE	High	AEAESWYQTK		3	4	2	P04259; P02538; O95678	Keratin, type II cytoskeletal 6B OS=Homo sapiens GN=KRT6B PE=1 SV=5 Keratin, type II cytoskeletal 6A OS=Homo sapiens GN=KRT6A PE=1 SV=3 Keratin, type II cytoskeletal 75 OS=Homo sapiens GN=KRT75 PE=1 SV=2	0	1212.55	0	100	100		8.57453e-17	7.5717e-17					320275	127974				15.59							320275					114561	142956
FALSE	High	AEAESWYR		3	5	7	P78386; O43790; A6NCN2	Keratin, type II cuticular Hb5 OS=Homo sapiens GN=KRT85 PE=1 SV=1 Keratin, type II cuticular Hb6 OS=Homo sapiens GN=KRT86 PE=1 SV=1 Putative keratin-87 protein OS=Homo sapiens GN=KRT87P PE=5 SV=4	0	1011.45	0	0.019	0.019	0.01	0.00793223	0.00107676	1.0024e-16	0.03	0.01		57920.4	56348.2		2.99327e+06	144.36	138.67							57920.4		22281.5			5.25761e+06				3.32903e+06	56348.2	47293.4	44469.9
FALSE	High	AEAGGGWEGSASYK		1	1	12	Q969T9	WW domain-binding protein 2 OS=Homo sapiens GN=WBP2 PE=1 SV=1	0	1369.6	0	0.454	0.447	0.603	0.964143	0.935295	0.948995	16.78	9.12	11.71	120397	125067	148222	231023	94.56	28.9	9.75	40.67		176000	129953	316224	30526	88980.7	111544	86710.8		172940	111181	136614	176787	122922	74714.1	127250		162332	150325	127852	146148
FALSE	Medium	AEAGPEGVAPAPEGEKK		1	1	1	Q9Y4L1	Hypoxia up-regulated protein 1 OS=Homo sapiens GN=HYOU1 PE=1 SV=1	1	1636.82	0
FALSE	High	AEAGVPAEFSIWTR		1	1	41	P21333	Filamin-A OS=Homo sapiens GN=FLNA PE=1 SV=4	0	1533.77	0	0.141	0.328	0.597	0.597855	0.840015	0.899124	2.06	5.77	13.95	402448	1.02875e+06	1.72118e+06	2.75871e+06	106.2	43.58	60.91	20.87	387275	969043	2.66022e+06	1.53367e+06	118045	152030	418215	1.66003e+06	676173	1.42536e+06	1.34083e+06	738604	1.16878e+06	905486	309723	1.17184e+06	518255	1.84457e+06	1.64253e+06	3.33225e+06	1.72118e+06
FALSE	High	AEALPLQR		1	1	40	P23229	Integrin alpha-6 OS=Homo sapiens GN=ITGA6 PE=1 SV=5	0	897.515	0	0.137	0.349	0.6	0.559882	0.823346	0.901077	1.68	8.29	18.14	586439	1.46779e+06	2.64368e+06	3.78225e+06	120.64	52.8	47.46	31.78	276828	565741	2.70687e+06	1.42322e+06	151937	273809	607895	2.05183e+06	427413	2.82159e+06	1.24942e+06	1.35393e+06	1.9036e+06	1.8572e+06	584253	1.59123e+06	587311	2.89683e+06	2.64368e+06	2.30331e+06	2.64943e+06
FALSE	Medium	AEALTEPLNA		1	1	7	Q9NX76	CKLF-like MARVEL transmembrane domain-containing protein 6 OS=Homo sapiens GN=CMTM6 PE=1 SV=1	0	1028.53	0	0.581	0.545	0.577	0.989893	0.983513	0.937334	32.06	10.99	14.76	352778	329070	337825	629431	69.45	36.65	48.5	25.75	214992	618975	855242	352778			134696	329070	110739	503168	412124	396367	323233	317165		376717	176641	399111	337825	337278	581449
FALSE	High	AEAQAQYSAAVAK		1	1	113	Q14624	Inter-alpha-trypsin inhibitor heavy chain H4 OS=Homo sapiens GN=ITIH4 PE=1 SV=4	0	1307.66	0	0.632	0.975	0.843	0.921785	0.990776	0.985096	40.15	91.19	60.36	2.34333e+07	2.3157e+07	1.88149e+07	2.16886e+07	71.21	54.26	26.65	111.03	4.35153e+06	6.84445e+06	1.38974e+07	5.37494e+07	6.2506e+06	4.10667e+07	3.26079e+07	2.30569e+07	1.34278e+07	5.50766e+07	2.32576e+07	3.51802e+07	4.54781e+07	5.87716e+07	2.10723e+07	1.71633e+07	1.6059e+07	2.8692e+07	2.10426e+07	1.40964e+07	1.88149e+07
FALSE	High	AEAQAQYSAAVAKGK		1	1	7	Q14624	Inter-alpha-trypsin inhibitor heavy chain H4 OS=Homo sapiens GN=ITIH4 PE=1 SV=4	1	1492.78	0	0.637	0.989	1.169	0.978055	0.911344	0.887499	14.5	36.68	27.98	171890	261064	294840	252225	48.99	38.2	26.97	16.43	167186	134240	187037	164665	107700	244437	176726	350963	161725	490543	229851	288587	426835	189690	181616	271682	250862	294840	291421	188905	327769
FALSE	High	AEAQVELR		1	1	36	P08514	Integrin alpha-IIb OS=Homo sapiens GN=ITGA2B PE=1 SV=3	0	915.489	0	0.27	0.385	0.592	0.442409	0.693538	0.8937	6.43	5.51	12.35	1.78804e+06	2.5683e+06	4.02913e+06	6.65172e+06	83.04	29.97	40.96	23.58		1.6293e+06	2.8644e+06	1.78804e+06		16369.1			1.28893e+06			3.34789e+06	2.5683e+06	3.42976e+06	2.24997e+06	2.98561e+06	2.04795e+06	3.28594e+06	4.02913e+06	4.68379e+06	5.28286e+06
FALSE	High	AEASQLGHK		1	1	6	Q9Y490	Talin-1 OS=Homo sapiens GN=TLN1 PE=1 SV=3	0	940.485	0	0.4	0.714	0.672	0.881439	0.986126	0.967729	7.83	21.62	25.55	50568.5	68542.3	84958.8	126439		47.86	66.03	44.34			50568.5								68542.3	62177					139948		140931		51216.5
FALSE	High	AEATTLHVAPQGTAMAVSTFR		1	1	41	P07360	Complement component C8 gamma chain OS=Homo sapiens GN=C8G PE=1 SV=3	0	2159.09	0	1.162	0.784	1.32	0.926126	0.96958	0.922917	67.02	42.93	35.03	2.05819e+06	1.32945e+06	2.11257e+06	1.64342e+06	63	59.65	36.78	24.94	2.57183e+06	1.53021e+06	491242	2.67757e+06	2.25649e+06	3.7035e+06	1.1258e+06	458269	1.72492e+06	1.00128e+06	692527	594483	1.22513e+06	3.10375e+06	1.44265e+06	2.03346e+06	2.66492e+06	1.70811e+06	2.11257e+06	2.45032e+06	1.65654e+06
FALSE	High	AEATTLHVAPQGTAMAVSTFR	1xOxidation [M15]	1	1	43	P07360	Complement component C8 gamma chain OS=Homo sapiens GN=C8G PE=1 SV=3	0	2175.09	0	0.928	0.683	1.173	0.925005	0.983545	0.91743	72.55	30.36	28.63	698858	525487	820904	750088	75.84	69.81	25.72	22.94	848260	560260	314763	812384	1.15643e+06	1.34342e+06	240062	209345	585395	544223	246272	260906	476077	1.57242e+06	507396	641320	1.18036e+06	914322	820904	778023	808726
FALSE	High	AEATTLHVAPQGTAMAVSTFRK		1	1	52	P07360	Complement component C8 gamma chain OS=Homo sapiens GN=C8G PE=1 SV=3	1	2287.19	0	1.231	1.034	1.627	0.843349	0.905546	0.714743	78.15	59.54	56.81	523343	446488	820253	481565	63.84	47.04	32.5	46.68	587795	383953	250114	964239	870685	1.19766e+06	465958	196363	809075	557436	357622	301496	836859	803265	332437	331590	563400	1.11984e+06	578446	862128	483218
FALSE	High	AEATTLHVAPQGTAMAVSTFRK	1xOxidation [M15]	1	1	15	P07360	Complement component C8 gamma chain OS=Homo sapiens GN=C8G PE=1 SV=3	1	2303.18	0	1.574	0.856	1.664	0.628074	0.942166	0.549183	67.1	30.09	19.02	258431	124658	242973	146040	51.99	45.58	8.77	36.71	385286	237325	90591.9	286235	258431	263871	76647.8		113110	181023		135434	303560	172374	110345	85260.7	114739	260875	242973	216605	242789
FALSE	Medium	AEDGSVIDYELIDQDARDLYDAGVK		1	1	1	P07355	Annexin A2 OS=Homo sapiens GN=ANXA2 PE=1 SV=2	1	2770.31	0	100	100		8.57453e-17	7.5717e-17					10055.5	44408													10055.5									44408
FALSE	High	AEDHFSVIDFNQNIR		1	1	9	P19823	Inter-alpha-trypsin inhibitor heavy chain H2 OS=Homo sapiens GN=ITIH2 PE=1 SV=2	0	1804.86	0	1.025	0.632	0.749	0.901125	0.965171	0.994876	52.37	17.98	31.5	111643	78594.4	94726.1	121734	73.73	48.83	44.06	30.33				101161	86044.6	281807	422661						68611.5	22610	78594.4	126736	86217.8		118024	33807.4	82426.1
FALSE	High	AEDLFVEFAHK		1	1	5	P02549	Spectrin alpha chain, erythrocytic 1 OS=Homo sapiens GN=SPTA1 PE=1 SV=5	0	1305.65	0	0.377	0.184	1.398	0.696174	0.216349	0.746249	11.7	2.81	96.59	35402.8	16871.5	155522	104130	76.35	76.39	70.51	75.21		50196.9	14271.7	11033.3		20781.1	54632.4						30875.6		9219.14			91677.5	155522	336038	181295
FALSE	High	AEDLVGK		1	1	210	P01024	Complement C3 OS=Homo sapiens GN=C3 PE=1 SV=2	0	731.393	1	0.865	0.827	1.433	0.995901	0.942649	0.899764	21.4	16.24	22.42	5.65179e+07	5.48777e+07	9.4762e+07	6.61294e+07	33.7	20.58	18.33	15.36	7.69917e+07	5.20609e+07	6.47927e+07	5.32863e+07	3.94856e+07	5.69454e+07	5.60935e+07	4.04653e+07	5.69057e+07	3.95537e+07	4.85452e+07	5.37207e+07	5.29179e+07	5.60597e+07	5.73708e+07	6.4137e+07	7.85546e+07	9.39962e+07	9.4762e+07	6.8025e+07	1.00209e+08
FALSE	High	AEDLVGKSLYVSATVILHSGSDMVQAER		1	1	21	P01024	Complement C3 OS=Homo sapiens GN=C3 PE=1 SV=2	1	2975.51	0	16.888	38.232	1.526	8.27113e-05	4.37794e-05	0.762752	142.16	16.27	0	362053	819641	32724.3	21438.5	106.34	29.42			720790	181860					26469		819641				909585			494917				32724.3
FALSE	High	AEDLVGKSLYVSATVILHSGSDMVQAER	1xOxidation [M23]	1	1	19	P01024	Complement C3 OS=Homo sapiens GN=C3 PE=1 SV=2	1	2991.51	0	6.716	17.4	1.312	0.00519759	0.00147916	0.873726	113.75	77.07	0	179873	465999	35140.8	26782	91.48	68.57			510168	107115			26035.2				465999				708233			119748				35140.8
FALSE	High	AEDTALYYCAK	1xCarbamidomethyl [C9]	1	2	5	P01782	Immunoglobulin heavy variable 3-9 OS=Homo sapiens GN=IGHV3-9 PE=1 SV=2	0	1304.58	0	0.225	0.56	0.488	0.811932	0.986697	0.881013	4.5	14.29	18.18	162495	386735	345943	708366	77.23	43.2	65.82	21.5	38892.4	176279	482230	295088	57860.8	100719	171501	519198	110091	430220	591873	508158	440337	316865	232227	347645	175948	329146	345943	348640	741302
FALSE	High	AEDTAVYYCAK	1xCarbamidomethyl [C9]	2	2	4	P0DP03; P01764	Immunoglobulin heavy variable 3-30-5 OS=Homo sapiens GN=IGHV3-30-5 PE=3 SV=1 Immunoglobulin heavy variable 3-23 OS=Homo sapiens GN=IGHV3-23 PE=1 SV=2	0	1290.57	0	100			8.57453e-17						63920.9				28.68					78513.4
FALSE	High	AEDTAVYYCAR	1xCarbamidomethyl [C9]	7	11	10	A0A0B4J1X5; P01780; A0A0B4J1V1; A0A0J9YVY3; P01762; P01767; P0DOX2	Immunoglobulin heavy variable 3-74 OS=Homo sapiens GN=IGHV3-74 PE=3 SV=1 Immunoglobulin heavy variable 3-7 OS=Homo sapiens GN=IGHV3-7 PE=1 SV=2 Immunoglobulin heavy variable 3-21 OS=Homo sapiens GN=IGHV3-21 PE=1 SV=1 Immunoglobulin heavy variable 7-4-1 OS=Homo sapiens GN=IGHV7-4-1 PE=3 SV=1 Immunoglobulin heavy variable 3-11 OS=Homo sapiens GN=IGHV3-11 PE=1 SV=2 Immunoglobulin heavy variable 3-53…	0	1318.57	0	0.565	0.878	0.761	0.999953	0.93738	0.999984	18.79	89.73	38.25	118737	175318	151979	222678	46.14	124.2	62.91	60.75			84631.5						29152			1.02997e+06		96126.9			319750			245179	94207.6
FALSE	High	AEEDEILNR		1	1	11	P27824	Calnexin OS=Homo sapiens GN=CANX PE=1 SV=2	0	1088.52	0	0.496	0.952	1.303	0.963922	0.923597	0.802048	20.79	22.24	34.54	101307	144212	208947	151519	93.5	4.92	11.79	46.34		145682	51203	42865.2			101307							149321		139277		169463		210050	208947
FALSE	High	AEEDKIPLLVVGNK		1	1	23	P11234	Ras-related protein Ral-B OS=Homo sapiens GN=RALB PE=1 SV=1	1	1524.86	0	0.2	0.375	0.741	0.717799	0.925697	0.996729	3.42	7.97	13.66	85595.2	176924	326118	477202	90.17	63	36.35	14.58	54922.6	161626	378822	101151	25276.9	33454.5	122898	383073	126215	182177	460055	179991	391824	146664	78603.4	173908	78601.4	361444	326118	294431	378802
FALSE	High	AEEEHLGILGPQLHADVGDK		1	1	3	P00450	Ceruloplasmin OS=Homo sapiens GN=CP PE=1 SV=1	0	2128.07	0		100	100		7.5717e-17	1.0024e-16					27143.7	26350.2			41.71											20028.7							36786.1				26350.2
FALSE	High	AEEEHLGILGPQLHADVGDKVK		1	1	8	P00450	Ceruloplasmin OS=Homo sapiens GN=CP PE=1 SV=1	1	2355.23	0	0.856	0.904	0.402	0.925749	0.938429	0.687662	70.33	54.37	12.01	145467	153585	68379.6	169915	70.89	48.16	63.27		77734.9	258541	309891	173770	145467				260987	153585		239611	205642		87116.9	84397.1	84646.6	42252.7		110662
FALSE	High	AEEEQAGSAPGAGSTATK		1	1	3	Q92619	Rho GTPase-activating protein 45 OS=Homo sapiens GN=ARHGAP45 PE=1 SV=2	0	1661.76	0	1.153	0.01	0.548	0.865415	7.5717e-17	0.908418	66.51		16.73	112470		53450.8	97513.4			37.62	58.29			112470																	40699	70197.8
FALSE	Medium	AEEILEK		1	1	1	P62913	60S ribosomal protein L11 OS=Homo sapiens GN=RPL11 PE=1 SV=2	0	831.446	0	0.7	2.11	1.965	0.985501	0.524434	0.333267	43.51	34.72	77.83	59824	180320	167973	85476.8	74.43	56.06	67.42	4.59											112638			390854		194404	167256	99991		282174
FALSE	High	AEEMLSK		1	1	7	P62993	Growth factor receptor-bound protein 2 OS=Homo sapiens GN=GRB2 PE=1 SV=1	0	807.392	0	0.331	0.01	0.386	0.869298	7.5717e-17	0.684436	3.16		6.32	81596.5		102948	246679			38.76	30.79																				77710.1	136382
FALSE	Medium	AEEREQIKTLNNK		3	4	1	P04259; P02538; O95678	Keratin, type II cytoskeletal 6B OS=Homo sapiens GN=KRT6B PE=1 SV=5 Keratin, type II cytoskeletal 6A OS=Homo sapiens GN=KRT6A PE=1 SV=3 Keratin, type II cytoskeletal 75 OS=Homo sapiens GN=KRT75 PE=1 SV=2	2	1572.83	0	100			8.57453e-17						196903												196903
FALSE	Medium	AEEWGR		1	1	29	P35542	Serum amyloid A-4 protein OS=Homo sapiens GN=SAA4 PE=1 SV=2	0	747.342	0	1.613	1.355	1.634	0.848333	0.905176	0.822877	53.29	61.59	54.42	4.00154e+06	3.69138e+06	4.14382e+06	2.53571e+06	33.19	42.43	8.38	48.58	3.80344e+06	5.92804e+06	4.20995e+06	4.25929e+06	7.62528e+06	2.99209e+06	3.29389e+06	3.31612e+06	1.91933e+06	2.93666e+06	3.81248e+06	3.57413e+06	2.32531e+06	3.83415e+06	3.86021e+06	5.92098e+06	7.4681e+06	3.52445e+06	4.37152e+06	3.90061e+06	4.27076e+06
FALSE	High	AEEWGVQYVETSAK		1	1	36	P11234	Ras-related protein Ral-B OS=Homo sapiens GN=RALB PE=1 SV=1	0	1596.75	0	0.195	0.36	0.594	0.773021	0.89432	0.937683	2.75	6.43	12.9	167455	374307	492431	1.05857e+06	85.93	37.08	42.78	21.89	144589	281794	552975	248005	45618.6	66882.9	168495	509630	171190	387504	462990	389732	443521	254516	174599	361558	208768	492431	480505	641653	764695
FALSE	High	AEEYEFLTPVEEAPK		1	1	40	P52565	Rho GDP-dissociation inhibitor 1 OS=Homo sapiens GN=ARHGDIA PE=1 SV=3	0	1751.84	0	0.39	0.389	0.673	0.970859	0.916738	0.965395	11.11	5.28	7.53	317144	313402	555156	824552	61.25	36	36.5	5.7	304189	330651	514065	339269	51617.4	95896.6	339566	434408	254573	334326	542656	293788	378968	393614	163252	272800	179494	492961	601120	555156	629672
FALSE	Medium	AEFAER		2	4	14	P67936; P06753	Tropomyosin alpha-4 chain OS=Homo sapiens GN=TPM4 PE=1 SV=3 Tropomyosin alpha-3 chain OS=Homo sapiens GN=TPM3 PE=1 SV=2	0	722.347	0	0.127	0.299	0.462	0.405296	0.865425	0.856243	1.66	5.76	11.57	58018	142861	246061	487794	130.36	61.9	45.21	20.3	16776.1	97115	629271	173833	42026.2	20271	58018	235101	67457.6	219484	147130	138716	133637	400549	58686.4	164186	80355.5	132033	206003	293909	403808
FALSE	High	AEFAEVSK		1	1	215	P02768	Serum albumin OS=Homo sapiens GN=ALB PE=1 SV=2	0	880.441	5	0.525	1.248	1.014	0.834497	0.94284	0.985324	17.24	64.41	42.51	4.17503e+07	8.84289e+07	7.10531e+07	7.94809e+07	66.16	50.09	34.35	28.19	1.83935e+07	5.319e+07	1.22657e+08	6.5516e+07	5.13334e+07	2.09533e+07	2.42313e+07	4.35293e+07	8.81387e+07	1.16373e+08	4.12e+07	1.88963e+08	8.68775e+07	4.22653e+07	8.87201e+07	1.38724e+08	1.35106e+08	1.01884e+08	5.99213e+07	1.084e+08	4.67899e+07
FALSE	High	AEFAEVSKLVTDLTK		1	1	103	P02768	Serum albumin OS=Homo sapiens GN=ALB PE=1 SV=2	1	1650.89	0	1.925	3.115	2.1	0.638636	0.406429	0.422972	145.02	143.9	141.77	1.11776e+06	2.34037e+06	1.11913e+06	365766	119.93	111.62	113.38	127.57	2.18078e+06	3.36992e+06	7.91857e+06	5.96065e+06	1.02637e+06	41746.3	527163	4.64512e+06	5.20988e+06	8.831e+06	140489	1.57685e+06	1.34147e+07		85761.6	2.34037e+06	422250	5.38037e+06	109865	2.53076e+06
FALSE	High	AEFHHSIMSQYK	1xOxidation [M8]	1	1	1	Q02413	Desmoglein-1 OS=Homo sapiens GN=DSG1 PE=1 SV=2	0	1493.68	0	100	100		8.57453e-17	7.5717e-17					164134	61440.2											164134								61440.2
FALSE	High	AEFQDALEK		2	2	52	P0C0L4; P0C0L5	Complement C4-A OS=Homo sapiens GN=C4A PE=1 SV=2 Complement C4-B OS=Homo sapiens GN=C4B PE=1 SV=2	0	1050.51	0	1.875	1.677	0.887	0.787579	0.852538	0.994876	60.57	87.95	43.96	3.89717e+06	3.9893e+06	2.56039e+06	2.37919e+06	67.69	77.85	40.14	34.09	6.39688e+06	3.73657e+06	2.82428e+06	3.5959e+06	4.06468e+06	1.35885e+07	4.53209e+06	1.78667e+06	3.9785e+06	1.60491e+06	1.64065e+06	4.00012e+06	1.98093e+06	1.34328e+07	8.75008e+06	6.24065e+06	1.02118e+07	876011	2.56039e+06	2.84247e+06	1.80717e+06
FALSE	High	AEFQDALEKLNMGITDLQGLR		2	2	18	P0C0L4; P0C0L5	Complement C4-A OS=Homo sapiens GN=C4A PE=1 SV=2 Complement C4-B OS=Homo sapiens GN=C4B PE=1 SV=2	1	2362.21	0	4.809	28.747	1.359	0.0314206	9.20789e-05	0.849358	201.99	23.2	0	149543	893880	42273.9	31095.2	113.36	54			1.17702e+06	899747	20591.7		52241.4		50352		1.93415e+06				893880			754015				42273.9
FALSE	High	AEFQDALEKLNMGITDLQGLR	1xOxidation [M12]	2	2	16	P0C0L4; P0C0L5	Complement C4-A OS=Homo sapiens GN=C4A PE=1 SV=2 Complement C4-B OS=Homo sapiens GN=C4B PE=1 SV=2	1	2378.2	0	100	100		8.57453e-17	7.5717e-17					494263	512797			85.55	60.79			955646	848711			13268.6				1.0109e+06				512797			292501
FALSE	High	AEFTGRHDAHLNGK		1	1	51	P04114	Apolipoprotein B-100 OS=Homo sapiens GN=APOB PE=1 SV=2	1	1552.76	0	1.526	1.979	1.717	0.767153	0.749148	0.665694	75.66	60.45	52.03	826037	1.28985e+06	918823	535082	112.69	41.28	34.75	34.67	1.45346e+06	1.85226e+06	1.20589e+06	676108	5.30294e+06	331651	1.00921e+06	1.48464e+06	1.41509e+06	1.33218e+06	1.24885e+06	725814	1.18738e+06	209836	1.38752e+06	515486	1.52136e+06	1.30935e+06	1.33419e+06	918823	830277
FALSE	High	AEFTVETR		1	1	22	P21333	Filamin-A OS=Homo sapiens GN=FLNA PE=1 SV=4	0	952.473	0	0.117	0.156	0.45	0.570668	0.557914	0.740575	1.16	0.98	9.4	189953	252475	795375	1.61907e+06	87.8	22.24	32.52	51.1		94005.8	750096	189953			108500	310922			252475	225194	189842			328939		563426	692306	913789	1.18563e+06
FALSE	High	AEGDVAALNRR		1	1	5	P67936	Tropomyosin alpha-4 chain OS=Homo sapiens GN=TPM4 PE=1 SV=3	1	1171.62	0	0.224	0.2	0.494	0.751709	0.572681	0.8937	2.63	0.62	11.94	54948.1	75513.2	153743	378245	39.03		34.67	38.21	54948.1				47680							75513.2							197457
FALSE	High	AEGILDVFQTVK		1	1	35	P18433	Receptor-type tyrosine-protein phosphatase alpha OS=Homo sapiens GN=PTPRA PE=1 SV=2	0	1319.72	0	0.262	0.289	0.469	0.833449	0.81566	0.862794	4.62	4.72	12.07	95416.7	118200	196997	317558	63.08	37.81	44.29	22.45	113151	272913	236369	208151	80462	57108.4	71266.5	129493	69089.5	149995	155050	124264	112432	83816.6	44738.4	126448	52635.4	203373	130639	276631	196997
FALSE	High	AEGPGLSR		1	1	62	P21333	Filamin-A OS=Homo sapiens GN=FLNA PE=1 SV=4	0	786.41	0	0.068	0.177	0.618	0.000869803	0.0996925	0.910187	0.44	1.24	11.08	677700	1.77125e+06	5.00808e+06	1.00142e+07	124.9	52.35	54.85	15.36	509497	1.02231e+06	6.42524e+06	1.90341e+06		247527	677700	2.96981e+06	615932	1.79954e+06	1.7869e+06	1.75573e+06	1.82039e+06	2.01679e+06	407046	1.63184e+06	491157	4.97208e+06	5.00808e+06	7.05201e+06	7.17167e+06
FALSE	High	AEGTNFR		1	1	4	Q8WUM4	Programmed cell death 6-interacting protein OS=Homo sapiens GN=PDCD6IP PE=1 SV=1	0	794.379	0	0.272	0.239	0.512	0.5746	0.485166	0.885561	6.81	3.79	15.75	51061.9	31965	83856.5	161764	102.01	58.47	50.61	41.69		51061.9			21752	16607.2		24983.5	18675.4		48739.1	31289.5	32655.1	90647.5	24393.9	61906.8		57352.5	107296	83856.5	96301.6
FALSE	High	AEKENPGLTQDIIMK		1	1	16	Q9BUL8	Programmed cell death protein 10 OS=Homo sapiens GN=PDCD10 PE=1 SV=1	1	1686.87	0	0.345	0.515	0.644	0.926627	0.965616	0.966484	6.46	8.84	18.62	97392.6	152120	178798	339101	44.16	25.9	36.9	17.94	76529.7	140021	166555	120872	47749.4	55245.2		188027		154659		115618	152120	150141	116325	232673		122142	139903	228507	268093
FALSE	High	AEKSHDELPR		1	1	39	P04114	Apolipoprotein B-100 OS=Homo sapiens GN=APOB PE=1 SV=2	1	1181.59	0	9.684	6.088	3.428	0.0127426	0.0259918	0.020165	121.13	104.54	86.91	953831	559449	332427	113535	92.43	91.72	68.25	37.04	2.32223e+06	1.47517e+06	2.28141e+06	1.38752e+06	3.17449e+06	132016	180291	2.06537e+06	2.31771e+06	2.52338e+06	567025	313400	551975	179904	185386	338474	1.13383e+06	811334	209559	129021	506458
FALSE	Medium	AELAASLGLTQTQVK		1	4	10	Q07687	Homeobox protein DLX-2 OS=Homo sapiens GN=DLX2 PE=1 SV=2	0	1529.85	0	0.667	1.327	1.022	0.976351	0.859002	0.937128	17.88	44.42	24.28	270319	531190	399303	361970	36.69	47.55	41.4	25.62	302792	224931	393110	398402	185565	219434	241328	509238	206946	555400	987234	796185	587469	225833	316452	554089	410169	419195	768615	333904	399303
FALSE	High	AEIDMLDIR		1	1	37	P09525	Annexin A4 OS=Homo sapiens GN=ANXA4 PE=1 SV=4	0	1075.55	0	0.336	0.429	0.539	0.944431	0.937921	0.910989	11.72	16.95	23.06	361515	497785	478933	888298	127.18	58.96	38.54	82.84		545392	374578	340110		121222	348908	216411	463749	1.25968e+06	361526	534320	774407	833506	309648	866895	199565	735147	915339	418507	478933
FALSE	High	AEIDMLDIR	1xOxidation [M5]	1	1	3	P09525	Annexin A4 OS=Homo sapiens GN=ANXA4 PE=1 SV=4	0	1091.54	0	0.152	0.13	0.534	0.513696	0.339758	0.920242	0	0.09	0	65569.5	56155.4	230606	432236		35.42						65569.5						97674.2		56155.4	54191.2						230606
FALSE	Medium	AELEEAK		1	1	4	O15482	Testis-specific protein TEX28 OS=Homo sapiens GN=TEX28 PE=2 SV=1	0	789.399	0	0.651	2.281	0.975	0.999953	0.599182	0.945219	19.47	43.95	38.02	89543.2	321037	134094	139248	39.16	68.02	37.24	10.67	76390.1	47164	144229	130421	70525.5	104961		332395	310068	500693	994022	462836	250891	76813.5	280006				175608	102394
FALSE	High	AEIEYLEK		1	1	25	P14151	L-selectin OS=Homo sapiens GN=SELL PE=1 SV=2	0	994.509	0	1.067	1.648	1.334	0.880063	0.754733	0.794336	62.53	47.15	68.59	201686	272649	262154	150229	60.12	27.48	55.14	50.78	206008	567320		224665	228295	188401	126811	240450	256227		336450	426958	302749	196241	201974	272649	388977	487825	170491	105342	262154
FALSE	High	AEIGIAMGSGTAVAK		2	3	3	Q93084; P16615	Sarcoplasmic/endoplasmic reticulum calcium ATPase 3 OS=Homo sapiens GN=ATP2A3 PE=1 SV=2 Sarcoplasmic/endoplasmic reticulum calcium ATPase 2 OS=Homo sapiens GN=ATP2A2 PE=1 SV=1	0	1375.72	0	1.367	0.876	1.201	0.739239	0.9475	0.867668	112.48	89.48	64.35	165770	108252	132521	98798.5	59.15	56.18	31.85	139.62			106168					108252	33250.2	187267	69120.4		150878						158305	132521	80826.8
FALSE	High	AELIVQPELK		1	1	7	P15924	Desmoplakin OS=Homo sapiens GN=DSP PE=1 SV=3	0	1139.67	0	0.359	0.55	0.01	0.946517	0.978203	1.0024e-16	10.66	32.74		109416	115158		368809	61	103.71		81.16			68764.3	87465.9	136874			98921.5		853411	108185	115158	219742	763124			103096
FALSE	High	AELNEFLTR		1	1	4	P23396	40S ribosomal protein S3 OS=Homo sapiens GN=RPS3 PE=1 SV=2	0	1092.57	0	0.302	0.364	0.247	0.684279	0.820842	0.130312	7.96	14.2	5.55	49188.1	42683.6	40139.9	162854	105.9	128.39	13.14	81.1				18640.9				24503.4		357565	46786.2	38940.7		519046	21207.5			35256.9		45871.9	40139.9
FALSE	High	AELQEGAR		1	1	42	P02647	Apolipoprotein A-I OS=Homo sapiens GN=APOA1 PE=1 SV=1	0	873.442	0	1.295	1.938	0.676	0.859248	0.707835	0.94748	99.01	96.27	21.21	1.28974e+06	1.46754e+06	880553	1.40174e+06	70	83.15	22.33	61.69	703797	4.2731e+06	2.2227e+06	539542	1.88568e+06	629622	1.30075e+06	1.57268e+06	1.11029e+06	1.36943e+06	1.22305e+06	1.2341e+06	654382	1.79484e+06	2.53115e+06	5.58484e+06	6.11533e+06	651486	859553	1.15772e+06	1.12361e+06
FALSE	High	AEISFEDR		1	1	11	P21333	Filamin-A OS=Homo sapiens GN=FLNA PE=1 SV=4	0	966.453	0	0.18	0.301	0.552	0.514508	0.860066	0.930389	2.01	4.54	13.96	50508.2	89181.9	153874	316839	91.99	40.56	34.16	28.85		40105.2	244428	56658.4			31449.7	86876.9	56075.6	91548.1	142476	68307.1		155373		110774	50388.6	107607	128356	184467	230367
FALSE	High	AEISFEDRK		1	1	46	P21333	Filamin-A OS=Homo sapiens GN=FLNA PE=1 SV=4	1	1094.55	0	0.149	0.142	0.569	0.636614	0.448603	0.869439	2.27	0.77	21.93	349584	336705	1.45081e+06	2.55195e+06	103.09	61.21	64.95	13.73	107821	532577	1.85746e+06	690324		349584	164686	525320	338042	325539	434472	295699	335373	1.10072e+06	263410	717527	163707	767991	1.45081e+06	1.9334e+06	2.20732e+06
FALSE	Medium	AELVSLQFTDLFQR		1	1	2	Q9UQQ2	SH2B adapter protein 3 OS=Homo sapiens GN=SH2B3 PE=1 SV=2	0	1666.88	0
FALSE	High	AEMADQAAAWLTR		1	1	147	P0C0L5	Complement C4-B OS=Homo sapiens GN=C4B PE=1 SV=2	0	1433.68	0	2.398	1.056	0.93	0.409984	0.979018	0.999984	81.56	91.18	42.49	1.69484e+07	6.37944e+06	5.90708e+06	6.35339e+06	61.57	86.07	15.68	41.31	8.05577e+06	1.68402e+07	4.82216e+06	2.13698e+07	1.9453e+07	3.55291e+07	3.38804e+07	2.10665e+06	1.35039e+07	7.70704e+06	1.92996e+06	3.53142e+06	3.74254e+06	2.24058e+07	2.36173e+07	5.28053e+06	9.72554e+06	5.48626e+06	5.90708e+06	7.73249e+06	6.16074e+06
FALSE	High	AEMADQAAAWLTR	1xOxidation [M3]	1	1	112	P0C0L5	Complement C4-B OS=Homo sapiens GN=C4B PE=1 SV=2	0	1449.68	3	1.489	0.749	0.854	0.871887	0.989122	0.989644	75.86	53.47	45.24	4.51817e+06	2.21021e+06	1.73266e+06	3.03218e+06	50.28	98.58	38.94	55.12	1.97241e+06	4.7956e+06	2.04681e+06	5.33383e+06	4.25679e+06	7.72305e+06	6.44258e+06	594455	2.17212e+06	3.7232e+06	1.17212e+06	2.24895e+06	989289	1.01025e+07	8.75778e+06	921593	3.36074e+06	1.73266e+06	3.01386e+06	1.2223e+06	2.97805e+06
FALSE	High	AEMADQASAWLTR		1	1	63	P0C0L4	Complement C4-A OS=Homo sapiens GN=C4A PE=1 SV=2	0	1449.68	0	2.245	1.206	0.719	0.405117	0.831535	0.992907	143.36	141.46	63.43	603662	405211	116174	154059	169.79	141.5	156.85	128.1	7.82491e+06	286239	93534.6	390817	4.06414e+06	867016	2.93245e+07	6.53595e+06	359411	105273	6.9006e+06	5.70197e+06	105199	544268	456848	114690	173882	1.4882e+06	104782	135817	110460
FALSE	High	AEMADQASAWLTR	1xOxidation [M3]	1	1	52	P0C0L4	Complement C4-A OS=Homo sapiens GN=C4A PE=1 SV=2	0	1465.67	1	1.859	1.45	0.742	0.64392	0.874384	0.998153	122.79	132.2	63.13	1.12509e+06	1.22017e+06	302213	407184	108.57	86.37	50.22	95.66	1.87876e+06	284452	734650	642883	1.6237e+06	2.07747e+06	6.7482e+06	1.7959e+06	1.74983e+06	765057	3.06845e+06	3.38697e+06	99461	1.35396e+06	1.0996e+06	152979	113031	702132	302213	311656	283822
FALSE	High	AEMDQILHGLDK		1	1	6	P04424	Argininosuccinate lyase OS=Homo sapiens GN=ASL PE=1 SV=4	0	1369.68	0	100	100		8.57453e-17	7.5717e-17					130360	226214			117.36	35.45			731532	67069.8		39433.9					116331	248626				226214	134657	276792
FALSE	High	AENFFILR		1	1	39	P59998	Actin-related protein 2/3 complex subunit 4 OS=Homo sapiens GN=ARPC4 PE=1 SV=3	0	1009.55	0	0.296	0.303	0.535	0.941259	0.87693	0.834731	6.72	3.19	14.85	432210	497521	878446	1.86844e+06	64.73	31.69	45.97	27		563725	1.0904e+06	673183	136204		268612	697954		512387	435716	452418	497521	929900	353284	683260	484505	570616	878446	1.39435e+06	1.14165e+06
FALSE	Medium	AENFFILRR		1	1	1	P59998	Actin-related protein 2/3 complex subunit 4 OS=Homo sapiens GN=ARPC4 PE=1 SV=3	1	1165.65	0	0.288	0.01	0.01	0.441352	7.5717e-17	1.0024e-16	9.15			22497.5			93623.6	95.26			20.92	9935.85			50940.8
FALSE	High	AENQVLAMR		1	1	18	P51572	B-cell receptor-associated protein 31 OS=Homo sapiens GN=BCAP31 PE=1 SV=3	0	1031.53	0	0.735	0.674	0.794	0.951553	0.971801	0.993648	23.64	15.02	29.25	288031	278030	306466	386201	51.97	24.55	38.99	23.51		379013	238329	209246		249099	333049			189368				297313		349284	259998	306466	189203	394849	505552
FALSE	Medium	AENQVLAMRK	1xOxidation [M8]	1	1	1	P51572	B-cell receptor-associated protein 31 OS=Homo sapiens GN=BCAP31 PE=1 SV=3	1	1175.62	0	1.068	1.038	0.816	0.952948	0.957746	0.999591	41.85	72.96	33.04	85208.9	90234.9	67508	69167.2	37.69	58.37	35.97	35.91		85208.9	94746.2	25592.2			73891	90234.9	31622	169029	57393		95577.2					83853.5	92448.5	54348.8	40610.9
FALSE	High	AENSSLNLIGK		1	1	2	P46459	Vesicle-fusing ATPase OS=Homo sapiens GN=NSF PE=1 SV=3	0	1145.62	0	0.435	2.712	0.778	0.902239	0.447395	0.999984	6.43	17.7	13.67	52634.3	360449	103445	132931	42.64	6.43		16.41				52634.3			49106.2			344425			377219								103445
FALSE	High	AEPEDHYFLLTEPPLNTPENR		1	1	11	P61158	Actin-related protein 3 OS=Homo sapiens GN=ACTR3 PE=1 SV=3	0	2482.19	0	0.158	0.173	0.187	0.591186	0.481811	0.0545437	3.27	4.92	7.8	53469.1	117763	76508.6	486444	67.67	33.37	28.24	125.64		108138	53469.1	48177.1				146802		117254	117763		118255	48190.5				70843.6	116397	76508.6
FALSE	High	AEPLAFTFSHDYK		1	1	83	P04114	Apolipoprotein B-100 OS=Homo sapiens GN=APOB PE=1 SV=2	0	1525.73	0	1.178	0.861	1.225	0.946646	0.98863	0.943801	78.19	58.75	64.16	4.44217e+06	2.71582e+06	4.92201e+06	3.11753e+06	82.41	82.49	31.68	59.32	4.20186e+06	7.25693e+06	4.69623e+06	2.35987e+06	1.6919e+07	1.31298e+06	3.78163e+06	2.60466e+06	4.67445e+06	1.26991e+06	2.83172e+06	1.7117e+06	1.25887e+06	2.5596e+06	7.23018e+06	4.49495e+06	1.20397e+07	2.58096e+06	5.47393e+06	5.70884e+06	4.92201e+06
FALSE	High	AEPLAFTFSHDYKGSTSHHLVSR		1	1	62	P04114	Apolipoprotein B-100 OS=Homo sapiens GN=APOB PE=1 SV=2	1	2587.27	0	3.045	1.747	1.043	0.313663	0.69171	0.932778	115.04	116.84	122.28	924247	693144	432968	294580	88.46	56.13	54.69	100.95	1.33929e+06	2.28906e+06	924247	765925	3.96839e+06		771858	946260	1.32587e+06	301019		69932.6	653229		734174	654407	1.04628e+06	496097	335574	711992	93111.6
FALSE	High	AEPLAFTFSHDYKGSTSHHLVSRK		1	1	16	P04114	Apolipoprotein B-100 OS=Homo sapiens GN=APOB PE=1 SV=2	2	2715.36	0	5.413	1.98	3.503	0.0200061	0.758628	0.0160153	13.96	89.76	45.1	292207	106885	189076	53979.3	74.39	142.68	60.63		536397	297586	277444	264699	1.13159e+06		292207	687520	1.37682e+06	95537.1		42934	191885		119580	94006.5	41412.4	274053	163151	219120
FALSE	High	AEPPKAPEQEQAAPGPAAGGEAPK		1	1	4	P80723	Brain acid soluble protein 1 OS=Homo sapiens GN=BASP1 PE=1 SV=2	1	2298.14	0	0.787	0.85	0.84	0.999953	0.996373	0.992957	15.03	24.81	0	67445.9	72827.6	71957.3	85688.2	44.31	33.08			49830.3	128775	63261.7	71906.9				57756.1	57615.2	99678.7	119635	91356.2	58057					71957.3
FALSE	High	AEQCCEETASSISLHGK	2xCarbamidomethyl [C4; C5]	1	1	14	P02748	Complement component C9 OS=Homo sapiens GN=C9 PE=1 SV=2	0	1906.83	0	0.833	0.677	0.861	0.968794	0.990576	0.981178	33.89	31.55	42.77	90899.3	71449.8	97128.3	135471	27.97	34.36	26.27	49.2				49415		93038.3	88809.4		51464.5	76450.2				110316	49140.1		71449.8	62495.6	116653	97128.3	127804
FALSE	High	AERELSEQIQR		1	1	12	P15311	Ezrin OS=Homo sapiens GN=EZR PE=1 SV=4	1	1358.7	0	0.572	1.206	0.909	0.968324	0.883378	0.961874	22.63	61.4	47.15	68627.5	193195	144170	125514	51.71	42.8	34.16	55.75	133383	49890	120954	167610	52690.3		53016.7	269363	95726.7	252674	278153	197325	193195		119826	111391	90506.1	144170	152795
FALSE	High	AESGPDLR		1	1	4	P15924	Desmoplakin OS=Homo sapiens GN=DSP PE=1 SV=3	0	844.416	0	0.409	0.867	0.48	0.758751	0.971001	0.817278	21.38	87.71	24.44	43566.3	76253	49550.3	93577.6	73.25	154.68	52.21	132.34	38255	43566.3	78675.1		118701	18111.1	28829.4	54477.9		1.22649e+06	76253	72670.6	135127	677295	32543.2	46437.7	81153.2	33633.2	73000.3
FALSE	High	AESGPDLRYEVTSGGGGTSR		1	1	2	P15924	Desmoplakin OS=Homo sapiens GN=DSP PE=1 SV=3	1	1995.94	0	0.794	1.243	0.804	0.997332	0.867824	0.99886	10.33	37.64	0	70508.7	110335	71322.8	88763.8	20.26	72.64			67746.4		73383.5	83199.1	50090.8			113242		49688.8	110335	82320.4	290958						71322.8
FALSE	High	AETGDKVYVHLK		1	1	10	P00450	Ceruloplasmin OS=Homo sapiens GN=CP PE=1 SV=1	1	1359.73	1	0.473	0.628	0.607	0.985697	0.985164	0.956925	17.37	28.89	33.02	140319	175333	163808	296942	55.53	54.21	75.77	55.74	127997	153828	251151	276045		54769.7	217071		140723		87212.6	440099	206372	142962	205750	309625	149412	162410	538851	163808	264724
FALSE	Medium	AETNMVWYDWMRPSHAQLHSDYMQPLTEAK		1	1	2	Q9NQH7	Probable Xaa-Pro aminopeptidase 3 OS=Homo sapiens GN=XPNPEP3 PE=1 SV=1	0	3635.65	0
FALSE	High	AEVDDVIQVR		1	1	42	P12259	Coagulation factor V OS=Homo sapiens GN=F5 PE=1 SV=4	0	1143.6	0	0.111	0.229	0.437	0.299937	0.621819	0.674217	0.67	2.41	11.13	522665	1.00168e+06	2.06323e+06	4.35609e+06	42.23	40.58	44.66	31.07	208384	835725	513285	665205	179159	404336	635904	1.18189e+06	778270	1.21605e+06	1.26633e+06	1.7864e+06	1.79774e+06	759311	478033	848953	799044	2.06323e+06	2.65298e+06	1.32918e+06	2.93706e+06
FALSE	Medium	AFAAGADIK		1	1	15	P30084	Enoyl-CoA hydratase, mitochondrial OS=Homo sapiens GN=ECHS1 PE=1 SV=4	0	863.462	0	0.729	0.92	0.855	0.970859	0.920379	0.9786	26.71	33.39	37.96	123420	167620	119539	169367	38.17	31.08	41.26	28.35	50649.4	109013	143008	111524	64590.1	136508	168515		75353.4			164260		209575	171050	191641	126456	119539	215470	114494	195494
FALSE	High	AFAAQEDLEKTKEELK		1	1	2	P35241	Radixin OS=Homo sapiens GN=RDX PE=1 SV=1	2	1849.95	0	0.711	1.201	0.856	0.989893	0.868817	0.982447	41.27	81.63	46.24	95262.8	187654	105459	139320	49.4	57.8	23.86	68.52	77148.4	142994	160094	113307	44456	35007.5		172733	48719.3	218238	236781	248609		73429.1	30678.2	203864		77796.8	105459		127026
FALSE	Medium	AFADAMEVIPSTLAENAGLNPISTVTELR		1	1	1	P50991	T-complex protein 1 subunit delta OS=Homo sapiens GN=CCT4 PE=1 SV=4	0	3030.55	0
FALSE	High	AFAGPSQKPETIELR		1	1	32	P35443	Thrombospondin-4 OS=Homo sapiens GN=THBS4 PE=1 SV=2	0	1643.88	0	0.793	0.822	1.004	0.947758	0.938878	0.937683	54.73	39.26	58.4	245277	268250	335283	309208	64.64	36.8	36.7	48.19	65110.7	33588.4	273143	245277		114081	441979	349280	171444	292751	271586	383903	328260	154800	264956	111993	174615	373013	335283	187559	494822
FALSE	High	AFAGTGTEEGAGPDPQMLSEEVR		1	1	75	Q6Q788	Apolipoprotein A-V OS=Homo sapiens GN=APOA5 PE=1 SV=1	0	2349.07	0	0.273	0.561	0.699	0.895228	0.957798	0.944106	5.85	19.1	29.17	718885	1.34662e+06	2.24397e+06	2.36559e+06	86.05	53.62	31.94	50.46	386880	490395	776488	709425	236085	567321	728471	1.14167e+06	1.31824e+06	1.24106e+06	3.06569e+06	1.82652e+06	1.18149e+06	744317	3.36854e+06	3.29005e+06	1.37562e+06	1.65348e+06	2.24397e+06	1.08377e+06	2.33784e+06
FALSE	High	AFAGTGTEEGAGPDPQMLSEEVR	1xOxidation [M17]	1	1	43	Q6Q788	Apolipoprotein A-V OS=Homo sapiens GN=APOA5 PE=1 SV=1	0	2365.06	0	0.396	0.98	0.954	0.964143	0.923141	0.965801	9.59	69.2	60.64	256050	613711	700987	679155	66.31	55.97	32.83	47.18	196826	263148	435828	249143	228394	205006	138309	532285	258252	643788	1.32185e+06	1.01877e+06	585039	279973	1.33798e+06	1.3302e+06	465437	703521	982902	356552	647771
FALSE	High	AFAGTGTEEGAGPDPQMLSEEVRQR		1	1	35	Q6Q788	Apolipoprotein A-V OS=Homo sapiens GN=APOA5 PE=1 SV=1	1	2633.23	0	0.618	2.087	1.049	0.974445	0.732453	0.929489	38.24	90.31	97.86	265985	1.06145e+06	342065	430607	70.23	55.71	70.29	66.86	293725	58301.2	590673	445774	58170.6	111863	271365	1.84243e+06	429117	1.10861e+06	1.58186e+06	1.06145e+06	1.07374e+06		727807	534550	229136	1.00322e+06	586641	136767	342065
FALSE	High	AFAGTGTEEGAGPDPQMLSEEVRQR	1xOxidation [M17]	1	1	20	Q6Q788	Apolipoprotein A-V OS=Homo sapiens GN=APOA5 PE=1 SV=1	1	2649.22	0	0.517	1.967	0.672	0.986494	0.531511	0.977841	14.96	65.91	31.53	117942	448499	153238	227969	36.39	62.13	55.39	1.35		70972.7	117942			70495.9		647848	127405	460962	787596	570820	448499	66192.3	279477	194312		326744	250114	81101.9	153238
FALSE	High	AFALWSAVTPLTFTR		1	1	6	P14780	Matrix metalloproteinase-9 OS=Homo sapiens GN=MMP9 PE=1 SV=3	0	1680.91	0	100		100	8.57453e-17		1.0024e-16				59882.2		41327.1		102.2		14.23			203502	19959.1																	37358.4
FALSE	Medium	AFDLVPPEAVPEQKDPDPEFPTVK		1	1	1	Q96G03	Phosphoglucomutase-2 OS=Homo sapiens GN=PGM2 PE=1 SV=4	1	2665.34	0	1.47	0.487	0.452	0.769363	0.764309	0.73429	3.83	0.91	4.75	82408.7	27276.6	27642.6	56054.8			15.74	17.15			82408.7					27276.6										30910.9			24719.9
FALSE	Medium	AFDQIR		1	2	22	P29401	Transketolase OS=Homo sapiens GN=TKT PE=1 SV=3	0	749.394	0	0.246	0.544	0.515	0.72935	0.958914	0.910187	3.36	14.18	11.09	74598.4	174369	146188	277404	49.66	37.53	42.71	18.15		65209	115355	93811.7	43351.9	50993.4	74598.4			277825	236425	144811		209959		126569	103014	146188	181484	136377	229502
FALSE	High	AFEDELR		1	1	2	P11277	Spectrin beta chain, erythrocytic OS=Homo sapiens GN=SPTB PE=1 SV=5	0	879.421	0	0.01	0.234	1.157	8.57453e-17	0.515486	0.888075		2.2	57.13		33511.1	167278	143018		12.9	47.07	34.46								30581.1					36721.8						151290	184956	248951
FALSE	High	AFEEAEK		1	1	6	P55072	Transitional endoplasmic reticulum ATPase OS=Homo sapiens GN=VCP PE=1 SV=4	0	823.383	0	0.34	0.347	0.93	0.778662	0.82251	0.958139	8.49	5.97	24.69	55291.2	54348.6	144987	154988	72.7	44.48	22.67	26.19		49069.9	145713	62301.4	9423.49		36994.4	99990.3	37607	55811.1	80403.6	39217.7	93083		27961.4	52924.5		128592	196401	121446	163471
FALSE	High	AFEEAEKNAPAIIFIDELDAIAPK		1	1	1	P55072	Transitional endoplasmic reticulum ATPase OS=Homo sapiens GN=VCP PE=1 SV=4	1	2615.36	0
FALSE	High	AFEGQAHGADR		1	2	70	P11169	Solute carrier family 2, facilitated glucose transporter member 3 OS=Homo sapiens GN=SLC2A3 PE=1 SV=1	0	1158.53	0	0.22	0.41	0.552	0.697712	0.867824	0.856243	5.16	8.35	17.59	828762	1.88151e+06	2.50424e+06	4.6282e+06	105.74	43.69	58.52	30.85	671324	2.7106e+06	6.50002e+06	2.52723e+06	232113	749041	861849	1.88918e+06	1.25985e+06	3.60329e+06	1.55892e+06	1.87387e+06	2.39701e+06	2.93587e+06	983763	2.27767e+06	911319	2.76989e+06	1.99409e+06	2.50424e+06	4.69722e+06
FALSE	Medium	AFELQK		1	1	14	Q14254	Flotillin-2 OS=Homo sapiens GN=FLOT2 PE=1 SV=2	0	735.404	0	0.349	0.513	0.884	0.942311	0.985591	0.969701	11.45	14.83	48.97	164451	204790	321754	449079	142.57	58.29	157.22	39.21		130461		333808		67722.6	164451	112902		494760	192320		204790	239533				328803	314855	4.89662e+06	291973
FALSE	Medium	AFFAGSQR		1	1	7	Q14697	Neutral alpha-glucosidase AB OS=Homo sapiens GN=GANAB PE=1 SV=3	0	883.442	0	0.601	0.669	0.864	0.995839	0.995794	0.974795	22.46	22.51	24.54	141833	153823	201873	191325	47.99	35.52	21.91	26.58	182395	266410	165591	92180.7		85644.8	121484	74826.6	84685.7	200951	153823	194403	138713	197250				171459	250944	201873	248523
FALSE	High	AFFESHPAPSAER		1	1	1	P55786	Puromycin-sensitive aminopeptidase OS=Homo sapiens GN=NPEPPS PE=1 SV=2	0	1445.68	0
FALSE	High	AFFSEVER		1	1	5	Q9UQ80	Proliferation-associated protein 2G4 OS=Homo sapiens GN=PA2G4 PE=1 SV=3	0	984.479	0	0.287	0.958	0.812	0.65172	0.922249	0.98992	6.12	75.58	26.87	43069.5	239948	131858	157652	74.37	52.79	26.7	36.89		43069.5	166957	35002.6	109624		36388.6	74975.4	239948	245272	320314	71296.7		287285		124511		126108	137869	87226.1	171849
FALSE	High	AFGDVVVK		1	1	18	P08575	Receptor-type tyrosine-protein phosphatase C OS=Homo sapiens GN=PTPRC PE=1 SV=2	0	834.472	0	0.405	0.406	0.571	0.980124	0.916195	0.91448	5.22	4.15	11.23	597775	527475	828393	1.23776e+06	25.64	23.78	23.08	27.1							497642	496141		423028	776451	587403	527475					702621	976679
FALSE	High	AFGPGLQGGSAGSPAR		1	1	67	P21333	Filamin-A OS=Homo sapiens GN=FLNA PE=1 SV=4	0	1429.72	0	0.06	0.176	0.531	2.82357e-05	0.023927	0.830751	0.38	2.22	11.96	915426	3.07447e+06	6.97369e+06	1.65341e+07	128.54	57.69	55.49	21.44	951306	1.99316e+06	1.01044e+07	3.47793e+06	143938	577457	730848	5.6145e+06	848163	3.12651e+06	3.39789e+06	3.35009e+06	2.75093e+06	3.15485e+06	564962	3.02329e+06	845246	6.97369e+06	6.51759e+06	1.00183e+07	1.11447e+07
FALSE	High	AFGYYGPLR		1	1	5	P84103	Serine/arginine-rich splicing factor 3 OS=Homo sapiens GN=SRSF3 PE=1 SV=1	0	1043.53	0	1.122	0.538	0.417	0.872816	0.981271	0.790633	89.42	36.77	20.88	775561	365754	174278	607808	56.48	107.9	82.47	84.7	842970	971991	295785	775561	871501	1.24936e+06	345968	46211.2	39815.1	365754	377408			1.05993e+06	397677		54474.6	77200.9	393426		448607
FALSE	High	AFHSSLHESIQKPYNQK		1	1	1	P23634	Plasma membrane calcium-transporting ATPase 4 OS=Homo sapiens GN=ATP2B4 PE=1 SV=2	0	2014.01	0
FALSE	High	AFIDVTAAAENIR		1	1	15	P23229	Integrin alpha-6 OS=Homo sapiens GN=ITGA6 PE=1 SV=5	0	1390.73	0
FALSE	High	AFIDVTAAAENIRLPNAGTQVR		1	1	18	P23229	Integrin alpha-6 OS=Homo sapiens GN=ITGA6 PE=1 SV=5	1	2327.25	0	0.604	0.396	0.536	0.986778	0.916549	0.91743	26.86	4.91	17.52	157082	103055	139457	260137	106.47	39.43	61.76	23.3			167870	146988			35704		99823.7	69543.6			174730			106391		87321.9		222718
FALSE	Medium	AFLEEAQVMK		1	1	2	P09769	Tyrosine-protein kinase Fgr OS=Homo sapiens GN=FGR PE=1 SV=2	0	1165.59	0	0.992	1.584	1.104	0.914545	0.754136	0.925525	50.04	30.15	23.52	470890	715161	483445	447177	39.96	31.73	22.07	9.73	413287		678066	324517		227510	299393	978879	1.31486e+06	697804	901166	732949	596646	634538	605842	475892	991147	433014	720919	483445	465118
FALSE	High	AFLEVNEEGSEAAASTAVVIAGR		1	1	122	P01008	Antithrombin-III OS=Homo sapiens GN=SERPINC1 PE=1 SV=1	0	2291.15	0	20.052	13.028	6.358	0.00216399	0.0104112	0.000494931	146.15	146.67	146.41	1.8759e+06	3.52184e+06	628337	98822.3	198.66	104.44	109.4	159.81	3.58497e+06	4.70401e+06	1.95641e+06	1.79871e+06	760310		525465	1.33464e+06	1.80903e+07	957169	233400		1.27263e+07			9.29343e+06		579359	681455	3.14295e+06
FALSE	High	AFIGFEGVK		1	1	1	P15924	Desmoplakin OS=Homo sapiens GN=DSP PE=1 SV=3	0	967.525	0	0.01	1.168	0.01	8.57453e-17	0.869477	1.0024e-16		27.1			237915		203610		25.43												198370				285344
FALSE	Medium	AFLLSLAALR		1	1	1	Q8IV08	Phospholipase D3 OS=Homo sapiens GN=PLD3 PE=1 SV=1	0	1074.67	0		100			7.5717e-17						22266.6				47.75												31644	15668.1
FALSE	High	AFIITINSFGTELSKEDR		1	2	4	P61421	V-type proton ATPase subunit d 1 OS=Homo sapiens GN=ATP6V0D1 PE=1 SV=1	1	2041.06	0	1.841	0.01	0.735	0.642032	7.5717e-17	0.973175	21.49		24.18	95267.2		38047.3	51760.9	71.61		40.87			95267.2	81460.2															28256.9		51229.7
FALSE	High	AFLLTPR		1	1	80	O95445	Apolipoprotein M OS=Homo sapiens GN=APOM PE=1 SV=2	0	817.493	0	1.019	1.505	1.746	0.959016	0.883789	0.772128	64.98	55.85	53.01	2.1015e+06	3.32351e+06	3.60115e+06	2.06243e+06	46.73	19.96	16.51	42.73	714454	1.62652e+06	2.10375e+06	2.09925e+06	1.06739e+06	1.84438e+06	3.46071e+06	3.59971e+06	3.15346e+06	3.3988e+06	3.71489e+06	4.65847e+06	2.99207e+06	2.09371e+06	2.93378e+06	3.81118e+06	3.24989e+06	3.81624e+06	3.60115e+06	2.70464e+06	2.75286e+06
FALSE	High	AFLPALK		1	1	5	P16452	Erythrocyte membrane protein band 4.2 OS=Homo sapiens GN=EPB42 PE=1 SV=3	0	759.476	0	0.328	0.23	0.897	0.691127	0.426187	0.967286	8.39	2.61	74.88	37805	29792.9	92580.2	127753	95.15	33.55	70.42	42.93		30825					46365.4			23392.7						37944.3		53108.5	92580.2	192503	220734
FALSE	High	AFIQLWAFDAVK		1	1	41	P02760	Protein AMBP OS=Homo sapiens GN=AMBP PE=1 SV=1	0	1408.76	0	2.248	2.803	1.576	0.349918	0.261659	0.652188	128.37	124.58	111.22	219879	152982	115164	54576.2	119.46	112.1	92.54	100.35	112310	263080	289394	403415	71867.4	41589.9	183772	152982	837468	249921	49158.2	99936.5	1.14368e+06		24063.6	581090	91857.7	211869	86030.5	434411	21955.2
FALSE	High	AFLTLAEDILR		1	1	48	P61026	Ras-related protein Rab-10 OS=Homo sapiens GN=RAB10 PE=1 SV=1	0	1261.72	0	0.758	0.838	0.783	0.957501	0.942166	0.996729	72.14	71.99	63.03	273011	346676	124806	168965	110.66	67.91	111.84	112.64	398976	1.30694e+06	828790	651546	88187.3	18749.6	186816	476794	346676	528122	149321		562812	88847.2	59866.1	509003	98450.2	549751	120094	1.09236e+06	68547.8
FALSE	High	AFLTLAEDILRK		1	1	4	P61026	Ras-related protein Rab-10 OS=Homo sapiens GN=RAB10 PE=1 SV=1	1	1389.81	0	0.667	0.346	0.471	0.975373	0.531618	0.791835	34.99	1.9	12.26	50655.1	24653.3	35777.4	75962.7	57.08	16.91	54.51	16.04		71196.9	36040.1	23219.4				22342.5					24653.3			30830.1		23828.9		53717.3
FALSE	High	AFITNIPFDVK		1	1	2	P52272	Heterogeneous nuclear ribonucleoprotein M OS=Homo sapiens GN=HNRNPM PE=1 SV=3	0	1264.69	0	100	100	100	8.57453e-17	7.5717e-17	1.0024e-16				28168.4	81484.9	515400		51.44	56									19241.1			53601.5				123873					515400
FALSE	High	AFNFLNEIK		1	1	22	P51809	Vesicle-associated membrane protein 7 OS=Homo sapiens GN=VAMP7 PE=1 SV=3	0	1095.58	0	0.353	0.309	0.423	0.893354	0.812458	0.767735	7.56	5.74	5.12	79716	75863.3	103828	245438	56.22	49.53	38.96	22.05		160006	100001	129309	47922	61661.6	63545.7	84570.9	33072	120508	68345.5	75863.3	96196.8	144359	31792.4	45639.4		103828	102592	112415	129063
FALSE	High	AFNFLNEIKK		1	1	6	P51809	Vesicle-associated membrane protein 7 OS=Homo sapiens GN=VAMP7 PE=1 SV=3	1	1223.68	0	0.31	0.307	0.362	0.745844	0.7985	0.549183	7.11	5.03	4.78	57484.8	60787.2	70328.2	185462	54.94	48.44	33.66	18.64		102131	83967.7	86160.7	16583.2	32802.5	46968.7	110119	18761.2	82435	49168.6	65874	60787.2	97994.9	33423.6	42199.9		70328.2	58583.3	77645.9	106271
FALSE	Medium	AFNTLLPNLEEIEHLNWSEALK		1	1	1	Q13017	Rho GTPase-activating protein 5 OS=Homo sapiens GN=ARHGAP5 PE=1 SV=2	0	2581.33	0
FALSE	High	AFNVISAWTLQAGPR		1	1	3	Q658P3	Metalloreductase STEAP3 OS=Homo sapiens GN=STEAP3 PE=1 SV=2	0	1630.87	0	7.986	1.3	1.504	0.00074392	0.930282	0.770439	37.4	0	0	217283	35382	40928.2	27208.8	34.59					278906													35382						40928.2
FALSE	High	AFPALTSLDLSDNPGLGER		1	1	156	P08571	Monocyte differentiation antigen CD14 OS=Homo sapiens GN=CD14 PE=1 SV=2	0	1973	0	1.706	1.525	1.421	0.834497	0.879161	0.903838	109.57	76.35	79.77	3.22366e+06	3.31411e+06	3.52803e+06	2.48308e+06	87.82	46.76	43.82	72.19	1.76253e+06	1.75777e+06	2.64317e+06	7.33095e+06	306507	3.58011e+06	1.51116e+07	3.79209e+06	5.1595e+06	5.00352e+06	4.20646e+06	4.36401e+06	2.89639e+06	1.15225e+06	1.99383e+06	1.96109e+06	1.45469e+06	3.61076e+06	3.52803e+06	3.64563e+06	724159
FALSE	High	AFPVLGIDYTHVR		1	1	2	P19634	Sodium/hydrogen exchanger 1 OS=Homo sapiens GN=SLC9A1 PE=1 SV=2	0	1487.8	0	0.318	0.392	0.709	0.351009	0.57051	0.968818	3.85	5.49	19.12	20118.9	25162.7	44816.8	63191.6	11.83	18.92	12.58	32.32		21879.3		18500.1				28788.7				21993.5						38886.3	42251	51729.4	47538.4
FALSE	High	AFQAVQNLPTK		1	1	3	Q8N392	Rho GTPase-activating protein 18 OS=Homo sapiens GN=ARHGAP18 PE=1 SV=3	0	1216.67	0	0.362	0.523	0.653	0.869298	0.94784	0.965801	4.9	7.25	12.66	70489.6	92474.4	136424	203434	32.4	44.79	14.83	20.61		65419.6		75952.6					86685.4	92474.4		113217	87676.2		90980.3	225773	93391.6	106334		141441	136424
FALSE	High	AFQAVQNLPTKK		1	1	6	Q8N392	Rho GTPase-activating protein 18 OS=Homo sapiens GN=ARHGAP18 PE=1 SV=3	1	1344.76	0	0.3	0.163	0.01	0.889473	0.557645	1.0024e-16	6.87	2.27		103354	56096		344607	59.89	60.22		20.78	42089.9		166727	103354				24753.6		94586.9			22544.7	56096		92543.1
FALSE	High	AFQPFFVELTMPYSVIR		2	2	7	P01023; P20742	Alpha-2-macroglobulin OS=Homo sapiens GN=A2M PE=1 SV=3 Pregnancy zone protein OS=Homo sapiens GN=PZP PE=1 SV=4	0	2045.06	0	100	100		8.57453e-17	7.5717e-17					80118.3	136556								80118.3							136556
FALSE	High	AFQPFFVELTMPYSVIR	1xOxidation [M11]	2	2	20	P01023; P20742	Alpha-2-macroglobulin OS=Homo sapiens GN=A2M PE=1 SV=3 Pregnancy zone protein OS=Homo sapiens GN=PZP PE=1 SV=4	0	2061.05	0	2.898	6.368	3.938	0.324895	0.0280329	0.0108288	75.86	35.15	38.29	73958	200677	124109	31513.6	72.02	41.4		35.36	67663	225181	73958		28491.8				148438							271301				124109
FALSE	Medium	AFQPFFVELTMPYSVIRGEAFTLK	1xOxidation [M11]	1	1	2	P01023	Alpha-2-macroglobulin OS=Homo sapiens GN=A2M PE=1 SV=3	1	2807.45	0
FALSE	High	AFQYHSK		1	3	35	P00747	Plasminogen OS=Homo sapiens GN=PLG PE=1 SV=2	0	880.431	0	0.862	0.973	1.395	0.949615	0.925953	0.808122	39.9	54.12	32.34	374537	426987	604650	488112	40.52	51.19	13.03	26.04	143875	243247	582473	355743	253036	565043	571673	152211	487960	415019	252937	987796	382129	294316	439301	672255	540726	604650	677827	551082	560686
FALSE	High	AFSAVDTDGNGTINAQELGAALK		1	1	2	Q9NZT1	Calmodulin-like protein 5 OS=Homo sapiens GN=CALML5 PE=1 SV=2	0	2263.12	0	100	100		8.57453e-17	7.5717e-17					52704.3	49028.1			29	63.39			53242.9			42332	80916		52171	49028.1	42468.5		39820.7		134523			140628
FALSE	High	AFSDRNTLIIYLDK		1	1	17	P01024	Complement C3 OS=Homo sapiens GN=C3 PE=1 SV=2	1	1668.9	0	0.556	2.116	0.864	0.974445	0.653348	0.979548	24.09	59.57	89.92	70822.1	320598	120849	139856	86.05	50.2	91.02	24.84	329001	327440	58901.8	70822.1	186297		36285		389386				121496			320598		22333.7		272937
FALSE	High	AFSMDEHNAALR		1	1	3	Q9NZH0	G-protein coupled receptor family C group 5 member B OS=Homo sapiens GN=GPRC5B PE=2 SV=2	0	1361.63	0	0.41	1.368	0.731	0.718833	0.862726	0.982447	9.17	84.13	29.19	29793	96237	57974.1	70328.6	56.44	64.61	35.59	43.05	26219.7		73987.6	72687.5	22164.6	22929.4	33853.3	80970.4	22807.4	201364	203815	76266.1	114382		30463.3	121441			57974.1	41910	85374
FALSE	Medium	AFTEER		1	1	10	Q27J81	Inverted formin-2 OS=Homo sapiens GN=INF2 PE=1 SV=2	0	752.357	0	0.207	0.259	0.497	0.448227	0.673904	0.880016	3.05	2.29	7.77	49267.4	61099.8	124581	234154	109.89	20.21	44.48	27.53		36250.4	233875	47806.6			50772.8		56418.5	61099.8		46160.2		80223.4		64924.7		106655	130210	124581	129922
FALSE	High	AFTYINLDK		1	1	34	P02786	Transferrin receptor protein 1 OS=Homo sapiens GN=TFRC PE=1 SV=2	0	1084.57	0	0.649	0.303	0.503	0.971738	0.862726	0.882074	31.06	7.48	14.87	655754	281228	546982	1.08804e+06	220.31	96.39	50.53	33.51	655754	1.66983e+07		1.3202e+06	1.00211e+06	312498	193529	86312.6	261277	221426	302703	199126	102255	1.49205e+06	576972	575360	473273	299860	264730	546982	925324
FALSE	High	AFTYINLDKAVLGTSNFK		1	1	11	P02786	Transferrin receptor protein 1 OS=Homo sapiens GN=TFRC PE=1 SV=2	1	2002.06	0	1.054	0.216	0.33	0.846207	0.553141	0.448189	56.14	0.82	6.39	228909	46886.2	71694.7	217144	186.15	16.73	52		290928	4.46992e+06	117736	368388	166717				52804.1	41631.6								105440		48749.4
FALSE	Medium	AFVFPK		1	1	507	P02741	C-reactive protein OS=Homo sapiens GN=CRP PE=1 SV=1	0	708.408	0	9.128	0.874	0.612	0.00049864	0.960256	0.910187	119.05	74.28	34.35	3.07345e+08	2.02311e+07	1.3888e+07	2.90753e+07	75.91	144.51	161.65	83.83	4.98624e+08	7.34515e+08	1.80147e+08	4.81731e+08	3.62424e+08	8.03815e+08	1.93004e+08	1.73449e+07	1.12722e+07	1.50749e+07	1.19408e+08	2.14524e+07	5.43362e+07	3.91849e+08	1.88516e+08	1.13795e+07	1.90793e+07	1.3888e+07	4.51359e+06	2.69296e+07	1.98647e+08
FALSE	High	AFVFPKESDTSYVSLK		1	1	14	P02741	C-reactive protein OS=Homo sapiens GN=CRP PE=1 SV=1	1	1817.93	0	1.527	0.689	0.01	0.654832	0.992328	1.0024e-16	69.95	38.79		254200	114781		166481	101.81	88.99			1.36256e+06	367117	268707	1.08208e+06	127241	240475	186116	372632	26258.1	137956	385086	76953.1	548190	95498.4	81601.5
FALSE	High	AFVVDMMER		1	1	31	P04275	von Willebrand factor OS=Homo sapiens GN=VWF PE=1 SV=4	0	1097.51	0	0.728	0.599	0.892	0.97702	0.995842	0.982447	37.49	25.56	85.77	344560	321541	744029	598665	55.63	117.83	70.02	57.33		452359	344560	487043	130905	236660	491906	266190	2.2606e+06	304206	339864	248842	189883	245710	476656	349291	584964	149807	1.01735e+06	744029	773763
FALSE	Medium	AFVVDMMER	1xOxidation [M]	1	1	4	P04275	von Willebrand factor OS=Homo sapiens GN=VWF PE=1 SV=4	0	1113.51	0	0.62	0.762	1.214	0.974445	0.996373	0.861805	22.3	34.98	29.36	64075.1	70617.4	124666	102665	47.61	122.44	14.54	48.85	45560.9	63769.8	113211	52306.2	25754.9	58794	64381.8	63050.6	596105	76152.9	682985	115608			65484.2	64683.2	57784.7		146273	109571	124666
FALSE	Medium	AFVVDMMER	2xOxidation [M6; M7]	1	1	2	P04275	von Willebrand factor OS=Homo sapiens GN=VWF PE=1 SV=4	0	1129.5	0
FALSE	Medium	AFWDDWMR		1	1	1	P26572	Alpha-1,3-mannosyl-glycoprotein 2-beta-N-acetylglucosaminyltransferase OS=Homo sapiens GN=MGAT1 PE=1 SV=2	0	1126.48	0	100			8.57453e-17						23348.7				68.71							21322	9029.1		53526.2
FALSE	High	AFWLDVSHNR		1	1	1	P35858	Insulin-like growth factor-binding protein complex acid labile subunit OS=Homo sapiens GN=IGFALS PE=1 SV=1	0	1244.62	0
FALSE	Medium	AFWLDVSHNRLEALPNSLLAPLGR		1	1	1	P35858	Insulin-like growth factor-binding protein complex acid labile subunit OS=Homo sapiens GN=IGFALS PE=1 SV=1	1	2689.46	0
FALSE	High	AFYPEEISSMVLTK		2	2	30	P0DMV9; P34931	Heat shock 70 kDa protein 1B OS=Homo sapiens GN=HSPA1B PE=1 SV=1 Heat shock 70 kDa protein 1-like OS=Homo sapiens GN=HSPA1L PE=1 SV=2	0	1614.81	0	1.269	0.723	0.91	0.776933	0.990966	0.961961	110.72	44.45	44.81	216176	125133	167563	132248	92.18	64.77	35.24	38.63	312946	729012	172499	270912	81691.3	23254		41582.9	21367.6	158081	165882	127393	279588	84521.6		122913		210665	145352	193169	85757.1
FALSE	High	AFYPEEISSMVLTK	1xOxidation [M10]	2	2	1	P0DMV9; P34931	Heat shock 70 kDa protein 1B OS=Homo sapiens GN=HSPA1B PE=1 SV=1 Heat shock 70 kDa protein 1-like OS=Homo sapiens GN=HSPA1L PE=1 SV=2	0	1630.8	0	0.01	0.01	1.035	8.57453e-17	7.5717e-17	0.93616			11.13			100659	97288				10.59																		100659
FALSE	High	AFYVNVLNEEQR		1	1	26	P04040	Catalase OS=Homo sapiens GN=CAT PE=1 SV=3	0	1481.74	0	0.587	0.377	0.745	0.990639	0.900146	0.99886	19.49	10.68	41.48	141293	105074	244911	281418	55.44	59.4	45.49	62.93		198670	157579	122788	126691		105687	138599	79858.9	101790	111830	105074	272335		30105.4	106080	70988.9	244911	245338	408324	200721
FALSE	High	AFYVNVLNEEQRK		1	1	3	P04040	Catalase OS=Homo sapiens GN=CAT PE=1 SV=3	1	1609.83	0	1.337	2.044	1.311	0.778662	0.651917	0.817463	34.36	71.57	121.17	342214	523223	335658	255981	89.68	55.14	99.05			342214			1.27209e+06	262902				270647					523223	884367		133705	682354	165114	1.38582e+06
FALSE	High	AGAAGTAEATAR		1	1	30	P50895	Basal cell adhesion molecule OS=Homo sapiens GN=BCAM PE=1 SV=2	0	1046.52	0	0.606	0.484	0.556	0.988694	0.970879	0.932778	31.44	16.92	18.83	198713	171118	156092	381506	69.86	52.79	51.44	41.28	213615	469065	241699	367832	122544	45005.4	100761	121265	78261.6	361608	307717	159039	184115	206142	96455.4	208818	81620.3	235958	124735	156092	328861
FALSE	High	AGADEERAETAR		1	1	5	P78371	T-complex protein 1 subunit beta OS=Homo sapiens GN=CCT2 PE=1 SV=4	1	1275.59	0	2.506	2.438	1.824	0.376856	0.554302	0.519531	77.71	2.42	151.97	81566.3	79349.8	59378.7	32550.8	52.4	2.3	101.23			77752.4	122400	34623.2			85567.2		80653.4	78067.3								24166.6			145897
FALSE	High	AGAFCLSEDAGLGISSTASLR	1xCarbamidomethyl [C5]	2	2	2	P01023; P20742	Alpha-2-macroglobulin OS=Homo sapiens GN=A2M PE=1 SV=3 Pregnancy zone protein OS=Homo sapiens GN=PZP PE=1 SV=4	0	2083.01	0	100			8.57453e-17						102903
FALSE	High	AGAGSATLSMAYAGAR	1xOxidation [M10]	1	1	5	P40926	Malate dehydrogenase, mitochondrial OS=Homo sapiens GN=MDH2 PE=1 SV=3	0	1470.7	0	0.249	0.626	0.694	0.64392	0.998933	0.985096	1.88	10.37	52.88	60615.3	152346	168892	243379		19.43	95.06	28.39							60615.3			174932				132676					381444	74780
FALSE	High	AGAHLQGGAKR		1	1	11	P04406	Glyceraldehyde-3-phosphate dehydrogenase OS=Homo sapiens GN=GAPDH PE=1 SV=3	1	1065.59	0	0.174	0.434	0.888	0.756856	0.940441	0.985013	2.55	12.82	47.32	144355	386946	745387	830847	68.98	60.74	61.97	19.33		144355					202526	715237			581394	1.03625e+06	535973	268430	212978	224982	279355	887435	1.10461e+06	439100	745387
FALSE	High	AGALNSNDAFVLK		1	1	81	P06396	Gelsolin OS=Homo sapiens GN=GSN PE=1 SV=1	0	1319.7	1	0.524	0.563	1.058	0.8336	0.79913	0.976946	25.92	16.45	52.65	1.48366e+07	1.50247e+07	2.7049e+07	2.88189e+07	70.48	40.74	38.54	40.47	3.99691e+06	4.04577e+06	2.06519e+07	1.96048e+07	2.51421e+06	1.26228e+07	2.57794e+07	2.04685e+07	1.04723e+07	1.61733e+07	1.62601e+07	3.08338e+07	1.90869e+07	1.08684e+07	8.53473e+06	1.25257e+07	1.39576e+07	2.7049e+07	4.63961e+07	2.26734e+07	3.51595e+07
FALSE	High	AGALNSNDAFVLKTPSAAYLWVGTGASEAEK		1	1	4	P06396	Gelsolin OS=Homo sapiens GN=GSN PE=1 SV=1	1	3138.57	0	100	100		8.57453e-17	7.5717e-17					231245	1.29367e+06																			1.29367e+06
FALSE	High	AGALQLLLVGDK		1	1	30	P55058	Phospholipid transfer protein OS=Homo sapiens GN=PLTP PE=1 SV=1	0	1197.72	0	1.058	1.002	1.342	0.865415	0.904072	0.78449	93.2	90.82	95.3	141613	132992	212455	195697	66.96	51.29	82.88	66.85	67343.4	141613	103352	118220	39613.9		188767		114871			74419.2		118756	148934	288914	255559	91674.1	640156	217235	149978
FALSE	High	AGALQLLLVGDKVPHDLDMLLR		1	1	16	P55058	Phospholipid transfer protein OS=Homo sapiens GN=PLTP PE=1 SV=1	1	2387.35	0	100	100		8.57453e-17	7.5717e-17					3.87861e+06	136556				116.69											441188				42266.4
FALSE	High	AGALQLLLVGDKVPHDLDMLLR	1xOxidation [M19]	1	1	19	P55058	Phospholipid transfer protein OS=Homo sapiens GN=PLTP PE=1 SV=1	1	2403.34	0	100	100		8.57453e-17	7.5717e-17					268012	162635			121.21	60.3			129531	268012							302157				84289			162635
FALSE	Medium	AGATLDLLVENMGR		1	1	1	P16278	Beta-galactosidase OS=Homo sapiens GN=GLB1 PE=1 SV=2	0	1459.76	0	1.299	2.062	1.432	0.914657	0.669682	0.79485	57.87	32.49	70.25	56908.3	79789.9	58531.8	35084.7	39.57	13.96	54.64	49.98	64879.5		49916.4		36042.7							88098.6				72264.8			97606.7	57271.8	19338.5
FALSE	High	AGAVEKGVPLYR		1	1	1	P06733	Alpha-enolase OS=Homo sapiens GN=ENO1 PE=1 SV=2	1	1259.71	0		100			7.5717e-17						90028.5																				90028.5
FALSE	High	AGDALWLR		1	1	55	Q86UX7	Fermitin family homolog 3 OS=Homo sapiens GN=FERMT3 PE=1 SV=1	0	901.489	0	0.14	0.178	0.327	0.159572	0.319937	0.335056	1.74	1.82	11.23	845580	1.07732e+06	1.80465e+06	6.12811e+06	97.95	42.68	68.64	20.63	452972	1.54091e+06	2.78146e+06	1.32586e+06	173043	334866	985906	1.82246e+06	479879	1.05893e+06	1.09603e+06	1.28566e+06	771698	1.5971e+06	568293	1.58096e+06	701905	1.55157e+06	1.80465e+06	4.22517e+06	4.54524e+06
FALSE	High	AGDFLEANYMNLQR		1	1	2446	P01024	Complement C3 OS=Homo sapiens GN=C3 PE=1 SV=2	0	1641.77	2	1.696	1.532	1.127	0.752689	0.883789	0.961961	52.28	31.24	31.61	2.06615e+08	1.60945e+08	1.13779e+08	1.01893e+08	62.64	36.2	26.9	17.52	2.24155e+08	1.08878e+08	8.54374e+07	2.27007e+08	1.2134e+08	2.27301e+08	5.30817e+08	1.26935e+08	3.27825e+08	2.03061e+08	1.61408e+08	1.60483e+08	1.25572e+08	1.98497e+08	2.49909e+08	1.26105e+08	1.36336e+08	1.10732e+08	1.13779e+08	1.48485e+08	9.50833e+07
FALSE	High	AGDFLEANYMNLQR	1xOxidation [M10]	1	1	1661	P01024	Complement C3 OS=Homo sapiens GN=C3 PE=1 SV=2	0	1657.76	2	1.105	1.499	0.895	0.964125	0.892148	0.996729	47.7	39.14	15.21	4.90633e+07	6.21152e+07	3.55367e+07	3.92161e+07	47.03	30.87	14.33	28.7	6.33669e+07	2.93826e+07	3.17944e+07	4.37709e+07	3.73113e+07	7.74082e+07	1.12453e+08	5.1114e+07	6.42214e+07	7.55132e+07	5.7995e+07	7.46982e+07	6.00782e+07	7.13152e+07	9.84332e+07	3.03277e+07	4.09128e+07	3.28244e+07	3.55367e+07	3.06043e+07	4.41325e+07
FALSE	High	AGDTAVYYCAR	1xCarbamidomethyl [C9]	1	1	1	P01766	Immunoglobulin heavy variable 3-13 OS=Homo sapiens GN=IGHV3-13 PE=1 SV=2	0	1246.55	0
FALSE	High	AGEDPHSFYFPGQFAFSK		1	1	16	Q99969	Retinoic acid receptor responder protein 2 OS=Homo sapiens GN=RARRES2 PE=1 SV=1	0	2031.92	0	0.939	1.398	1.769	0.964194	0.850572	0.516868	51.8	55.08	74.27	79738.1	85084.7	97507.4	62141.9	38.98	52.87	109.94	58.59	94583.7	112034	79738.1	36891.2			35265.1	206278	72467.2	54882.3	94423	109373	85084.7		60372.9			77505	539124	109951	85672.7
FALSE	High	AGELEVFNGYFVHFFAPDNLDPIPK		1	1	4	P19823	Inter-alpha-trypsin inhibitor heavy chain H2 OS=Homo sapiens GN=ITIH2 PE=1 SV=2	0	2836.4	0		100			7.5717e-17						52932.7															52932.7
FALSE	High	AGELTEDEVER		1	1	6	P62269	40S ribosomal protein S18 OS=Homo sapiens GN=RPS18 PE=1 SV=3	0	1247.58	2	0.445	0.529	1.44	0.964143	0.958914	0.738517	17.13	33.35	55.48	86162.4	155695	355552	294516	84.27	130.48	32.9	49.88	71361.8	107487	359752		61759.2	66816.9	54587.7		49128.7					1.02195e+06		155695			288541	221201	460007
FALSE	High	AGEQVTYTCATYYK	1xCarbamidomethyl [C9]	1	1	2	P08603	Complement factor H OS=Homo sapiens GN=CFH PE=1 SV=4	0	1654.74	0		100	100		7.5717e-17	1.0024e-16					105042	149621														105042												149621
FALSE	High	AGEVINQPMMMAAR		1	1	19	P18206	Vinculin OS=Homo sapiens GN=VCL PE=1 SV=4	0	1518.72	0	0.434	0.543	0.736	0.978025	0.983566	0.998143	11.41	13.41	20.62	151410	209463	256032	398206	54.52	33.86	21.18	34.06	141387	184664	283727	162144			110127	199363	99904.5	315498	185573	232211	209463	209674	98043.3	216925		223458	329346	212527	293355
FALSE	High	AGEVINQPMMMAAR	1xOxidation [M]	1	1	41	P18206	Vinculin OS=Homo sapiens GN=VCL PE=1 SV=4	0	1534.72	0	0.739	0.602	0.582	0.955518	0.98863	0.939108	48.78	23	24.96	225184	135312	129817	222934	59.87	34.53	25.36	56.64	101626	290109	254497					135312	61731.4	134255	189039		155684					155623		108290
FALSE	High	AGEVQEPELR		1	1	6	P25311	Zinc-alpha-2-glycoprotein OS=Homo sapiens GN=AZGP1 PE=1 SV=2	0	1127.57	0	1.321	1.381	0.877	0.772016	0.778936	0.968403	87.6	69	43.53	313815	321228	166056	240625	79.14	58.42	39.53	39.7	81054.2		321902	248664	313815	297388	1.04758e+06	207612	187084	565146	383173	318534	171892	323944	817027	182646	332325	211130		98319.9	242661
FALSE	High	AGFAGDDAPR		4	10	348	A5A3E0; P60709; Q6S8J3; P68032	POTE ankyrin domain family member F OS=Homo sapiens GN=POTEF PE=1 SV=2 Actin, cytoplasmic 1 OS=Homo sapiens GN=ACTB PE=1 SV=1 POTE ankyrin domain family member E OS=Homo sapiens GN=POTEE PE=2 SV=3 Actin, alpha cardiac muscle 1 OS=Homo sapiens GN=ACTC1 PE=1 SV=1	0	976.448	1	0.12	0.366	0.617	0.00437544	0.408876	0.910187	1.37	6.71	12.5	2.53166e+07	7.80425e+07	1.18906e+08	1.82902e+08	113.5	49.12	52.78	18.84	1.25677e+07	3.62376e+07	1.7257e+08	8.24298e+07	4.36158e+06	1.44755e+07	3.07663e+07	1.00389e+08	1.98628e+07	8.7743e+07	8.29427e+07	8.10231e+07	9.14812e+07	7.51716e+07	2.77497e+07	5.11093e+07	1.96028e+07	1.18906e+08	9.2571e+07	1.33953e+08	1.62969e+08
FALSE	High	AGFAGDDAPRAVFPSIVGRPR		4	9	7	A5A3E0; P60709; Q6S8J3; P68032	POTE ankyrin domain family member F OS=Homo sapiens GN=POTEF PE=1 SV=2 Actin, cytoplasmic 1 OS=Homo sapiens GN=ACTB PE=1 SV=1 POTE ankyrin domain family member E OS=Homo sapiens GN=POTEE PE=2 SV=3 Actin, alpha cardiac muscle 1 OS=Homo sapiens GN=ACTC1 PE=1 SV=1	1	2156.14	0	0.201	0.188	0.534	0.668222	0.615256	0.920242	2.89	2.25	9.14	77523.4	56527.7	172707	359694	71.52	114.74	35.93	32.24			44416.1				135309	52965.6					56527.7	376994					150664	286819
FALSE	High	AGFAGDQIPK		1	2	7	P61163	Alpha-centractin OS=Homo sapiens GN=ACTR1A PE=1 SV=1	0	1003.52	0	1.301	0.651	0.936	0.771928	0.998287	0.957639	40.11	17.8	29.14	240524	128103	164844	169341	29.58	27.38	20.82	32.91			194516					144370		100458	138223	169556	118724			73916.7		140971		211579	164844
FALSE	High	AGFLDLK		1	1	21	Q9Y490	Talin-1 OS=Homo sapiens GN=TLN1 PE=1 SV=3	0	763.435	0	0.594	0.134	0.322	0.989893	0.382766	0.51212	10.67	1.25	11.73	351870	76460.3	194208	611690	29.13	67.74	74.52	21.43			285510					116332	29049.8			88753.4	65869.9	222025	43536.9	188221	64928.4	133359	194208	421454	498646
FALSE	High	AGFLDLKDFLPK		1	1	97	Q9Y490	Talin-1 OS=Homo sapiens GN=TLN1 PE=1 SV=3	1	1363.76	0	0.332	0.241	0.531	0.939942	0.739704	0.910187	13.8	6.79	31.33	439389	349912	557393	804066	123.02	74.01	105.21	103.78	346580	1.08036e+06	2.66076e+06	927320	53883.3	60357.1	460720	1.06293e+06	421566	578237	165582	290437	858516	174490	95677.6	822526	190993	1.75971e+06	557393	3.28463e+06	404489
FALSE	High	AGFLDLKDFLPKEYVK		1	1	13	Q9Y490	Talin-1 OS=Homo sapiens GN=TLN1 PE=1 SV=3	2	1883.03	0	0.255	0.593	0.412	0.755382	0.985164	0.752109	6.22	45.07	7.09	67630.3	157066	109180	264701	83.83	95.42	46.97	31.32	23544.1		223338	67630.3			38231.4	361663	21975.7	68212.3			474199					154196		77306.5
FALSE	High	AGFSWIEVTFK		1	1	2	Q14624	Inter-alpha-trypsin inhibitor heavy chain H4 OS=Homo sapiens GN=ITIH4 PE=1 SV=4	0	1284.66	0	0.01	1.164	0.01	8.57453e-17	0.960002	1.0024e-16		19.03			23499.3		20196.8				18.01													23499.3
FALSE	High	AGFSWIEVTFKNPLVWVHASPEHVVVTR		1	1	2	Q14624	Inter-alpha-trypsin inhibitor heavy chain H4 OS=Homo sapiens GN=ITIH4 PE=1 SV=4	1	3205.69	0
FALSE	High	AGFWEEFESLQK		1	1	4	P29350	Tyrosine-protein phosphatase non-receptor type 6 OS=Homo sapiens GN=PTPN6 PE=1 SV=1	0	1470.69	0	0.419	0.356	0.609	0.778662	0.564324	0.93621	9.97	7.2	21.08	31066.3	26401.7	45164.5	74166.9	9.29			76.64		27385	32951.7					26401.7												45164.5
FALSE	High	AGFWEEFESLQKQEVK		1	1	4	P29350	Tyrosine-protein phosphatase non-receptor type 6 OS=Homo sapiens GN=PTPN6 PE=1 SV=1	1	1954.95	0	0.01	0.01	0.01	8.57453e-17	7.5717e-17	1.0024e-16							91597.1				1.95
FALSE	High	AGGADAVQTVTGGLR		1	1	19	Q9H223	EH domain-containing protein 4 OS=Homo sapiens GN=EHD4 PE=1 SV=1	0	1372.72	0	0.393	0.764	0.728	0.914545	0.971335	0.992957	6.77	38.5	17.52	88617.9	175361	162494	214874	35.38	97.49	41.54	29.73	88617.9		153053	115564		59389.2	73668.6	182673	81998.1		726462	168341	195648	71963.3	89469.9	236290		162494	166228	135933	272963
FALSE	Medium	AGGFLMK		1	1	22	P00558	Phosphoglycerate kinase 1 OS=Homo sapiens GN=PGK1 PE=1 SV=3	0	723.386	0	0.513	0.629	0.744	0.992088	0.98353	0.99886	20.36	10.99	19.47	232437	263031	300328	453349	73.4	26.42	44.28	9.16	20677.3	353879	615578	292047	52189.8		232437	211424	245676	270537	389126	299256	255733	391714	252415	403331	194332	530501	299054	300328	417384
FALSE	Medium	AGGFLMK	1xOxidation [M6]	1	1	1	P00558	Phosphoglycerate kinase 1 OS=Homo sapiens GN=PGK1 PE=1 SV=3	0	739.381	0	0.803	0.846	1.998	0.989875	0.98353	0.299328	28.3	36.83	174	80855.4	89958.1	235639	92076.3	22.91	30.36	125.05	42.32			95211.7		68663.8			110314	35883.3	104493	69530.1	79776.5	101439	104814		69415.9			950610		58410.5
FALSE	High	AGGPGLER		2	2	37	P21333; O75369	Filamin-A OS=Homo sapiens GN=FLNA PE=1 SV=4 Filamin-B OS=Homo sapiens GN=FLNB PE=1 SV=2	0	756.4	1	0.113	0.329	0.803	0.328663	0.791118	0.973067	1.43	5.87	15.84	583263	1.82384e+06	3.8308e+06	4.62105e+06	121.72	49.47	50.94	17.44	459158	1.17384e+06	5.20252e+06	1.88366e+06	88665.7	265716	740912	2.63122e+06	835954	2.36903e+06	1.9309e+06	1.75629e+06	1.89399e+06	1.94176e+06	492608	1.32932e+06	383847	3.92794e+06	3.8308e+06	3.71131e+06	4.58043e+06
FALSE	High	AGGPGLERAEAGVPAEFSIWTR		1	1	7	P21333	Filamin-A OS=Homo sapiens GN=FLNA PE=1 SV=4	1	2271.15	0	1.077	3.343	1.321	0.874844	0.180803	0.791835	45.9	5.21	0	137047	425580	168113	127290	53.93	44.56					179474	137047				425580		167462			440525					168113
FALSE	High	AGGSAALSPSK		1	1	1	Q92522	Histone H1x OS=Homo sapiens GN=H1FX PE=1 SV=1	0	945.5	0	100			8.57453e-17						81007.5				119.93					81007.5			19463.8	317290	89359.7
FALSE	High	AGGSWDLAVQER		1	1	39	P22792	Carboxypeptidase N subunit 2 OS=Homo sapiens GN=CPN2 PE=1 SV=3	0	1288.63	1	0.698	0.723	1.216	0.97702	0.989299	0.910187	43.03	30.71	55.34	514052	577807	747631	843462	65.14	21.31	33.84	53.91	139280	202537	581832	689496	204671	454169	1.09367e+06	522182	612488	651945	531694	766010	568773	312952	716055	586985	541004	1.02593e+06	1.4089e+06	699897	686919
FALSE	High	AGGTSDSFVK		1	1	1	Q96C24	Synaptotagmin-like protein 4 OS=Homo sapiens GN=SYTL4 PE=1 SV=2	0	968.468	0	0.269	0.341	0.567	0.881439	0.891507	0.927855	5.8	7.92	7.34	204952	244040	458980	809169	79.46	75.65	46.31	10.21		164855	669992	254802			77303	420219	57259.6	423468	333276	244040	873755	231331	88022.1	222964		476254	458980	423085	559127
FALSE	High	AGHIAWTSSGK		1	1	45	P04114	Apolipoprotein B-100 OS=Homo sapiens GN=APOB PE=1 SV=2	0	1114.56	0	1.446	1.29	1.505	0.869794	0.901874	0.869439	59.8	60.82	36.57	2.30778e+06	2.33792e+06	2.17605e+06	1.4079e+06	112.91	58.28	18.64	54.2	2.09415e+06	3.60909e+06	2.61355e+06	1.8812e+06	1.40894e+07	1.10144e+06	2.80739e+06	1.75058e+06	3.20308e+06	1.50738e+06	2.64102e+06	2.14058e+06	1.35027e+06	1.1743e+06	4.89247e+06	2.55345e+06	5.97557e+06	2.17605e+06	3.02017e+06	2.74684e+06	2.11901e+06
FALSE	High	AGKEESGVSVSNSQPTNESHSIK		1	1	35	Q99808	Equilibrative nucleoside transporter 1 OS=Homo sapiens GN=SLC29A1 PE=1 SV=3	1	2372.13	0	0.37	0.407	0.518	0.964125	0.930282	0.906703	13.52	8.82	19.74	392633	296146	520487	728010	81.81	40.31	49.26	38.93	184655	879887	420201	536317	366873	74333.9	122765	296146	178598	482550	647303	490016	266340	294158	267137	361033		543371	376904	520487	739336
FALSE	High	AGKEPGLQIWR		1	1	88	P06396	Gelsolin OS=Homo sapiens GN=GSN PE=1 SV=1	1	1254.7	0	0.456	0.357	1.012	0.725613	0.509179	0.985324	21.19	6.02	51.41	4.85808e+06	3.78807e+06	9.62964e+06	1.08011e+07	71.3	32.87	41.28	38.3	721849	1.17761e+06	7.8244e+06	4.82079e+06	1.03155e+06	4.89567e+06	1.00973e+07	3.9055e+06	3.23794e+06	3.52559e+06	3.96111e+06	7.30051e+06	3.76452e+06	2.46601e+06	3.08819e+06	4.14641e+06	3.81177e+06	9.62964e+06	1.59704e+07	7.65372e+06	1.35273e+07
FALSE	High	AGKEPGLQIWRVEK		1	1	34	P06396	Gelsolin OS=Homo sapiens GN=GSN PE=1 SV=1	2	1610.9	0	1.48	3.956	1.632	0.646301	0.371052	0.596615	129.62	137.57	127.36	266184	1.32944e+06	365017	179866	97.86	85.26	129.41	64.18	165144	38985.4	1.21611e+06	1.0531e+06	33457.1	266184	872264	2.20221e+06	360742	1.32944e+06	1.62136e+06	1.71503e+06	1.61665e+06	25206.7	125956	44030.3		2.11325e+06	707515	64511.1	365017
FALSE	High	AGLKEEETELK		1	1	6	Q9NP59	Solute carrier family 40 member 1 OS=Homo sapiens GN=SLC40A1 PE=1 SV=1	1	1246.65	0	0.44	0.344	0.507	0.964125	0.830956	0.886031	16.19	7.44	17.05	113131	74599.5	110662	216634	98.78	47.97	48.2	50.9	33666.6	128495	102644	61728					37964.8	71247.8	90492	105114	74599.5	86497	34668.6	159862	55997.1	129755	99812.4	110662	190168
FALSE	High	AGLLRPDYALLGHR		1	1	125	Q96PD5	N-acetylmuramoyl-L-alanine amidase OS=Homo sapiens GN=PGLYRP2 PE=1 SV=1	0	1551.88	0	0.441	0.587	0.936	0.924134	0.938652	0.99886	21.4	19.88	51.45	1.87629e+06	2.82688e+06	4.74666e+06	4.16563e+06	77.3	50.02	43.95	32.74	444953	604376	2.33749e+06	3.41293e+06	318851	1.24729e+06	4.48397e+06	5.93139e+06	2.54675e+06	3.25938e+06	1.52464e+06	4.58398e+06	3.38872e+06	1.21452e+06	3.13782e+06	1.61068e+06	2.19506e+06	4.74666e+06	5.88481e+06	3.57682e+06	5.44392e+06
FALSE	Medium	AGIISTVEVLK		1	1	11	P55786	Puromycin-sensitive aminopeptidase OS=Homo sapiens GN=NPEPPS PE=1 SV=2	0	1129.68	0	0.556	1.341	0.736	0.999953	0.849093	0.997692	23.88	79.86	38.18	183897	381306	281513	382314	74.82	53.49	62.49	54.01	153878	451560	591874	213874	187553	140680	61191.9	428978	556122	329263	134250	813861	752179	270960	226107	338932	782057	390264	541666	281513	42537.6
FALSE	High	AGLPAPTIQSLNLAWNR		1	1	26	Q8WUA8	Tsukushin OS=Homo sapiens GN=TSKU PE=2 SV=3	0	1822	0	1.544	0.461	1.835	0.725613	0.934882	0.425777	120.45	17.04	59.46	207438	61911.9	246509	157798	126.25	70.05	54.4	28.24			137294	103049			2.04818e+06	108994	35570.7		107760	18594.4						387646	118858	380562
FALSE	High	AGLQFPVGR		3	15	61	P04908; P0C0S5; P0C0S8	Histone H2A type 1-B/E OS=Homo sapiens GN=HIST1H2AB PE=1 SV=2 Histone H2A.Z OS=Homo sapiens GN=H2AFZ PE=1 SV=2 Histone H2A type 1 OS=Homo sapiens GN=HIST1H2AG PE=1 SV=2	0	944.531	0	0.514	0.814	0.808	0.999953	0.938878	0.991562	23.72	44.9	35.97	737491	1.02712e+06	1.01871e+06	1.21076e+06	104.57	150.4	159.21	171.65	518497	1.48649e+06	754775	450139	392020	720603	5.36481e+06	888684	710959	1.5139e+07	1.12226e+06	940044	884857	1.30049e+07	888599	1.62729e+06	1.45716e+06	978518	1.24984e+07	634465	1.11756e+06
FALSE	High	AGMQLNLEELQK	1xOxidation [M3]	1	1	22	Q08379	Golgin subfamily A member 2 OS=Homo sapiens GN=GOLGA2 PE=1 SV=3	0	1389.7	0	0.587	0.991	1.035	0.989734	0.938519	0.94748	13.5	35.73	40.62	424322	748567	770526	726324	54.57	35.17	37.37	14.8	339323	454157	1.04941e+06	492458	280554	396447	633950	869340	273370	782017		787820	985870	443760	537510	716548		770526	1.13885e+06	441213	837356
FALSE	Medium	AGMQTPFLIMDR		1	1	2	P12259	Coagulation factor V OS=Homo sapiens GN=F5 PE=1 SV=4	0	1379.68	0	0.418	0.432	0.583	0.775387	0.84798	0.921741	8.37	10.2	10.78	33482.6	33547.9	47305.4	89408.5	32.21	48.04	18.44	30.1							26555.2	28230.3			39867		68990.4		26500.5			47305.4	57499.3		39787.8
FALSE	High	AGMSAEQAQGLLEK		1	1	6	Q9Y2Q3	Glutathione S-transferase kappa 1 OS=Homo sapiens GN=GSTK1 PE=1 SV=3	0	1432.71	0	0.613	0.498	0.717	0.989707	0.909099	0.985868	16.59	8.69	23.91	94213.8	69426.3	108262	123541	54.35	20.88	23.88	51.43		66862	100090	75006.6		66201.3	152040	64153.6	55936.4	96481.7	76085.1	83607.4	75132.3	61927.8	53027.7			122165	116367	88567	108262
FALSE	High	AGMVNAWTPSSNDDNPWIQVNLLR		1	1	12	Q08431	Lactadherin OS=Homo sapiens GN=MFGE8 PE=1 SV=2	0	2698.3	0		100	100		7.5717e-17	1.0024e-16					77608.1	60783			67.57											77608.1				31908.2			146439				60783
FALSE	High	AGMVNAWTPSSNDDNPWIQVNLLR	1xOxidation [M3]	1	1	15	Q08431	Lactadherin OS=Homo sapiens GN=MFGE8 PE=1 SV=2	0	2714.3	0	1.026	1.225	1.036	0.951553	0.884219	0.945946	74.25	57.37	72.42	81085.7	77724.2	65737.4	63472.3	47.3	74.49		62.07	124454	87316.7	24665.2		65383.9				43275							139597				65737.4
FALSE	Medium	AGMVNAWTPSSNDDNPWIQVNLLRR		1	1	2	Q08431	Lactadherin OS=Homo sapiens GN=MFGE8 PE=1 SV=2	1	2854.41	0	100			8.57453e-17						30110.6								30110.6
FALSE	High	AGNASKDEIDSAVK		1	1	26	P23381	Tryptophan--tRNA ligase, cytoplasmic OS=Homo sapiens GN=WARS PE=1 SV=2	1	1404.7	0	5.687	3.276	0.664	0.0843921	0.272091	0.964529	103.23	77.91	34.48	778095	361219	82609	124439	116.74	56.06	22.22	74.38	4.90806e+06	787119	331827	4.12391e+06	769798	1.25516e+06	786483	373876	533700	273566	188747	1.0571e+06	461581	348990	392353	345162	312318	96792.1		70504.2
FALSE	High	AGNILLTEPGQVK		1	2	2	Q9H2K8	Serine/threonine-protein kinase TAO3 OS=Homo sapiens GN=TAOK3 PE=1 SV=2	0	1339.76	0	0.417	0.346	0.583	0.954338	0.875324	0.939656	7.84	3.49	8.05	100508	87938.8	138470	240935	51.06	25.26	3.85	20.48		66145.4	203494	87943.9						75138.8	109916	102919				63341.2		145721	138470	135221
FALSE	High	AGNNMLLVGVHGPR		1	1	25	P21333	Filamin-A OS=Homo sapiens GN=FLNA PE=1 SV=4	0	1434.76	1	0.244	0.228	0.313	0.837982	0.750557	0.468083	5.36	3.37	7.09	189959	154010	247640	708440	67.38	75.96	65.7	26.14	53734.1	162509	375893	297206	241558	103431	222046	150793	385195	157296	623095	94029.9	139628	339364	101336	215343	73745.7	174940	133945	350552	581575
FALSE	High	AGNNMLLVGVHGPR	1xOxidation [M5]	1	1	10	P21333	Filamin-A OS=Homo sapiens GN=FLNA PE=1 SV=4	0	1450.76	0	0.301	0.216	0.316	0.911681	0.642231	0.46915	4.85	1.23	5.71	137428	88167.2	123565	388458	48.09	23.87	57	21.19		152380	151925	137428		38201.3	85075.5		80610.8		97416.1	80821.3	96180.7	112056			51881.5	91244	123565	139312	237385
FALSE	Medium	AGNVLMTLEGDIR		1	1	1	O94804	Serine/threonine-protein kinase 10 OS=Homo sapiens GN=STK10 PE=1 SV=1	0	1388.72	0	0.797	0.691	0.878	0.97702	0.918566	0.992957	14.6	20.77	9.92	33276.1	29971	38055	43355	28.19	38.91	12.92	7.72	32136.9	54611.5	27602	33276.1				23481.8	21271				48291.4			38253.4		34723.3		41706.4
FALSE	High	AGPGSPLR		1	1	3	P29350	Tyrosine-protein phosphatase non-receptor type 6 OS=Homo sapiens GN=PTPN6 PE=1 SV=1	0	754.421	0	0.173	0.268	0.525	0.368927	0.769705	0.910187	2.2	2.24	10.56	55518.6	73040	127654	262121	71.34	7.73	35.24	28.22		56601	123144	55518.6		18520.7		75610			73040		65054.7					142220	114580	108943	221158
FALSE	High	AGPHCPTAQLIATLK	1xCarbamidomethyl [C5]	1	2	16	P02776	Platelet factor 4 OS=Homo sapiens GN=PF4 PE=1 SV=2	0	1577.85	0	0.239	0.255	0.29	0.808674	0.7985	0.353675	2.3	4.42	3.2	111062	126930	108262	373597	62.87	49.86	75.36	63.79	70978.1	73517	243073	111062					51701.9		135867			207552	118582			80431.7	108262	309970
FALSE	Medium	AGPSAQGGHLDVLMQQKPQDLSR	1xOxidation [M14]	1	1	2	Q8IZL2	Mastermind-like protein 2 OS=Homo sapiens GN=MAML2 PE=1 SV=2	0	2449.23	0	0.204	0.471	0.695	0.839288	0.945715	0.940758	4.99	15.81	21.22	406581	897595	1.48288e+06	1.99554e+06	100.88	54.09	49.62	26.7	406581	748125	2.09801e+06	1.13211e+06		57063.4	293713	1.65048e+06	400297	1.6582e+06	1.44579e+06	940402	1.41211e+06	856737	278267	760159	407754	1.79779e+06	1.48288e+06	2.0201e+06	1.26613e+06
FALSE	Medium	AGQAATLALGDFDR		1	1	1	Q9BX10	GTP-binding protein 2 OS=Homo sapiens GN=GTPBP2 PE=1 SV=1	0	1405.71	0	0.421	0.633	0.552	0.88665	0.989897	0.914648	5.47	3.91	3.96	54831.9	82068	71278.6	130228	22.09	10.86	16.08	12.25	38593.6	55152.2	67708.2					78667.8		99223.3		82302.6	81834					56575.3	71278.6		78207.8
FALSE	High	AGQAVDDFIEK		1	1	10	P52209	6-phosphogluconate dehydrogenase, decarboxylating OS=Homo sapiens GN=PGD PE=1 SV=3	0	1192.58	0	0.409	0.347	0.594	0.978211	0.904486	0.946057	12.42	3.85	21.77	235141	197614	302652	509873	60.93	26.25	56.32	16.92	84355.1	283100	408711	168157		195307	447301	167912	143598	140012	273508	221348	164943	283496	216418	262830	180443	228548	302652	426367	663979
FALSE	High	AGQLSVK		1	1	42	P07360	Complement component C8 gamma chain OS=Homo sapiens GN=C8G PE=1 SV=3	0	702.414	0	1.021	0.88	1.486	0.926126	0.946032	0.878082	60.72	33.15	25.48	1.5423e+06	1.29659e+06	2.21765e+06	1.43178e+06	54.94	46.28	20.19	14.06	1.95767e+06	899105	878924	1.85598e+06	1.86878e+06	2.43259e+06	839278	650276	1.42137e+06	1.82445e+06	686489	1.13302e+06	1.51302e+06	2.15552e+06	1.18277e+06	1.11797e+06	2.83391e+06	2.66443e+06	2.21765e+06	1.5563e+06	1.89238e+06
FALSE	High	AGQPLQLLDASWYLPK		1	1	3	P25325	3-mercaptopyruvate sulfurtransferase OS=Homo sapiens GN=MPST PE=1 SV=3	0	1799.97	0	2.093	0.01	0.01	0.600227	7.5717e-17	1.0024e-16	80.5			40303.2			19252.7	67.48										23977.3
FALSE	High	AGQSAAGAAPGGGVDTR		1	1	52	P21333	Filamin-A OS=Homo sapiens GN=FLNA PE=1 SV=4	0	1442.7	0	0.174	0.16	0.497	0.185489	0.200187	0.781888	3.13	1.99	19.33	1.12936e+06	1.06346e+06	2.70687e+06	6.70471e+06	95.82	56.7	70.36	24.58	415446	1.04728e+06	4.37237e+06	1.21788e+06			213455	1.89326e+06	302954	1.12529e+06	1.01574e+06	1.11342e+06	930620	1.571e+06	246096	1.49054e+06	328577	2.70687e+06	2.08378e+06	5.31049e+06	5.85541e+06
FALSE	High	AGQVFLEELGNHK		1	1	7	P09543	2',3'-cyclic-nucleotide 3'-phosphodiesterase OS=Homo sapiens GN=CNP PE=1 SV=2	0	1441.74	0	0.526	0.433	0.83	0.985697	0.904903	0.985324	15.73	8.18	30.59	110967	77869.4	161105	179790	36.66		13.41	53.2	110967	46923.2	150443				94558.8							77869.4				156270	139495	166090	191894
FALSE	High	AGSPPSASAPAPVSSFSR		1	1	3	Q5T0T0	E3 ubiquitin-protein ligase MARCH8 OS=Homo sapiens GN=MARCH8 PE=1 SV=1	0	1672.83	0	1.193	0.494	0.817	0.827487	0.916059	0.992957	82.22	11.85	33.15	147228	56182.4	97145.4	118875	60.36	36.34	38.39	35.8		225316	66276.6	96202.8				45618.9		61635.2	108315	56182.4	65574.4	54898.9		39546.1		151551		71328.9	97145.4
FALSE	High	AGSPTAPVHDESLVGPVDPSSGQQSR		1	1	33	Q12913	Receptor-type tyrosine-protein phosphatase eta OS=Homo sapiens GN=PTPRJ PE=1 SV=3	0	2575.24	0	0.257	0.289	0.478	0.908251	0.846187	0.819455	5.4	4.12	14.61	407617	371470	681503	1.53299e+06	70.96	36.41	52.42	39.07	343343	572430	921564	510053		153788	222379	358804	326321	304239	666841	430519	280843	610002	282732	665877	384582	681503	575099	934822	1.37228e+06
FALSE	Medium	AGSVSLDSVLADVR		1	1	3	O95466	Formin-like protein 1 OS=Homo sapiens GN=FMNL1 PE=1 SV=3	0	1388.74	0	0.815	1.072	1.041	0.997833	0.934882	0.945396	14.13	21.56	24.78	46082.2	68685.7	61711.1	59279.6	14	17.93	25.32	16.63	41451.9		43693.1	56483.8			48602	54158		65886.7	73596.4		72639	45763.3		71603.6		61711.1		51396.1
FALSE	High	AGTQIENIDEDFRDGLK		1	1	16	O43707	Alpha-actinin-4 OS=Homo sapiens GN=ACTN4 PE=1 SV=2	1	1920.93	0	1.109	0.525	0.849	0.838405	0.946553	0.980071	6.18	4.96	18.28	336461	160164	263872	312853	9.92	14.22	27.29	7.01			361464	296308				155073				165421	132849			187713		194447	266009	375390	261752
FALSE	High	AGTQIENIEEDFRDGLK		1	1	40	P12814	Alpha-actinin-1 OS=Homo sapiens GN=ACTN1 PE=1 SV=2	1	1934.95	0	0.402	0.317	0.54	0.978055	0.854454	0.910989	20.35	11.86	37.38	215684	347890	938946	473012	118.28	75.58	107.29	104.84	126236	528377	2.10493e+06	1.98347e+06	34753.2		215684	934424	374981	444859	146313	217784	590495	322755	46460.6	827900	101188	1.30789e+06	938946	3.14554e+06	151023
FALSE	High	AGVAPLQVK		1	1	51	P21333	Filamin-A OS=Homo sapiens GN=FLNA PE=1 SV=4	0	882.541	0	0.054	0.152	0.516	0.000238382	0.0522276	0.812678	0.31	1.91	15.84	498576	1.5569e+06	4.94318e+06	9.58798e+06	156.41	69.15	60.25	24.5	576837	776131	7.87337e+06	1.61235e+06	72415.5	173744	430933	3.77437e+06	495724	1.84705e+06	1.77689e+06	2.21536e+06	1.40842e+06	1.67107e+06	336673	1.45053e+06	215221	3.58916e+06	4.94318e+06	6.96973e+06	7.45008e+06
FALSE	High	AGVETTKPSK		1	3	40	P0DOX8	Immunoglobulin lambda-1 light chain OS=Homo sapiens PE=1 SV=1	0	1017.56	0	0.274	0.599	0.948	0.904825	0.997474	0.991562	6.88	31.6	86.82	327054	906149	1.03726e+06	1.28104e+06	44.35	52.58	53.81	75.52		211059	621397		206605	381176	374478	927689			629165	1.65238e+06	885108	197411	427399	955136	1.16633e+06	599134	2.37362e+06	1.03726e+06	1.21465e+06
FALSE	High	AGVETTTPSK		1	2	190	P0DOY2	Immunoglobulin lambda constant 2 OS=Homo sapiens GN=IGLC2 PE=1 SV=1	0	990.51	1	1.191	0.868	0.706	0.944431	0.958555	0.945946	72.49	37.44	24.09	2.69664e+07	2.37e+07	1.9163e+07	2.74775e+07	59.01	34.2	31.65	35.71	6.38336e+07	6.85339e+07	5.27069e+07	3.26805e+07	1.58075e+07	2.05176e+07	1.63322e+07	1.15772e+07	2.82724e+07	2.61941e+07	1.60416e+07	3.13714e+07	3.53142e+07	1.26551e+07	2.16017e+07	2.60021e+07	2.14327e+07	2.57055e+07	1.44865e+07	1.9163e+07	2.67987e+07
FALSE	High	AGVETTTPSKQSNNK		1	2	17	P0DOY2	Immunoglobulin lambda constant 2 OS=Homo sapiens GN=IGLC2 PE=1 SV=1	1	1561.78	0	2.015	1.732	1.478	0.33736	0.669682	0.696465	74.64	83.97	99.96	161476	160481	143594	73191.5	91.94	67.64	105.53	51.63	155118	168095	579339	216074	37410	95938.2		203196	235350	368914		126746			47942.2	73504.4		376639			54745.1
FALSE	High	AGVLAGHDNR		1	3	35	P62873	Guanine nucleotide-binding protein G(I)/G(S)/G(T) subunit beta-1 OS=Homo sapiens GN=GNB1 PE=1 SV=3	0	1009.52	0	0.316	0.395	0.402	0.937942	0.920492	0.752775	5.12	6.75	8.07	194605	256143	241606	619498	63.66	41.22	65	21.8	158384	577118	498250	285443	125928	140026	190687	210864	178824	341409	411391	279437	171708	551174	234791	377901	211461	241606	197142	495308	792262
FALSE	High	AGVLAHLEEERDLK		2	2	5	P35580; P35579	Myosin-10 OS=Homo sapiens GN=MYH10 PE=1 SV=3 Myosin-9 OS=Homo sapiens GN=MYH9 PE=1 SV=4	1	1579.84	0	0.225	0.405	0.566	0.842779	0.92208	0.93616	3.85	5.27	9.87	120762	233555	322094	573483	104.57	7.53	3.33	30.29	152092	110724	627431		50298.6		120762	233555			250187					215118		314684	313960	329678	335378
FALSE	High	AGVNFSEFTGVWK		1	1	11	O75340	Programmed cell death protein 6 OS=Homo sapiens GN=PDCD6 PE=1 SV=1	0	1441.71	0	1.907	1.214	0.669	0.556793	0.883378	0.958784	75.72	68.58	21.55	112041	67682.9	45624.4	68202.2	62.43	62.58	34.66	39.7		133276	57431.6	94190.3				50721.6	99659.5	89789.2		51019.2	188065	43659.4				57161.2	45624.4		27343.5
FALSE	High	AGVNTVTTLVENK		1	1	2	P62424	60S ribosomal protein L7a OS=Homo sapiens GN=RPL7A PE=1 SV=2	0	1345.73	0	0.01	2.635	0.01	8.57453e-17	0.433635	1.0024e-16		86.43			252015		95626.4		10.13		75.07										234568				270759
FALSE	High	AGYLGYTVTWLPSR		1	1	14	P20701	Integrin alpha-L OS=Homo sapiens GN=ITGAL PE=1 SV=3	0	1583.82	0	1.079	1.54	1.573	0.964125	0.827144	0.690613	136.21	126.66	111.15	61406.6	75041.8	67571.3	42273.5	53.11	56.71	98.26	186.63		100035	41888.9				61406.6		75041.8	72129.4		22656.6	155489			115212		71669.4	63707.6	274742	36596.9
FALSE	Medium	AGYTDKVVIGMDVAASEFFR		1	1	1	P06733	Alpha-enolase OS=Homo sapiens GN=ENO1 PE=1 SV=2	1	2176.07	0	100	100	100	8.57453e-17	7.5717e-17	1.0024e-16				23170.2	35643.4	25013.2		100.28							23170.2		14947.8							35643.4
FALSE	High	AGYTDKVVIGMDVAASEFFR	1xOxidation [M11]	1	1	2	P06733	Alpha-enolase OS=Homo sapiens GN=ENO1 PE=1 SV=2	1	2192.07	0	0.715	0.668	1.016	0.987325	0.968401	0.941458	11.27	18.78	9.94	60263.1	56350.4	85642.8	84328.4	41.29	42.36	114.68		53658.6	111409	65880.4	55124.8	30899.7		71600	80862.2	63815.8		44667.7	36063.3	49758.2			109173		85642.8	569293	79900.1
FALSE	Medium	AGYVLHR		1	1	2	O00187	Mannan-binding lectin serine protease 2 OS=Homo sapiens GN=MASP2 PE=1 SV=4	0	815.452	0	0.195	0.187	0.277	0.237832	0.509934	0.234759	1.13	1.08	1.4	38448.9	36295.4	53939.2	194440	30.12	32.49		17.28	20358.8	35695.6							26588.5					51099.6		36295.4				53939.2
FALSE	High	AHAQLVR		1	1	14	P50148	Guanine nucleotide-binding protein G(q) subunit alpha OS=Homo sapiens GN=GNAQ PE=1 SV=4	0	794.463	0	1.014	0.53	0.384	0.869298	0.962636	0.656604	81.8	22	5	180159	114898	74810.2	230521	109.48	121.08	26.35	32.5	134394	241508	855189	302274		14857.1		114898	136253	580549				19475.9		78111.2		68530.9		74810.2	109794
FALSE	High	AHDGGIYAISWSPDSTHLLSASGDK		1	1	24	O75083	WD repeat-containing protein 1 OS=Homo sapiens GN=WDR1 PE=1 SV=4	0	2585.23	0	0.68	0.304	0.673	0.985697	0.767033	0.97929	51.64	9.97	50.15	212124	73889.6	203751	177059	56.26	35.06	84.67	109.52		131267	295930	212124				73889.6	60436.6	74218.4			37463.2			105262		325506	127538	482291	26345.7
FALSE	High	AHDGGIYAISWSPDSTHLLSASGDKTSK		1	1	20	O75083	WD repeat-containing protein 1 OS=Homo sapiens GN=WDR1 PE=1 SV=4	1	2901.4	0	0.376	0.25	1.746	0.961584	0.762003	0.660985	18.84	7.52	121.89	295100	156856	1.01429e+06	627288	70.78	22.05	120.73	118.6		69285.7	379354	229558				183562		134036								284948		3.61041e+06
FALSE	High	AHFSPSNIILDFPAAGSAAR		1	1	69	O00391	Sulfhydryl oxidase 1 OS=Homo sapiens GN=QSOX1 PE=1 SV=3	0	2042.05	0	1.018	1.049	1.508	0.903179	0.916195	0.858573	104.32	72.03	67.55	1.11448e+06	1.1135e+06	1.44044e+06	954937	68.25	54.75	42.48	65.52	691744	589159	1.562e+06	1.29363e+06	128154	211094	1.85041e+06	2.52792e+06	1.68587e+06	1.19415e+06	654408	920990	1.5576e+06		580615	1.1135e+06	486368	1.77953e+06	1.44044e+06	1.92796e+06	784197
FALSE	Medium	AHGGYSVFAGVGER		1	1	1	P06576	ATP synthase subunit beta, mitochondrial OS=Homo sapiens GN=ATP5B PE=1 SV=3	0	1406.68	0	0.58	0.811	1.07	0.93622	0.991933	0.93621	16.72	42.11	56.13	49790.5	68143.3	76674.4	70346.3	25.26	42	24.16	56.63			32589.1				54467.3			100465	34687.8		56799	81753.3				65737.2	111507	74913.8	78476.4
FALSE	High	AHLDIAGSLEGHLR		1	1	45	P04114	Apolipoprotein B-100 OS=Homo sapiens GN=APOB PE=1 SV=2	0	1488.79	0	3.75	2.065	1.927	0.179558	0.597577	0.401503	138.69	134.99	126.89	615958	297694	376320	231498	137.64	104.87	76.49	123.56	1.03912e+06	1.75652e+06	760887	498634	6.29811e+06	50131.1	296244	370903	1.26573e+06	238935	125366	236133	911276	71034.5	192447	1.96941e+06	2.18358e+06	376320	275140	1.09903e+06	109516
FALSE	High	AHLLSLVDVMQR		1	1	11	P04275	von Willebrand factor OS=Homo sapiens GN=VWF PE=1 SV=4	0	1381.76	0	0.778	1.555	1.035	0.996908	0.746543	0.940138	34	65.97	89.72	66337.3	139813	86017.7	73419.1	55.74	72.07	67.69	48.77	34519.2	137793	73911.2	104625	45799.9	45343.6	122582	139813	402487	153309	201437	108184	159176		46639.8	60527	73737.9	86017.7	138695	189976	47514.6
FALSE	High	AHLLSLVDVMQR	1xOxidation [M10]	1	1	1	P04275	von Willebrand factor OS=Homo sapiens GN=VWF PE=1 SV=4	0	1397.76	0	0.995	0.871	1.676	0.989893	0.979018	0.60503	47.79	53.81	43.05	41323.7	28649.5	68119.5	38851.8	41.83	99.49	18.23	37.58		45791	26837.2	41323.7				28649.5	137757		27273	14160.3			43459.1				68119.5	78372.6	54090.5
FALSE	High	AHLNIKSPAFTDLHLR		1	1	12	P04114	Apolipoprotein B-100 OS=Homo sapiens GN=APOB PE=1 SV=2	1	1833.01	0	6.007	6.91	2.534	0.00945506	0.0363682	0.158147	109.83	108.95	83.82	160793	143168	60986.8	22497.7	71.14	140.9	156.36	63.84	421221	93532.8	288943	278040	301069	28907.5	132118	2.89895e+06	143168	906099	118778	453640	1.19057e+06		62986.9	120285	63677.4	649270	78601.3	60986.8	19473.2
FALSE	High	AHLVAVFNEYQR		1	1	56	P50995	Annexin A11 OS=Homo sapiens GN=ANXA11 PE=1 SV=1	0	1446.75	0	0.277	0.519	0.526	0.911681	0.971638	0.873726	9.73	25.91	29.74	590483	981600	747860	1.42103e+06	159.34	63.98	73.07	91.1	60950.8	724827	770532	495960	28670.7	155050	703020	820838	1.47388e+06	1.95478e+06	360410	398754	1.95418e+06	1.19879e+06	514728	1.17385e+06	231227	1.89829e+06	2.33823e+06	651954	747860
FALSE	High	AHQITDESLESTRR		1	1	31	O00161	Synaptosomal-associated protein 23 OS=Homo sapiens GN=SNAP23 PE=1 SV=1	1	1642.81	0	0.265	0.451	0.369	0.867417	0.952981	0.685756	5.47	9.24	10.24	114931	192924	156754	426961	65.4	41.86	47.75	33.32	89652.2	136206	324711	176341		69946.8	114931	246614	47404.6	292110	192924	192532	245656	203352	92051.6	152928		156077	156754	253134	272285
FALSE	High	AHQVVEDGYEFFAK		1	3	2	P62136	Serine/threonine-protein phosphatase PP1-alpha catalytic subunit OS=Homo sapiens GN=PPP1CA PE=1 SV=1	0	1639.78	0
FALSE	High	AHRYDLVNLAVK		1	1	18	Q658P3	Metalloreductase STEAP3 OS=Homo sapiens GN=STEAP3 PE=1 SV=2	1	1398.79	0	0.462	0.319	0.618	0.985697	0.877985	0.959512	19.66	4.48	20.03	144417	96578.6	194326	303101	130.08	39.24	31.59	35.87	92863.1	1.20389e+06	144417	260246	94822.8		25675.3	94206.6	47229.1	96720	133353	121510	96437.4	192530	72910.5	101992	69251.4	253506	179502	194326	283308
FALSE	High	AHSQIDRVDLGTLR		1	2	16	P16189	HLA class I histocompatibility antigen, A-31 alpha chain OS=Homo sapiens GN=HLA-A PE=1 SV=2	1	1580.85	0	0.204	0.463	0.01	0.847838	0.964915	1.0024e-16	0	7.48		312777	709735		1.53262e+06		28.34							312777			941032	542657	1.11128e+06				709735		684419
FALSE	High	AHSQTDRANLGTLR		1	4	3	P30450	HLA class I histocompatibility antigen, A-26 alpha chain OS=Homo sapiens GN=HLA-A PE=1 SV=2	1	1539.8	0	100		100	8.57453e-17		1.0024e-16				85636.7		45245.2												85636.7													45245.2
FALSE	High	AHSQTDRENLR		1	2	20	P05534	HLA class I histocompatibility antigen, A-24 alpha chain OS=Homo sapiens GN=HLA-A PE=1 SV=2	1	1326.65	0	0.198	0.073	0.597	0.736258	0.0935027	0.898988	4.41	0.62	36.16	499056	205086	1.23498e+06	2.98707e+06	92.75	125.05	95.58	51.67	225447		1.64184e+06	445891	558560	363206	31708.3		249233		168759	144343	36586	1.27853e+06	302055	26857.5	384465	2.80797e+06		543158
FALSE	High	AHSQTHRVDLGTLR		1	1	6	P01892	HLA class I histocompatibility antigen, A-2 alpha chain OS=Homo sapiens GN=HLA-A PE=1 SV=1	1	1590.85	0
FALSE	High	AHSSMVGVNLPQK		1	1	37	P00558	Phosphoglycerate kinase 1 OS=Homo sapiens GN=PGK1 PE=1 SV=3	0	1367.71	0	0.299	0.519	0.718	0.907384	0.974296	0.985096	6.14	16.36	17.23	202648	367573	521670	720127	75.84	39.38	43.38	17.42	167881	223351	648495	361500	40174	172594	342495	555222	215309	373131	362098	534313	591277	360451	241226	537769	163834	522575	521670	489878	723666
FALSE	High	AHSSMVGVNLPQK	1xOxidation [M5]	1	1	10	P00558	Phosphoglycerate kinase 1 OS=Homo sapiens GN=PGK1 PE=1 SV=3	0	1383.7	0	0.447	0.812	0.66	0.959699	0.968513	0.971819	12.37	23.78	18.49	110205	202688	164829	249732	62.51	34.41	47.8	25.62	76541.6	86806.1	302407	139911			73852.9	262174	56587.9	202688	201536	221897	220933			167631		164829	182775	160422	201067
FALSE	High	AHTSFQISLSVSYTGSR		1	1	12	P01023	Alpha-2-macroglobulin OS=Homo sapiens GN=A2M PE=1 SV=3	0	1840.92	0	0.659	0.01	0.728	0.978025	7.5717e-17	0.985324	10.6		12.93	62633		69163.8	95034.4				36.84	62633																			69163.8
FALSE	High	AHVDALR		1	1	63	P02647	Apolipoprotein A-I OS=Homo sapiens GN=APOA1 PE=1 SV=1	0	781.432	0	1.588	1.767	0.865	0.808794	0.821832	0.992441	84.8	82.57	46.42	7.96623e+06	9.60875e+06	5.28361e+06	7.63166e+06	93.68	49.32	22.32	56.99	7.80262e+06	4.07746e+07	1.23328e+07	5.81795e+06	1.25577e+07	5.23293e+06	5.14509e+06	7.63244e+06	1.08262e+07	8.52822e+06	6.24563e+06	6.12275e+06	5.10818e+06	1.12301e+07	1.33257e+07	2.24725e+07	1.43791e+07	4.05035e+06	4.8518e+06	7.05375e+06	6.60433e+06
FALSE	High	AHVDALRTHLAPYSDELRQR		1	1	12	P02647	Apolipoprotein A-I OS=Homo sapiens GN=APOA1 PE=1 SV=1	2	2348.22	0	6.392	8.336	1.595	0.00220432	0.0151457	0.69765	94.72	119.49	7.09	221252	288534	55193.7	34613.1	73.01	101.79	116.12		297484	362609	409398	221252	113652			1.65788e+06	785592	222893		288534	558820		55982.5	213044		355192	52545.2	57822.4
FALSE	High	AHVLAHSESINVIAQSLSTENIK		1	1	1	Q9Y4D1	Disheveled-associated activator of morphogenesis 1 OS=Homo sapiens GN=DAAM1 PE=1 SV=2	0	2461.3	0	0.929	0.01	0.881	0.980124	7.5717e-17	0.985096	73.46		66.08	59862.4		56777.2	64470				70.46																				56777.2
FALSE	High	AHVIVMAATNRPNSIDPALRR		1	1	1	P55072	Transitional endoplasmic reticulum ATPase OS=Homo sapiens GN=VCP PE=1 SV=4	1	2302.26	0	0.01	0.01	0.01	8.57453e-17	7.5717e-17	1.0024e-16							374071
FALSE	Medium	AHVIVMAATNRPNSIDPALRR	1xOxidation [M6]	1	1	1	P55072	Transitional endoplasmic reticulum ATPase OS=Homo sapiens GN=VCP PE=1 SV=4	1	2318.25	0	0.01	0.711	1.306	8.57453e-17	0.957798	0.841303		7.11	14.05		46743.4	85831.5	65700.5				41.14								46743.4												85831.5
FALSE	High	AHVSFKPTVAQQR		1	1	164	P19823	Inter-alpha-trypsin inhibitor heavy chain H2 OS=Homo sapiens GN=ITIH2 PE=1 SV=2	0	1468.8	0	0.806	0.842	0.844	0.985697	0.947002	0.985096	59.27	34.63	44.21	1.67335e+07	1.71125e+07	1.42623e+07	2.04805e+07	77.56	43.21	47.4	34.36	3.17846e+06	2.73681e+06	1.53918e+07	1.81923e+07	6.32786e+06	2.19296e+07	4.39318e+07	1.34514e+07	1.75446e+07	3.61388e+07	9.46675e+06	2.34661e+07	1.89376e+07	1.15929e+07	1.70845e+07	1.71405e+07	1.23281e+07	2.06123e+07	3.03053e+07	1.09561e+07	1.42623e+07
FALSE	High	AHYDGFSLEPESDHYR		1	1	2	Q8NI99	Angiopoietin-related protein 6 OS=Homo sapiens GN=ANGPTL6 PE=1 SV=1	0	1922.83	0	100	100	100	8.57453e-17	7.5717e-17	1.0024e-16				48942.2	91639.7	84319.1		39.54	139.69	69.11		37097.6			46862.9		48942.2	96500		23269.7	88608.8	696053	94774.3						84319.1	230666	42708.4	93647.6
FALSE	Medium	AHYDLR		1	1	43	P02765	Alpha-2-HS-glycoprotein OS=Homo sapiens GN=AHSG PE=1 SV=1	0	774.389	0	0.651	1.165	1.402	0.951488	0.957746	0.909664	22.53	72.43	60.02	3.91838e+06	6.86751e+06	8.85855e+06	6.32066e+06	47.83	56.15	45.99	26.27	1.66243e+06	2.76544e+06	6.92481e+06	3.50581e+06	1.76618e+06	4.39562e+06	5.89838e+06	1.51874e+07	4.79201e+06	9.43353e+06	9.55023e+06	1.01441e+07	1.31782e+07	2.94761e+06	4.99947e+06	3.6749e+06	3.54781e+06	1.31388e+07	1.22631e+07	4.32803e+06	8.85855e+06
FALSE	High	AHYDLRHTFMGVVSLGSPSGEVSHPR		1	1	12	P02765	Alpha-2-HS-glycoprotein OS=Homo sapiens GN=AHSG PE=1 SV=1	1	2836.39	0	100	100	100	8.57453e-17	7.5717e-17	1.0024e-16				24120	85799.1	42020.2		126.17	157.46			23634.1	62502.9		24120			14748.3	34919.8	126026	58412.2			1.14262e+06							42020.2
FALSE	High	AHYDLRHTFMGVVSLGSPSGEVSHPR	1xOxidation [M10]	1	1	1	P02765	Alpha-2-HS-glycoprotein OS=Homo sapiens GN=AHSG PE=1 SV=1	1	2852.39	0
FALSE	High	AHYGGFTVQNEANK		1	1	6	P02675	Fibrinogen beta chain OS=Homo sapiens GN=FGB PE=1 SV=2	0	1535.72	0	0.827	1.103	0.927	0.997048	0.910897	0.968924	69.83	99.3	85.7	71020	76285.5	93545.3	54413.3	50.46	83.81	40.17	86.77	72222.4	143461	37285	135344		69837.6	63871.2	54357.9	75622.6		47507.3	38908.7	128175	135068	98989	76285.5	340986	62892.7	106831	37823.3	121815
FALSE	High	AHYGGFTVQNEANKYQISVNK		1	1	2	P02675	Fibrinogen beta chain OS=Homo sapiens GN=FGB PE=1 SV=2	1	2368.17	0	100	100		8.57453e-17	7.5717e-17					24854.1	96633.4				67.14							24854.1				65410.6	254444			72664.7	128508
FALSE	High	AKDLHLSDVFLK		1	1	44	P13671	Complement component C6 OS=Homo sapiens GN=C6 PE=1 SV=3	1	1385.78	0	1.207	0.757	1.316	0.918654	0.973131	0.923727	71.62	25	28.75	2.32196e+06	1.29765e+06	2.45652e+06	1.71218e+06	64.99	34.82	26.71	19.28	5.27731e+06	1.21509e+06	850177	3.09452e+06	2.48568e+06	2.67733e+06	1.3708e+06	1.30733e+06	1.07677e+06	2.44018e+06	701459	1.14229e+06	1.86334e+06	1.89182e+06	1.24e+06	1.28804e+06	1.87016e+06	3.65603e+06	3.17426e+06	2.05758e+06	2.03981e+06
FALSE	High	AKDQLTCNK	1xCarbamidomethyl [C7]	1	1	1	P01024	Complement C3 OS=Homo sapiens GN=C3 PE=1 SV=2	1	1077.54	0	0.01	4.427	1.624	8.57453e-17	0.0546866	0.702139		10.58	98.28		110411	40501.6	24941.7			82.01	10.07																	110411		78546.9		20884
FALSE	Medium	AKDQLTCNKFDLK	1xCarbamidomethyl [C7]	1	1	3	P01024	Complement C3 OS=Homo sapiens GN=C3 PE=1 SV=2	2	1580.81	0	0.139	1.215	0.578	0.113454	0.862391	0.936749	1.21	62.68	34.63	30308.6	265222	63070.4	218271		13.11	88.07	76.08				30308.6						236286		306561	265222					215837		32890.5	54801.9
FALSE	High	AKEILQEEEDLAEIVQLVGK		1	1	4	P38606	V-type proton ATPase catalytic subunit A OS=Homo sapiens GN=ATP6V1A PE=1 SV=2	1	2254.22	0	100			8.57453e-17						127803
FALSE	High	AKELSVMFIETSAK		1	1	2	Q9NRW1	Ras-related protein Rab-6B OS=Homo sapiens GN=RAB6B PE=1 SV=1	1	1553.82	0	0.5	0.481	0.563	0.861875	0.80406	0.905937	9.59	1.68	2.99	33751.2	32507.5	39427.4	67566.2	77.53		7.93	6.91		27939.9	40771.2	24105.6						32507.5								39427.4	34819.8	40544.8
FALSE	High	AKENSEESGEFDDLVSALR		1	1	4	Q9Y4D1	Disheveled-associated activator of morphogenesis 1 OS=Homo sapiens GN=DAAM1 PE=1 SV=2	1	2095.98	0	0.603	1.554	1.473	0.948896	0.795224	0.729193	32.34	61.23	26.5	53569.6	126863	98936.9	67186.9	96.48	57.36		50.61			123256			23282.5		214866			61289.7						126863
FALSE	Medium	AKEQYAVVGHSAHIVTLK		1	1	1	O75882	Attractin OS=Homo sapiens GN=ATRN PE=1 SV=2	1	1951.08	0
FALSE	High	AKETADAITK		1	1	1	Q00765	Receptor expression-enhancing protein 5 OS=Homo sapiens GN=REEP5 PE=1 SV=3	1	1047.57	0	100	100		8.57453e-17	7.5717e-17					45737.1	42229.9			33.43					66636.1	45737.1							42229.9
FALSE	Medium	AKEVLPAIR		1	1	5	O00391	Sulfhydryl oxidase 1 OS=Homo sapiens GN=QSOX1 PE=1 SV=3	1	996.62	0	0.856	0.476	1.012	0.945475	0.938519	0.937128	44.48	14.25	80.88	128751	72226.2	187341	150957	29.4	50.84	46.69	49.04			124107	134684			71618.8	129304	49814.6			80014.7	31801			72226.2		247058	229720	68882.8	152781
FALSE	High	AKLEEQAQQIR		1	1	82	P02649	Apolipoprotein E OS=Homo sapiens GN=APOE PE=1 SV=1	1	1313.72	0	1.45	2.513	1.442	0.885921	0.641204	0.896467	94.81	110.26	83.66	2.8541e+06	6.99658e+06	1.61781e+06	1.73259e+06	61.21	83.78	105.76	90.4	6.08191e+06	1.61268e+06	6.98108e+06	6.55723e+06	1.53812e+06	3.50379e+06	2.32488e+06	2.33671e+07	5.80115e+06	1.33042e+07	1.55955e+07	8.43834e+06	1.67816e+07	2.46621e+06	3.0171e+06	1.56665e+06	1.36638e+06	1.05927e+07	3.421e+06	1.53769e+06	1.61781e+06
FALSE	High	AKLEEQAQQIRLQAEAFQAR		1	1	46	P02649	Apolipoprotein E OS=Homo sapiens GN=APOE PE=1 SV=1	2	2328.24	0	2.007	1.727	1.226	0.480039	0.7475	0.858026	106	81.93	112.12	465671	247536	378271	140956	71.24	116.24	75.06	79.76	1.13714e+06	357729	574279	721499	76865.8	76447.7	578492	1.49618e+06	742338	375248	205798	181919	2.29356e+06	158281	233213	241452	253773	727946	126410	378271	81624.3
FALSE	Medium	AKNYEEALRLYQHAVEYFLHAIK		1	1	5	Q9UN37	Vacuolar protein sorting-associated protein 4A OS=Homo sapiens GN=VPS4A PE=1 SV=1	2	2806.47	0	1.125	1.89	1.017	0.876444	0.677461	0.954945	80.69	108	79.06	933613	1.54658e+06	684850	672353	58.02	88.39	75.25	59.22	1.67797e+06	933613	998399	1.9378e+06	610797	424832	1.01098e+06	5.62807e+06	1.36418e+06	2.2176e+06	1.75337e+06	2.22491e+06	3.80859e+06	214645	715408	920616	306813	1.98515e+06	1.34663e+06	684850	247125
FALSE	High	AKPALEDLR		1	1	43	P02647	Apolipoprotein A-I OS=Homo sapiens GN=APOA1 PE=1 SV=1	0	1012.58	0	1.53	1.656	0.98	0.808794	0.784416	0.992957	83.63	89.28	66	1.38335e+06	1.44987e+06	1.21679e+06	1.48331e+06	77.54	67.1	38.13	60.95	1.25894e+06	6.3926e+06	1.23683e+06	986312	2.41708e+06	1.43195e+06	1.17668e+06	796709	2.21525e+06	768571	604389	948938	559813	3.10766e+06	2.7629e+06	3.8611e+06	2.63905e+06	564360	1.21679e+06	1.43001e+06	1.71239e+06
FALSE	High	AKPALEDLRQGLLPVLESFK		1	1	28	P02647	Apolipoprotein A-I OS=Homo sapiens GN=APOA1 PE=1 SV=1	1	2224.27	0	7.546	8.867	3.905	0.00669193	0.00342074	0.0121995	131.89	133.34	50.46	142982	167994	73992.4	18947	148.94	95		45.57	377992	1.3945e+06	9510.96	22700.4	142982		43441.7		493567		15999.1		112889			249998				73992.4
FALSE	High	AKPKEADESLNFEEQILEAAK		1	1	38	Q9Y490	Talin-1 OS=Homo sapiens GN=TLN1 PE=1 SV=3	1	2360.2	0	1.753	1.4	0.914	0.536823	0.799207	0.962991	124.05	130.03	105.37	303128	144142	124309	102987	81.31	96.12	103.13	124.29	331506	182781	741914	303128	49661	61594.7		795728	117400	378249	144142	137360	598643	144628	23220.5	119868		516044	60992.8	253352	33401.6
FALSE	High	AKPSYLIDKNLESAVK		1	1	1	Q9Y2A7	Nck-associated protein 1 OS=Homo sapiens GN=NCKAP1 PE=1 SV=1	1	1775.99	0
FALSE	High	AKPVTQIVSAEAWGR		1	2	1	A0A5B9	T-cell receptor beta-2 chain C region OS=Homo sapiens GN=TRBC2 PE=1 SV=1	0	1612.88	0	0.576	1.175	0.543	0.959699	0.860066	0.910187	16.01	60.04	12.24	52039.1	112654	61781.1	113681	46.66	159.42	47.28	52.05	111711		35962.5				52039.1	138272		85953.2	121187	112654	1.2631e+06		95843.3	99951.4		43636.6			87470.2
FALSE	Medium	AKQEELEAALQR		1	1	1	P08729	Keratin, type II cytoskeletal 7 OS=Homo sapiens GN=KRT7 PE=1 SV=5	1	1385.74	0	0.01	0.01	1.058	8.57453e-17	7.5717e-17	0.937385			121.95			79121.7	74782.9			92.3	6.53																			172592		36271.9
FALSE	High	AKSPGLTPEPR		1	1	15	Q14242	P-selectin glycoprotein ligand 1 OS=Homo sapiens GN=SELPLG PE=1 SV=1	1	1152.64	0	0.655	0.866	0.86	0.999744	0.940735	0.981541	19.74	32.06	34.95	92539.7	135963	94434.4	161095	39.27	47.79	36.04	29.45	71828	120900	75153.1	58955.5	86980.4				73006.4	126254	145064	135963		101423	139447	290130		88801.6	165735	91003.4	178914
FALSE	High	AKWEMPFDPQDTHQSR		1	1	10	P01011	Alpha-1-antichymotrypsin OS=Homo sapiens GN=SERPINA3 PE=1 SV=2	1	1972.9	0	1.105	0.653	0.957	0.827487	0.997511	0.946057	53.93	29.69	65.99	151797	111093	141719	137335	44.36	46.84	48.27	48.7	202890	150810	166118	318031	142705	151797	159047	107698	163899	128618	42549	71911	47551.1	154810	166175	114595	49952.4	202131	141719	189185	102449
FALSE	High	ALAAAGYDVEK		1	5	28	P16402	Histone H1.3 OS=Homo sapiens GN=HIST1H1D PE=1 SV=2	0	1107.57	0	0.567	0.582	1.095	0.997833	0.987161	0.938716	35.36	20.66	41.56	455765	491865	826245	842374	72.13	100.78	21.48	37.76	76746.8	814672	455765		89207.8	354795	1.11322e+06	204287	115565	984342	497934	485869	587926	2.43361e+06	311415	600325	401275	826245	1.09917e+06	663600	1.10656e+06
FALSE	High	ALAAAGYDVEKNNSR		1	5	25	P16402	Histone H1.3 OS=Homo sapiens GN=HIST1H1D PE=1 SV=2	1	1578.79	0	0.431	0.474	1.342	0.977347	0.952476	0.904762	24.66	19.65	58.03	333291	343754	1.1678e+06	965877	125	119.84	38.4	57.13	43252	1.59261e+06	416650	45079		333291	3.15059e+06			466759		187539	343754	2.15864e+06		293833		1.33738e+06	1.69092e+06	557289	1.1678e+06
FALSE	High	ALAAGGVGSIVR		1	1	32	O15511	Actin-related protein 2/3 complex subunit 5 OS=Homo sapiens GN=ARPC5 PE=1 SV=3	0	1070.63	0	0.125	0.404	0.476	0.509289	0.916195	0.849358	1.24	6.54	9.85	143822	477461	551571	1.15975e+06	109.58	47.18	70.85	8.12	81735.8	303346	1.18744e+06	816964	57284.7	125186	150209	629863	125511	545726	496528	473009	390978	762857	250797	481955	158518	551571	404088	663132	1.18207e+06
FALSE	High	ALAAGGYDVEK		1	1	14	P16401	Histone H1.5 OS=Homo sapiens GN=HIST1H1B PE=1 SV=3	0	1093.55	0	0.531	0.01	0.673	0.999953	7.5717e-17	0.981178	31.64		16.01	158479		171942	290061	85.88		37.59	32.1	33012.8					81722.2	401184											172661		155567	319667
FALSE	High	ALAAGGYDVEKNNSR		1	1	6	P16401	Histone H1.5 OS=Homo sapiens GN=HIST1H1B PE=1 SV=3	1	1564.77	0	0.612	0.964	0.823	0.978025	0.970448	0.981842	22.23	57.39	22.07	2.27063e+06	3.24533e+06	2.97598e+06	4.06323e+06	53.55	102.29	18.69	29.42	5.40472e+06	2.34769e+06	3.92178e+06	2.29214e+06		1.42857e+06		1.89283e+07	1.62955e+06	3.14535e+06	2.55098e+06	7.83279e+06	3.34848e+06	1.7613e+06	2.29429e+06	3.95272e+06	5.52343e+06	3.16052e+06	2.60769e+06	3.96564e+06	2.55078e+06
FALSE	High	AIAANEADAVTLDAGLVYDAYLAPNNLKPVVAEFYGSK		1	1	1	P02787	Serotransferrin OS=Homo sapiens GN=TF PE=1 SV=3	0	3954.02	0
FALSE	High	ALAAPAAEEKEEAR		1	1	1	Q01650	Large neutral amino acids transporter small subunit 1 OS=Homo sapiens GN=SLC7A5 PE=1 SV=2	1	1455.74	0	100	100	100	8.57453e-17	7.5717e-17	1.0024e-16				59942.5	44639.3	28009.1		139.23	10.28			41134.7	495230		87349.7						41504.3			48011.2						28009.1
FALSE	High	ALAAPAAEEKEEAREK		1	1	5	Q01650	Large neutral amino acids transporter small subunit 1 OS=Homo sapiens GN=SLC7A5 PE=1 SV=2	2	1712.88	0	0.922	0.73	0.401	0.918654	0.987949	0.699907	118.53	40.36	9	182537	93497.6	63704.7	216483	149.69	58.2	28.14	51.54	199698	1.84992e+06	160450	419613	162536		12790.8	157994		236079	77254.5	58807.7	93497.6					91848.3		53999.1	63704.7
FALSE	Medium	ALADEREVVQK		1	1	6	P11277	Spectrin beta chain, erythrocytic OS=Homo sapiens GN=SPTB PE=1 SV=5	1	1257.68	0	0.306	0.235	1.058	0.902239	0.733961	0.937128	6.53	3.39	93.67	132172	90514.6	403598	498220	43.51	36.88	64.8	66.01	91460.9	58851.9	82441.2		132172	184552					69307			118212				197524	403598	799186	887748
FALSE	High	ALADGVQK		1	1	53	O14791	Apolipoprotein L1 OS=Homo sapiens GN=APOL1 PE=1 SV=5	0	801.446	0	0.792	0.762	1.086	0.982501	0.927222	0.968818	32.74	20.93	32.55	1.61337e+07	1.39475e+07	1.99081e+07	1.76813e+07	53.53	27.31	28.42	30.78	7.06929e+06	1.57234e+07	1.65546e+07	1.87373e+07	9.43699e+06	7.76606e+06	3.26144e+07	1.41655e+07	1.99338e+07	1.61005e+07	1.37328e+07	2.26784e+07	1.15175e+07	8.29305e+06	1.5662e+07	1.35016e+07	1.34045e+07	1.91943e+07	3.19407e+07	1.54607e+07	2.27972e+07
FALSE	High	AIADMLR		1	1	14	Q9Y490	Talin-1 OS=Homo sapiens GN=TLN1 PE=1 SV=3	0	789.429	0	0.185	0.098	0.297	0.804008	0.220396	0.391088	2.86	0.54	8.58	280933	168333	441899	1.5191e+06	68.23	49.12	77.04	26.05		86188.6	464351					201095			64871			168333				239060	183545	816845	1.1176e+06
FALSE	Medium	AIADMLR	1xOxidation [M5]	1	1	5	Q9Y490	Talin-1 OS=Homo sapiens GN=TLN1 PE=1 SV=3	0	805.424	0	0.103	0.133	0.452	0.33262	0.400951	0.83094	1.1	0.94	7.51	66259	82483.3	305320	644517	86.87	49.37	32.06	21.88	20909.9	26276.8	208077	66259				160008		87655.2	122269	115653	68911	77616.5	22617.4	50650.5		222447	254125	366827	446679
FALSE	High	AIADTGANVVVTGGK		1	1	18	P50990	T-complex protein 1 subunit theta OS=Homo sapiens GN=CCT8 PE=1 SV=4	0	1372.74	0	0.372	0.424	0.95	0.917065	0.922377	0.954418	11.46	10.51	39.12	108644	143664	282753	278511	75.81	42.33	42.81	28.12	108644	141026	268563	85709.6		73566	254351	223834	80635	149684		171579	203670	90488.2	60301.3	137887		264546	396411	282753	318776
FALSE	Medium	ALAEDVK		1	1	40	O00391	Sulfhydryl oxidase 1 OS=Homo sapiens GN=QSOX1 PE=1 SV=3	0	745.409	0	0.762	0.873	0.632	0.982501	0.978567	0.914648	43.76	64.63	27.31	4.66588e+06	6.06124e+06	3.58728e+06	5.21979e+06	55.14	66.78	73.5	59.34	6.82313e+06	3.69583e+06	1.17629e+07	9.99581e+06	6.28117e+06	3.22915e+06	3.60917e+06	6.9105e+06	4.25443e+06	5.31635e+06	8.47563e+06	1.02645e+07	1.96582e+07	4.22113e+06	2.74779e+06	3.97634e+06	7.82987e+06	3.58728e+06	1.04312e+07	2.38687e+06	4.42491e+06
FALSE	High	AIAELGIYPAVDPLDSTSR		1	1	15	P06576	ATP synthase subunit beta, mitochondrial OS=Homo sapiens GN=ATP5B PE=1 SV=3	0	1988.03	0	1.085	0.927	1.021	0.861875	0.933264	0.93616	64.56	78.83	83.56	132016	92289.4	140834	119876	74.52	91.64	65.47	62.14			73479.9					95684.6		374836	60204.5	55958.3	334753	92289.4		53551.5		140834	59596.8	258995
FALSE	High	ALAELLGPYGMK		1	1	18	P55160	Nck-associated protein 1-like OS=Homo sapiens GN=NCKAP1L PE=1 SV=3	0	1262.68	0
FALSE	High	ALAELLGPYGMK	1xOxidation [M11]	1	1	1	P55160	Nck-associated protein 1-like OS=Homo sapiens GN=NCKAP1L PE=1 SV=3	0	1278.68	0
FALSE	High	ALAGQAAGLGLVGK		1	1	2	Q15722	Leukotriene B4 receptor 1 OS=Homo sapiens GN=LTB4R PE=1 SV=2	0	1225.73	0	0.651	1.102	1.542	0.970579	0.922377	0.64813	40.74	74.5	93.54	44936.9	88913.4	124409	80672.7	85.22	36.12	4.76	77.28	23992.3	170340	33691.8								115452	68475.3									128669
FALSE	High	ALAGQAAGLGLVGKR		1	1	1	Q15722	Leukotriene B4 receptor 1 OS=Homo sapiens GN=LTB4R PE=1 SV=2	1	1381.83	0	1.342	1.478	1.371	0.827487	0.811157	0.778766	14.59	40.29	36.75	100992	111281	103195	75277.8	32.37	51.1	47.28			150267	92223.7						43118.3				141524		111281			107821		56657.6	183474
FALSE	Medium	ALANVPR		1	1	16	Q13395	Probable methyltransferase TARBP1 OS=Homo sapiens GN=TARBP1 PE=1 SV=1	0	740.441	0
FALSE	Medium	ALAPEYAK		1	1	4	P07237	Protein disulfide-isomerase OS=Homo sapiens GN=P4HB PE=1 SV=3	0	862.467	0
FALSE	Medium	ALAQLSLSR		1	1	3	Q6XQN6	Nicotinate phosphoribosyltransferase OS=Homo sapiens GN=NAPRT PE=1 SV=2	0	958.568	0	0.655	0.466	0.915	0.982501	0.861604	0.963272	26.71	8.66	33.38	65063.6	45643.1	97550.6	98618.8	44.48	41.47	33.11	25.27			76585.8				55274.9	75849.5		45553.7	43029.8	37550.7	89958.6	46126	24900.7	45732.7		97550.6		66026.1	131059
FALSE	High	ALASIDSK		1	1	23	P18206	Vinculin OS=Homo sapiens GN=VCL PE=1 SV=4	0	804.446	0	0.124	0.391	0.875	0.526681	0.882233	0.992957	1.26	6.64	15.83	308364	1.01727e+06	2.25578e+06	2.54151e+06	107.01	42.74	48.98	14.6	317331	634378	2.21155e+06	851650	124557	204638	281940	1.64572e+06	429069	989509	826716	1.17605e+06	1.06363e+06	1.18781e+06	415784	1.04582e+06	474179	2.53353e+06	2.37326e+06	1.84773e+06	2.25578e+06
FALSE	Medium	AIASIPTER		1	1	36	P17301	Integrin alpha-2 OS=Homo sapiens GN=ITGA2 PE=1 SV=1	0	957.536	0	0.212	0.364	0.598	0.851776	0.90059	0.900018	2.94	5.58	19.2	394658	677494	1.16179e+06	1.94273e+06	79.53	33.1	47.4	23.13	255658	282700	1.0523e+06	1.83203e+06	247011	389404	399982	711670	260717	894349	938687	1.0051e+06	644958	551536	493217	854573	618024	1.50986e+06	1.16179e+06	590447	1.58245e+06
FALSE	High	ALASQLQDSLK		1	1	33	P18206	Vinculin OS=Homo sapiens GN=VCL PE=1 SV=4	0	1173.65	0	0.333	0.588	0.689	0.963036	0.9887	0.938716	6.95	11.91	25.08	488539	984595	1.15619e+06	1.67753e+06	55.11	36.97	42.06	24.3	312859	590441	891928	588289	211138	405702	368301	1.514e+06	296784	1.07032e+06	960586	1.25396e+06	778680	1.00741e+06	521253	962295	1.17867e+06	744460	1.15619e+06	1.22912e+06	1.78803e+06
FALSE	High	ALASQLQDSLKDLK		1	1	76	P18206	Vinculin OS=Homo sapiens GN=VCL PE=1 SV=4	1	1529.85	0	0.19	0.448	0.794	0.781125	0.935581	0.97047	3.53	13.57	35.91	375070	963407	1.90521e+06	2.28969e+06	104.99	59.02	52.33	34.77	394641	898903	2.77543e+06	1.7532e+06	160396	89397.7	356469	2.24993e+06	563622	1.20098e+06	868482	1.03519e+06	1.5374e+06	896603	195065	1.06738e+06	389012	2.11749e+06	1.90521e+06	2.47998e+06	1.11824e+06
FALSE	High	ALASQLQDSLKDLKAR		1	1	1	P18206	Vinculin OS=Homo sapiens GN=VCL PE=1 SV=4	2	1756.99	0	0.751	1.414	0.823	0.952948	0.895353	0.992957	14.1	37.45	50.09	23176.4	43653.7	25398.8	30873.4	23.54	80.35	63.17				27416.9	19591.7				134566	24465.2	40966			46517.7					41067.7	15708.2
FALSE	Medium	ALAVNPR		1	1	14	Q9Y490	Talin-1 OS=Homo sapiens GN=TLN1 PE=1 SV=3	0	740.441	2	0.116	0.201	0.516	0.213095	0.388173	0.813776	0.91	1.78	12.97	578052	1.09231e+06	2.78106e+06	5.62348e+06	99.6	34.95	52.22	16.38	325315	694839	3.0658e+06	775518	321235	378463	480895	1.09082e+06	440688	1.19654e+06	1.69119e+06	1.63308e+06	946974	1.0938e+06	774146	1.29856e+06	818476	2.09396e+06	2.78106e+06	3.83423e+06	4.24943e+06
FALSE	High	ALAVNPRDPPSWSVLAGHSR		1	1	63	Q9Y490	Talin-1 OS=Homo sapiens GN=TLN1 PE=1 SV=3	1	2130.12	0	0.149	0.167	0.696	0.738898	0.650065	0.940789	1.84	2.56	23.6	155330	285359	1.0863e+06	1.72191e+06	119.58	84.28	15.26	48.3	119998	155330	1.30631e+06	216317			59517.5	861157		285359	264165	291055	294085	111216			60733.1	1.18811e+06	877010	1.22108e+06	993222
FALSE	High	AIAVTVQEMVTK		1	1	31	Q9Y490	Talin-1 OS=Homo sapiens GN=TLN1 PE=1 SV=3	0	1289.71	0	0.71	0.298	0.381	0.974952	0.835569	0.689842	56.35	9.76	15.78	906588	490488	703725	1.11423e+06	88.16	70.63	92.19	95.85		572821	2.80765e+06	906588				1.36509e+06	219191	661023	570138	421966		203851		963132	244426	1.13123e+06		2.24444e+06	437780
FALSE	High	AIAVTVQEMVTK	1xOxidation [M9]	1	1	22	Q9Y490	Talin-1 OS=Homo sapiens GN=TLN1 PE=1 SV=3	0	1305.71	0	0.463	0.473	0.449	0.989734	0.9719	0.840465	22.98	24.25	18.08	143155	255947	177930	383575	83.17	53.57	58.56	65.73	121038	231374	410679	143155	13129.9	49165.3		311282	56336.4	336279	320432	210449	316860	43821.1		190081		257913	122751	319352	76227.8
FALSE	High	AIAYSSLSQSYLYIDWTDNHK		1	1	8	P01031	Complement C5 OS=Homo sapiens GN=C5 PE=1 SV=4	0	2475.18	0	100	100		8.57453e-17	7.5717e-17					120735	202324			48.85	51.87			125716	115952							297245							137715
FALSE	High	ALDDDIR		1	1	1	Q8IVB5	LIX1-like protein OS=Homo sapiens GN=LIX1L PE=2 SV=1	0	817.405	0	100	100	100	8.57453e-17	7.5717e-17	1.0024e-16				54824.8	80899.9	89779.1		24.3	50.38	6.02			51006.3	61765.6	59619.5	54824.8	54111.9	37437.4	86415.1		80899.9	185670		92845.1	52042.4	64389	62203.5		89779.1	96100.6		85265.7
FALSE	High	ALDELFEAIEQK		1	1	11	Q27J81	Inverted formin-2 OS=Homo sapiens GN=INF2 PE=1 SV=2	0	1405.72	0	1.06	0.64	1.209	0.885604	0.968401	0.863518	97.55	32.01	64.8	138863	78844.6	117569	99148.2	79.89	40.03	40.71	71.08	138863		145190		57332.8		35943.1	50399.8	81805.9		34625.8		78844.6			106421		87423.4		158110
FALSE	High	ALDFAVGEYNK		1	1	8	P01034	Cystatin-C OS=Homo sapiens GN=CST3 PE=1 SV=1	0	1226.61	0	1.247	1.258	1.381	0.766242	0.857978	0.757965	59.74	57.28	59.59	189283	184348	194084	140588	49.01	12.08	1.2	53.13		102349	110061			330781	336407		210261	187140		204583	181597	173434	148820				192438		195743
FALSE	High	ALDFIASK		2	3	48	P12814; O43707	Alpha-actinin-1 OS=Homo sapiens GN=ACTN1 PE=1 SV=2 Alpha-actinin-4 OS=Homo sapiens GN=ACTN4 PE=1 SV=2	0	864.483	0	0.064	0.2	0.597	0.0642094	0.429411	0.899488	0.43	2.86	18.49	356058	1.10065e+06	3.28425e+06	5.51505e+06	133.22	52.68	56.32	17.02	171838	719689	3.5957e+06	1.55617e+06	107630	212531	337916	1.76642e+06	442942	858605	1.00694e+06	1.48188e+06	1.20307e+06	1.7702e+06	413994	2.00484e+06	449544	3.28425e+06	2.55781e+06	4.44519e+06	5.21945e+06
FALSE	High	ALDGAFTEENR		1	1	23	Q9Y490	Talin-1 OS=Homo sapiens GN=TLN1 PE=1 SV=3	0	1222.57	0	0.053	0.063	0.357	0.161199	0.104588	0.494855	0.2	0.25	12.8	88822.3	117081	623638	1.74907e+06	126.47	47.63	77.39	26.3	65304.2	185947	936013	90265.5			63139.9	122747	56492.8		68994.6	115957		211844	55059	158395	118216	293422	623638	1.1027e+06	1.46954e+06
FALSE	High	AIDGINQR		1	1	19	P49913	Cathelicidin antimicrobial peptide OS=Homo sapiens GN=CAMP PE=1 SV=1	0	886.474	0
FALSE	Medium	ALDHLR		1	1	10	P16157	Ankyrin-1 OS=Homo sapiens GN=ANK1 PE=1 SV=3	0	724.41	0	0.258	0.01	0.894	0.842616	7.5717e-17	0.970733	4.65		66.37	73602.8		445495	392709	95.83		57.29	40.62	53634.2	109032	73602.8				158815											180082	445495	530563	549942
FALSE	High	AIDLFTDAIK		1	3	26	P50502	Hsc70-interacting protein OS=Homo sapiens GN=ST13 PE=1 SV=2	0	1106.61	1	0.307	0.317	0.718	0.923383	0.871175	0.992907	8.68	7.81	40.23	160194	168383	376888	362525	120.5	55.88	45.86	40.99	99686.1	1.03153e+06	169453	336660	85055.7	37167.2	151441		185599	253040	108871	95614.8	168383	321460	51632.2	261064	72710.3	263959	433700	402866	376888
FALSE	High	ALDLINKR		1	1	4	P04196	Histidine-rich glycoprotein OS=Homo sapiens GN=HRG PE=1 SV=1	1	942.573	0	100	100	100	8.57453e-17	7.5717e-17	1.0024e-16				117800	137303	191741		116.13	49.41	24.92		840198	123617		160829	112258	276153	61383.8		47127.7				229210	225553	137303		129499	138191	191741	231038
FALSE	High	ALDLSLK		1	1	43	Q06033	Inter-alpha-trypsin inhibitor heavy chain H3 OS=Homo sapiens GN=ITIH3 PE=1 SV=2	0	759.461	0	0.872	0.831	1.282	0.95702	0.957012	0.932778	47.12	43.44	76.41	1.27844e+06	1.01782e+06	2.11644e+06	1.61939e+06	50.42	46.23	59.83	39.75	428930	1.14386e+06	1.94275e+06	1.58263e+06	362081	2.58577e+06	1.43427e+06	1.03712e+06	483306	933365	2.04321e+06	2.29085e+06	1.68328e+06	1.39871e+06	888422	998872	813446	2.11644e+06	2.324e+06	1.1263e+06	3.33421e+06
FALSE	High	ALDNLAR		1	1	68	O14791	Apolipoprotein L1 OS=Homo sapiens GN=APOL1 PE=1 SV=5	0	772.431	3	0.444	0.253	0.516	0.700662	0.124139	0.812678	17.42	5.78	15.23	4.39029e+07	2.95123e+07	6.47467e+07	1.26208e+08	98.6	68.48	40.46	53	2.0958e+07	1.08301e+08	4.5373e+07	1.54878e+07	2.65344e+07	3.24309e+07	5.49425e+07	1.18316e+07	2.78105e+07	1.01503e+07	1.20357e+07	6.73723e+07	8.36484e+06	3.13183e+07	4.96663e+07	5.93407e+07	3.7474e+07	3.99204e+07	1.14444e+08	6.50709e+07	5.79318e+07
FALSE	High	AIDQETEEVQQQLAPPPPGHSAFAPEFQQTDSGK		1	1	109	Q6Q788	Apolipoprotein A-V OS=Homo sapiens GN=APOA5 PE=1 SV=1	0	3677.74	0	0.322	1.372	1.044	0.951767	0.875463	0.980784	11.55	103.41	80.95	573568	2.04349e+06	1.51612e+06	1.26211e+06	72.19	60	40.18	103.04	279581	226673	924028	462855	174051	120923	710762	2.35206e+06	1.08041e+06	2.32425e+06	4.62211e+06	2.02425e+06	2.06292e+06	429101	1.69102e+06	3.22232e+06	712421	1.75324e+06	1.92639e+06	1.01616e+06	598316
FALSE	High	ALDSVVSDR		1	1	4	Q8NCG7	Sn1-specific diacylglycerol lipase beta OS=Homo sapiens GN=DAGLB PE=1 SV=2	0	961.495	0	100			8.57453e-17						211920				42.37					130020	445155	238534		207801	172557
FALSE	High	AIDTIYQTTDFSGIR		1	1	71	O14672	Disintegrin and metalloproteinase domain-containing protein 10 OS=Homo sapiens GN=ADAM10 PE=1 SV=1	0	1700.85	1	0.173	0.239	0.366	0.537674	0.655512	0.461896	2.45	4.05	9.45	799100	1.19103e+06	1.72997e+06	4.72476e+06	126.25	44.1	53.09	52.09	472134	1.29407e+06	1.11638e+06	1.39641e+06	278853	305930	571583	1.3914e+06	526576	1.92629e+06	1.01952e+06	890800	1.89896e+06	1.70648e+06	604386	1.46978e+06	692987	2.04673e+06	3.07308e+06	1.72997e+06	1.32649e+06
FALSE	High	ALDTMNFDVIK		1	2	1	P11940	Polyadenylate-binding protein 1 OS=Homo sapiens GN=PABPC1 PE=1 SV=2	0	1266.64	0
FALSE	High	ALDTMNFDVIK	1xOxidation [M5]	1	2	5	P11940	Polyadenylate-binding protein 1 OS=Homo sapiens GN=PABPC1 PE=1 SV=2	0	1282.63	0
FALSE	High	ALDTVLFGPPLLTR		1	1	4	Q13586	Stromal interaction molecule 1 OS=Homo sapiens GN=STIM1 PE=1 SV=3	0	1512.88	0	0.952	1.449	0.771	0.999953	0.890362	0.980784	28.93	102.99	13.99	29992.2	45627.9	23153.5	31497.6	85.47	86.88	23.92	16.07			29992.2				23384.2			93355.4						22300.8		31795.3	20271.3	23153.5
FALSE	High	ALDVMVSTFHK		1	1	2	P26447	Protein S100-A4 OS=Homo sapiens GN=S100A4 PE=1 SV=1	0	1247.65	0	0.331	0.443	0.61	0.708333	0.883378	0.945946	8.22	8.18	12.45	42960	55305.3	75561.3	122459	73.28	34.01	40.14	30	20438.8	62286.3	111586	47180.2	12221	24358.4	55374	55305.3	37223.5	40221.4	70411.3	57669	43917.1	62855.1	20246.1	74735.6		62289.9	75561.3	88008.8	91064.8
FALSE	High	ALDVSASDDEIAR		1	1	5	P13798	Acylamino-acid-releasing enzyme OS=Homo sapiens GN=APEH PE=1 SV=4	0	1361.65	0	0.533	1.647	0.711	0.996908	0.748021	0.992957	19.44	44.02	14.77	185818	580217	254418	348803	59.03	62.47	21.68	18.57	411388	160854	249478	404192	118036	155979	185818	1.38148e+06		351951		611406	550619					251421	317378	183567	257451
FALSE	High	ALDYYMLR		1	1	53	Q9Y490	Talin-1 OS=Homo sapiens GN=TLN1 PE=1 SV=3	0	1044.52	0	0.1	0.219	0.532	0.0619834	0.42639	0.831098	1.05	3.78	15.63	515574	1.38912e+06	2.29523e+06	6.36567e+06	138.66	54.19	60.22	34.88	314878	788588	4.09883e+06	1.24622e+06	55124.9	194984	601274	2.45213e+06	332460	1.67113e+06	1.3815e+06	1.31483e+06	1.41852e+06	1.50404e+06	348018	1.39678e+06	482134	2.23139e+06	2.29523e+06	3.46729e+06	4.37325e+06
FALSE	High	ALDYYMLR	1xOxidation [M6]	1	1	38	Q9Y490	Talin-1 OS=Homo sapiens GN=TLN1 PE=1 SV=3	0	1060.51	0	0.116	0.268	0.506	0.500907	0.800675	0.797465	1.25	5.17	13.55	256756	750666	1.55747e+06	2.50065e+06	140.26	55.25	52.89	28.01	132229	433902	3.15893e+06	501841		109025	256756	1.51212e+06	287903	1.00059e+06	693106	990731	813005	846213	203249	669717	273059	1.55747e+06	1.21536e+06	1.58085e+06	1.88968e+06
FALSE	High	ALEATTEHIR		1	1	35	Q9Y490	Talin-1 OS=Homo sapiens GN=TLN1 PE=1 SV=3	0	1140.6	0	0.048	0.086	0.459	0.133662	0.191233	0.722949	0.24	0.43	16.65	99267.3	197810	1.07101e+06	2.33384e+06	133.54	61.93	68.55	20.96	41649.7	213120	1.11843e+06	221913	28227.5		87242.1	259082	78903	128330	205031	246976	155633	512301	101000	451641	190843	592320	1.07101e+06	1.64204e+06	1.93037e+06
FALSE	Medium	ALEDDIINHNK		1	1	1	Q03001	Dystonin OS=Homo sapiens GN=DST PE=1 SV=4	0	1281.64	0	100	100		8.57453e-17	7.5717e-17					220949	218562			61.69	27.88							352644										178981		266895
FALSE	High	ALEDLAQELEKENYHDQK		1	1	1	P11277	Spectrin beta chain, erythrocytic OS=Homo sapiens GN=SPTB PE=1 SV=5	1	2173.04	0	0.162	0.01	0.687	0.189349	7.5717e-17	0.982447	0		38.39	27906.8		118648	172720			63.02								27906.8												118648	215294	53535.7
FALSE	High	ALEDLAQELEKENYHDQKR		1	1	6	P11277	Spectrin beta chain, erythrocytic OS=Homo sapiens GN=SPTB PE=1 SV=5	2	2329.14	0	0.508	0.517	1.594	0.970579	0.94421	0.623071	22.34	5.21	97.36	104736	73596.1	324655	142247	52.4		72.78	87.97		104736	58235.8				131737						73596.1					182814	418299	724713	324655
FALSE	High	AIEDYINEFSVR		1	1	312	P02748	Complement component C9 OS=Homo sapiens GN=C9 PE=1 SV=2	0	1455.71	0	1.603	1.244	1.416	0.798171	0.943577	0.905632	60.5	48.97	52.16	2.2222e+07	2.22385e+07	2.46958e+07	1.81142e+07	48.01	18.82	10.9	43.15	2.56812e+07	1.61314e+07	1.87899e+07	4.31672e+07	1.45488e+07	4.58824e+07	3.72627e+07	1.75965e+07	1.89767e+07	2.19633e+07	2.37832e+07	2.25171e+07	2.30182e+07	2.55762e+07	1.47153e+07	1.4446e+07	2.25381e+07	2.56435e+07	2.76772e+07	2.03503e+07	2.43952e+07
FALSE	High	AIEDYINEFSVRK		1	1	124	P02748	Complement component C9 OS=Homo sapiens GN=C9 PE=1 SV=2	1	1583.81	0	1.725	1.696	1.781	0.737472	0.845221	0.759123	53.84	39.4	44.78	1.30708e+07	1.2409e+07	1.32795e+07	7.57731e+06	45.83	35.49	29.61	29.15	1.33277e+07	6.19263e+06	1.31399e+07	2.25021e+07	7.68076e+06	1.439e+07	1.52186e+07	1.4177e+07	8.92898e+06	1.69709e+07	1.36687e+07	1.52325e+07	1.51709e+07	1.12654e+07	1.00239e+07	5.10501e+06	5.64768e+06	1.64579e+07	1.47739e+07	8.35398e+06	1.32795e+07
FALSE	High	ALEEAMEQK		1	1	21	P35579	Myosin-9 OS=Homo sapiens GN=MYH9 PE=1 SV=4	0	1048.5	0	0.205	0.157	0.427	0.726243	0.449366	0.800386	2.51	1.11	11.09	102383	77342	251040	505183	54.78	40.02	47.62	25.88		71068.3	143211	73194				108189	34991.4	79016.2	74706.6	47932.8	75703.2	138036		97882.3		147973	287274	293740	251040
FALSE	High	ALEEAMEQKAELER		1	1	1	P35579	Myosin-9 OS=Homo sapiens GN=MYH9 PE=1 SV=4	1	1646.81	0	0.01	0.01	0.534	8.57453e-17	7.5717e-17	0.90949			8.52			88313.7	165462				32.12																			88313.7
FALSE	High	ALEEANADLEVK		3	4	35	P02533; P13646; P08779	Keratin, type I cytoskeletal 14 OS=Homo sapiens GN=KRT14 PE=1 SV=4 Keratin, type I cytoskeletal 13 OS=Homo sapiens GN=KRT13 PE=1 SV=4 Keratin, type I cytoskeletal 16 OS=Homo sapiens GN=KRT16 PE=1 SV=4	0	1301.66	0	1.254	1.831	0.952	0.85052	0.660813	0.961194	108.47	115.16	113.35	513711	711610	449817	432050	156.06	112.2	96.26	84.65	755553	500845	526908	1.48535e+06	5.86015e+06	241070	182456	529184	267672	2.14854e+06	5.24723e+06	785906	1.27083e+06	392510	478655	644337	1.59671e+06	1.25184e+06	1.09869e+06	40371.9	184160
FALSE	High	ALEEANTELEVK		1	1	11	Q04695	Keratin, type I cytoskeletal 17 OS=Homo sapiens GN=KRT17 PE=1 SV=2	0	1345.68	0	1.247	1.533	2.891	0.827891	0.754667	0.0499668	91.74	25.28	11.26	114862	141227	266360	92124.1	114.18	74.72	56.76		151560	87049.5		610705	772272	47279.6	40295.2	109945		491060	154429	487370	124346	129153				286595	266360		72326.8
FALSE	High	ALEEPANDIKEDAIAPR		1	1	1	Q96AP7	Endothelial cell-selective adhesion molecule OS=Homo sapiens GN=ESAM PE=1 SV=1	1	1851.94	0
FALSE	High	ALEESNYELEGK		1	1	74	P13645	Keratin, type I cytoskeletal 10 OS=Homo sapiens GN=KRT10 PE=1 SV=6	0	1381.65	2	0.788	0.944	0.546	0.987325	0.999073	0.849358	45.19	67.87	26.28	4.95299e+06	6.13433e+06	5.06493e+06	6.46192e+06	245.57	66.33	73.15	52	6.77025e+06	1.04358e+07	4.42105e+06	5.15956e+06	1.82998e+08	4.88343e+06	2.57452e+06	3.23157e+06	1.74063e+06	3.95936e+06	1.36506e+07	1.04061e+07	5.79049e+06	3.24749e+06	6.49859e+06	1.36498e+07	1.60667e+07	5.06493e+06	1.09418e+07	2.03679e+06	5.16652e+06
FALSE	High	ALEESNYELEGKIK		1	1	2	P13645	Keratin, type I cytoskeletal 10 OS=Homo sapiens GN=KRT10 PE=1 SV=6	1	1622.83	0	0.927	1.02	1.437	0.977726	0.93738	0.729198	85.77	75.79	86.29	70409	110944	122449	85185.7	159.76	43.91	4.88	72.98	90080.2		36146.5	55033.5	1.01478e+06			54490.5		95869.1	160282		129208		47118.8	128390		118293	126752
FALSE	High	ALEESNYELEGKIKEWYEK		1	1	3	P13645	Keratin, type I cytoskeletal 10 OS=Homo sapiens GN=KRT10 PE=1 SV=6	2	2358.15	0	3.379	0.965	2.514	0.0561732	0.949763	0.114927	64.4	67.17	66.39	237512	59435.3	172972	68815.4	99.3	80.1	75.36	46.42	220179	357199	151333	256210	1.10365e+06		134714	62907.9	56154.4				168359		35109	220337	39708.4		313330	95487.9
FALSE	High	ALEFLQLHNGR		1	1	1	P80108	Phosphatidylinositol-glycan-specific phospholipase D OS=Homo sapiens GN=GPLD1 PE=1 SV=3	0	1297.7	0	1.372	1.747	0.943	0.917802	0.810743	0.983078	30.35	49.25	33.99	31638.8	42405.4	25023.9	24270	62.61	41.91	30.3	16.13	29877.3		29497.7	33504.3		53466.6		16455	36285.1					65043.2	30725.9	49558	54492	14252.4	25023.9	26319.8
FALSE	Medium	ALEFVAR		1	1	7	P12111	Collagen alpha-3(VI) chain OS=Homo sapiens GN=COL6A3 PE=1 SV=5	0	805.457	0	0.358	0.794	0.685	0.842779	0.945715	0.980784	7.8	19.74	19.97	63225.1	149071	110900	187782	49.01	30.63	31.57	22.74	46197.9		59347.7	121170	30825.7	75149.6	47491.7	149071	119951	157990	180566	219372	209715	86370.8	95067.9	148981		110900	178839	86184.1	162775
FALSE	Medium	ALEGIISNFGQTPCQLLK	1xCarbamidomethyl [C14]	1	1	1	Q6ZNJ1	Neurobeachin-like protein 2 OS=Homo sapiens GN=NBEAL2 PE=1 SV=2	0	1989.05	0	0.824	0.96	0.883	0.999953	0.979018	0.987239	14.28	45.4	11.8	50373.9	55564.9	51067.4	57858.3	15.33	161.84	11.53	15.58	55555.1		35905.3	50373.9			51037.1	72962	42315.9	40603.7			930680					47061.1		55414.8
FALSE	High	ALEHFTDLYDIKR		1	1	4	Q00610	Clathrin heavy chain 1 OS=Homo sapiens GN=CLTC PE=1 SV=5	1	1620.84	0	0.382	0.214	0.582	0.806542	0.301301	0.932778	14.66	3.91	28.16	56684.7	32081.4	78050.4	109646	61.36	44	46.72	138.18		79164.9	66707.9	41899			56684.7	28662.4	23194.3	36665.6	19858.8	36696.2	35908.3	58189.6	12863.7			61832.8	99590.8	128970	78050.4
FALSE	High	ALELDSNLYR		1	1	32	P35579	Myosin-9 OS=Homo sapiens GN=MYH9 PE=1 SV=4	0	1193.62	0	0.148	0.23	0.619	0.642844	0.776749	0.939108	1.98	2.4	22.55	190176	288011	762176	1.2309e+06	124.94	35.95	46.93	32.15	93400.2	213788	549953	380041	65992.5	110574	179786	304023	245925	291213	326590	255735	284844	444231	113228	344610	125504	808918	1.06455e+06	762176	562244
FALSE	High	ALELEQER		1	1	37	P26038	Moesin OS=Homo sapiens GN=MSN PE=1 SV=3	0	987.511	1	0.413	0.755	0.72	0.974445	0.984756	0.949177	9.93	29.56	27.49	761886	1.4644e+06	1.30202e+06	1.80744e+06	48.9	41.42	37.62	36.68	905182	630020	1.599e+06	1.18845e+06	401166	423338	456958	1.40124e+06	333809	2.10618e+06	1.70301e+06	1.59415e+06	1.53041e+06	1.17101e+06	952319	2.1013e+06	788709	1.30202e+06	1.66845e+06	1.14019e+06	1.99328e+06
FALSE	High	ALELEQERK		1	1	36	P26038	Moesin OS=Homo sapiens GN=MSN PE=1 SV=3	1	1115.61	0	0.528	0.878	0.914	0.989893	0.93738	0.994876	14.75	61.6	57.64	597763	1.15524e+06	1.15815e+06	1.13159e+06	47.02	63.59	37.93	55.19	687437	597469	1.44204e+06	802749	350343	382429	501049	1.63789e+06	387517	2.70725e+06	2.34751e+06	1.24456e+06	1.71461e+06	637579	658214	1.07233e+06	377131	1.15815e+06	1.25783e+06	762368	1.21559e+06
FALSE	High	ALEIIDFFR		1	1	1	Q7Z3C6	Autophagy-related protein 9A OS=Homo sapiens GN=ATG9A PE=1 SV=3	0	1123.61	0			100			1.0024e-16						14321.3																									14321.3
FALSE	High	ALELLKK		1	3	148	Q13325	Interferon-induced protein with tetratricopeptide repeats 5 OS=Homo sapiens GN=IFIT5 PE=1 SV=1	1	814.54	0	1.009	1.364	1.101	0.926627	0.882415	0.965311	64.37	36.91	15.57	1.42129e+06	1.99979e+06	1.54579e+06	1.52253e+06	75.14	30.84	24.07	9.33	884472	509120	1.16609e+06	1.73234e+06	1.1504e+06	2.07819e+06	5.04598e+06	1.60507e+06	2.20901e+06	2.66671e+06	2.08683e+06	3.19192e+06	1.46497e+06	1.91639e+06	2.92623e+06	1.50846e+06	1.37906e+06	1.54579e+06	1.46111e+06	906635	1.83869e+06
FALSE	High	ALEILQEEDLIDEDDIPVR		2	2	95	P0C0L4; P0C0L5	Complement C4-A OS=Homo sapiens GN=C4A PE=1 SV=2 Complement C4-B OS=Homo sapiens GN=C4B PE=1 SV=2	0	2225.12	0	12.391	7.185	4.899	0.0118323	0.0730769	0.00350068	138.78	137.51	138.51	1.94293e+06	1.26545e+06	630054	110361	105.39	101.91	102.43	125.1	1.10683e+07	9.88333e+06	1.97224e+06	4.10796e+06	3.07093e+06	423277	1.38269e+06	1.22026e+06	6.18861e+06	1.7077e+06	908675	407589	3.68896e+06	237796	400391	5.69227e+06	1.31231e+06	706289	212317	2.47825e+06
FALSE	High	AIEINPDSAQPYK		1	3	2	P50502	Hsc70-interacting protein OS=Homo sapiens GN=ST13 PE=1 SV=2	0	1445.73	0	1.704	0.947	0.973	0.525811	0.947692	0.955687	75.02	47.16	3.87	147066	81855.6	84026.8	86314.7	70.14	39.47		3.9		317664						52786.4		81855.6	133994	119854	46048.9	86340.5		65359.7			84026.8
FALSE	High	ALELVKQEGLR		1	1	90	P55058	Phospholipid transfer protein OS=Homo sapiens GN=PLTP PE=1 SV=1	1	1255.74	0	1.153	1.372	1.039	0.957222	0.918773	0.982447	70.75	43.65	48.09	6.56618e+06	8.44916e+06	6.25106e+06	6.3716e+06	60.94	50.49	66.67	12.35	5.04214e+06	2.95476e+06	8.75351e+06	8.00775e+06	1.59292e+06	448410	7.59777e+06	1.63144e+07	6.2629e+06	1.04708e+07	8.14198e+06	1.61992e+07	8.76792e+06	2.999e+06	9.11301e+06	6.50778e+06	4.15072e+06	1.74812e+07	1.78867e+07	5.10596e+06	6.25106e+06
FALSE	Medium	ALELYK		1	1	36	Q05086	Ubiquitin-protein ligase E3A OS=Homo sapiens GN=UBE3A PE=1 SV=4	0	736.424	0	0.681	1.09	1.036	0.977726	0.969184	0.982447	20.34	47.65	52.23	3.10015e+06	4.72742e+06	4.46551e+06	4.29944e+06	42.42	47.15	45.02	11.81	1.51142e+06	1.90915e+06	3.63401e+06	2.91561e+06	1.72132e+06	3.41017e+06	3.48329e+06	8.91838e+06	1.79101e+06	4.79785e+06	8.39948e+06	8.30668e+06	5.26213e+06	2.86796e+06	4.17388e+06	4.65802e+06	3.43216e+06	4.46551e+06	7.47149e+06	2.71604e+06	5.27749e+06
FALSE	High	AIENELLAR		1	1	5	P48637	Glutathione synthetase OS=Homo sapiens GN=GSS PE=1 SV=1	0	1028.57	0
FALSE	High	AIEPQKEEADENYNSVNTR		1	1	28	Q12846	Syntaxin-4 OS=Homo sapiens GN=STX4 PE=1 SV=2	1	2207.02	0	0.35	0.469	0.564	0.913595	0.940735	0.937128	6.91	13.95	17.46	111231	151412	174207	288830	58.85	40.4	34.65	39.54	75512.5	155808	298195	138990	69821.4		81001.7	179443	41174	169440	193457	144586	195271	145293	87085	157789	59430.2	192218	174207	163031	236338
FALSE	High	ALEQALEK		1	1	24	P15144	Aminopeptidase N OS=Homo sapiens GN=ANPEP PE=1 SV=4	0	901.499	0	0.871	0.964	0.629	0.908251	0.938429	0.961961	74.03	85.95	23.15	173815	195574	166858	261977	67.58	80.39	17.7	67.85	415155	497417	91981.6		405494		132995	87656.7	195574	158704	335011			785529	161136	326376			133610	177791	203191
FALSE	High	ALEQDLPVNIK		1	1	5	Q96KN2	Beta-Ala-His dipeptidase OS=Homo sapiens GN=CNDP1 PE=1 SV=4	0	1239.69	0	100	100		8.57453e-17	7.5717e-17					128915	138077			43.94	74.34						192256			176459		103424						136496	423071	139676
FALSE	High	ALEQFATVVEAK		1	1	2	P49748	Very long-chain specific acyl-CoA dehydrogenase, mitochondrial OS=Homo sapiens GN=ACADVL PE=1 SV=1	0	1305.7	0	0.01	0.942	0.01	8.57453e-17	0.954334	1.0024e-16		20.03			68322.4		72563.6				69.91										68322.4
FALSE	High	ALESDMAPVLIMATNR		1	1	1	Q9Y230	RuvB-like 2 OS=Homo sapiens GN=RUVBL2 PE=1 SV=3	0	1731.88	0		100	100		7.5717e-17	1.0024e-16					133810	154327			36.77										178844	164101			74684.3				109111		154327
FALSE	High	ALESPERPFLAILGGAK		1	1	46	P00558	Phosphoglycerate kinase 1 OS=Homo sapiens GN=PGK1 PE=1 SV=3	0	1769	0	0.564	0.627	0.533	0.989893	0.985164	0.91743	34.79	33.21	26.05	202637	206115	186926	264837	72.84	58.32	76.54	45.84	175081	264367	347119	264832	23209.2	36034.4	234529	293921	286242	396623	122355	148418	408194	144252	51242.8	347580	83813.2	289894	186926	468916	78660.1
FALSE	Medium	AIETLIK		1	1	1	Q9HCY8	Protein S100-A14 OS=Homo sapiens GN=S100A14 PE=1 SV=1	0	787.492	0	0.01	0.833	0.652	8.57453e-17	0.964821	0.937683		61.61	44.1		31972.9	24008.6	36796.9		102.43	40.35	112.5								22568.7		207714				140321	22863.9	22964.7	44514.7	19602.4	41186.8		24008.6
FALSE	Medium	ALEVFK		1	1	1	Q9H939	Proline-serine-threonine phosphatase-interacting protein 2 OS=Homo sapiens GN=PSTPIP2 PE=1 SV=4	0	706.413	1	0.673	0.602	0.661	0.996163	0.976408	0.963272	37.09	16.6	20.83	114175	80930.7	111632	127534	55.48	37.27	32.39	23.84		25953	41352.8	65286.3	23448.2	136195	142865	140472	65081.4	100849	98165.2	117023	74553.4	60425.4	87853.6	45222.3	45990.7	61714.1	111632	61493.4	117948
FALSE	High	ALEWLAHIFSNDEK		1	1	4	A0A0B4J1V2	Immunoglobulin heavy variable 2-26 OS=Homo sapiens GN=IGHV2-26 PE=3 SV=1	0	1672.83	0	2.652	0.01	34.099	0.350463	7.5717e-17	5.87429e-12	0		0	54243.5		697581	20457.5						54243.5																	697581
FALSE	High	ALEWLAR		1	2	6	P0DOX6	Immunoglobulin mu heavy chain OS=Homo sapiens PE=1 SV=1	0	858.483	0	1.987	0.436	0.61	0.590746	0.940441	0.959266	90.85	20.36	33.81	692726	154341	208832	374228	63.42	76.82	54.92	90.85	965755	1.02062e+06	1.06452e+06	1.00033e+06	496885	1.71819e+06	204495	150665	158105	241418	125409	531237	89515.8	388017	463923	73604.5	42328.5	244687		56595.4	178230
FALSE	Medium	AIFLADGK		1	1	13	Q9BR76	Coronin-1B OS=Homo sapiens GN=CORO1B PE=1 SV=1	0	834.472	0	0.525	0.845	1.025	0.999953	0.933472	0.933543	8.22	27.22	30	165587	266584	323288	330638	27.19	33.07	28.01	8.6		137971	208528	177431	143997	154533	136028	320992	119933	305732	355650	397793	319942	202862	175669	223423	232449	290412	407817	204468	359886
FALSE	High	AIFLADGNVFTTGFSR		1	1	26	Q9ULV4	Coronin-1C OS=Homo sapiens GN=CORO1C PE=1 SV=1	0	1715.88	0	1.511	1.864	0.837	0.710325	0.605981	0.991562	143.43	131.56	95.85	154750	145056	127456	43063.4	96.89	66.36	99.59	113.65	23689.8	132270	300644	154750				230996	102441	89813	41000.2		343886			205398		127456	27930.8	363055
FALSE	Medium	ALFLIPR		1	3	6	Q9UKE5	TRAF2 and NCK-interacting protein kinase OS=Homo sapiens GN=TNIK PE=1 SV=1	0	829.529	0	0.282	0.419	0.475	0.810231	0.922377	0.859438	3.66	5.17	6.24	65294.5	112035	126563	268044	37.99	32.31	22.57	20.19	52264.7	54160.2	115968	78717.8			50961.8	134258	36173.2	130886	137204	118443	112035	106238	63492.6	109933		114875	155522	142254	126563
FALSE	High	AIFTGYYGK		1	1	7	P09543	2',3'-cyclic-nucleotide 3'-phosphodiesterase OS=Homo sapiens GN=CNP PE=1 SV=2	0	1019.52	0	0.45	0.513	0.591	0.946646	0.941001	0.939656	12.74	12.65	13.87	78887.3	83149	114768	194218	57.94	25.35	21.63	36.73		83190.4	180345	56392.9			35997.8			109108		75454.8	82585	134503		83149		138674	114768	89268.9
FALSE	High	ALFVSEEEK		1	1	49	P00751	Complement factor B OS=Homo sapiens GN=CFB PE=1 SV=2	0	1051.53	0	1.354	0.582	3.717	0.902239	0.986091	0.0790419	67.83	19.24	0	2.59482e+06	1.11563e+06	7.12217e+06	1.91622e+06	74.48	71.25			9.14112e+06	2.59482e+06	1.79721e+06		1.81068e+06	1.40774e+06						2.73037e+06		688528		1.11563e+06		7.12217e+06
FALSE	High	ALFVSEEEKK		1	1	144	P00751	Complement factor B OS=Homo sapiens GN=CFB PE=1 SV=2	1	1179.63	0	1.255	1.054	1.847	0.923008	0.991933	0.72975	77.73	77.04	64.81	1.43457e+07	1.36205e+07	1.71641e+07	1.11612e+07	90.01	53.21	60.41	39.4	6.62412e+07	1.84533e+07	1.57481e+07	9.66462e+06	1.17736e+07	1.30682e+07	6.97874e+06	2.51209e+07	4.62193e+06	1.96738e+07	1.90173e+07	2.16091e+07	2.2805e+07	7.32088e+06	6.7581e+06	9.75525e+06	9.02078e+06	4.74236e+07	1.25669e+07	1.57763e+07	1.71641e+07
FALSE	High	AIFYMNNPSR		1	1	11	Q9UGM5	Fetuin-B OS=Homo sapiens GN=FETUB PE=1 SV=2	0	1212.58	0	1.154	0.714	0.855	0.862565	0.98353	0.985096	40.86	26.88	46.89	594687	346080	465496	425347	36.99	40.07	51.66	25.31		363864	383345	594687	315206	716069	996817	323164	417817	417413	260128	605204	266635	370621	541778	188170	174649	517175	465496	254339	578590
FALSE	Medium	AIFYMNNPSR	1xOxidation [M5]	1	1	1	Q9UGM5	Fetuin-B OS=Homo sapiens GN=FETUB PE=1 SV=2	0	1228.58	0	1.815	0.861	1.092	0.591186	0.972606	0.929252	91.17	59.53	64.86	116416	59787.5	75796.5	69440.5	71.81	0.26	30	67.45	63458.9		72410.1		57621.3	90719.4	382132		59679.5						59895.7				61106.5
FALSE	High	ALGDLISATK		1	1	40	Q9Y490	Talin-1 OS=Homo sapiens GN=TLN1 PE=1 SV=3	0	988.567	0	0.05	0.116	0.422	0.000212419	0.0164367	0.637576	0.27	0.68	11.52	576706	1.19398e+06	4.21908e+06	1.08155e+07	128.27	52.54	62.37	19.75	459166	1.40434e+06	5.72113e+06	1.86221e+06	121913	223003	724335	3.16338e+06	800018	1.16489e+06	1.2238e+06	1.90864e+06	1.16237e+06	2.1826e+06	565396	1.93069e+06	910066	4.21908e+06	4.17018e+06	6.74579e+06	8.82783e+06
FALSE	High	AIGDVFQKPYVSGEADAASR		1	1	1	P49593	Protein phosphatase 1F OS=Homo sapiens GN=PPM1F PE=1 SV=3	0	2081.03	0
FALSE	High	AIGEMDNQVSQLTSELK		1	1	47	Q9BWP8	Collectin-11 OS=Homo sapiens GN=COLEC11 PE=1 SV=1	0	1862.92	0	0.794	1.185	1.563	0.962475	0.862543	0.748908	36.38	87.03	49.08	378631	538414	808836	486774	55.09	64.3	58.01	31.2	252414	442466	302204	776436	414792	162201	757626	1.10126e+06	454897	637264	1.18131e+06	984430	658079	177441	116670	242741	428449	814238	1.58411e+06	567823	316270
FALSE	High	AIGEMDNQVSQLTSELK	1xOxidation [M5]	1	1	32	Q9BWP8	Collectin-11 OS=Homo sapiens GN=COLEC11 PE=1 SV=1	0	1878.91	0	0.441	1.362	1.2	0.962729	0.770636	0.872023	9.22	81.13	63.69	111840	384761	347135	278927	46.86	59.07	59.46	35.88	85567.6	111840	137934	266069	127490	92649	127843	579571	163705	375934	597443	742647	393795		90115.9		205907	410207	738459	190997	347135
FALSE	High	ALGFEAAESSLTK		1	1	60	Q8TDL5	BPI fold-containing family B member 1 OS=Homo sapiens GN=BPIFB1 PE=1 SV=1	0	1323.68	0	1.435	3.193	1.227	0.886657	0.425447	0.943542	134.41	140.49	123.19	5.75153e+06	8.37039e+06	5.7046e+06	2.63252e+06	88.38	116.96	77.66	70.1	50143	100763	1.25507e+07	705400	8.99633e+06	8.00955e+06	5.75153e+06	101340		906641	1.95786e+07	4.34559e+07	1.11049e+07	1.05577e+06		1.73107e+07	6.30924e+06	28215.9	3.11577e+06	6.39656e+06	1.10099e+07
FALSE	High	AIGGGLSSVGGGSSTIK		1	2	20	P02538	Keratin, type II cytoskeletal 6A OS=Homo sapiens GN=KRT6A PE=1 SV=3	0	1447.78	0	1.177	2.587	2.092	0.777236	0.435658	0.28327	121.92	102.12	120.32	161487	367037	256659	161183	143.37	88.68	130.46	84.02	215615	109627	161487	1.11647e+06	2.3229e+06	29460.5	34063.9	723883		1.60669e+06	977914	282338		172370	93519.6	326801	412228	1.9171e+06	256659
FALSE	High	ALGHGVDLGHIYGDNLER		1	1	13	P23219	Prostaglandin G/H synthase 1 OS=Homo sapiens GN=PTGS1 PE=1 SV=2	0	1935.97	0	0.587	0.863	0.826	0.982501	0.938879	0.985766	18.4	58.74	75.97	79208.8	127559	128422	155523	98.08	71.33	83.47	24.31		68727.9	91288.1	126472				176456	120187	297108	47077.6	78736.3	362989	62745.2		135383		128422	274004	344933	49681.2
FALSE	High	ALGHLDLSGNR		1	1	2	P02750	Leucine-rich alpha-2-glycoprotein OS=Homo sapiens GN=LRG1 PE=1 SV=2	0	1152.61	0	1.01	1.024	1.046	0.989166	0.983369	0.956925	53.91	51.69	37.13	40008.3	38362.5	33754.2	34131.2	23.61	22.19	20.49	49.7	32729.8	41613.7		26419.3		40008.3			43927.3		28780.5	28229		46455.9	44397.6	33502.7		33754.2		29627.3	43862.1
FALSE	High	ALGISPFHEHAEVVFTANDSGPR		1	1	15	P02766	Transthyretin OS=Homo sapiens GN=TTR PE=1 SV=1	0	2451.21	0	100	100	100	8.57453e-17	7.5717e-17	1.0024e-16				55502.4	349331	108277		166.24	54.39			55502.4			35403.5	22463.5				281984				432763			441186	82096.6	108277
FALSE	High	ALGISPFHEHAEVVFTANDSGPRR		1	1	14	P02766	Transthyretin OS=Homo sapiens GN=TTR PE=1 SV=1	1	2607.31	0	1.694	8.47	2.224	0.798171	0.00451041	0.255562	79.35	126.14	0	49832.7	249093	65412.4	29409.1	153.95	92.29			160349	50180.9		16958.9			49486.9		285391	37163.4	27016.7		536131			249093				65412.4
FALSE	High	AIGPSQTHTIR		1	1	31	Q92954	Proteoglycan 4 OS=Homo sapiens GN=PRG4 PE=1 SV=2	0	1180.64	0	1.102	1.073	1.27	0.855466	0.86401	0.846736	91.18	68.76	62.3	523723	369111	448412	301252	57.92	42.31	35.1	51.13	123467	117957	219439	314397		782013	650750	519413	389918	661254	306272	579975	241978	349415	645580	159586	297669	448412	603369	346002	621736
FALSE	High	ALGQNPTNAEVLK		1	2	26	P60660	Myosin light polypeptide 6 OS=Homo sapiens GN=MYL6 PE=1 SV=2	0	1354.73	0	0.33	0.685	0.717	0.881439	0.979018	0.992957	8.95	26.45	25.99	90489.1	224986	211194	273832	103.97	41.9	48.25	28.88	60204.4	116212	251570	254221		49892.2	90489.1	315689	83601.1	337326	248968	184633	224986	258920	87657.7	178837		285077	302065	211194	192559
FALSE	Medium	AIGVKPPR		1	1	1	P55072	Transitional endoplasmic reticulum ATPase OS=Homo sapiens GN=VCP PE=1 SV=4	0	837.53	0
FALSE	High	ALGVMDDLK		1	1	7	P26572	Alpha-1,3-mannosyl-glycoprotein 2-beta-N-acetylglucosaminyltransferase OS=Homo sapiens GN=MGAT1 PE=1 SV=2	0	961.502	0	1.945	0.714	1.395	0.464187	0.988483	0.765083	67.9	34.03	59.27	186585	53000.3	103677	82715.3	52.27	48.52	30.93	48.2	48521			104348	46456.2	230001	267105			41051.2	51206.7			110412	54856.7			103325	148068	64772.4	147524
FALSE	High	AIGYLNTGYQR		1	1	67	P01023	Alpha-2-macroglobulin OS=Homo sapiens GN=A2M PE=1 SV=3	0	1255.64	1	0.583	1.58	0.87	0.911681	0.873654	0.992907	25.78	64.11	50.96	3.63258e+06	1.02469e+07	5.02729e+06	8.04109e+06	78.73	51.11	39.83	48.09	3.42113e+06	4.27012e+06	1.40813e+07	6.23552e+06	3.15499e+06	1.53378e+06	2.07755e+06	8.55328e+06	7.41689e+06	1.27896e+07	4.57199e+06	1.5275e+07	1.13864e+07	3.93903e+06	1.03927e+07	2.27499e+07	1.01032e+07	7.83095e+06	5.02729e+06	6.99617e+06	3.81934e+06
FALSE	High	ALGYSYLESLLGK		1	1	1	Q96DC9	Ubiquitin thioesterase OTUB2 OS=Homo sapiens GN=OTUB2 PE=1 SV=2	0	1413.76	0	2.272	5.043	0.01	0.543683	0.0609661	1.0024e-16	62.68	51.42		38672.8	85818.2		17018.6	44.35	46.34			38672.8	55023.4			21092.7					120599						61068.1
FALSE	High	ALGYVTGDMK		1	1	1	Q13336	Urea transporter 1 OS=Homo sapiens GN=SLC14A1 PE=1 SV=2	0	1054.52	0	0.762	0.01	0.01	0.9737	7.5717e-17	1.0024e-16	43.13			96214.2			183489	61.61			56.76		60321.8
FALSE	Medium	ALHQTVTEANGKLSQLEFEK		1	1	1	Q9P219	Protein Daple OS=Homo sapiens GN=CCDC88C PE=1 SV=3	1	2243.17	0	0.933	0.508	0.523	0.923188	0.966752	0.910187	105.28	33.87	21.78	319880	188905	384193	734421	85.16	96.51	84.38	86.87	146587	211200	1.07892e+06	920560			106102	543239	20246.2	188905		43190.3	525097					551536	23564.9	384193
FALSE	High	ALHQVFEHMLDVSK		1	1	20	P06681	Complement C2 OS=Homo sapiens GN=C2 PE=1 SV=2	0	1653.84	0	0.837	0.747	1.481	0.951553	0.979845	0.698045	49.47	47.22	44.26	118120	115691	190774	160164	112.31	58.55	19.01	80.58	935532	536269	318034	87191.6	123849	73151.6	112655	226723	286386	108147	42802.2	159823	260285	71828.8	73722.8	98394.1	123762	237147	184841	190774	166349
FALSE	High	ALHVDLSHNLIHR		1	1	39	Q8WUA8	Tsukushin OS=Homo sapiens GN=TSKU PE=2 SV=3	0	1524.84	0	1.044	0.562	1.548	0.889596	0.979018	0.758877	113.17	24.77	62.63	493631	286260	846711	555176	126.91	69.9	45.47	54.87	46343.1	33509.6	840484	688880	554664	186321	3.32823e+06	918102	268870	286816	626785	442467	301194	26957.5	254817	285705	178807	1.46998e+06	871903	659013	846711
FALSE	High	ALKEASMVITESPAALQLR		1	1	59	P27105	Erythrocyte band 7 integral membrane protein OS=Homo sapiens GN=STOM PE=1 SV=3	1	2028.12	0	0.362	0.457	0.334	0.889259	0.902933	0.354411	17.12	20.45	12.46	1.31433e+06	1.64398e+06	1.44763e+06	4.24078e+06	108.73	80.85	78.93	59.62		3.03787e+06	2.52264e+06	4.28252e+06	354431	206525	1.11024e+06	4.74416e+06	1.05823e+06	5.43612e+06	2.89561e+06	1.47659e+06	2.64401e+06	1.0282e+06	189220	1.83034e+06	487637	2.8045e+06	1.44763e+06	3.4962e+06	460902
FALSE	High	ALKEASMVITESPAALQLR	1xOxidation [M7]	1	1	61	P27105	Erythrocyte band 7 integral membrane protein OS=Homo sapiens GN=STOM PE=1 SV=3	1	2044.11	0	0.135	0.371	0.309	0.656936	0.905395	0.308813	2.09	14.34	6.41	236364	639283	669851	1.91315e+06	108.75	86.37	53.47	33.06	153941	880053	941050	867129	63379.4	132503	179420	2.01607e+06	223898	2.51278e+06	1.24943e+06	797153	1.27e+06	512678	140267	452436	228106	669851	858710	898825	477395
FALSE	High	AIKEKEYEIER		1	1	2	P15924	Desmoplakin OS=Homo sapiens GN=DSP PE=1 SV=3	2	1407.75	0	0.242	0.499	0.01	0.428449	0.93986	1.0024e-16	0.64	10.74		45397.5	93733		187842	17.79	62.36			45397.5			58392	42018.7			93733		69979.5	66451.3	168908	258121
FALSE	High	ALKGIGTDEFTLNR		1	1	6	P12429	Annexin A3 OS=Homo sapiens GN=ANXA3 PE=1 SV=3	1	1534.82	0	2.083	5.083	6.128	0.517488	0.0466119	0.00016326	30.21	55.28	19.19	82739.2	211833	223333	36442	20.61	38.23		27.99		95821.5	71442.9					161842		277266		122770	280760					223333
FALSE	High	AIKQVYEEEYGSSLEDDVVGDTSGYYQR		1	1	5	P08758	Annexin A5 OS=Homo sapiens GN=ANXA5 PE=1 SV=2	1	3200.45	0	100	100	100	8.57453e-17	7.5717e-17	1.0024e-16				65432.5	94033.5	52645.1		73.33	124.22			65432.5	128929		55817.6			42321.3	94033.5	65582.9				685245					52645.1
FALSE	High	ALKYEVQGEVFTKPQLWP		1	1	24	P02741	C-reactive protein OS=Homo sapiens GN=CRP PE=1 SV=1	1	2133.14	0	1.355	0.466	0.278	0.793377	0.939826	0.238657	138.62	28.59	8.42	306093	100694	71367.6	256820	158.65	170.14	82.73	116.08	5.36989e+06	6.37964e+06	306093	867964	516243		302748		221624	45750.3	39083.4		1.61159e+06	36030		225722		36517.8		139475
FALSE	High	ALIAAQYSGAQVR		1	1	23	P26641	Elongation factor 1-gamma OS=Homo sapiens GN=EEF1G PE=1 SV=3	0	1347.74	1	0.605	0.635	0.586	0.983449	0.994632	0.945946	17	22.64	9.99	289394	317967	313975	537145	45.06	54.23	28.11	27.43	489547	573871	378860	238649	269435	337600	98525.8	317967	330483	816144		458593	196989	657731	271715	274122	211883	317219	313975	379400	254392
FALSE	High	ALIAGGGAPEIELALR		1	1	6	P50991	T-complex protein 1 subunit delta OS=Homo sapiens GN=CCT4 PE=1 SV=4	0	1550.89	0	0.959	0.6	0.76	0.971738	0.943208	0.992531	32.2	14.24	41.47	78281	51692.1	62077.5	81649.8	38.59	33.48	78.58	11.41			78281				59591.1	35838	29626.5	51692.1			54592.7			70632.2		62077.5	31937.3	158593
FALSE	High	ALLAYAFALAGNQDK		1	1	82	P01023	Alpha-2-macroglobulin OS=Homo sapiens GN=A2M PE=1 SV=3	0	1565.83	0	2.138	2.192	1.045	0.520317	0.533336	0.927855	125.41	119.35	130.97	859460	868318	308419	295150	80.81	104.22	125.54	135.69	1.16303e+06	2.15713e+06	1.95868e+06	1.08793e+06	678970	44948.4	196683	752991	2.22406e+06	1.09009e+06	252409	517790	2.26826e+06	138649	361771	4.60114e+06	1.00131e+06	759664	200182	2.19892e+06	35974
FALSE	High	ALLAYAFALAGNQDKR		1	1	15	P01023	Alpha-2-macroglobulin OS=Homo sapiens GN=A2M PE=1 SV=3	1	1721.93	0	1.933	2.068	0.97	0.53427	0.527553	0.966588	76.98	106.39	85.71	92383.1	92528.3	46758	40872.9	56.21	98.71	108.09	109.92	71799.2	92383.1	204376	95290.2	51408.5			73778.6	185247	71076.2		49150.3	291320		21780.2	500991	116043	73335.2	23253.3	228983
FALSE	High	ALLAYAFALAGNQDKRK		1	1	2	P01023	Alpha-2-macroglobulin OS=Homo sapiens GN=A2M PE=1 SV=3	2	1850.03	0	1.489	2.582	1.192	0.888411	0.430252	0.920242	69.69	84.85	70.79	32453.8	73973.1	29015.9	21791.7	61.04	59.42	58.13	57.19		32453.8	87606.1	51532.1	17527.8			96293	69942.8	78235.6	19115.5	36502.5	133096		19561.5	83975.7		48944.7	13570.1	29015.9
FALSE	High	ALLAYAFSLLGK		1	1	2	P20742	Pregnancy zone protein OS=Homo sapiens GN=PZP PE=1 SV=4	0	1266.75	0	100	100		8.57453e-17	7.5717e-17					18299.8	34735.2											18299.8				34735.2
FALSE	Medium	ALIDQEVK		1	1	7	O75608	Acyl-protein thioesterase 1 OS=Homo sapiens GN=LYPLA1 PE=1 SV=1	0	915.515	0	0.63	1.123	0.952	0.982501	0.895799	0.984857	13.67	50.79	47.72	654543	1.18193e+06	1.11476e+06	983587	38.46	42.58	43.43	17.41	522807	520494	948606	838501	431321	673320	705132	1.29962e+06	406610	1.3956e+06	1.9206e+06	1.86565e+06	1.33836e+06	680636	1.07491e+06	1.03506e+06	680301	1.11476e+06	1.67302e+06	654605	1.16743e+06
FALSE	High	ALIEILATR		1	1	29	P08133	Annexin A6 OS=Homo sapiens GN=ANXA6 PE=1 SV=3	0	999.62	0	0.43	0.579	1.342	0.989893	0.983434	0.84466	15.67	20.84	33.68	187208	277294	668628	505839	89.06	47.01	32.96	28.6	162242	946314	364670	112449	32558.4	139397	449556	290512	151698	401154	514388	421830	549788	221011	130517	264677	208043	668628	997304	609175	382981
FALSE	High	ALLELQLEPEELYQTFQR		1	1	2	P13639	Elongation factor 2 OS=Homo sapiens GN=EEF2 PE=1 SV=4	0	2220.15	0	100	100		8.57453e-17	7.5717e-17					25953.8	20366.9							25953.8								20366.9
FALSE	High	ALIESYQNLTR		1	1	3	Q8IZP0	Abl interactor 1 OS=Homo sapiens GN=ABI1 PE=1 SV=4	0	1307.7	0
FALSE	High	ALIEVLQPLIAEHQAR		1	1	36	P23381	Tryptophan--tRNA ligase, cytoplasmic OS=Homo sapiens GN=WARS PE=1 SV=2	0	1801.03	0	9.431	3.389	1.13	0.00461546	0.201645	0.920242	114.08	102.67	88.34	478821	262306	75303	66672.9	124.61	62.51	66.81	78.69	3.39372e+06	621713	334848	3.51293e+06	260926	118709	772527	464866	491777	459044	78118	233960	376206	43894	107011	294086	171365	94576.2	21073.7	148703
FALSE	High	ALLFEVK		1	1	7	O75356	Ectonucleoside triphosphate diphosphohydrolase 5 OS=Homo sapiens GN=ENTPD5 PE=1 SV=1	0	819.497	0	0.514	1.005	0.913	0.955518	0.908568	0.961961	15.44	52.31	41.08	83080.8	139104	122005	142585	52.19	47.25	41.32	28.93	42390.3	53734.3	87921.1	90441.4	33634.1	78507.1	94365	142453	89738.7	217123	325553	271285	174019	92334.9	122751	110598	135833	122005	182679	106899	185807
FALSE	High	ALLFIPR		1	1	5	P08238	Heat shock protein HSP 90-beta OS=Homo sapiens GN=HSP90AB1 PE=1 SV=4	0	829.529	0	0.328	0.469	0.749	0.870736	0.940441	0.999984	9.34	16.88	43.65	100378	116849	204251	241847	54.41	154.22	51.42	67.2			198022	86355.2	22605.9	53860.5	80409.8	130800	57225.5	280001	108424	99540.1	116202	1.2695e+06	75367.6	117499	126928	181147	251631	442715	204251
FALSE	High	AILFVPR		2	2	66	Q9NQH7; P07900	Probable Xaa-Pro aminopeptidase 3 OS=Homo sapiens GN=XPNPEP3 PE=1 SV=1 Heat shock protein HSP 90-alpha OS=Homo sapiens GN=HSP90AA1 PE=1 SV=5	0	815.514	0	0.43	0.945	0.682	0.989893	0.937743	0.958139	10.57	90.15	34.02	501361	1.40175e+06	718500	1.41763e+06	55.63	88.81	56.8	37.24	671170	436277	1.26954e+06	1.06994e+06	264159	553613	406907	1.98491e+06	338574	2.6331e+06	5.02713e+06	1.37958e+06	2.55146e+06	1.42428e+06	482044	652959	174538	1.51684e+06	671726	1.51714e+06	718500
FALSE	High	ALIFVSHGAGEHSGRYEELAR		1	1	1	Q99685	Monoglyceride lipase OS=Homo sapiens GN=MGLL PE=1 SV=2	1	2299.16	0	1.202	0.01	0.501	0.813961	7.5717e-17	0.867171	123.27		29.41	143337		59809.5	119275			33.02	124.87																		59809.5		74900.5	37278.7
FALSE	High	AIIIFVPVPQLK		1	1	6	P62081	40S ribosomal protein S7 OS=Homo sapiens GN=RPS7 PE=1 SV=1	0	1337.86	0	1.136	1.087	1.301	0.964204	0.969571	0.863518	73.68	41.6	58.7	45766.4	39826.5	58304.8	40273.5	64.49	49.05	50.97	23.25		102414	24949.6				71234.4			80920.2			34537.9			39826.5		58304.8	20070.9	65631.3
FALSE	High	ALLLGWVPTR		1	1	15	Q96RI0	Proteinase-activated receptor 4 OS=Homo sapiens GN=F2RL3 PE=1 SV=3	0	1125.68	0	0.414	0.253	0.706	0.885144	0.507131	0.985324	10.16	2.73	12.73	63935.7	41372.6	111268	156318	43.99	34.48	17.17	23.54		38169	88397.6	46243.1				41372.6	28036.7	36557.1	49388.9	44362.1	24346.8	47854	15074.1	54708.6		99775.9	124084	138135	97199.9
FALSE	High	ALLLKHSHAGELEALGGVKPAVLTR		1	1	2	P02730	Band 3 anion transport protein OS=Homo sapiens GN=SLC4A1 PE=1 SV=3	1	2580.5	0	1.355	1.375	1.097	0.942108	0.921062	0.945946	0	0	0	27443	27838.1	22220.7	20246.9																	27838.1							22220.7
FALSE	Medium	ALLLSFELR		1	1	22	Q9P2P6	StAR-related lipid transfer protein 9 OS=Homo sapiens GN=STARD9 PE=1 SV=3	0	1061.64	0	1.315	1.276	1.255	0.822522	0.884219	0.844475	53.39	45.89	59.75	103227	102614	109312	78507	40.51	27.28	45.04	42.03	104208	111326	91586.8	131857	98174.8	46861.6	111234	120594	102741	127201	119305	92472.5	102487	60370.2	49469.5	109451	77225.5	109312	115278	145137	33991.8
FALSE	High	ALLQAILQTEDMLK		1	1	2	P15924	Desmoplakin OS=Homo sapiens GN=DSP PE=1 SV=3	0	1586.88	0	0.883	0.01	0.01	0.996908	7.5717e-17	1.0024e-16	0			46129.6			52253.1									46129.6
FALSE	High	ALLQAILQTEDMLK	1xOxidation [M12]	1	1	8	P15924	Desmoplakin OS=Homo sapiens GN=DSP PE=1 SV=3	0	1602.88	0	1.484	1.376	0.01	0.848729	0.903947	1.0024e-16	91.59	88.27		65223.1	39252.7		43955.2	91.21	172.64		59.95	52584.8		25799.4		80898.8					895979	19060.8		107043	39252.7			37707.4
FALSE	High	AILQFYPK		1	1	20	P12821	Angiotensin-converting enzyme OS=Homo sapiens GN=ACE PE=1 SV=1	0	979.561	0	0.433	0.826	0.696	0.949615	0.955574	0.98394	20.57	69.41	34.74	128764	186911	119663	171967	69.08	69.95	57.01	71.72	18216.1		214713	128764			62979.2	138262	88295.2	352774	435565	252680	404220	42552.7	67363.2	400721	89103.8	74060.7	249560	119663	238736
FALSE	High	AILQSGSFNAPWAVTSLYEAR		1	1	1	P06276	Cholinesterase OS=Homo sapiens GN=BCHE PE=1 SV=1	0	2281.16	0
FALSE	High	ALLTLADGR		1	1	33	P12429	Annexin A3 OS=Homo sapiens GN=ANXA3 PE=1 SV=3	0	929.541	0	0.273	0.46	0.853	0.895729	0.941001	0.985096	5.06	16.41	23.52	161015	293210	501098	589238	100.55	53.48	21.46	81.51	90381.5	711141	280758	119604		135517	229529	115993	451581	275972	750474	310142	277202	509205	237442	481349	161317	501098	607322	467623	732510
FALSE	High	ALLTLADGRR		1	1	6	P12429	Annexin A3 OS=Homo sapiens GN=ANXA3 PE=1 SV=3	1	1085.64	0	0.371	0.311	1.091	0.946646	0.875607	0.924006	13.95	6.93	53.01	159753	122687	441209	404230	110.6	71.46	31.71	90.07	47613.1	496875	161799		28750.5	205803	159753	100924	67406.7	165638	127769	74643.2	232511	441701	117807	267224	65683.5	441209	534499	337234	485480
FALSE	Medium	ALLTLADGRRDESLK		1	1	1	P12429	Annexin A3 OS=Homo sapiens GN=ANXA3 PE=1 SV=3	2	1657.92	0	0.64	0.719	0.884	0.990016	0.992693	0.971819	40.71	39.99	36.76	75621.3	65899.8	86898.9	126313	73.1	75.9	43.67	36.48	28149.9	189264	147816	49178.8		34937.5	116281	63042.8	65899.8			189950	167597		12099.3			170417		82662.6	86898.9
FALSE	Medium	AILTMDEQEDLPKDMLEQLLK		1	1	1	Q9Y4D1	Disheveled-associated activator of morphogenesis 1 OS=Homo sapiens GN=DAAM1 PE=1 SV=2	1	2473.26	0	100			8.57453e-17						84100.1
FALSE	High	ALLTPVAIAAGR		1	1	6	P00390	Glutathione reductase, mitochondrial OS=Homo sapiens GN=GSR PE=1 SV=2	0	1152.71	0	0.483	0.346	0.639	0.958899	0.853292	0.961961	15.01	3.35	9.85	84041	57152.9	108894	165683	51.67	44.69	24.96	15.29		54747.6	129008	46538.4				70940.8			57152.9	55817.5		126066		46414		76137.4	113515	104461	142211
FALSE	High	AILVDLEPGTMDSVR		4	4	33	Q13885; Q13509; P07437; Q9BVA1	Tubulin beta-2A chain OS=Homo sapiens GN=TUBB2A PE=1 SV=1 Tubulin beta-3 chain OS=Homo sapiens GN=TUBB3 PE=1 SV=2 Tubulin beta chain OS=Homo sapiens GN=TUBB PE=1 SV=2 Tubulin beta-2B chain OS=Homo sapiens GN=TUBB2B PE=1 SV=1	0	1615.84	0
FALSE	High	AILVDLEPGTMDSVR	1xOxidation [M11]	4	4	29	Q13885; Q13509; P07437; Q9BVA1	Tubulin beta-2A chain OS=Homo sapiens GN=TUBB2A PE=1 SV=1 Tubulin beta-3 chain OS=Homo sapiens GN=TUBB3 PE=1 SV=2 Tubulin beta chain OS=Homo sapiens GN=TUBB PE=1 SV=2 Tubulin beta-2B chain OS=Homo sapiens GN=TUBB2B PE=1 SV=1	0	1631.83	3	0.079	0.08	0.294	0.268892	0.152682	0.2295	0.71	0.69	7.18	231107	254172	747990	2.45076e+06	106.57	161.24	73.59	54.04	149313	231107	1.12791e+06	242661	34861.3	24097.3	66474.5	1.26278e+06	163206	5.59866e+06	421132	140388	395841	2.93713e+06	54447.7	139610	97755.6	747990	555322	976350	1.66242e+06
FALSE	High	ALLVGEHLNIIVTPK		1	1	20	P01031	Complement C5 OS=Homo sapiens GN=C5 PE=1 SV=4	0	1616.97	0	1.947	0.871	0.78	0.495236	0.93986	0.99886	79.55	91.83	25.38	438423	116232	142494	182788	57.91	96.78	51.42	44.58	864655	254102		203033	438423				601966	27768.8			113556			573586	116232			208585
FALSE	High	ALLYEDALYTVLHR		1	1	9	Q70J99	Protein unc-13 homolog D OS=Homo sapiens GN=UNC13D PE=1 SV=1	0	1676.9	0	0.437	0.213	0.621	0.883764	0.274089	0.948995	15.94	2.36	28.62	52082	25370.4	74009.6	119221	77.69	46.87	63.33			33758.6	80350.8	21676.2				17978.4					35801.6					45705.9		119841
FALSE	High	ALIYSTSNK		1	1	2	P04211	Immunoglobulin lambda variable 7-43 OS=Homo sapiens GN=IGLV7-43 PE=3 SV=2	0	996.536	0	100	100	100	8.57453e-17	7.5717e-17	1.0024e-16				64849.1	112021	234887			18.41	6.69			64849.1							98275.8						127690			246280	224020
FALSE	High	AIMAHMTVEEIYKDR		1	1	4	O75955	Flotillin-1 OS=Homo sapiens GN=FLOT1 PE=1 SV=3	1	1806.89	0	4.045	0.66	1.131	0.0251059	0.920261	0.919093	323.98	6.41	0	229484	37437.5	64164.9	56727.1	128.6	13.98						50014.7				33902.7					41340.7							64164.9
FALSE	High	AIMAHMTVEEIYKDR	1xOxidation [M3]	1	1	1	O75955	Flotillin-1 OS=Homo sapiens GN=FLOT1 PE=1 SV=3	1	1822.88	0	100		100	8.57453e-17		1.0024e-16				68407.6		35198		113.68					22559.7																		35198
FALSE	High	AIMAHMTVEEIYKDR	2xOxidation [M3; M6]	1	1	1	O75955	Flotillin-1 OS=Homo sapiens GN=FLOT1 PE=1 SV=3	1	1838.88	0	0.819	0.01	0.72	0.989734	7.5717e-17	0.965801	41.03		10.28	41087.1		35497.4	49302.4	94.76		10.25	39.41		48582.6	32750.7	41087.1			19820.9												38049.3	35497.4	30994.7
FALSE	High	ALMDETMK		1	1	130	P02649	Apolipoprotein E OS=Homo sapiens GN=APOE PE=1 SV=1	0	938.432	0	0.621	0.913	1.229	0.914545	0.972424	0.941743	34.68	70.58	61.97	2.37502e+07	3.48839e+07	5.2673e+07	3.45692e+07	74.11	62.71	59.81	20.28	1.03226e+07	1.06785e+07	1.85426e+07	1.8525e+07	1.53833e+06	3.04204e+07	3.25744e+07	1.07542e+07	4.41725e+07	1.51374e+07	2.75484e+07	1.44395e+07	1.97641e+07	7.57155e+07	5.48787e+07	4.78416e+07	6.97248e+07	2.05505e+07	2.80052e+07	5.34744e+07	5.2673e+07
FALSE	High	ALMDETMK	1xOxidation [M]	1	1	159	P02649	Apolipoprotein E OS=Homo sapiens GN=APOE PE=1 SV=1	0	954.427	0	0.817	1.184	1.062	0.987948	0.95956	0.975802	38.04	69.65	51.5	7.44174e+06	1.06167e+07	1.02436e+07	9.59409e+06	57.07	52.34	47.56	22.46	5.57262e+06	4.22518e+06	8.02496e+06	4.80711e+06	5.06564e+06	9.82067e+06	6.90091e+06	5.05172e+06	1.67394e+07	4.41612e+06	7.92935e+06	6.87314e+06	8.70801e+06	2.20383e+07	1.29438e+07	1.75329e+07	1.89102e+07	5.7429e+06	7.65992e+06	1.17369e+07	1.02436e+07
FALSE	High	ALMDETMK	2xOxidation [M3; M7]	1	1	9	P02649	Apolipoprotein E OS=Homo sapiens GN=APOE PE=1 SV=1	0	970.422	0	2.348	3.156	3.608	0.49413	0.212617	0.016983	98.91	107.61	76.29	57065.3	164116	109833	53236.9	91.77	132.55	85.41	56.2	124306	52021.7	280943	52407	27067.4	62137.7	35099.4	168014	155166	205756	71753.1	46062.4	15388.3	164116		188897	989458				54579.8
FALSE	High	ALMDETMKELK		1	1	545	P02649	Apolipoprotein E OS=Homo sapiens GN=APOE PE=1 SV=1	1	1308.65	1	0.972	1.216	1.195	0.987948	0.950336	0.94748	49.76	32.88	35.09	1.56603e+08	1.72314e+08	1.90746e+08	1.62178e+08	53.19	42.93	26.8	20.3	7.22026e+07	3.72212e+07	1.47348e+08	1.57691e+08	8.04627e+06	1.55523e+08	1.63652e+08	1.54981e+08	4.12759e+08	1.78883e+08	2.35282e+08	1.17724e+08	2.34824e+08	1.45351e+08	1.65987e+08	1.44169e+08	1.81835e+08	1.90746e+08	1.19768e+08	2.01188e+08	1.76748e+08
FALSE	High	ALMDETMKELK	1xOxidation [M]	1	1	642	P02649	Apolipoprotein E OS=Homo sapiens GN=APOE PE=1 SV=1	1	1324.65	2	1.226	1.905	1.212	0.930243	0.77461	0.945946	38.7	22.49	23.81	7.37583e+07	1.16063e+08	6.44772e+07	6.28009e+07	33.1	18.15	17.26	16.31	1.0068e+08	5.72048e+07	1.34723e+08	5.22531e+07	5.82049e+07	8.20755e+07	5.81786e+07	1.16361e+08	1.15766e+08	1.03573e+08	1.29372e+08	1.02582e+08	1.58716e+08	1.01886e+08	8.15103e+07	1.32141e+08	1.18614e+08	8.88972e+07	6.44772e+07	5.95689e+07	6.3872e+07
FALSE	High	ALMDETMKELK	2xOxidation [M3; M7]	1	1	180	P02649	Apolipoprotein E OS=Homo sapiens GN=APOE PE=1 SV=1	1	1340.64	2	1.63	2.05	1.079	0.783628	0.7226	0.97047	68.66	54.14	52.82	7.43529e+07	9.10211e+07	5.95398e+07	5.51977e+07	54.01	31.72	21.92	45.15	1.72381e+08	1.3583e+08	1.71618e+08	4.06077e+07	1.12678e+08	4.13405e+07	5.49515e+07	1.37027e+08	9.29341e+07	1.65065e+08	1.50781e+08	6.78748e+07	1.11027e+08	8.91475e+07	7.88654e+07	8.67157e+07	8.01443e+07	4.99271e+07	6.87673e+07	7.74202e+07	4.53377e+07
FALSE	High	ALMDETMKELKAYK		1	1	25	P02649	Apolipoprotein E OS=Homo sapiens GN=APOE PE=1 SV=1	2	1670.85	0	2.361	5.406	1.37	0.317719	0.0346081	0.767735	92.82	121.58	94.22	252000	531921	111524	98398.1	55.98	96.86	119.89	83.13	386270	26614.6	287445	531642		185653	409647	2.65223e+06	505859	1.49768e+06	994186	531921	1.95127e+06	108664	142431	95730.4		811438	162562	107717	99743.3
FALSE	High	ALMDEVVK		1	1	33	P00558	Phosphoglycerate kinase 1 OS=Homo sapiens GN=PGK1 PE=1 SV=3	0	904.481	0	0.331	0.467	0.62	0.950542	0.93738	0.945946	3.59	5.82	9.95	358048	515592	689486	1.09889e+06	64.3	30.88	29.31	12.04	326658	370432	614346	383671	100053	231891	419582	326896	468988	513584	532456	585086	517608	657626	355648	907285	455778	696597	642758	689486	986801
FALSE	Medium	AIMEFNPR		1	1	3	P11215	Integrin alpha-M OS=Homo sapiens GN=ITGAM PE=1 SV=2	0	977.487	0	0.408	0.541	1.199	0.976152	0.991933	0.898584	14.6	13.57	27.01	230135	276071	513469	436960	91.78	31.89	37.51	41.98	113849	1.01043e+06	354072	134287				286708	166979	208743	318621	453299	307330	205785	265830	364537	194026	453888	513469	501519	1.02901e+06
FALSE	High	AIMEFNPR	1xOxidation [M3]	1	1	2	P11215	Integrin alpha-M OS=Homo sapiens GN=ITGAM PE=1 SV=2	0	993.482	0	0.752	0.65	1.339	0.952731	0.998695	0.816832	50.44	18.46	63.35	239013	180904	512349	267997	69.31	38.67	33.62	40.71		259242		66990.9		30496.6	380378	309422	180904	178267	204105	147494	303196	264028	108849		103978	264320	512349		519276
FALSE	High	ALMGSPQLVAAVVR	1xOxidation [M3]	1	1	14	P14923	Junction plakoglobin OS=Homo sapiens GN=JUP PE=1 SV=3	0	1427.8	0	11.326	1.685	1.558	0.0104519	0.694671	0.643592	22.82	141.98	22.82	835884	221274	114959	73801.3		149.35		163.23								138226		5.23078e+06		115753	354220	2.54625e+06			63109.4
FALSE	High	ALMLQGVDLLADAVAVTMGPK	2xOxidation [M3; M18]	1	1	2	P10809	60 kDa heat shock protein, mitochondrial OS=Homo sapiens GN=HSPD1 PE=1 SV=2	0	2145.13	0			100			1.0024e-16						39783.3																									39783.3
FALSE	High	AIMTYVSSFYHAFSGAQK		2	2	30	P12814; O43707	Alpha-actinin-1 OS=Homo sapiens GN=ACTN1 PE=1 SV=2 Alpha-actinin-4 OS=Homo sapiens GN=ACTN4 PE=1 SV=2	0	2007.96	0	0.165	0.469	0.19	0.705976	0.953526	0.0658861	3.68	15.97	4.37	123058	395383	158234	833199	150.74	63.49	151.63	41.94	123058	673004	413166	434346	20671.4		83112.7	59264.2	336676				464326			607139		158234		2.0249e+06
FALSE	High	AIMTYVSSFYHAFSGAQK	1xOxidation [M3]	2	2	39	P12814; O43707	Alpha-actinin-1 OS=Homo sapiens GN=ACTN1 PE=1 SV=2 Alpha-actinin-4 OS=Homo sapiens GN=ACTN4 PE=1 SV=2	0	2023.96	0	0.596	0.825	0.823	0.997912	0.960821	0.985324	47.46	78.43	77.44	208736	152107	245484	155243	102.47	57.08	99.93	108.39	33833.7	208736	876191	415018	31932.4		70746	296728	152107	148627		25866.9	330783	128092		190998		438079	137561	916445	60816.9
FALSE	High	AINEAYKEDYHK		1	1	40	P08133	Annexin A6 OS=Homo sapiens GN=ANXA6 PE=1 SV=3	1	1480.71	0	0.441	0.521	1.595	0.980124	0.957798	0.810276	16.44	14.37	48.26	360396	478289	1.27448e+06	970718	66.2	40.76	29.75	32.52	247858	930586	743747	145331	88847	388909	839042	222842	347991	672959	571051	684641	797966	448720	318224	509807	258138	1.74615e+06	2.07005e+06	1.02895e+06	1.27448e+06
FALSE	Medium	ALNELGR		1	1	8	Q9UGR2	Zinc finger CCCH domain-containing protein 7B OS=Homo sapiens GN=ZC3H7B PE=1 SV=1	0	772.431	0
FALSE	High	ALNEITESGR		1	1	31	P05107	Integrin beta-2 OS=Homo sapiens GN=ITGB2 PE=1 SV=2	0	1089.55	0	0.363	0.38	0.845	0.96626	0.934261	0.985324	8.47	5.99	34.84	451924	586579	1.20999e+06	1.61385e+06	82	29.14	34.91	34.01	430438	2.08698e+06	808815	435556	184191	305144	558384	386954	284431	716643	512872	732585	568724	684634	604994	812739	451573	906119	1.20999e+06	935126	2.00726e+06
FALSE	High	ALNHLPLEYNSALYSR		1	1	132	P13671	Complement component C6 OS=Homo sapiens GN=C6 PE=1 SV=3	0	1860.96	0	1.179	0.802	1.259	0.950542	0.995664	0.937128	82.68	26.3	35.21	4.77865e+06	3.33978e+06	5.86558e+06	4.02498e+06	58.87	30.62	27.31	16	9.64404e+06	3.72114e+06	1.96362e+06	6.8369e+06	7.43064e+06	5.14361e+06	1.90285e+06	2.48759e+06	4.56894e+06	4.41249e+06	1.79471e+06	2.3364e+06	4.50552e+06	3.49387e+06	2.53692e+06	3.19249e+06	4.12263e+06	6.24012e+06	4.54885e+06	5.86558e+06	3.19068e+06
FALSE	High	ALNLAYSSIYGSYR		1	1	22	Q7L576	Cytoplasmic FMR1-interacting protein 1 OS=Homo sapiens GN=CYFIP1 PE=1 SV=1	0	1577.8	0	0.389	0.156	0.449	0.970579	0.510133	0.83777	11.81	1.26	7.04	193036	73013.8	193103	462787	60.14	35.81	38.67	33.41			193036						33968.6	113119	73013.8	82302.9	97423.5	50686.7		72363.1		159887	220356	348417	169222
FALSE	High	ALNLGYALDYAQR		1	1	25	P12111	Collagen alpha-3(VI) chain OS=Homo sapiens GN=COL6A3 PE=1 SV=5	0	1467.76	2	0.815	0.758	0.794	0.945512	0.958132	0.992957	44.01	35.6	29.76	193794	184335	192630	216562	51.83	49.08	25.75	38.58	282826	396524	159993	222022	258786	61637.7	157822	186540	146875	252250	284299	182156	104619	271270	68191.6	188577	35231.4	192630	226666	267041	160729
FALSE	High	AINPINTFTK		1	1	12	Q07960	Rho GTPase-activating protein 1 OS=Homo sapiens GN=ARHGAP1 PE=1 SV=1	0	1118.62	0	0.522	0.533	0.944	0.989893	0.989299	0.961961	23.84	10.55	24.24	231432	249815	429291	454923	92.89	33.54	38.16	19.02	68914.4	98279.3	405185	207268			258414	288946		192171	253910	364220		245787	133300	263833	133886	448678	551874	429291	425884
FALSE	High	ALNSIIDVYHK		1	1	19	P05109	Protein S100-A8 OS=Homo sapiens GN=S100A8 PE=1 SV=1	0	1272.69	0	0.498	0.467	0.695	0.98063	0.941001	0.985324	13.97	18.31	22.38	128569	107378	148620	266358	51.77	159.73	35.55	37.62	74750.3	278087	156552	181567	56713.2	124923	49506.2	96524.6	53814.6	99421.7	1.3254e+06	227729	115971	147494	220313	87960.5	41224.7	212612	141868	92882.8	242294
FALSE	High	ALNSMGQDLERPLELR		1	1	1	Q02413	Desmoglein-1 OS=Homo sapiens GN=DSG1 PE=1 SV=2	0	1841.95	0	5.913	0.385	0.01	0.0273558	0.801603	1.0024e-16	0	2.23		520229	33854.9		87977.2		14.3							520229					30587.9			37470.9
FALSE	High	ALNSMGQDLERPLELR	1xOxidation [M5]	1	1	2	Q02413	Desmoglein-1 OS=Homo sapiens GN=DSG1 PE=1 SV=2	0	1857.95	0
FALSE	High	ALNSRGEDLERPLELR		1	1	2	Q86SJ6	Desmoglein-4 OS=Homo sapiens GN=DSG4 PE=1 SV=1	1	1868	0	0.275	0.149	0.01	0.889085	0.457562	1.0024e-16	0	4.46		166240	90360.3		604427		141.29												1.02984e+06				264667	21193.4		30850
FALSE	Medium	ALPAPIEK		3	3	198	P01857; P0DOX5; P01860	Immunoglobulin heavy constant gamma 1 OS=Homo sapiens GN=IGHG1 PE=1 SV=1 Immunoglobulin gamma-1 heavy chain OS=Homo sapiens PE=1 SV=1 Immunoglobulin heavy constant gamma 3 OS=Homo sapiens GN=IGHG3 PE=1 SV=2	0	838.503	0	0.625	1.373	1.001	0.917764	0.922377	0.989804	16.76	53.35	20.04	4.8511e+07	1.0329e+08	8.97752e+07	9.36113e+07	50.6	103.33	16.44	27.4	6.1619e+07	7.42776e+07	1.2962e+08	7.47563e+07	2.20868e+07	3.98903e+07	4.26076e+07	6.06039e+08	5.90495e+07	9.57586e+07	1.44986e+08	1.76366e+08	9.71024e+07	6.23147e+07	7.20699e+07	1.09872e+08	1.48691e+08	9.42835e+07	8.15341e+07	9.5953e+07	6.18743e+07
FALSE	High	ALPAPIEKTISK		3	3	2	P01857; P0DOX5; P01860	Immunoglobulin heavy constant gamma 1 OS=Homo sapiens GN=IGHG1 PE=1 SV=1 Immunoglobulin gamma-1 heavy chain OS=Homo sapiens PE=1 SV=1 Immunoglobulin heavy constant gamma 3 OS=Homo sapiens GN=IGHG3 PE=1 SV=2	1	1267.76	0	0.87	1.518	1.201	0.994055	0.774929	0.910187	41.46	72.86	14.57	43327.9	89134.8	56172.9	44320.2	47.61	101.2	5.62	25.57	24300.7	48307.9	78328.9				58113	401427	21384.4	152436	89134.8	109655	102208		40820.5	53078.1	54069	58674.1		52177.9	58177.5
FALSE	Medium	ALPELTK		2	2	8	P14923; P35222	Junction plakoglobin OS=Homo sapiens GN=JUP PE=1 SV=3 Catenin beta-1 OS=Homo sapiens GN=CTNNB1 PE=1 SV=1	0	771.461	0	0.218	0.773	0.01	0.832868	0.950946	1.0024e-16	5.99	61.65		113310	143628		590498	98.84	141.25		124.47	37497.8			217725	58969.1					2.47605e+06	119631	110978	171378	1.07053e+06			120371
FALSE	High	ALPFWNEEIVPQIK		1	3	11	P18669	Phosphoglycerate mutase 1 OS=Homo sapiens GN=PGAM1 PE=1 SV=2	0	1683.91	0	1.452	1.532	1.315	0.828382	0.845221	0.841303	92.48	102.33	122.32	80178	64235.5	89314.7	34226.7	44.13	45.22	61.84	86.71	34871.1	95666.6	104015	80178			35853.5	67528.3	31487.6	126516	57631.8		61103.3			71784		89314.7	31571.5	138315
FALSE	High	ALPGQLKPFETLLSQNQGGK		1	1	19	P09211	Glutathione S-transferase P OS=Homo sapiens GN=GSTP1 PE=1 SV=2	0	2126.16	0	0.924	0.435	0.884	0.902239	0.932736	0.966484	58.93	6.24	47.92	145178	114501	153211	267865	38.45	18	32.99	56.84		145178	288276	138478			129362	114501	85514.1	116618	95112		135883					153211	138952	248269
FALSE	High	ALPLALVLHELGAGR		1	1	18	P19971	Thymidine phosphorylase OS=Homo sapiens GN=TYMP PE=1 SV=2	0	1529.92	0	3.461	1.808	1.896	0.127281	0.791118	0.487494	101.42	95.16	89.58	95952.6	50141.7	52559.8	27726.1	103.43	48.64	0.96	82.36	331605	95417.2	77510.7	498609	29953.7		96490.9	45375.4	86361.7	26754.9			98253			50141.7		52204.7		52917.4
FALSE	High	AIPQLQGYLR		1	1	2	Q02878	60S ribosomal protein L6 OS=Homo sapiens GN=RPL6 PE=1 SV=3	0	1158.66	0	1.842	0.01	1.112	0.481008	7.5717e-17	0.914648	56.98		0	144043		86919.8	78197.4	50.73					209669					98958.3												86919.8
FALSE	High	ALPTTYEK		1	1	51	P02748	Complement component C9 OS=Homo sapiens GN=C9 PE=1 SV=2	0	922.488	0	0.878	0.474	1.012	0.999184	0.789747	0.985324	55.04	21.84	61.62	6.52303e+06	3.87199e+06	6.69623e+06	8.49041e+06	77.22	104.8	52.82	38.41	5.18469e+06	3.8399e+06	4.07312e+06	6.99896e+06	8.0592e+06	1.76169e+07	1.06473e+07	1.01386e+06	4.2611e+06	1.80632e+06	2.04391e+06	3.51841e+06	1.44719e+06	2.19408e+07	9.46053e+06	5.60983e+06	1.02623e+07	4.55533e+06	6.43804e+06	6.69623e+06	1.64068e+07
FALSE	High	ALQASALK		1	1	42	P04075	Fructose-bisphosphate aldolase A OS=Homo sapiens GN=ALDOA PE=1 SV=2	0	801.483	1	0.134	0.382	0.694	0.527066	0.863529	0.940423	1.2	5.38	9.3	388060	1.11492e+06	2.08639e+06	3.11403e+06	99.23	38.98	43.67	12.06	405759	631906	2.4757e+06	1.14934e+06	190143	246478	351507	1.50438e+06	373934	1.09006e+06	1.5488e+06	1.14034e+06	1.27383e+06	1.44153e+06	559062	1.03319e+06	636168	2.31089e+06	2.0797e+06	2.08639e+06	2.36087e+06
FALSE	High	ALQDQLVLVAAK		1	1	45	P01019	Angiotensinogen OS=Homo sapiens GN=AGT PE=1 SV=1	0	1268.76	1	0.495	0.91	0.531	0.96004	0.98857	0.830751	15.21	35.61	11.27	1.86277e+06	3.54933e+06	1.97078e+06	3.99664e+06	71.46	113.21	28.44	22.53	514086	1.81041e+06	3.84854e+06	6.73766e+06	2.91681e+06	1.91663e+06	1.5716e+06	3.03126e+06	4.88866e+06	3.74062e+06	3.40648e+06	5.4539e+06	3.65697e+06	2.32473e+06	3.44485e+06	2.28659e+07	1.94464e+06	1.73599e+06	1.97078e+06	3.10228e+06	2.69617e+06
FALSE	High	ALQEALVLSDR		1	1	1	P19971	Thymidine phosphorylase OS=Homo sapiens GN=TYMP PE=1 SV=2	0	1214.67	0
FALSE	High	ALQERDYIFGNYIER		1	1	36	Q06033	Inter-alpha-trypsin inhibitor heavy chain H3 OS=Homo sapiens GN=ITIH3 PE=1 SV=2	1	1886.94	0	1.843	1.159	1.781	0.60472	0.82597	0.559986	68.58	50.45	85.83	518175	350536	566879	276549	52.06	51.69	51.61	48.08	383531	502159	678869	1.17703e+06	155362	795283	926653	509676	375203	266452	363165	584023	854797	267446	338347	270930	138717	787197	812993	566879	439334
FALSE	High	ALQEYAAK		1	1	32	P13671	Complement component C6 OS=Homo sapiens GN=C6 PE=1 SV=3	0	893.473	0	1.077	0.857	1.331	0.964204	0.977098	0.920242	81.7	33.62	24.31	7.79906e+06	5.97135e+06	8.86508e+06	7.09267e+06	72.09	39.2	19.59	18.62	9.72422e+06	3.72139e+06	2.56016e+06	8.71745e+06	8.56171e+06	1.36392e+07	3.37345e+06	2.73907e+06	5.92905e+06	7.96905e+06	3.24072e+06	4.27509e+06	6.56335e+06	1.02728e+07	5.63827e+06	6.01395e+06	8.99888e+06	1.07067e+07	8.44709e+06	6.81524e+06	8.86508e+06
FALSE	Medium	ALQEYR		1	1	108	P10909	Clusterin OS=Homo sapiens GN=CLU PE=1 SV=1	0	779.405	5	0.629	0.807	0.971	0.918654	0.939001	0.992957	24.37	24.81	39.65	3.5624e+07	4.77857e+07	5.68219e+07	5.91862e+07	49.4	19.35	28.16	32.24	1.64163e+07	1.54745e+07	3.95692e+07	3.20721e+07	1.31013e+07	2.69879e+07	5.16673e+07	5.12342e+07	4.96627e+07	4.59797e+07	4.50178e+07	5.68371e+07	4.97583e+07	2.86153e+07	5.55772e+07	4.15887e+07	3.48843e+07	5.89668e+07	8.00072e+07	5.05638e+07	5.68219e+07
FALSE	High	ALQEYRK		1	1	130	P10909	Clusterin OS=Homo sapiens GN=CLU PE=1 SV=1	1	907.5	4	0.834	1.084	0.926	0.989893	0.98492	0.999984	47.01	49.9	42.48	2.26653e+07	2.7224e+07	2.16674e+07	2.56294e+07	46.36	32.38	30.92	33.72	1.15019e+07	7.31165e+06	2.532e+07	2.32491e+07	5.99793e+06	1.70581e+07	2.852e+07	3.90139e+07	3.02634e+07	3.56287e+07	2.61791e+07	2.89372e+07	2.37301e+07	1.07985e+07	2.83106e+07	1.7793e+07	1.95894e+07	3.17637e+07	2.60238e+07	1.54756e+07	2.16674e+07
FALSE	High	ALQFLEEVK		1	1	11	P40227	T-complex protein 1 subunit zeta OS=Homo sapiens GN=CCT6A PE=1 SV=3	0	1076.6	0	0.703	0.454	1.04	0.985501	0.930583	0.927855	45.5	6.95	43.06	102195	71652.8	167396	148188	64.77	28.72	41.55	17.89		77517.2	134730	32382			153269		59120	79083.4	43741.4	106727	75086	79546.8	47268.5	71652.8	54450.6	122360	176625	213537	167396
FALSE	High	ALQFLKEQR		3	3	1	P11277; Q9H254; Q01082	Spectrin beta chain, erythrocytic OS=Homo sapiens GN=SPTB PE=1 SV=5 Spectrin beta chain, non-erythrocytic 4 OS=Homo sapiens GN=SPTBN4 PE=1 SV=2 Spectrin beta chain, non-erythrocytic 1 OS=Homo sapiens GN=SPTBN1 PE=1 SV=2	1	1132.65	0	0.577	0.01	2.037	0.902239	7.5717e-17	0.290717	13.14		39.06	35230.2		129477	61079.2	53.18		40.28	18.6			36936.7		22694.3		33602.5											46346.2	132564	126461	148543
FALSE	High	ALQLEEER		1	1	2	P15311	Ezrin OS=Homo sapiens GN=EZR PE=1 SV=4	0	987.511	0
FALSE	High	AIQLTYNPDESSKPNMIDAATLK		1	1	8	P02679	Fibrinogen gamma chain OS=Homo sapiens GN=FGG PE=1 SV=3	0	2520.27	0	1.945	2.148	1.276	0.581729	0.604308	0.867668	71.83	66.2	56.84	125674	118444	83762.2	52115.8	60.64	48.63	28.49	55.16	130793	203557	65944.4	279374	31689.4	140198	117312	162898	256589	62928.6	111897	72126.3	160692	125376	107288	74487	231361	62369	91966.8	83762.2	56270.8
FALSE	High	AIQMASR	1xOxidation [M4]	1	1	9	P08567	Pleckstrin OS=Homo sapiens GN=PLEK PE=1 SV=3	0	792.403	0	0.294	0.383	0.372	0.894955	0.923397	0.675046	4.71	8.29	8.85	114583	150413	144629	389213	67.4	43.12	49.86	38.23	115128	114583	226652	116446		101658	84722	301114			167454	135106	234874	196555	72444	115248	131685	67286.2	195352	232167	144629
FALSE	High	ALQNAVTTFVNR		1	1	1	O14964	Hepatocyte growth factor-regulated tyrosine kinase substrate OS=Homo sapiens GN=HGS PE=1 SV=1	0	1333.72	0	0.01	0.01	0.594	8.57453e-17	7.5717e-17	0.927855			10.88			52813.8	88838.4			29.27	2.59																		65156.1			42809.6
FALSE	High	ALQVTVPHFLDWSGEALQPTR		1	1	1	Q8N4F0	BPI fold-containing family B member 2 OS=Homo sapiens GN=BPIFB2 PE=1 SV=2	0	2365.23	0		100			7.5717e-17						175199															175199
FALSE	High	ALRDFALQNPSAVPR		1	1	14	P35858	Insulin-like growth factor-binding protein complex acid labile subunit OS=Homo sapiens GN=IGFALS PE=1 SV=1	1	1654.9	0	1.101	1.728	0.711	0.869794	0.746824	0.985013	77.02	41.87	17.65	144065	188871	82007.5	130870	61.69	43.28	31.85	25.76	76036.6	64510.8	339933	184593		58575.7	222148	287730	286168		150590	249858	73075.2	67730.2	178212	226098	188871	97466.8		69000.1	54323.5
FALSE	High	AIRHPQYNQR		1	1	11	P08311	Cathepsin G OS=Homo sapiens GN=CTSG PE=1 SV=2	1	1282.68	0	0.402	0.01	0.819	0.932659	7.5717e-17	0.98958	12.67		43.24	90763.4		221895	271039	83.09		64.63	33.38	29090.3	169715	332307				90763.4											464178	183259	83771.3	268676
FALSE	High	ALRLPPTTTCQQQKEELLPAQDIK	1xCarbamidomethyl [C10]	1	1	3	P00751	Complement factor B OS=Homo sapiens GN=CFB PE=1 SV=2	2	2778.48	0	1.507	1.416	1.661	0.687419	0.828964	0.538999	43.66	49.09	88.95	122872	115415	135392	81516.5	105.97	44.45	67.5		655635	122872			78372.7						83362.7		159792					251699		54163.3
FALSE	High	ALRTQLDLR		1	1	1	P55058	Phospholipid transfer protein OS=Homo sapiens GN=PLTP PE=1 SV=1	1	1085.64	0	100	100	100	8.57453e-17	7.5717e-17	1.0024e-16				59575.4	160394	107347		98.16	101.37	91.25		52654.3		93454.4	310511			59575.4	605091	30846.9	248093	109707	160394	185872		26369.7			231183	49845.4
FALSE	High	ALSADQGSYR		1	1	21	Q9P2B2	Prostaglandin F2 receptor negative regulator OS=Homo sapiens GN=PTGFRN PE=1 SV=2	0	1067.51	0	0.6	0.781	0.657	0.999953	0.962599	0.970112	13.36	17.56	15.4	140922	187451	155370	251713	49.58	31.04	35.25	12.6	115066	126685	252528	302304	168468	163258	33849.6	172138	101763	268771	198173	305226	199983	133888	161796	219766	177308	155370	259717	127567	201503
FALSE	High	ALSEFAALMNTER		1	1	12	Q6YHK3	CD109 antigen OS=Homo sapiens GN=CD109 PE=1 SV=2	0	1452.72	0	0.57	0.599	0.826	0.948896	0.943208	0.992957	8.47	20.15	37.96	55223.9	51482.2	75458.9	98080.9	17.35	49.38	44.18	26.33	41474.4	42483.4	54130.9	65233.9			56339	52210.6	36321.1	50764	42243.9		66732.1	113191	31460.4	103562		38505.7	120462	85250	66792.3
FALSE	High	AISGGSIQIENGYFVHYFAPEGLTTMPK		1	1	8	Q14624	Inter-alpha-trypsin inhibitor heavy chain H4 OS=Homo sapiens GN=ITIH4 PE=1 SV=4	0	3027.49	0	100	100		8.57453e-17	7.5717e-17					192412	252862			125.11	37.21				47595							344270				252862			157161
FALSE	High	AISGGSIQIENGYFVHYFAPEGLTTMPK	1xOxidation [M26]	1	1	7	Q14624	Inter-alpha-trypsin inhibitor heavy chain H4 OS=Homo sapiens GN=ITIH4 PE=1 SV=4	0	3043.49	0	100	100		8.57453e-17	7.5717e-17					291193	174657			133.57	75.14				49207							174657				472129			115825
FALSE	High	AISHEHSPSDLEAHFVPLVK		1	1	1	P30153	Serine/threonine-protein phosphatase 2A 65 kDa regulatory subunit A alpha isoform OS=Homo sapiens GN=PPP2R1A PE=1 SV=4	0	2213.13	0	0.804	0.818	1.124	0.974445	0.957835	0.931201	36.4	27.46	34.02	28750.1	28236.7	44286.5	39383.4	59.56	40.67	36.41	21.73	25797.6	28225.6	29284.3	16506.9			75436.4	52721.6	28236.7				26711.9					25923.5	45248.5	66075.1	43345
FALSE	High	ALSNAANLQR		1	1	26	P02549	Spectrin alpha chain, erythrocytic 1 OS=Homo sapiens GN=SPTA1 PE=1 SV=5	0	1057.57	0	0.265	0.194	1.599	0.843346	0.655817	0.740289	5.12	2.44	87.15	125794	94224.8	1.13553e+06	456620	93.08	89.46	57.35	51.76	61335.9	170337	135128			72659.6	493779			59472.8	82979		347202			106995		547146	1.13553e+06	1.68473e+06	1.44242e+06
FALSE	High	ALSNVEGFER		1	1	130	P08514	Integrin alpha-IIb OS=Homo sapiens GN=ITGA2B PE=1 SV=3	0	1121.56	1	0.138	0.353	0.539	0.0097241	0.376293	0.840332	1.76	5.93	7.9	7.92692e+06	1.97011e+07	3.1393e+07	5.82271e+07	99.74	44.44	46.57	16.31	5.78251e+06	1.44255e+07	3.3419e+07	1.86747e+07	2.67085e+06	4.64943e+06	8.07715e+06	2.23672e+07	6.49031e+06	2.69648e+07	1.86069e+07	2.42382e+07	2.98523e+07	1.88168e+07	7.25369e+06	2.0627e+07	9.43516e+06	3.1393e+07	3.23404e+07	2.79708e+07	3.93602e+07
FALSE	Medium	ALSQFQAILNHENGNLEK		1	1	8	A6NFQ2	TRPM8 channel-associated factor 2 OS=Homo sapiens GN=TCAF2 PE=1 SV=2	0	2026.04	0
FALSE	High	ALSTDPAAPNLK		1	1	45	Q9Y490	Talin-1 OS=Homo sapiens GN=TLN1 PE=1 SV=3	0	1197.65	1	0.055	0.16	0.49	0.000207555	0.0690342	0.771426	0.33	1.09	14.85	535342	1.70671e+06	4.7864e+06	9.77271e+06	149.61	58.7	62.29	15.34	513961	1.16113e+06	8.57554e+06	1.71518e+06	108029	245299	546421	3.98389e+06	644568	1.75342e+06	2.00613e+06	2.25085e+06	1.67926e+06	1.73461e+06	494866	1.5591e+06	852976	4.7864e+06	3.67623e+06	6.78511e+06	8.68724e+06
FALSE	Medium	ALSTWK		1	1	9	P00491	Purine nucleoside phosphorylase OS=Homo sapiens GN=PNP PE=1 SV=2	0	705.393	0
FALSE	High	ALSVAELTQQMFDAR		1	1	65	Q9H4B7	Tubulin beta-1 chain OS=Homo sapiens GN=TUBB1 PE=1 SV=1	0	1679.84	0	0.238	0.16	0.409	0.841323	0.485261	0.762467	7.12	3.13	19.93	282026	151347	310605	629952	110.61	88.24	130.64	115.28	221704	370737	1.49184e+06	358761	37959.9		162343	672561	216890	151347	120721	83893.9	330779	31733.7		290002	96288.2	955680	194237	2.78223e+06	310605
FALSE	High	ALSVAELTQQMFDAR	1xOxidation [M11]	1	1	36	Q9H4B7	Tubulin beta-1 chain OS=Homo sapiens GN=TUBB1 PE=1 SV=1	0	1695.84	0	0.113	0.145	0.44	0.338841	0.403384	0.829001	1.12	1.55	10.41	74310.6	86257.9	267506	577516	107.02	98.22	44.35	49.64	33686.3	48008.5	476183	56780.4	97253.1			421086	48617	59681.3	96390.2	83698	86257.9			131009		252596	198578	512266	283297
FALSE	High	AITAATLK		1	1	14	P11277	Spectrin beta chain, erythrocytic OS=Homo sapiens GN=SPTB PE=1 SV=5	0	788.488	0	0.221	0.231	1.353	0.755183	0.702768	0.840332	3.53	3.25	91.16	85657.2	90936.5	760796	387836	92.79	40.82	61.22	46.55	39757.4		99775	43841.6		71094.2	195796		27329.9	90936.5		117087	138971	100199		90172.6	61180.6	289950	760796	929083	1.09422e+06
FALSE	Medium	ALTDMPQMR		1	1	5	P02671	Fibrinogen alpha chain OS=Homo sapiens GN=FGA PE=1 SV=2	0	1062.51	0	1.334	1.697	1.623	0.67036	0.636244	0.579041	72.78	68.01	74.16	175377	152381	213393	131471	37.53	56.1	20.96	69.2				180404		170489	225157	242086	144535	117682	120468	160653	287323	353569	137977	128067	476285	236479	178150	138035	234880
FALSE	High	AITGASLADIMAK		1	1	1	P83731	60S ribosomal protein L24 OS=Homo sapiens GN=RPL24 PE=1 SV=1	0	1261.68	0	0.588	0.789	1.505	0.945462	0.997801	0.681197	18.36	41.19	39.25	39271.9	50016.8	114858	77696.3	54.87	134.64	39.9	33.94		41206.9	37427.8			29345.9	89165.7	50016.8			513247	39512.8							153499		85943.8
FALSE	Medium	ALTGHLEEVVLALLK		1	1	2	P04083	Annexin A1 OS=Homo sapiens GN=ANXA1 PE=1 SV=2	0	1605.96	0	100			8.57453e-17						77190.5				51.28					52792.3
FALSE	High	ALTLGALTLPLAR		1	1	19	Q9BSJ8	Extended synaptotagmin-1 OS=Homo sapiens GN=ESYT1 PE=1 SV=1	0	1309.82	0	1.505	1.1	1.31	0.804014	0.954334	0.849358	105.6	104.98	112.05	72167.3	46576.5	70838.4	43333.7	66.82	39.04	54.69	92.17		72167.3	62546.4				96775.9	42618.7	33558.7	63946.9	28333.2		80159.4			50901.8		106246	70838.4	123290	17764
FALSE	High	ALTNEAENWADNEPNNKR		1	1	7	P16109	P-selectin OS=Homo sapiens GN=SELP PE=1 SV=3	1	2085.96	0	0.367	0.373	0.587	0.906911	0.89432	0.945503	4.22	1.7	10.83	88230.9	97860	137458	262666	34.69		20.64	30.53		113066		54216										97860					127208	137458	185202
FALSE	High	AITPPHPASQANIIFDITEGNLR		1	1	62	P23142	Fibulin-1 OS=Homo sapiens GN=FBLN1 PE=1 SV=4	0	2475.3	0	3.476	1.45	2.191	0.280618	0.738391	0.280566	142.06	145.7	140.72	777143	447456	524984	217368	151.65	153.2	135.23	139.4	1.38944e+06	1.77078e+06	783764	761161	337442		777143	447456	7.11327e+06	260452	34601.9	69480.2	1.76838e+06		29800	4.50177e+06	518007	586083	96331.1	3.50733e+06
FALSE	High	AITPPHPASQANIIFDITEGNLRDSFDIIK		1	1	3	P23142	Fibulin-1 OS=Homo sapiens GN=FBLN1 PE=1 SV=4	1	3293.72	0	100	100		8.57453e-17	7.5717e-17					720487	194353				26.97											235750				160225
FALSE	High	AITPPHPASQANIIFDITEGNLRDSFDIIKR		1	1	6	P23142	Fibulin-1 OS=Homo sapiens GN=FBLN1 PE=1 SV=4	2	3449.82	0	100	100		8.57453e-17	7.5717e-17					1.07952e+06	105743				65.85											175115				63852.5
FALSE	High	ALTQPLGLLR		1	1	21	Q96S97	Myeloid-associated differentiation marker OS=Homo sapiens GN=MYADM PE=1 SV=2	0	1081.67	0	0.207	0.269	0.47	0.834497	0.827542	0.844475	3.76	4.47	12.5	220883	248241	456471	980545	94.6	54.88	36.26	44.41	80456.2	290150	304360	228802	50741.3	84138.8	213238	253954	105446	285380	257883	242657	192735	629451	210134	438589	155587	336044	520979	456471	687329
FALSE	High	ALTQTGGPHVK		1	1	77	P21333	Filamin-A OS=Homo sapiens GN=FLNA PE=1 SV=4	0	1108.61	0	0.065	0.155	0.562	0.000766757	0.0635267	0.864412	0.48	1.95	18.14	639391	1.56925e+06	5.24935e+06	9.88199e+06	141.57	73.4	58.3	26.37	631201	1.30964e+06	8.13988e+06	2.45377e+06	99000.1	243985	647687	4.26784e+06	422712	1.97178e+06	1.82732e+06	1.99586e+06	1.61172e+06	1.5279e+06	431006	1.28993e+06	331366	5.24935e+06	4.64157e+06	7.36259e+06	8.06789e+06
FALSE	High	AITSAYYR		1	3	34	Q15907	Ras-related protein Rab-11B OS=Homo sapiens GN=RAB11B PE=1 SV=4	0	944.484	0	0.294	0.278	0.391	0.90868	0.801919	0.71474	7.28	4.39	10.51	342007	248456	382184	906580	77.45	67.81	43.71	41.9	94470.1	527148	517552	405278	106709	194527	396091	178571	188815	637257	243401	253617	221931	889484	269023	473229	178766	382184	344217	543851	653128
FALSE	High	ALTSEIALLQSR		1	1	12	P04843	Dolichyl-diphosphooligosaccharide--protein glycosyltransferase subunit 1 OS=Homo sapiens GN=RPN1 PE=1 SV=1	0	1301.74	0	1.102	0.494	0.932	0.860178	0.932407	0.956925	72.9	19.03	36.11	84674.7	66189.3	122512	144259	61.9	76.27	43.41	38.4		228361	80823.3	68047.7			84674.7	34486.3		216265		70142.9	222360	60774.4		62458.6		108429	245953	137694	109004
FALSE	High	ALTSELANAR		1	1	4	P26038	Moesin OS=Homo sapiens GN=MSN PE=1 SV=3	0	1045.56	0	0.513	0.743	0.692	0.995855	0.946032	0.986834	13.36	22.69	21.15	191051	280624	200834	398037	36.67	40.53	41.11	22.44	124963	209047	224782	174844	101216	106179	124566	202943	133867	295279	421193	322143	221295	266696	233283	554909	299064	200834	299421	198562	453408
FALSE	High	ALTSELANARDESK		1	1	66	P26038	Moesin OS=Homo sapiens GN=MSN PE=1 SV=3	1	1504.76	0	0.48	0.829	0.797	0.980124	0.993666	0.970905	13.66	56.36	42.89	1.16717e+06	2.46173e+06	1.65712e+06	2.07942e+06	39.87	55.77	42.28	57.91	1.22591e+06	1.23273e+06	1.81604e+06	1.74819e+06	685754	492628	950236	3.59639e+06	748944	4.38758e+06	3.67047e+06	2.08585e+06	2.94127e+06	1.07278e+06	1.42046e+06	2.90535e+06	801212	1.63287e+06	2.43434e+06	1.65712e+06	2.75926e+06
FALSE	High	ALTSELANARDESKK		1	1	20	P26038	Moesin OS=Homo sapiens GN=MSN PE=1 SV=3	2	1632.86	0	0.417	0.894	0.742	0.952483	0.946032	0.99886	8.99	41.46	40.1	101688	223304	175091	231535	37.41	40.04	45.94	33.38	139126	91803.4	158223	171803	54409.5	63950.1	90347.9	276940	85832.6	323851	347816	218579	228132	136500	186821	239799	116809	175091	257462	149061	260684
FALSE	High	AITVFSPDGHLFQVEYAQEAVKK		1	2	1	O14818	Proteasome subunit alpha type-7 OS=Homo sapiens GN=PSMA7 PE=1 SV=1	1	2577.33	0
FALSE	High	ALTVPELTQQMFDAK		3	3	22	Q13509; P04350; P68371	Tubulin beta-3 chain OS=Homo sapiens GN=TUBB3 PE=1 SV=2 Tubulin beta-4A chain OS=Homo sapiens GN=TUBB4A PE=1 SV=2 Tubulin beta-4B chain OS=Homo sapiens GN=TUBB4B PE=1 SV=1	0	1691.87	0	0.43	0.285	0.559	0.926126	0.770997	0.927855	11.19	5.07	17.15	79134.7	58692.1	110420	185031	66.53	178.33	51.85	47.28	73718.8	84948.5	232233	50380.1			55748.9	114913	58692.1	39353.4	32946	39174.8	897230			66660.6		122441	70040.7	224111	99578.7
FALSE	High	ALTVPELTQQMFDSK	1xOxidation [M11]	2	2	5	Q13885; Q9BVA1	Tubulin beta-2A chain OS=Homo sapiens GN=TUBB2A PE=1 SV=1 Tubulin beta-2B chain OS=Homo sapiens GN=TUBB2B PE=1 SV=1	0	1723.86	0	0.777	1.134	0.635	0.978211	0.875463	0.958024	34.67	47.25	22.33	112241	155557	101061	125837	54.73	57.05	22.51	46.41	125202		104233		246861		69670.2	115363	155557	310506		84779.5		385787	120770		202047	101061	103553	65666.5	66497.3
FALSE	High	ALTVPELTQQVFDAK		1	1	55	P07437	Tubulin beta chain OS=Homo sapiens GN=TUBB PE=1 SV=2	0	1659.9	0	0.174	0.212	0.486	0.65206	0.733163	0.891519	2.59	3.56	18.58	90891.4	100925	204582	421182	128.79	83.36	73.7	47.69	72509.7	113421	774101	115683	24251.9		72836.6	388578		269652	139460	98452.2	30547.9	79691.1		103459	58190	355473	204582	567068	202546
FALSE	High	AIVAGDQNVEYK		1	1	9	Q13642	Four and a half LIM domains protein 1 OS=Homo sapiens GN=FHL1 PE=1 SV=4	0	1306.66	0	0.311	1.065	2.071	0.921384	0.910897	0.427667	2.43	4.6	69.5	136533	416885	810771	391547	20.21		68.39	18.85		157664	118234											416885					810771	197315	1.19057e+06
FALSE	Medium	AIVAHNR		1	1	2	P16284	Platelet endothelial cell adhesion molecule OS=Homo sapiens GN=PECAM1 PE=1 SV=1	0	780.447	0	0.01	17.655	4.289	8.57453e-17	6.79993e-06	0.00712375		67.39	47.48		83790.6	18241.8	4745.95		68.37	69.27	27.21												49444.1					141996	18241.8	50281.7		15385.5
FALSE	High	AIVAIENPADVSVISSR		1	1	5	P08865	40S ribosomal protein SA OS=Homo sapiens GN=RPSA PE=1 SV=4	0	1740.95	0	0.716	4.295	0.489	0.999953	0.0875631	0.849358	33.71	83.6	25.36	79340.8	475842	54127.6	110777	63.13	33.22		82.36							49086.3			604526				374550						54127.6
FALSE	Medium	AIVDGNLK		2	3	12	P21333; O75369	Filamin-A OS=Homo sapiens GN=FLNA PE=1 SV=4 Filamin-B OS=Homo sapiens GN=FLNB PE=1 SV=2	0	829.478	0	0.11	0.151	0.299	0.324768	0.477379	0.414273	0.75	1.32	7.5	56366.1	74733.5	170097	579678	61.2	60.21	81.9	30.15	30079.5	62675.4	125952	90793.4		50691.9								173513	59748.9	74733.5		83062.4	106495	271686	517878
FALSE	High	ALVDTLK		1	1	151	P04114	Apolipoprotein B-100 OS=Homo sapiens GN=APOB PE=1 SV=2	0	759.461	2	1.382	1.803	1.733	0.881439	0.811734	0.776944	68.45	59.19	44.36	2.67766e+07	3.31448e+07	3.1066e+07	1.86621e+07	70.03	49.44	19.92	49.08	2.09368e+07	3.27295e+07	3.02524e+07	2.51743e+07	9.18822e+07	1.00588e+07	2.59949e+07	2.99382e+07	3.41352e+07	2.59277e+07	4.29986e+07	3.21831e+07	2.63081e+07	1.34875e+07	5.35788e+07	4.96661e+07	8.23378e+07	3.1066e+07	4.19161e+07	2.70178e+07	2.9376e+07
FALSE	High	ALVDTLKFVTQAEGAK		1	1	62	P04114	Apolipoprotein B-100 OS=Homo sapiens GN=APOB PE=1 SV=2	1	1690.94	0	5.988	12.582	2.275	0.0668421	0.0122032	0.196113	103.45	126.88	100.59	972203	1.88459e+06	303372	121081	74.91	103.88	132.73	71.3	1.60259e+06	852193	2.10256e+06	2.03903e+06	1.10911e+06	110984	725028	9.21222e+06	1.63461e+06	4.54819e+06	4.22363e+06	2.1728e+06	6.40149e+06	64657.9	277929	528472	508408	2.49163e+06	630833	303372	88518.2
FALSE	High	ALVEGVDQLFTDYQIK		1	1	47	P01031	Complement C5 OS=Homo sapiens GN=C5 PE=1 SV=4	0	1838.95	0	0.997	0.776	1.293	0.877553	0.968401	0.827376	108.18	77.99	115.95	252456	128162	233958	264832	56.02	106.7	86.61	92.65	444479	459669	117906	207594	458460	70871.5	131285	35102	380051	85476.6	42367.1		128162	183889	51943.3	779176	416063	139429	39820.8	604553
FALSE	High	ALVEMQDVVAELLR		1	1	49	Q9C0H2	Protein tweety homolog 3 OS=Homo sapiens GN=TTYH3 PE=1 SV=3	0	1585.86	0	1.414	0.682	0.47	0.714953	0.997801	0.798092	129.45	63.76	29.48	182895	197413	46841.9	93415.1	120.43	116.39	121.22	114.64	182895	696320	137180	507989	270952	47876.7	65894.4	224970	197413	295125	43997	20362.2	1.02509e+06	49054.7		555412	105860	222121	39279.8	478570	18906.8
FALSE	High	ALVEMQDVVAELLR	1xOxidation [M5]	1	1	22	Q9C0H2	Protein tweety homolog 3 OS=Homo sapiens GN=TTYH3 PE=1 SV=3	0	1601.86	0	1.057	0.916	0.536	0.842793	0.938429	0.910187	80.5	74.09	19.75	177930	123537	101099	131488	53.22	73.35	55.07	59.33		164327		192659	70405.6			258421	59944.8	176476	101848	58237.2	397882				123537	101099	39162.2	142135
FALSE	High	ALVEQGFTVPEIK		1	1	111	P04114	Apolipoprotein B-100 OS=Homo sapiens GN=APOB PE=1 SV=2	0	1430.79	0	1.403	1.489	1.252	0.894942	0.884219	0.937334	73.33	51.73	29.99	3.17138e+06	3.4741e+06	2.91928e+06	2.30563e+06	159.6	95.51	24.54	22.48	8.50071e+06	2.04147e+07	4.04365e+06	3.09298e+06	5.0492e+07	1.14607e+06	2.38264e+06	4.3288e+06	3.49713e+06	2.17608e+06	4.55169e+06	2.14655e+06	2.0773e+06	1.83072e+06	3.80156e+06	3.45122e+06	1.5953e+07	1.78119e+06	3.59847e+06	2.93889e+06	2.45882e+06
FALSE	High	ALVLELAK		1	1	5	P58166	Inhibin beta E chain OS=Homo sapiens GN=INHBE PE=1 SV=1	0	856.55	0	0.533	0.874	1.013	0.964143	0.938905	0.93616	14.64	25.08	64.65	73905.6	126278	140542	143572	52.87	33.75	52.08	19.66	73905.6	70698.6	46214.5	99610.6				100267	154189	122882		175765		43782.8	129768	95245.9	132640	82051.2	294316	115286	257025
FALSE	High	ALVLIAFAQYLQQCPFEDHVK	1xCarbamidomethyl [C14]	1	1	5	P02768	Serum albumin OS=Homo sapiens GN=ALB PE=1 SV=2	0	2490.28	0
FALSE	Medium	ALVILAK		1	1	3	Q99497	Protein/nucleic acid deglycase DJ-1 OS=Homo sapiens GN=PARK7 PE=1 SV=2	0	727.508	0	0.571	0.55	0.724	0.946289	0.920261	0.982447	17.01	19.45	19.12	54524.7	58101.4	67330.9	85858.3	73.48	78.54	19.9	44.61		43954	54524.7	58422.6		37503.5	57578.7	36628.9	19824.2	136525	59499.1	58101.4	60648	180903	26684.2	40980		66301.7	82571.4	50086.5	68376.1
FALSE	High	ALVQNDTLLQVK		1	1	5	Q92522	Histone H1x OS=Homo sapiens GN=H1FX PE=1 SV=1	0	1341.77	1	100	100	100	8.57453e-17	7.5717e-17	1.0024e-16				171548	84148.4	85656		27.45					206741					171548							84148.4
FALSE	High	ALVQQMEQLR		1	1	22	P06727	Apolipoprotein A-IV OS=Homo sapiens GN=APOA4 PE=1 SV=3	0	1215.65	0	0.978	1.789	1.089	0.986778	0.81566	0.967822	25.9	65.41	33.29	1.00358e+07	1.83515e+07	1.11688e+07	1.02592e+07	41.33	57.76	67.63			6.67644e+06	1.43837e+07	1.87346e+07	3.36315e+06	9.72493e+06	1.18681e+07	2.30084e+07	1.12643e+07	3.36564e+07	2.14126e+07	2.30785e+07	2.87171e+07	4.69562e+06	1.57279e+07	9.24507e+06	4.07046e+06	3.59136e+07	2.1951e+07	8.96991e+06	1.11688e+07
FALSE	High	ALVQQMEQLR	1xOxidation [M6]	1	1	68	P06727	Apolipoprotein A-IV OS=Homo sapiens GN=APOA4 PE=1 SV=3	0	1231.65	0	1.11	1.425	1.342	0.939857	0.898441	0.919093	78.01	51.39	66.46	1.84024e+06	2.83338e+06	1.90161e+06	2.22112e+06	57.93	41.64	50.45	46.41	1.1594e+06	3.58598e+06	4.58498e+06	1.07388e+06	2.04135e+06	887187	1.17635e+06	3.33562e+06	984730	4.11632e+06	2.44092e+06	3.3656e+06	2.8183e+06	1.48798e+06	3.498e+06	2.84854e+06	1.0788e+06	3.06217e+06	3.98654e+06	1.40563e+06	1.90161e+06
FALSE	High	ALVQQMEQLRQK		1	1	6	P06727	Apolipoprotein A-IV OS=Homo sapiens GN=APOA4 PE=1 SV=3	1	1471.8	0	100	100		8.57453e-17	7.5717e-17					41257.8	297210				84.57									41257.8	954188	46635.8	904781		240805	297210
FALSE	High	ALVQQMEQLRQK	1xOxidation [M6]	1	1	2	P06727	Apolipoprotein A-IV OS=Homo sapiens GN=APOA4 PE=1 SV=3	1	1487.8	0		100	100		7.5717e-17	1.0024e-16					195797	66890.6			53.37										330872		316837	120997		117608					66890.6
FALSE	High	ALVSAQWVAEALR		1	1	2	P25325	3-mercaptopyruvate sulfurtransferase OS=Homo sapiens GN=MPST PE=1 SV=3	0	1413.78	0	1.327	1.479	1.058	0.841241	0.817182	0.939108	69.1	66.98	99.1	85589.6	101939	87073.4	48603.7	45.05	30.1	40.04	46.81	113139		105031	132925	54602	33127.4	80819.5		126096		105935	112549			46932.2	98093.3	76909.1	96459.2	87073.4	93262.4	23150.9
FALSE	Medium	AIVVTDGER		1	1	2	P48163	NADP-dependent malic enzyme OS=Homo sapiens GN=ME1 PE=1 SV=1	0	959.516	0	0.01	0.389	0.01	8.57453e-17	0.932407	1.0024e-16		2			156339		401504		12.51												170837				143071
FALSE	High	ALWADSGIQNAYDR		1	1	29	Q14344	Guanine nucleotide-binding protein subunit alpha-13 OS=Homo sapiens GN=GNA13 PE=1 SV=2	0	1579.75	0	0.289	0.427	0.637	0.880786	0.93986	0.966484	5.83	9.66	9.02	104055	171960	231567	346167	62.12	42.84	20.02	21.96	106909	221733	275217	149488	60961.4	44013.6	85499.1	220282	71247.4	280946	240750	174714	171960	143958	72071.4	132437		247125	214434	216988	321844
FALSE	High	ALWEKPFISSR		1	1	2	P29622	Kallistatin OS=Homo sapiens GN=SERPINA4 PE=1 SV=3	0	1333.73	0	0.54	0.488	0.958	0.998354	0.957815	0.961961	18.83	15.54	63.29	316067	299461	601124	627327	40.78	40.7	46.5	45.98			353138	278593			518165	292901	571627	195508	149259	299461	288113		318770	473083	473316	158917	834781	507455	601124
FALSE	High	ALYAQAR		1	1	57	P19823	Inter-alpha-trypsin inhibitor heavy chain H2 OS=Homo sapiens GN=ITIH2 PE=1 SV=2	0	792.436	0	1.011	1.208	1.227	0.980347	0.953526	0.943542	92.27	42.65	67.81	9.72181e+06	1.05212e+07	9.49344e+06	9.87404e+06	75.14	28.01	48.53	34.19	1.67203e+06	2.11656e+06	1.0055e+07	9.39971e+06	4.83489e+06	1.50376e+07	2.51733e+07	1.11533e+07	1.10761e+07	1.4773e+07	7.99698e+06	1.4638e+07	1.20159e+07	5.25892e+06	9.10009e+06	9.99412e+06	8.74413e+06	1.22851e+07	1.84229e+07	5.82335e+06	9.49344e+06
FALSE	High	ALYEAGER		1	1	37	P04083	Annexin A1 OS=Homo sapiens GN=ANXA1 PE=1 SV=2	0	908.447	0	0.244	0.349	0.577	0.876444	0.878346	0.927855	4.92	7.76	10.15	290108	437673	615264	1.2376e+06	72.28	51.72	31.6	33.73	199116	991813	588927	235981	92841.1	144770	461659	384039	183948	630092	981062	678155	525416	412184	259817	464737	208712	610737	764092	615264	1.11428e+06
FALSE	High	ALYEAGERR		1	1	3	P04083	Annexin A1 OS=Homo sapiens GN=ANXA1 PE=1 SV=2	1	1064.55	0	0.369	0.502	0.71	0.853249	0.94132	0.989863	9.24	13.64	23.32	76168.6	87183.9	119376	168100	61.01	58.49	37.52	41.2		185579	76784.6	41164.9		34577.8	111333	86505.4		101389	221904	107481	87867.8	67953.6	37652.3	55694		119376	196470	100984	156822
FALSE	High	ALYFITPTSK		1	1	22	O00186	Syntaxin-binding protein 3 OS=Homo sapiens GN=STXBP3 PE=1 SV=2	0	1140.63	0	0.229	0.432	0.695	0.485969	0.932736	0.985096	4.48	11.74	18.86	48356.3	120814	180242	211330	77.62	38.1	19.11	35.71	109995	131348	191698		38829	37364.4	19806		63060.7	171390	154264	138610	142781	98650	48610.2	105302		175489	185125	140588	224956
FALSE	Medium	AIYHDLEQSIR		1	1	1	Q9UNF0	Protein kinase C and casein kinase substrate in neurons protein 2 OS=Homo sapiens GN=PACSIN2 PE=1 SV=2	0	1344.69	0	0.545	0.478	0.559	0.970579	0.901222	0.919924	25.92	10.91	14.94	60185.8	61014.6	67312.3	123622	117.41	58.37	40.83	21.2		322961	91699.2	45271			21617.8	137940			39299.2		73080.7	70145.9	27419.4	53072		81956.1	62912.8	67312.3	110658
FALSE	Medium	AIYKGPGSEAGP		1	1	1	P21964	Catechol O-methyltransferase OS=Homo sapiens GN=COMT PE=1 SV=2	1	1146.58	0
FALSE	High	ALYLQYTDETFR		1	1	26	P00450	Ceruloplasmin OS=Homo sapiens GN=CP PE=1 SV=1	0	1519.74	0	0.975	0.963	0.876	0.894955	0.930583	0.968924	66.12	78.38	50.39	260800	430972	292465	334027	61.03	48.87	75.99	49.15	217152	775414	347546	260800	620240				455766			407527		210461	187801	737688	469372			533105
FALSE	High	ALYLSDNDFEILPPDIGK		1	1	78	Q15404	Ras suppressor protein 1 OS=Homo sapiens GN=RSU1 PE=1 SV=3	0	2020.03	0	0.996	0.639	0.403	0.87487	0.994559	0.686645	139.01	53.09	21.94	354759	127411	47938.3	118826	82.79	85.94	152.6	124.63	233487	585292	583227	354759			87164.6	138161	116575	125787	129056		257759	49644.4		483905	39664	263506	47938.3	1.01679e+06	30330
FALSE	High	ALYLSDNDFEILPPDIGKLTK		1	1	23	Q15404	Ras suppressor protein 1 OS=Homo sapiens GN=RSU1 PE=1 SV=3	1	2362.25	0	0.538	0.185	0.368	0.987325	0.401006	0.593553	6.53	0.75	5.09	123153	43114.1	86010.5	233599	32.34	110.04	35.66	4.11	120974	104121	149718	123153				48967.6	37960.3				244086			37649.7		66469.8		111296
FALSE	High	ALYWVNGQVPDGVSK		1	1	92	P04114	Apolipoprotein B-100 OS=Homo sapiens GN=APOB PE=1 SV=2	0	1632.84	1	1.436	1.594	1.626	0.886277	0.882233	0.827946	58.11	58.29	32.5	6.29953e+06	7.37656e+06	6.67606e+06	4.10468e+06	62.07	46.11	12.99	42.17	5.75738e+06	8.30484e+06	7.15766e+06	6.89272e+06	1.85351e+07	1.92455e+06	4.75885e+06	6.98515e+06	9.80012e+06	5.11161e+06	7.97312e+06	5.54538e+06	4.95074e+06	3.33153e+06	1.07593e+07	7.7899e+06	1.57011e+07	6.70385e+06	6.67606e+06	5.66795e+06	6.0546e+06
FALSE	High	ALYYDLISSPDIHGTYK		1	1	2	P36955	Pigment epithelium-derived factor OS=Homo sapiens GN=SERPINF1 PE=1 SV=4	0	1955.97	0	0.878	2.427	1.007	0.989893	0.466946	0.962461	21.82	232.04	26.9	34606.6	90957	37738.3	37479.8	19.63	124.78		25.24			26951.5		40222.4				363754	22743.9
FALSE	High	ALYYDLISSPDIHGTYKELLDTVTAPQK		1	1	4	P36955	Pigment epithelium-derived factor OS=Homo sapiens GN=SERPINF1 PE=1 SV=4	1	3151.62	0		100			7.5717e-17						69287.8															69287.8
FALSE	High	AMAAEAEASR		1	1	78	P27105	Erythrocyte band 7 integral membrane protein OS=Homo sapiens GN=STOM PE=1 SV=3	0	1006.46	1	0.168	0.366	0.4	0.0289798	0.408863	0.563509	1.82	4.36	5.96	6.91478e+06	1.68255e+07	1.74104e+07	4.01145e+07	81.36	29.21	42.53	19.33	4.00169e+06	1.60682e+07	2.62118e+07	1.83166e+07	5.52274e+06	5.46305e+06	6.67851e+06	1.74842e+07	9.80123e+06	2.10485e+07	1.47608e+07	1.69745e+07	1.66778e+07	1.9369e+07	1.18758e+07	2.46507e+07	1.02959e+07	1.74104e+07	1.57427e+07	2.22777e+07	2.21711e+07
FALSE	High	AMAAEAEASR	1xOxidation [M2]	1	1	47	P27105	Erythrocyte band 7 integral membrane protein OS=Homo sapiens GN=STOM PE=1 SV=3	0	1022.46	0	0.148	0.225	0.294	0.622053	0.762003	0.384982	2.54	5.16	9.62	190237	307728	348668	965011	101.66	97.73	77.82	58.81		276623	274464	821892	37271.3	147314	190237	612848	69542.4	606724	116619	279101	367975	1.3332e+06	56563.6	339291	166264	348668	166080	660458	742689
FALSE	High	AMAAEAEASREAR		1	1	6	P27105	Erythrocyte band 7 integral membrane protein OS=Homo sapiens GN=STOM PE=1 SV=3	1	1362.64	0
FALSE	High	AMAAEAEASREAR	1xOxidation [M2]	1	1	10	P27105	Erythrocyte band 7 integral membrane protein OS=Homo sapiens GN=STOM PE=1 SV=3	1	1378.64	0	0.642	5.534	1.554	0.97702	0.136892	0.685582	34.03	79.01	39.68	191455	1.88931e+06	463871	298436	83.77	58.3		36.57		100437	616852	304916				2.57609e+06		2.45086e+06	728061	538176	1.88931e+06					463871
FALSE	High	AMAVEDIISR		1	1	58	P07357	Complement component C8 alpha chain OS=Homo sapiens GN=C8A PE=1 SV=2	0	1104.57	0	0.958	0.945	1.295	0.986778	0.995053	0.928496	69.39	42.11	28.23	7.22961e+06	6.45807e+06	8.54591e+06	7.85018e+06	53.87	35.53	20.22	12.88	1.17885e+07	2.96931e+06	3.47421e+06	9.22106e+06	7.69724e+06	1.2737e+07	5.04331e+06	3.94095e+06	4.97914e+06	1.01926e+07	5.60395e+06	5.57444e+06	9.61871e+06	1.09765e+07	5.02277e+06	7.44237e+06	9.65724e+06	7.66839e+06	1.057e+07	8.12645e+06	8.54591e+06
FALSE	High	AMAVEDIISR	1xOxidation [M2]	1	1	49	P07357	Complement component C8 alpha chain OS=Homo sapiens GN=C8A PE=1 SV=2	0	1120.57	0	0.845	1.129	1.279	0.978211	0.938652	0.933543	44.98	44.64	31.57	1.99584e+06	2.51757e+06	2.92496e+06	2.28612e+06	57.89	35.23	23.99	17.78	2.58371e+06	1.15239e+06	1.229e+06	2.25722e+06	2.1747e+06	4.60474e+06	1.24973e+06	2.16135e+06	1.63242e+06	3.79734e+06	1.74369e+06	2.9325e+06	3.81116e+06	3.69093e+06	1.54974e+06	1.9668e+06	2.98844e+06	3.73061e+06	2.86692e+06	1.82395e+06	2.92496e+06
FALSE	High	AMDTLKIPYK		1	1	1	P50148	Guanine nucleotide-binding protein G(q) subunit alpha OS=Homo sapiens GN=GNAQ PE=1 SV=4	1	1179.64	0	0.23	0.402	0.598	0.829115	0.929992	0.943704	5.68	5.96	17.39	169081	310229	546546	736164	81.3	35.93	61.97	28.56	109944		590330	326910		44490.1				316831	388721			284780		310229	114721		580228	546546
FALSE	High	AMEAVAAQGK		1	2	20	P18669	Phosphoglycerate mutase 1 OS=Homo sapiens GN=PGAM1 PE=1 SV=2	0	975.493	0	0.509	0.631	0.977	0.983449	0.995149	0.944059	8.25	11.44	17.05	110039	134748	216241	209572	45.07	24.88	15.14	14.77	176507	120254	247969	116196	51946.6	104208	87337.2	178811	105046	144578	182504	155369	199576	120867	92562.4	123347	125587	231827	201702	188366	263637
FALSE	High	AMEGAGTDEKALIEILATR		1	1	7	P08133	Annexin A6 OS=Homo sapiens GN=ANXA6 PE=1 SV=3	1	1989.03	0	1.254	1.027	1.212	0.919967	0.969571	0.891405	88.67	87.48	99.58	47661.3	42702.2	68110.8	56195.5	84.82	90.35	14.99	84.64	47661.3	174960	39544.4	31526.9				45582.6	20698.1	42702.2			160908			40586.4		75756.1		61237.1
FALSE	High	AMEGAGTDEKALIEILATR	1xOxidation [M2]	1	1	1	P08133	Annexin A6 OS=Homo sapiens GN=ANXA6 PE=1 SV=3	1	2005.03	0	0.563	0.841	0.587	0.931353	0.986126	0.925903	10.36	34.24	30.49	47463.2	70888.1	49505.5	84332	25.59	63.47	72.47					59644.7			34576.4	65890.7	76264.5	79245.4	20159.7		147087			32905.9		87194.7	28107.2
FALSE	Medium	AMELAVAR	1xOxidation [M2]	1	1	88	Q4G0X9	Coiled-coil domain-containing protein 40 OS=Homo sapiens GN=CCDC40 PE=2 SV=2	0	876.461	0	0.841	1.063	1.095	0.975054	0.940441	0.966484	33.09	38.87	26.38	1.58553e+06	2.16988e+06	2.10911e+06	1.8466e+06	43.27	35.86	32.63	12.39	1.36133e+06	1.61592e+06	1.84658e+06	866733	612648	1.55571e+06	1.33401e+06	1.45306e+06	3.76837e+06	1.38285e+06	1.58046e+06	2.47372e+06	1.83184e+06	3.03532e+06	2.41934e+06	1.94615e+06	3.34506e+06	1.46092e+06	1.7737e+06	2.24405e+06	2.10911e+06
FALSE	High	AMGEQAVALAR		1	1	28	P05165	Propionyl-CoA carboxylase alpha chain, mitochondrial OS=Homo sapiens GN=PCCA PE=1 SV=4	0	1116.58	0	0.843	1.363	1.209	0.930551	0.851149	0.872643	28.68	26.21	23.85	284607	477436	406995	344987	35.71	26.7	32.57	9.87	225740	192458	447732	260474	147845	344655	315377	497160		454537	473402	669449	564606	245054	371765		481504	471493	531894	187164	402154
FALSE	High	AMGEQAVALAR	1xOxidation [M2]	1	1	8	P05165	Propionyl-CoA carboxylase alpha chain, mitochondrial OS=Homo sapiens GN=PCCA PE=1 SV=4	0	1132.58	0	0.698	1.209	1.266	0.988694	0.866002	0.830751	10.23	88.19	32.66	107515	186111	194933	153960	36.15	62.71	36.74	7.22	105259	97989.5	183564			109820			32068.9	304345	251458	320418	290656		47981.4	117465	137746	247399	228689		166159
FALSE	High	AMGIMNSFVNDIFER		2	14	14	O60814; P06899	Histone H2B type 1-K OS=Homo sapiens GN=HIST1H2BK PE=1 SV=3 Histone H2B type 1-J OS=Homo sapiens GN=HIST1H2BJ PE=1 SV=3	0	1743.82	0	3.26	1.802	0.881	0.181904	0.730803	0.992957	114.23	8.06	0	148792	82248.1	40210	45640.8	82.2	28.52			56716.4	286002					77408.5		48825.7				82248.1			86719				40210
FALSE	High	AMGIMNSFVNDIFER	1xOxidation [M]	2	14	13	O60814; P06899	Histone H2B type 1-K OS=Homo sapiens GN=HIST1H2BK PE=1 SV=3 Histone H2B type 1-J OS=Homo sapiens GN=HIST1H2BJ PE=1 SV=3	0	1759.81	0	1.754	2.148	1.016	0.780283	0.594093	0.961961	105.88	89.31	69.29	54820.1	65006.6	33822	33303.3	119.01	47.5	48.47	78.56	77980.2	380585	30402.2	38538.5	20226.3		96743.1		65508.4	41417			123575			64508.6		23663.4		48341.7
FALSE	High	AMGIMNSFVNDIFER	2xOxidation [M2; M5]	2	14	39	O60814; P06899	Histone H2B type 1-K OS=Homo sapiens GN=HIST1H2BK PE=1 SV=3 Histone H2B type 1-J OS=Homo sapiens GN=HIST1H2BJ PE=1 SV=3	0	1775.81	0	0.763	1.173	0.825	0.978055	0.916549	0.99886	71.82	104.8	86.1	39525	66619.6	78588.9	52224.1	214.62	185.2	189.81	196.75	38324.6	150450	37911.8		21081.4	39525	540201	60284.9		4.17651e+06	50387.5	32346.6	95874.7	5.41544e+06	21983.8	288071	66619.6	43069.3	1.82161e+06	78588.9	22452.2
FALSE	High	AMGNLQIDFADPSR		1	1	23	P04899	Guanine nucleotide-binding protein G(i) subunit alpha-2 OS=Homo sapiens GN=GNAI2 PE=1 SV=3	0	1534.73	0	0.645	0.434	0.578	0.985126	0.940441	0.945219	20.5	8.75	16.72	214832	158017	192553	354872	44.74	37.1	46.96	35.19		450244	214832	152790				150940	102439	144586	239613	165425		174509		300588	122713	151834	303525	433295	172299
FALSE	High	AMGNLQIDFADPSR	1xOxidation [M2]	1	1	4	P04899	Guanine nucleotide-binding protein G(i) subunit alpha-2 OS=Homo sapiens GN=GNAI2 PE=1 SV=3	0	1550.73	0	3.069	0.569	0.82	0.216732	0.968231	0.992907	13.94	4.26	10.53	415317	77509.5	111110	135318		1.73	7.42	13.04												76564.6				78466			112583	109656	127399
FALSE	High	AMGNLQIDFADPSRADDAR		1	1	39	P04899	Guanine nucleotide-binding protein G(i) subunit alpha-2 OS=Homo sapiens GN=GNAI2 PE=1 SV=3	1	2062.96	0	0.408	0.57	0.622	0.974445	0.984021	0.94748	15.17	18.86	17.19	354303	484113	551907	887284	70.23	45.61	29.02	32.27	354924	991317	679990	498847	90792.9	118994	253459	626284	372356	605458	669677	570792	786872	200086	222374	410597	208307	717299	551907	666597	523709
FALSE	High	AMGNLQIDFADPSRADDAR	1xOxidation [M2]	1	1	18	P04899	Guanine nucleotide-binding protein G(i) subunit alpha-2 OS=Homo sapiens GN=GNAI2 PE=1 SV=3	1	2078.96	0	0.414	0.697	0.698	0.946646	0.977825	0.987239	14.67	27.25	19.29	101167	171960	184998	226364	73.35	45.07	30.39	25.07	142158	305645	200385	139277	26057.2	39220.3	70832.9	171960	84962.1	209816	299979	233140	276288	104292	87832.3	142869		153931	184998	220935	218327
FALSE	High	AMKELSEAAEAQHGPHSAVAR		1	1	8	O75558	Syntaxin-11 OS=Homo sapiens GN=STX11 PE=1 SV=1	1	2190.07	0	0.34	0.535	0.641	0.929185	0.989754	0.963672	8.28	13.7	13.69	149695	231367	292082	447517	69.06	47.89	31.64	14.41	62935.5	75773.6	414796	146081	153398		203169	464237	60791	206471	326817	243854	322533	204550	137859	231367		339131	391650	226437	292082
FALSE	High	AMKELSEAAEAQHGPHSAVAR	1xOxidation [M2]	1	1	4	O75558	Syntaxin-11 OS=Homo sapiens GN=STX11 PE=1 SV=1	1	2206.07	0	0.599	0.625	0.783	0.985697	0.987161	0.99886	19.68	12.91	8.33	105547	83635.7	101847	130099	36.14	46.92		44.75			105547	53283.6				164139	36301.3	76025.7	80382.6	87020.4	88553.6						101847
FALSE	Medium	AMLENEK		1	1	13	P26038	Moesin OS=Homo sapiens GN=MSN PE=1 SV=3	0	834.403	0	0.044	0.19	0.108	0.087942	0.635863	0.000646578	0.05	2.92	0.41	113535	383193	280053	2.59609e+06	13.23	106.23	19.12	56.4					103365	124705				1.93272e+06			493686	297430			271520	244437			320859
FALSE	High	AMLENEKK		1	1	4	P26038	Moesin OS=Homo sapiens GN=MSN PE=1 SV=3	1	962.498	0	2.194	1.404	1.294	0.58272	0.89991	0.878439	88.14	77.58	34.87	76260.1	43271.2	39885.1	30829.7	85.92	121.17	30.84	39.83	141418	94687.5	269043	236318	25106.5	25779.9	82230.5			248669	19792.8					43271.2		49780.5
FALSE	High	AMLENEKKK		1	1	8	P26038	Moesin OS=Homo sapiens GN=MSN PE=1 SV=3	2	1090.59	0	0.2	1.377	1.332	0.0532591	0.826065	0.816832	3.63	125.59	107.49	15934.3	146336	109632	54679.6	88.53	72.31	59.48	94.93					8300.74	15934.3	58498.8	321103			140515	152397	182613		25167.9	52169.2		147003	136394	19471.9	88120.9
FALSE	High	AMISSPPFR		1	1	15	Q9BXR6	Complement factor H-related protein 5 OS=Homo sapiens GN=CFHR5 PE=1 SV=1	0	1005.52	0
FALSE	High	AMISSPPFR	1xOxidation [M2]	1	1	8	Q9BXR6	Complement factor H-related protein 5 OS=Homo sapiens GN=CFHR5 PE=1 SV=1	0	1021.51	0	0.587	0.496	0.947	0.989893	0.978567	0.961961	28.73	13.89	50.58	345807	228174	467758	488963	114.86	20.33	11.24	53.05	2.14184e+06	366007	156381	351050	149974	345807	225378		185900	239042		190420	189019	316587	234514		228174	467758	507647	402660	435141
FALSE	High	AMMLLGQVK		1	1	114	P11597	Cholesteryl ester transfer protein OS=Homo sapiens GN=CETP PE=1 SV=2	0	990.547	0	0.618	0.977	1.34	0.911681	0.991156	0.919743	48.45	51.49	50.56	9.32276e+06	1.56877e+07	1.8005e+07	1.27009e+07	88.11	25.28	27.73	46.71	5.33952e+06	770213	1.11002e+07	7.82991e+06	232038	6.77721e+06	2.58981e+07	1.39911e+07	1.89221e+07	1.16907e+07	1.74599e+07	1.87663e+07	1.05011e+07	1.01732e+07	2.14243e+07	1.74802e+07	1.40955e+07	1.50258e+07	2.64361e+07	2.53841e+07	1.8005e+07
FALSE	High	AMMLLGQVK	1xOxidation [M]	1	1	82	P11597	Cholesteryl ester transfer protein OS=Homo sapiens GN=CETP PE=1 SV=2	0	1006.54	1	0.803	1.216	1.349	0.985501	0.950526	0.917158	40.54	55.75	44.32	8.07913e+06	1.2258e+07	1.25507e+07	8.87418e+06	77.68	35.14	23.75	49.65	7.91258e+06	4.94024e+06	1.48983e+07	4.25348e+06	6.97829e+06	4.60871e+06	8.24918e+06	1.23022e+07	1.09888e+07	7.50339e+06	1.22138e+07	1.56731e+07	6.87004e+06	1.09253e+07	1.51155e+07	2.26584e+07	1.43196e+07	1.23459e+07	1.76111e+07	1.30051e+07	1.25507e+07
FALSE	High	AMMLLGQVK	2xOxidation [M2; M3]	1	1	83	P11597	Cholesteryl ester transfer protein OS=Homo sapiens GN=CETP PE=1 SV=2	0	1022.54	0	1.373	1.599	1.358	0.902239	0.867358	0.914513	64.58	43.62	39.01	4.28391e+06	5.23306e+06	3.9285e+06	2.89228e+06	68.2	32.19	35.59	28.03	4.87575e+06	3.50644e+06	8.98075e+06	2.24375e+06	1.34412e+07	1.2822e+06	3.83021e+06	5.32708e+06	5.37451e+06	3.82463e+06	6.66731e+06	6.57014e+06	2.78594e+06	3.94719e+06	5.14069e+06	8.73318e+06	4.58193e+06	3.92718e+06	5.59309e+06	4.23387e+06	3.9285e+06
FALSE	High	AMQEQLENYDFTK		1	1	7	Q9H223	EH domain-containing protein 4 OS=Homo sapiens GN=EHD4 PE=1 SV=1	0	1616.73	0	0.658	0.616	0.773	0.998994	0.990576	0.999128	30.83	24.79	23.44	95622.4	95168.3	102174	137001	56.9	48.27	34.36	26.16			136766		35669.4					122204	142730	74114.1		56842.4	33132.7	134131			102174	88152.3	164484
FALSE	High	AMQGAGTQER		1	1	2	P20073	Annexin A7 OS=Homo sapiens GN=ANXA7 PE=1 SV=3	0	1048.48	0	0.385	0.638	1.099	0.807066	0.993019	0.910187	13.82	35.3	95.89	37242.1	125610	228408	128646	97.81	62.54	73.38	81.95	20792.2		152126	44107.9		31445		131219	40710.4	165438		120241			31010.1		226821	228408	328944	40722.1
FALSE	High	AMTKDNNLLGK		2	2	18	P54652; P11142	Heat shock-related 70 kDa protein 2 OS=Homo sapiens GN=HSPA2 PE=1 SV=1 Heat shock cognate 71 kDa protein OS=Homo sapiens GN=HSPA8 PE=1 SV=1	1	1204.64	0	0.857	0.884	0.766	0.930894	0.935933	0.99886	45.28	41.84	24.34	582750	567374	442777	572341	39.79	53.92	27.84	32.96	248017	701109	732491	599302	284745			671354		598689	537696	38494.2	698927			303810		691255	420175	388552	466594
FALSE	High	AMTKDNNLLGK	1xOxidation [M2]	2	2	11	P54652; P11142	Heat shock-related 70 kDa protein 2 OS=Homo sapiens GN=HSPA2 PE=1 SV=1 Heat shock cognate 71 kDa protein OS=Homo sapiens GN=HSPA8 PE=1 SV=1	1	1220.63	0	0.392	1.007	0.601	0.918654	0.931238	0.945946	13.65	54.29	18.91	82886.1	235424	144172	216051	93.84	52.27	46.42	30.71	97500.3	493478	253409	238343	70462.5	35155.4	40040.2	356042	37852.5	332409	234908	235942	214754	245452		66693.2		219069	167659	113911	144172
FALSE	High	AMTSLYGQLAGLK	1xOxidation [M2]	1	1	2	P0C869	Cytosolic phospholipase A2 beta OS=Homo sapiens GN=PLA2G4B PE=1 SV=2	0	1368.72	0
FALSE	High	AMVDMSEK		1	1	23	Q86U17	Serpin A11 OS=Homo sapiens GN=SERPINA11 PE=2 SV=2	0	910.401	0	0.968	0.86	0.824	0.906484	0.946162	0.985324	105.9	38.52	48.02	178285	180865	170296	206573	120.54	37.29	53.34	26.14	32870.8	37895.2	46649.1	268107	94833.6	399473	1.20428e+06	246387	195179	106957	167600	209864	118978	130069	306550	197117	101566	170296	251454	88319.2	316384
FALSE	High	ANAENEFVALK		1	1	1	Q9NSB2	Keratin, type II cuticular Hb4 OS=Homo sapiens GN=KRT84 PE=2 SV=2	0	1205.62	0		100			7.5717e-17						51546.4				108.4												277929						51546.4	40975.7
FALSE	High	ANAGKPKDPTFIPAPIQAK		1	1	81	P01019	Angiotensinogen OS=Homo sapiens GN=AGT PE=1 SV=1	1	1964.1	0	0.673	2.231	0.586	0.989734	0.735209	0.888339	26.54	60.92	12.18	1.22038e+06	4.36216e+06	1.11323e+06	1.84901e+06	104.78	93.77	35.17	24.77	546728	1.05336e+06	2.25266e+06	7.27255e+06	2.33957e+06	1.29718e+06	1.36451e+06	3.56904e+06	5.04893e+06	4.42659e+06	2.51727e+06	7.75629e+06	5.17803e+06	742140	4.29867e+06	1.73822e+07	439864	1.17972e+06	1.11323e+06	956155	727039
FALSE	High	ANELLQR		1	1	8	O75694	Nuclear pore complex protein Nup155 OS=Homo sapiens GN=NUP155 PE=1 SV=1	0	843.468	0	0.295	1.886	1.467	0.373111	0.586335	0.714743	8.7	108.4	119.95	20208.6	143582	175645	68493.4	128.26	117.92	96.83	138.09			20208.6				11179.7	177619	970193	518839	129147	92419.8	84384.3			34676.8	159631	25546.1	426642		175645
FALSE	High	ANENRFYYNSVIGK		1	1	1	P10646	Tissue factor pathway inhibitor OS=Homo sapiens GN=TFPI PE=1 SV=1	1	1674.82	0
FALSE	High	ANHASSVPR		1	1	21	P16284	Platelet endothelial cell adhesion molecule OS=Homo sapiens GN=PECAM1 PE=1 SV=1	0	938.48	0	0.136	0.357	0.56	0.528498	0.891772	0.930389	1.59	4.89	14.54	86564.3	201094	310252	605039	102.85	29.78	53.31	27.96		83098.2	302356		32009.2	27989.7	95579.6	157528			264886	261478	216063	187163	99217.5	253905	160321	374761	310252	290647	478483
FALSE	High	ANHEEVLAAGK		1	1	27	P00491	Purine nucleoside phosphorylase OS=Homo sapiens GN=PNP PE=1 SV=2	0	1138.59	0	0.127	0.201	0.645	0.408682	0.685816	0.962981	1.42	2.43	11.35	69085.7	115632	351938	545544	107.42	63.64	58.86	12.89	74151.1	214681	571831	194761	64366.2	34757.5	57765.8	191136	64463.7	178874	173220	140174	69202.2	358650	63590.7	95387	90142.8	351938	321190	357250	570183
FALSE	Medium	ANKPGDVVR		1	1	1	P28838	Cytosol aminopeptidase OS=Homo sapiens GN=LAP3 PE=1 SV=3	0	955.532	0	0.272	2.149	0.01	0.517488	0.625269	1.0024e-16	2.28	0		32563.4	257364		119782	51.64				25782.2		65683.6	32563.4						257364
FALSE	Medium	ANLFNK		1	1	82	P04114	Apolipoprotein B-100 OS=Homo sapiens GN=APOB PE=1 SV=2	0	706.388	1	0.765	0.819	0.792	0.97702	0.941165	0.969701	29.94	33.27	17.65	1.03665e+07	1.08566e+07	1.12421e+07	1.44018e+07	59.73	62.89	20.16	22.05	5.44155e+06	1.00617e+07	1.1865e+07	8.14559e+06	2.61758e+07	7.31537e+06	8.51927e+06	8.02237e+06	1.05281e+07	7.8741e+06	1.29397e+07	1.11954e+07	7.84053e+06	7.26135e+06	2.74238e+07	1.44793e+07	3.24277e+07	8.42122e+06	1.12421e+07	1.1735e+07	1.43946e+07
FALSE	Medium	ANLGTLR		2	6	4	P30450; P30512	HLA class I histocompatibility antigen, A-26 alpha chain OS=Homo sapiens GN=HLA-A PE=1 SV=2 HLA class I histocompatibility antigen, A-29 alpha chain OS=Homo sapiens GN=HLA-A PE=1 SV=2	0	744.436	0	0.478	0.935	1.677	0.809576	0.964094	0.591329	21.13	50.03	105.01	31106.1	64036.1	99463.9	59296.4	191.56	43.58	156.06	35.71	10718.9	27627.8			15569	13834.7	571054	77026.4		70221.9	101232	32535.4	25023.4	85455.6	42035	58395.3		48689.7	190043	1.09681e+06	99463.9
FALSE	High	ANIKDLSQILK		1	1	10	Q15833	Syntaxin-binding protein 2 OS=Homo sapiens GN=STXBP2 PE=1 SV=2	1	1242.74	0	0.312	0.232	0.624	0.840181	0.692114	0.960897	7.9	3.63	22.68	76791	63199.5	174206	281907	76.95	50.01	57.73	29.19	26790.7	108382	222513	54408.3			36684.6	125153	33840.4	63199.5	103149	52752	71274.4	61176.6	20269	114229		140546	174206	231690	286029
FALSE	High	ANINIEK		1	1	19	P61026	Ras-related protein Rab-10 OS=Homo sapiens GN=RAB10 PE=1 SV=1	0	801.446	0	0.291	0.467	0.616	0.917764	0.942166	0.910187	5.88	12.54	14.01	597586	1.17794e+06	1.30378e+06	2.04819e+06	79.23	39.15	40.48	23.28	439731	993891	1.74276e+06	1.05502e+06	291825	330935	576290	1.37367e+06	557512	1.36424e+06	1.38609e+06	1.08192e+06	1.17794e+06	1.2281e+06	549351		406688	1.26078e+06	1.30378e+06	1.36198e+06	1.79973e+06
FALSE	High	ANINVENAFFTLAR		1	1	39	P61006	Ras-related protein Rab-8A OS=Homo sapiens GN=RAB8A PE=1 SV=1	0	1579.82	0	0.705	0.588	0.212	0.966063	0.986091	0.0971209	57.47	41.94	4.16	271501	380457	95330.1	373769	93.6	60.41	20.28	81.65	305238	241492	534141	481818	47510.2		188511	458311		485594	217163		380457	30684.6				65515	95808.8	95330.1
FALSE	High	ANIPIMDTGENPEVPFPR		1	1	6	Q93050	V-type proton ATPase 116 kDa subunit a isoform 1 OS=Homo sapiens GN=ATP6V0A1 PE=1 SV=3	0	1996.98	0	1.405	0.01	0.504	0.651555	7.5717e-17	0.868708	7.12		1.81	191984		68863.6	136615				35.41																		68863.6
FALSE	High	ANLPQSFQVDTSK		1	1	49	P21333	Filamin-A OS=Homo sapiens GN=FLNA PE=1 SV=4	0	1434.72	0	1.352	0.716	12.293	0.880063	0.967501	2.48989e-06	191.06	24.27	47.29	88329.2	47517.1	815401	66328	125.56			38.38			362393	21529.3										47517.1				815401
FALSE	High	ANIQAVSLK		1	1	23	O43633	Charged multivesicular body protein 2a OS=Homo sapiens GN=CHMP2A PE=1 SV=1	0	943.557	0	1.051	0.75	1.473	0.902239	0.961453	0.806246	65.21	31.2	64.58	691019	538624	976024	662682	69.06	42.96	58.71	32.32	2.6515e+06	1.27624e+06	699709	522518	569847	612938	399070	560475	250535	517625	774905	916063	675379	270503	362796	492894	937359	2.33781e+06	613099	802580	976024
FALSE	High	ANLQIDQINTDLNLER		1	1	11	P35579	Myosin-9 OS=Homo sapiens GN=MYH9 PE=1 SV=4	0	1869.97	0	0.558	0.01	0.937	0.927313	7.5717e-17	0.961194	12.81		49.44	49556.3		91133.4	88737.6			45.29	67.55			49556.3																65393.9	127004
FALSE	High	ANLQSVPHASASRPR		1	1	308	O14791	Apolipoprotein L1 OS=Homo sapiens GN=APOL1 PE=1 SV=5	0	1590.85	1	0.738	0.672	0.919	0.971078	0.883378	0.999281	35.05	20.76	28.32	3.31991e+07	3.12809e+07	4.03727e+07	4.486e+07	53.51	45	42.97	19.47	1.50012e+07	2.88991e+07	4.11003e+07	3.81389e+07	1.75577e+07	1.47714e+07	5.70302e+07	3.40389e+07	3.13882e+07	4.42123e+07	3.1174e+07	6.33176e+07	3.40845e+07	1.39419e+07	2.95361e+07	2.02116e+07	1.65639e+07	4.65643e+07	8.23287e+07	2.88014e+07	4.03727e+07
FALSE	High	ANLSSQALQMSLDYGFVTPLTSMSIR		1	1	1	P19827	Inter-alpha-trypsin inhibitor heavy chain H1 OS=Homo sapiens GN=ITIH1 PE=1 SV=3	0	2830.41	0
FALSE	High	ANNTFYGLSAGVFTK		1	1	2	P00352	Retinal dehydrogenase 1 OS=Homo sapiens GN=ALDH1A1 PE=1 SV=2	0	1589.8	0	0.903	0.905	0.01	0.974445	0.965698	1.0024e-16	33.79	4.68		59894.1	71457.2		78953.6	38.95			39.12	52719.1		34119				68045.6							71457.2
FALSE	High	ANPTVTLFPPSSEELQANK		1	3	300	P0DOX8	Immunoglobulin lambda-1 light chain OS=Homo sapiens PE=1 SV=1	0	2043.04	0	0.979	1.022	1.065	0.97702	0.960002	0.97462	74.52	77.01	80.76	3.37367e+06	4.22022e+06	3.70637e+06	3.2168e+06	29.49	47.02	34.62	72.37	4.95971e+06	3.46726e+06	3.76892e+06	3.68685e+06	2.24378e+06	2.55899e+06	2.82752e+06	5.02081e+06	2.99996e+06	4.63211e+06	7.14082e+06	4.55995e+06	6.92327e+06	1.58146e+06	1.73603e+06	3.90581e+06	2.68291e+06	3.12091e+06	5.15667e+06	3.70637e+06	1.83852e+06
FALSE	High	ANQSVPEDLVVMAEQYKLNQQK		1	1	6	Q86TM3	Probable ATP-dependent RNA helicase DDX53 OS=Homo sapiens GN=DDX53 PE=1 SV=3	1	2532.28	1	1.098	1.431	1.065	0.828882	0.826501	0.920789	78.49	122.19	87.03	365335	436498	273576	349758	59.49	80.13	60.86	68.64	602009	454632	542642	567769	138326	72588.1	379049	926489	468173	996278	746217	292751	1.22009e+06	39427.7	73375.4	406965	101305	577257	223242	335259
FALSE	High	ANRPFLVFIR		1	1	184	P01008	Antithrombin-III OS=Homo sapiens GN=SERPINC1 PE=1 SV=1	0	1232.73	0	0.858	0.88	1.349	0.998277	0.983566	0.917086	54.77	39.16	78.8	6.53183e+06	5.98404e+06	1.30252e+07	6.1599e+06	55.85	37.47	44.62	38.1	2.56452e+06	5.00763e+06	9.26552e+06	8.97435e+06	1.22833e+06	3.47492e+06	8.51995e+06	8.76386e+06	1.12095e+07	6.00918e+06	5.959e+06	9.17584e+06	5.02138e+06	3.89254e+06	6.08545e+06	3.66556e+06	5.32555e+06	1.40452e+07	1.63101e+07	1.30252e+07	6.58063e+06
FALSE	High	ANSFLGEK		1	1	76	P0C0L4	Complement C4-A OS=Homo sapiens GN=C4A PE=1 SV=2	0	865.441	0	1.63	1.257	0.907	0.783628	0.941553	0.99886	79.72	56.51	33.51	1.39961e+07	1.10026e+07	7.71908e+06	8.84606e+06	63.66	79.78	43.37	21.75	1.14145e+07	1.20605e+07	5.46686e+06	2.11209e+07	1.25964e+07	3.23724e+07	4.07887e+07	8.26998e+06	9.86719e+06	9.25443e+06	1.22686e+07	1.62139e+07	5.25252e+06	2.58951e+07	4.77055e+07	7.95936e+06	1.58521e+07	6.78281e+06	1.67656e+07	7.71908e+06	1.03955e+07
FALSE	High	ANSLEPEPWFFK		1	1	12	P06239	Tyrosine-protein kinase Lck OS=Homo sapiens GN=LCK PE=1 SV=6	0	1464.72	0	0.515	0.666	0.887	0.902239	0.967501	0.970905	13.07	21.79	42.04	47755.9	63337.6	102560	91833.1	30.46	100.91	44.31	41.15	75159.1	43126	37741.4	29616			69467	90536.1	38520.2	66934.7	59933.7	49632.6	323271		48517.7	69754.7		110841	151003	52416.7	53744.2
FALSE	High	ANSYTTEYAASVK		1	1	30	A0A0B4J1Y9	Immunoglobulin heavy variable 3-72 OS=Homo sapiens GN=IGHV3-72 PE=3 SV=1	0	1404.66	0	0.126	0.442	0.256	0.528498	0.935581	0.248634	2.08	22.93	8.51	129148	426328	237417	1.04504e+06	70.77	83.16	127.86	142.19	392936	63207.4	170523	48820.4	167778		129148	239479	1.05305e+06	98110.7	1.78062e+06	560165	253792	1.03084e+06	206627	324468	905641	2.06103e+06	237417	127062	713204
FALSE	High	ANTTAFLTPLEIK		1	1	2	Q9Y5K6	CD2-associated protein OS=Homo sapiens GN=CD2AP PE=1 SV=1	0	1418.79	0	1.788	0.01	0.01	0.477079	7.5717e-17	1.0024e-16	35.11			149117			83376.2				32.59
FALSE	High	ANTVQEATFQMELPK		1	1	141	Q14624	Inter-alpha-trypsin inhibitor heavy chain H4 OS=Homo sapiens GN=ITIH4 PE=1 SV=4	0	1706.84	0	0.574	0.888	0.653	0.918508	0.98353	0.925793	31.99	66.75	33.29	5.87539e+06	6.39182e+06	5.09165e+06	7.79824e+06	83.32	46.69	14.85	105.31	1.57231e+06	2.8084e+06	3.81655e+06	2.26644e+07	2.0715e+06	9.85169e+06	7.79793e+06	6.71326e+06	4.46352e+06	1.36438e+07	4.53304e+06	7.65632e+06	1.17573e+07	1.29235e+07	6.08577e+06	5.70533e+06	4.29562e+06	6.24324e+06	5.25753e+06	4.82617e+06	4.15156e+06
FALSE	High	ANTVQEATFQMELPK	1xOxidation [M11]	1	1	146	Q14624	Inter-alpha-trypsin inhibitor heavy chain H4 OS=Homo sapiens GN=ITIH4 PE=1 SV=4	0	1722.84	0	0.898	0.918	0.488	0.975744	0.979018	0.767735	86.39	81.1	23.44	2.3574e+06	2.59204e+06	1.34506e+06	2.75863e+06	105.52	48.95	29.04	107.51	1.0704e+06	7.30952e+06	1.82722e+06	4.97526e+06	656053	3.04142e+06	1.61325e+06	2.71989e+06	1.19318e+06	5.18721e+06	2.47021e+06	3.83692e+06	3.17023e+06	4.25725e+06	1.80352e+06	1.39976e+06	1.50089e+06	1.83867e+06	1.66087e+06	939516	1.34506e+06
FALSE	High	ANTVQEATFQMELPKK		1	1	56	Q14624	Inter-alpha-trypsin inhibitor heavy chain H4 OS=Homo sapiens GN=ITIH4 PE=1 SV=4	1	1834.94	0	0.604	0.799	0.734	0.986778	0.999155	0.956925	35.26	55.5	41.95	2.57134e+06	2.79876e+06	2.2073e+06	2.83614e+06	75.88	53.69	26.95	110.46	581683	1.11777e+06	1.6431e+06	7.83651e+06	710118	4.27155e+06	3.88325e+06	2.098e+06	1.64901e+06	7.10333e+06	2.7287e+06	3.58658e+06	4.21734e+06	4.80063e+06	2.87063e+06	2.05953e+06	1.40385e+06	3.31773e+06	2.67136e+06	1.62831e+06	2.2073e+06
FALSE	High	ANTVQEATFQMELPKK	1xOxidation [M11]	1	1	51	Q14624	Inter-alpha-trypsin inhibitor heavy chain H4 OS=Homo sapiens GN=ITIH4 PE=1 SV=4	1	1850.93	0	0.668	0.877	0.732	0.976237	0.937743	0.992907	47.8	82.99	58.19	473366	624686	442444	502784	64.55	64.61	26.54	104.39	132134	296974	464900	836797	127759	703977	481986	600261	245922	1.56348e+06	650104	1.02623e+06	934552	770580	437622	199495	225476	461993	475476	350889	442444
FALSE	High	ANVAVVSGAPLQGQLVARPSSINYMVAPVTGNDVGIR		1	1	3	O00560	Syntenin-1 OS=Homo sapiens GN=SDCBP PE=1 SV=1	0	3720.99	0
FALSE	High	ANVAVVSGAPLQGQLVARPSSINYMVAPVTGNDVGIR	1xOxidation [M25]	1	1	1	O00560	Syntenin-1 OS=Homo sapiens GN=SDCBP PE=1 SV=1	0	3736.98	0
FALSE	High	ANVDKVFFDLMR		2	2	20	P11233; P11234	Ras-related protein Ral-A OS=Homo sapiens GN=RALA PE=1 SV=1 Ras-related protein Ral-B OS=Homo sapiens GN=RALB PE=1 SV=1	1	1454.75	0	1.087	1.391	0.58	0.963922	0.884219	0.910187	101.35	107.32	39.52	63070.9	76063.7	54882.6	37526.4	58.04	81.39	70.56	87.38	58217.5	68329	115448	92116	26171		40283.7	147101	51291	118867	69972.9	51803.3	277911		12405.3	82684.8		111755	54882.6	111637	19924.2
FALSE	High	ANVDKVFFDLMR	1xOxidation [M11]	2	2	1	P11233; P11234	Ras-related protein Ral-A OS=Homo sapiens GN=RALA PE=1 SV=1 Ras-related protein Ral-B OS=Homo sapiens GN=RALB PE=1 SV=1	1	1470.74	0	0.325	0.683	0.523	0.466811	0.970915	0.869439	5.55	20.55	11.57	23660.6	51342.6	41024.7	72826.4	61.04	38.76	33.11	38.68			49785.6				15189.2	83180.1		57894.3	54570.3	45375.9	48305.8			21302.4		45903.4	65573.3	31867.6	36664.6
FALSE	Medium	ANVFFK		1	1	5	O15145	Actin-related protein 2/3 complex subunit 3 OS=Homo sapiens GN=ARPC3 PE=1 SV=3	0	725.398	0	0.152	0.172	0.41	0.249983	0.443252	0.743865	1.95	1.68	16.32	38078.8	40147.6	113791	274690	89.2	54.17	78.49	20.16	17524.8	88315.2				38078.8		58712.5			39744.2	40147.6			15347.4	85027.7		75619.2	38324	171231	291973
FALSE	High	ANVFVQLPR		1	1	33	P35858	Insulin-like growth factor-binding protein complex acid labile subunit OS=Homo sapiens GN=IGFALS PE=1 SV=1	0	1043.6	0	1.147	1.256	0.865	0.84922	0.791129	0.971819	49.3	69.25	35.15	333237	365583	264475	264243	50.03	42.31	34.22	95.03		112621	403869	357110	787425	265111	333237		317323	195046	292213	411323		324929	560402	589975	726574	184027	351585	264475	214038
FALSE	High	APAASKAPAAPK		1	1	27	Q9P2P1	Protein NYNRIN OS=Homo sapiens GN=NYNRIN PE=2 SV=3	1	1079.62	0	0.476	0.591	0.576	0.989893	0.992698	0.937128	16.82	40.01	34.33	335936	481147	421770	682320	45.06	81.51	89.08	58.68		188749	226329		271713	335936			83522.8	10594	189461	1.19385e+06	481147	820084	593909	1.07246e+06	287316	421770	303703	94069.9	1.386e+06
FALSE	High	APDFVFYAPR		3	3	74	P35241; P26038; P15311	Radixin OS=Homo sapiens GN=RDX PE=1 SV=1 Moesin OS=Homo sapiens GN=MSN PE=1 SV=3 Ezrin OS=Homo sapiens GN=EZR PE=1 SV=4	0	1182.59	0	0.37	0.531	0.594	0.969469	0.98616	0.91448	8.08	13.28	17.5	595297	812849	910115	1.41143e+06	40.08	37.87	40.53	28.55	539090	657365	891808	790286	292820	291447	449962	812269	323742	1.08245e+06	1.33018e+06	813430	730467	972921	561422	1.22387e+06	543423	767426	1.55735e+06	910115	1.37336e+06
FALSE	High	APFDLFENR		1	1	4	P07900	Heat shock protein HSP 90-alpha OS=Homo sapiens GN=HSP90AA1 PE=1 SV=5	0	1108.54	0	0.512	0.578	0.848	0.887825	0.889277	0.992957	13.82	19.49	39.19	40978.9	39686.8	62153.4	68587.2	32.67	73.27	28.37	41.6		30126.2	45302.9	40978.9						65694.7	36024.6	34020		134387	22149.8	43721.3		62153.4	72955	61929.6	70226.2
FALSE	High	APGELEHGLITFSTR		1	1	12	P48740	Mannan-binding lectin serine protease 1 OS=Homo sapiens GN=MASP1 PE=1 SV=3	0	1627.84	0	0.133	0.408	0.719	0.054752	0.891662	0.992907	0.06	0.99	27.85	28087.7	86341.7	151449	210533		8.7	47.04	6.99							28087.7							86762.1	86341.7		74139.2		250743	96477.9	151449
FALSE	High	APGFAQMLK		1	1	1	P50990	T-complex protein 1 subunit theta OS=Homo sapiens GN=CCT8 PE=1 SV=4	0	962.513	0	100	100	100	8.57453e-17	7.5717e-17	1.0024e-16				45692.7	26500.9	29741.9		67.55	18.72	3.62			45692.7		28157.7		24031.5	117521	22922.9		30637.4			22896.6	32636.7				28990.8
FALSE	Medium	APGFDQR		1	1	4	Q9H479	Fructosamine-3-kinase OS=Homo sapiens GN=FN3K PE=1 SV=1	0	790.384	0	0.701	0.267	0.546	0.999953	0.527553	0.910187	47.53	3.65	17.62	77758.2	27356.9	56054.6	102606	73.22	13.78	38.37	44.54			77758.2	15846.7						27992.4	28540.6		20748	26735.8				62302.3	55849.5	56054.6	87811.6
FALSE	High	APGIILLDEATSALDTSNER		1	1	2	Q9NP58	ATP-binding cassette sub-family B member 6, mitochondrial OS=Homo sapiens GN=ABCB6 PE=1 SV=1	0	2086.07	0	2.462	0.01	1.085	0.428449	7.5717e-17	0.946641	0		0	53316.7		23491.9	21658.1						53316.7																		23491.9
FALSE	High	APGIIPR		1	1	79	P25705	ATP synthase subunit alpha, mitochondrial OS=Homo sapiens GN=ATP5A1 PE=1 SV=1	0	723.451	0	0.655	1.233	1.059	0.974952	0.882415	0.976776	12.97	52.52	58.99	861677	1.51563e+06	1.45293e+06	1.30395e+06	37.38	40.45	39.79	15.13	673943	575193	989611	800698	649394	927300	965023	2.12363e+06	623340	1.7194e+06	2.543e+06	2.2544e+06	2.19664e+06	1.09638e+06	1.1881e+06	1.33601e+06	976722	1.45293e+06	2.03821e+06	831126	1.48829e+06
FALSE	High	APKLLIYAASSLQSGVPSR		2	4	2	P01597; A0A0C4DH73	Immunoglobulin kappa variable 1-39 OS=Homo sapiens GN=IGKV1-39 PE=1 SV=2 Immunoglobulin kappa variable 1-12 OS=Homo sapiens GN=IGKV1-12 PE=3 SV=1	1	1958.11	0	100			8.57453e-17						208518				56.84					136199
FALSE	High	APIHFTIEK		1	1	24	P16284	Platelet endothelial cell adhesion molecule OS=Homo sapiens GN=PECAM1 PE=1 SV=1	0	1055.59	0	0.138	0.2	0.317	0.415772	0.689488	0.500925	1.49	2.19	7.23	64785.3	108346	171292	541485	99.86	49.88	50.39	20.31	39342	97358.2	158532	131349	21171.4	34929.9	53191.9	45384.8	72141.1	124730	103495	157528	113425	168162	63727.1	239492	82544.8	171292	167570	330933	371368
FALSE	High	APLHLHENPDLAK		1	1	16	P55160	Nck-associated protein 1-like OS=Homo sapiens GN=NCKAP1L PE=1 SV=3	0	1454.78	0	0.175	0.142	0.574	0.64392	0.443654	0.938969	2.19	0.9	14.63	83911.2	68562.8	281474	473919	66.97	44.17	39.1	26.81		185995	102103	65758.2		19949.5	68960.3	97474.2	19176.8		63483.3	102619	74048.8		56656.8			158688	231095	342836	407750
FALSE	High	APIIAVTR		1	1	39	P14618	Pyruvate kinase PKM OS=Homo sapiens GN=PKM PE=1 SV=4	0	840.53	0	0.224	0.346	0.712	0.527066	0.768843	0.945946	3.24	4.82	18.92	1.1532e+06	1.80064e+06	4.05354e+06	5.48657e+06	77.15	35.65	46.91	12.53	764875	1.01819e+06	3.66659e+06	1.3997e+06	266858	650874	1.94488e+06	3.18127e+06	1.22259e+06	1.92367e+06	2.16752e+06	2.0842e+06	2.50755e+06	1.68547e+06	1.18008e+06	1.6278e+06	1.02751e+06	4.05354e+06	4.08354e+06	2.81496e+06	4.88912e+06
FALSE	Medium	APIIAVTRNPQTAR		1	1	2	P14618	Pyruvate kinase PKM OS=Homo sapiens GN=PKM PE=1 SV=4	1	1507.87	0	0.283	1.6	0.01	0.423178	0.710454	1.0024e-16	0	17.12		29214.3	164965		103075		78.83										558088		174089			135992	156319
FALSE	High	APLTKPLK		1	1	125	P02741	C-reactive protein OS=Homo sapiens GN=CRP PE=1 SV=1	0	867.566	0	11.099	0.315	0.418	0.000115252	0.81731	0.624931	126.36	10.1	21.45	2.91678e+07	829198	1.16635e+06	2.52505e+06	92.79	240.26	193.21	80.97	2.36988e+07	1.08778e+08	5.62825e+06	2.71902e+07	7.85749e+07	1.15024e+08	3.12893e+07	320307	690032	230867	2.38322e+06	412196	673407	1.57016e+08	4.2025e+07	996432	1.80428e+06	321814	180020	2.94606e+06	3.7193e+07
FALSE	Medium	APLVLKD		1	1	14	Q99497	Protein/nucleic acid deglycase DJ-1 OS=Homo sapiens GN=PARK7 PE=1 SV=2	1	755.466	0	0.553	0.21	0.136	0.999953	0.583606	0.00333843	39.83	5.21	0.76	145919	55578	35844.5	264419	86.42	149	126.74	21.84			236423	353091		90060.4	35954.8		9022.56	525622	113347	55578	22635.7					35216.9	36483.3		251016
FALSE	High	APMAAQGMVETR		1	1	13	Q14344	Guanine nucleotide-binding protein subunit alpha-13 OS=Homo sapiens GN=GNA13 PE=1 SV=2	0	1261.6	0	0.255	0.301	0.649	0.842779	0.861604	0.968818	3.57	2.87	13.96	111973	127662	288486	435700	58.64	31.69	27.37	12.69	48589.2	123728	226675	81325.1			101335	112447	63396.5	158278	167184		127662		117636	192204		288486	205828	338468	346130
FALSE	High	APMAAQGMVETR	1xOxidation [M3]	1	1	6	Q14344	Guanine nucleotide-binding protein subunit alpha-13 OS=Homo sapiens GN=GNA13 PE=1 SV=2	0	1277.6	0	100	100		8.57453e-17	7.5717e-17					85918	335965			90.89	22.54			40072.1	184216						335965			365843		232139
FALSE	High	APNHAVVTR		1	1	41	P02787	Serotransferrin OS=Homo sapiens GN=TF PE=1 SV=3	0	964.532	0	0.903	1.829	0.723	0.926126	0.754667	0.990831	92.63	123.68	39.02	524241	1.36003e+06	304319	578781	111.39	84.62	92.97	40.42	712138	3.20231e+06	2.75379e+06	1.13455e+06	385920	142912		165346	1.9008e+06	3.04254e+06	131464	1.36003e+06		125353	609373	1.6525e+06	2.28846e+06	1.51506e+06	298891	459517	283033
FALSE	High	APNHAVVTRK		1	1	81	P02787	Serotransferrin OS=Homo sapiens GN=TF PE=1 SV=3	1	1092.63	0	0.267	0.719	0.798	0.857306	0.985164	0.970905	10.22	50.08	50.7	714738	1.93054e+06	2.11613e+06	2.66736e+06	181.32	97.78	72.62	33.84	16552	1.05134e+07	924386	13234	1.9769e+06	331053	552638	578336	514274	1.49641e+06	1.13665e+06	9.96606e+06	2.49063e+06	1.04445e+06	3.1947e+06	6.28965e+06	4.32602e+06	6.29194e+06	2.11613e+06	3.94399e+06	1.1726e+06
FALSE	High	APNVVVTR		1	1	28	P52566	Rho GDP-dissociation inhibitor 2 OS=Homo sapiens GN=ARHGDIB PE=1 SV=3	0	855.505	0	0.329	0.371	0.631	0.944431	0.901874	0.954418	4.01	5.26	12.43	269905	287845	546529	865656	40.05	31.17	35.43	13.79	191430	331809	417586	303583	90227.7	273051	243237	251856	179493		360262	399725	287845	481970	230281	353286	238837	495277	553351	546529	772200
FALSE	High	APPDKIAIIGAGIGGTSAAYYLR		1	1	28	Q9UHG3	Prenylcysteine oxidase 1 OS=Homo sapiens GN=PCYOX1 PE=1 SV=3	1	2275.24	0	1.153	1.276	0.872	0.824863	0.801603	0.970905	80.85	115.33	61.22	247338	284282	232505	266706	99.44	91.08	64.07	38.49	245188	489180	385808	213961	89140.5		428641	703912	923653	284282	220604	103795	851045		54948.3	1.55839e+06	233074	378610	137941	525882
FALSE	High	APRPAPGGAEQR		1	1	3	O94919	Endonuclease domain-containing 1 protein OS=Homo sapiens GN=ENDOD1 PE=1 SV=2	0	1206.63	0	100	100		8.57453e-17	7.5717e-17					110484	91449.2			41.41	86.12					110484	126035					45085.1	185492
FALSE	High	APSDLYQIILK		1	1	10	P07384	Calpain-1 catalytic subunit OS=Homo sapiens GN=CAPN1 PE=1 SV=1	0	1260.72	0	0.454	0.272	0.744	0.885144	0.543868	0.992957	13.14	3.59	25.34	51881.4	32702.9	82483.1	113175	65.08	43.19	119.67	26.17			62416.6	43124.4			24683.2	31284.8	19501.1	22137	35939.5	20987.3	34185.2	61542.4		50259.5		60849.6	526578	97678.8	69651.3
FALSE	High	APSHQQATTAGSPLR		1	1	29	P12259	Coagulation factor V OS=Homo sapiens GN=F5 PE=1 SV=4	0	1521.78	0	0.499	0.542	0.885	0.995339	0.973036	0.966588	20.89	14.02	32.85	144943	163761	294770	320875	68.99	37.52	64.63	25.69	57034.8	51482.4	187797	102297			240781	193800	96170.8	160009	158525	120091	235130	167602	98902.1	298594	247164	239832	294770	316790	759243
FALSE	High	APSTWLTAYVVK		1	1	209	P01024	Complement C3 OS=Homo sapiens GN=C3 PE=1 SV=2	0	1335.73	1	1.625	0.952	1	0.787102	0.98492	0.989863	59.78	51.94	60	1.75621e+07	1.02853e+07	1.15836e+07	1.0738e+07	62.49	66.43	44.31	18.83	9.80293e+06	1.61551e+07	7.08616e+06	1.90917e+07	1.51754e+07	2.9646e+07	5.10582e+07	4.9072e+06	2.29065e+07	7.7498e+06	9.65962e+06	8.60237e+06	6.06462e+06	2.90811e+07	2.98874e+07	1.09516e+07	1.23949e+07	4.96297e+06	6.00078e+06	1.27155e+07	1.54411e+07
FALSE	High	APSTYGGGLSVSSR		1	1	12	P08779	Keratin, type I cytoskeletal 16 OS=Homo sapiens GN=KRT16 PE=1 SV=4	0	1338.66	0	2.958	1.722	3.052	0.375157	0.704083	0.106734	106.72	76.53	0	1.11985e+06	651824	1.15542e+06	378634	98.96	64.87						1.11985e+06	3.37283e+06					1.06999e+06							397083	1.15542e+06
FALSE	High	APSTYGGGLSVSSSR		1	1	30	P02533	Keratin, type I cytoskeletal 14 OS=Homo sapiens GN=KRT14 PE=1 SV=4	0	1425.7	0	0.927	1.036	0.9	0.942803	0.930282	0.971819	106.01	125.49	91.05	341926	1.24245e+06	402346	598436	207.49	46.31	108.2	94.79	86415.2		341926	540359	8.22971e+06			1.03475e+06	68384.1	800889	1.52045e+06	1.28636e+06	1.8008e+06			1.20005e+06	1.38394e+06	402346	1.43814e+06
FALSE	High	APTLVWRPGGELWIEPMGTAR		1	1	3	Q6UWD8	Transmembrane protein C16orf54 OS=Homo sapiens GN=C16orf54 PE=1 SV=1	0	2337.22	0	100	100		8.57453e-17	7.5717e-17					14547.2	46809.1				89.25									14547.2		22260.6							98428.9
FALSE	Medium	APTLVWRPGGELWIEPMGTAR	1xOxidation [M17]	1	1	15	Q6UWD8	Transmembrane protein C16orf54 OS=Homo sapiens GN=C16orf54 PE=1 SV=1	0	2353.21	0	100			8.57453e-17						59430.5				28.66				72991
FALSE	High	APVPTGEVYFADSFDR		1	1	3	P27824	Calnexin OS=Homo sapiens GN=CANX PE=1 SV=2	0	1770.83	0	100	100	100	8.57453e-17	7.5717e-17	1.0024e-16				132612	50749.8	84748		12		45.5			144385														50749.8			32094.2	85967.6
FALSE	High	APWCHTTNSQVR	1xCarbamidomethyl [C4]	1	1	1	P00747	Plasminogen OS=Homo sapiens GN=PLG PE=1 SV=2	0	1456.68	0
FALSE	High	APWIEQEGPEYWDEETGKVK		1	2	38	P05534	HLA class I histocompatibility antigen, A-24 alpha chain OS=Homo sapiens GN=HLA-A PE=1 SV=2	1	2391.11	0	0.699	0.367	1.404	0.972482	0.908568	0.858026	47.07	11.15	65.82	659250	271152	1.06424e+06	757994	66.35	59.99	19.92	51.55	767143		1.2527e+06	931194	306578	98852.7	566530	682865	381462		382649			192741	183597		164636	1.2264e+06		923517
FALSE	High	APWIEQEGPEYWDGETR		1	3	34	P01892	HLA class I histocompatibility antigen, A-2 alpha chain OS=Homo sapiens GN=HLA-A PE=1 SV=1	0	2062.91	0	0.216	0.282	0.464	0.812046	0.821832	0.849358	5.24	7	22.02	158321	199610	425318	680187	120.66	78.29	79.66	74.35	158321	887951				45158.1						177387	525747			224617	69893.8		753048		425318
FALSE	High	APWIEQEGPEYWDGETRK		1	1	16	P01892	HLA class I histocompatibility antigen, A-2 alpha chain OS=Homo sapiens GN=HLA-A PE=1 SV=1	1	2191.01	1	0.423	0.478	0.397	0.974445	0.971914	0.740575	18.57	18.77	12.81	148953	184414	250571	448168	98.77	49.84	72.1	76.55	111873	647212										133360	344137			184414			425235		250571
FALSE	High	APWIEQEGPEYWDQETR		1	6	16	P13746	HLA class I histocompatibility antigen, A-11 alpha chain OS=Homo sapiens GN=HLA-A PE=1 SV=1	0	2133.95	0	100	100	100	8.57453e-17	7.5717e-17	1.0024e-16				626925	292864	78981.1			49.11						626925						338094	393328	253684			90517.7
FALSE	High	APWIEQEGPEYWDR		10	39	16	P30484; P01889; P30450; P30461; P30453; P30487; P30498; P30460; Q31610; P30466	HLA class I histocompatibility antigen, B-46 alpha chain OS=Homo sapiens GN=HLA-B PE=1 SV=1 HLA class I histocompatibility antigen, B-7 alpha chain OS=Homo sapiens GN=HLA-B PE=1 SV=3 HLA class I histocompatibility antigen, A-26 alpha chain OS=Homo sapiens GN=HLA-A PE=1 SV=2 HLA class I histocompatibility antigen, B-13 alpha chain OS=Homo sapiens GN=HLA-B PE=1 SV=1 HLA class I histocompatibility a…	0	1775.8	1	0.473	0.372	0.582	0.993792	0.92208	0.945946	15.4	5.43	18.5	228982	181932	309846	484408	99.49	53.74	73.06	17.56		228982	301963		115812	940706	122504		159509	218074	180938	124551	270249	390124	33639.1	182932		216175	350119	737398	309846
FALSE	High	APWIEQEGPEYWDRETQK		1	1	6	P30484	HLA class I histocompatibility antigen, B-46 alpha chain OS=Homo sapiens GN=HLA-B PE=1 SV=1	1	2262.05	0	100		100	8.57453e-17		1.0024e-16				105871		112653		61.36				168485																				112653
FALSE	High	APWIEQEGPEYWDRNTQIFK		2	6	7	P30498; P30460	HLA class I histocompatibility antigen, B-78 alpha chain OS=Homo sapiens GN=HLA-B PE=1 SV=1 HLA class I histocompatibility antigen, B-8 alpha chain OS=Homo sapiens GN=HLA-B PE=1 SV=1	1	2507.2	0	3.658	1.526	0.81	0.118272	0.85373	0.992961	76.86	81.66	43.75	140731	46601.6	41346.8	38467.8	82.54	85.92	51.46	54.1		46828.7	323194					169416		35232	43703.3	32899.1	204090				49692.2	41346.8	15818.3	52521.9
FALSE	High	APWIEQEGPEYWDRNTQIYK		2	7	7	P01889; Q31610	HLA class I histocompatibility antigen, B-7 alpha chain OS=Homo sapiens GN=HLA-B PE=1 SV=3 HLA class I histocompatibility antigen, B-81 alpha chain OS=Homo sapiens GN=HLA-B PE=1 SV=1	1	2523.19	0	1.261	1.467	2.336	0.808477	0.777618	0.168219	57.87	74.69	51.96	151144	159080	236072	117410	42.99	58.47	30.2	49.03	140930	169204	169197	92337.7			32687.6		196882	96033			278067		43814.3	159080			190046	293244
FALSE	High	APWIEQEGPEYWDRNTR		2	7	3	P30450; P30453	HLA class I histocompatibility antigen, A-26 alpha chain OS=Homo sapiens GN=HLA-A PE=1 SV=2 HLA class I histocompatibility antigen, A-34 alpha chain OS=Homo sapiens GN=HLA-A PE=1 SV=1	1	2146.99	0	100	100	100	8.57453e-17	7.5717e-17	1.0024e-16				80136.8	178870	86128.1			75.37									80136.8		98730.3	324061										86128.1
FALSE	High	APWIEQERPEYWDQETR		1	2	4	P16189	HLA class I histocompatibility antigen, A-31 alpha chain OS=Homo sapiens GN=HLA-A PE=1 SV=2	0	2233.03	0	0.01	0.85	0.01	8.57453e-17	0.938429	1.0024e-16		19.47			439359		516906		25.29										526414								366700
FALSE	High	APWVEQEGPEYWDR		4	13	2	P30492; Q95604; P30499; Q29963	HLA class I histocompatibility antigen, B-54 alpha chain OS=Homo sapiens GN=HLA-B PE=1 SV=1 HLA class I histocompatibility antigen, Cw-17 alpha chain OS=Homo sapiens GN=HLA-C PE=1 SV=1 HLA class I histocompatibility antigen, Cw-1 alpha chain OS=Homo sapiens GN=HLA-C PE=1 SV=1 HLA class I histocompatibility antigen, Cw-6 alpha chain OS=Homo sapiens GN=HLA-C PE=1 SV=2	0	1761.79	0	0.49	0.249	0.01	0.964343	0.676827	1.0024e-16	0	0		88110.9	44669.3		179659								88110.9						44669.3
FALSE	High	APWVEQEGPEYWDRETQK		3	11	32	Q95604; P30499; Q29963	HLA class I histocompatibility antigen, Cw-17 alpha chain OS=Homo sapiens GN=HLA-C PE=1 SV=1 HLA class I histocompatibility antigen, Cw-1 alpha chain OS=Homo sapiens GN=HLA-C PE=1 SV=1 HLA class I histocompatibility antigen, Cw-6 alpha chain OS=Homo sapiens GN=HLA-C PE=1 SV=2	1	2248.03	0	0.529	0.473	0.46	0.999953	0.951617	0.849358	17.35	13.49	10.7	207497	159903	133640	337412	47.96	47.61	42.96	36.91	207497	232514	243428	230293	72355.8	52855.9	132927	197852	49659	276527	95611	103614	182141	140380		230908		239808	109877	95545.6	162543
FALSE	High	APWVEQEGPEYWDRNTQIYK		1	1	5	P30492	HLA class I histocompatibility antigen, B-54 alpha chain OS=Homo sapiens GN=HLA-B PE=1 SV=1	1	2509.18	0	0.818	0.576	0.01	0.9512	0.990966	1.0024e-16	0	0		490968	345222		599847								490968						345222
FALSE	High	AQADLAYQLQVAK		1	1	4	O75955	Flotillin-1 OS=Homo sapiens GN=FLOT1 PE=1 SV=3	0	1418.76	0	0.96	1.178	1.463	0.97348	0.912792	0.72975	39.41	9.47	8.5	87064.9	83808.6	104055	71133.3	157.18	4.49		26.89		88005.4	87064.9	64610.3						81783.9	83808.6		89160.9							104055
FALSE	High	AQALRDNSTMGYMAAK	2xOxidation [M10; M13]	1	1	1	P07900	Heat shock protein HSP 90-alpha OS=Homo sapiens GN=HSP90AA1 PE=1 SV=5	1	1759.81	0			100			1.0024e-16						117776																									117776
FALSE	High	AQALRDNSTMGYMMAK	3xOxidation [M10; M13; M14]	1	2	1	P08238	Heat shock protein HSP 90-beta OS=Homo sapiens GN=HSP90AB1 PE=1 SV=4	1	1835.81	0	0.01	0.531	0.324	8.57453e-17	0.957746	0.402533		0	0		85581.3	52282.3	161247																		85581.3						52282.3
FALSE	High	AQAQTDRESLR		3	8	14	P01889; P30492; Q31610	HLA class I histocompatibility antigen, B-7 alpha chain OS=Homo sapiens GN=HLA-B PE=1 SV=3 HLA class I histocompatibility antigen, B-54 alpha chain OS=Homo sapiens GN=HLA-B PE=1 SV=1 HLA class I histocompatibility antigen, B-81 alpha chain OS=Homo sapiens GN=HLA-B PE=1 SV=1	1	1274.64	0	0.013	0.233	0.556	0.00144948	0.660091	0.859674	0.01	7.84	38.21	51524.2	59326.1	405713	4.02362e+06	208.03	159.88	111.96	93.05		51527.3	37006.6	2.9744e+06		35519.8	51524.2			2.75113e+06		41453.2	33398.7	82516.4	1.21568e+06		42653.1	62356.4	2.63972e+06	3.18212e+06
FALSE	High	AQAWGER		1	1	1094	P02649	Apolipoprotein E OS=Homo sapiens GN=APOE PE=1 SV=1	0	817.395	0	0.886	1.326	1.108	0.999953	0.934396	0.963672	34.33	29.52	35.14	1.08458e+08	1.60391e+08	1.31332e+08	1.2712e+08	38.11	17.62	23	27.23	9.91608e+07	5.1539e+07	1.18626e+08	9.91587e+07	4.07891e+07	9.03876e+07	1.25541e+08	1.48845e+08	1.92959e+08	1.82748e+08	2.02962e+08	1.21449e+08	1.95888e+08	1.28821e+08	1.42666e+08	1.61463e+08	1.59326e+08	1.25888e+08	1.31332e+08	1.52718e+08	1.0782e+08
FALSE	High	AQAWGERLR		1	1	34	P02649	Apolipoprotein E OS=Homo sapiens GN=APOE PE=1 SV=1	1	1086.58	0	0.743	2.701	0.98	0.972521	0.57445	0.956925	55.07	135.62	103.53	341737	1.14413e+06	392790	570267	74.81	139.75	124.87	41.89	390684	171942	1.0011e+06	965618	45328.7	298922	689634	1.84573e+07	494130	9.18949e+06	4.12225e+06	2.64918e+06	6.05629e+06	307906	268066	341393	108397	2.96409e+06	1.03486e+06	72589.2	392790
FALSE	High	AQAYQTGKDISTNYYASQK		1	1	20	P14625	Endoplasmin OS=Homo sapiens GN=HSP90B1 PE=1 SV=1	1	2137.02	0	0.716	0.434	0.635	0.975744	0.90925	0.959346	47.16	21.64	38.89	147319	89375.4	137135	187330	30.75	26.44	33.02	117.78		176762	161883				80256.4	87487.3		91304.3	42666.3	106021	102775	86282.6				168645	137135	117309	164461
FALSE	High	AQAYQTGKDISTNYYASQKK		1	1	2	P14625	Endoplasmin OS=Homo sapiens GN=HSP90B1 PE=1 SV=1	2	2265.11	0	0.449	0.01	1.771	0.827487	7.5717e-17	0.474519	0		94.02	36488.2		143868	81243.3			75.74					36488.2														261595		79122.7
FALSE	High	AQEASVLLR		1	1	6	P11277	Spectrin beta chain, erythrocytic OS=Homo sapiens GN=SPTB PE=1 SV=5	0	986.563	0
FALSE	Medium	AQEEAERLEADR		1	1	5	P15311	Ezrin OS=Homo sapiens GN=EZR PE=1 SV=4	1	1416.67	0	0.682	1.246	1.093	0.980124	0.853738	0.910989	32.17	51	55.14	109072	220896	219062	180942	55.27	35.22	25.31	48.43	109072	100547	277756	144593	64995.9	69957.1			315243			316604		161858		220896	145053	225267		213029	256044
FALSE	High	AQEHYPVSAGYTK		1	1	22	P06858	Lipoprotein lipase OS=Homo sapiens GN=LPL PE=1 SV=1	0	1450.7	1	0.698	0.587	1.312	0.988694	0.986697	0.925525	25.75	15.96	25.17	1.45399e+06	1.13624e+06	2.76152e+06	2.07724e+06	84.81	55.23	17.77	21.4	1.56414e+06	1.02656e+06	862037	1.34216e+06	1.76614e+06	3.40394e+06	1.3516e+06	855232	1.08809e+06	1.0019e+06	1.18651e+06	1.02313e+06	690117	3.4465e+06	1.69247e+06	1.76758e+06	2.05965e+06	2.76348e+06	2.76152e+06	2.14914e+06	2.53044e+06
FALSE	High	AQEQQSLIHTNQAESHTAVGR		1	1	31	Q13201	Multimerin-1 OS=Homo sapiens GN=MMRN1 PE=1 SV=3	0	2305.13	0	0.136	0.289	0.542	0.55888	0.839049	0.916144	1.22	6.18	21.22	95951.9	253665	438250	703502	74	49.21	51.84	49.56	79886.9	138508	62494.4	332729		97502.8	80551.4	465643	125192	189261	253665	288276	340772	276736	92107.6	139165		175998	513594	373958	726850
FALSE	Medium	AQEREQIKTLNNK		1	3	1	P35908	Keratin, type II cytoskeletal 2 epidermal OS=Homo sapiens GN=KRT2 PE=1 SV=2	2	1571.85	0	4.235	0.778	0.96	0.0614928	0.993933	0.962461	0	11.74	0	288735	53018.1	65488.5	68185.8		17.39							288735					64563	57047.4	43163.5	49273.4					65488.5
FALSE	High	AQFEGIVTDLIR		1	1	1	P38646	Stress-70 protein, mitochondrial OS=Homo sapiens GN=HSPA9 PE=1 SV=2	0	1361.74	0	0.01	0.01	0.01	8.57453e-17	7.5717e-17	1.0024e-16							21327.9
FALSE	High	AQGLLSAGHPEGEQIIR		1	1	18	P11277	Spectrin beta chain, erythrocytic OS=Homo sapiens GN=SPTB PE=1 SV=5	0	1775.94	0	0.317	0.129	1.566	0.914545	0.368832	0.776041	8.04	1.71	103.03	186142	98923	1.31203e+06	439687	78.95	82.19	58.87	63.42	47254.7	195302	186142			84839	385412	100353	31480.4		50170.5	128614	280137		39503.1	98923		609723	1.31203e+06	1.80276e+06	1.66958e+06
FALSE	High	AQGPAASAEEPKPVEAPAANSDQTVTVKE		1	1	6	P80723	Brain acid soluble protein 1 OS=Homo sapiens GN=BASP1 PE=1 SV=2	1	2892.42	0	0.847	1.243	0.01	0.964417	0.85373	1.0024e-16	30.86	20.56		103959	152487		122696	72.41	32.66			88545.1	287332	61766.7	122056				142481	75947.2	163195	221880	123710	165995
FALSE	High	AQGWAPLKPLPPSAKDPAQAPQA		1	1	12	Q99829	Copine-1 OS=Homo sapiens GN=CPNE1 PE=1 SV=1	1	2339.25	0	0.519	0.541	0.528	0.980124	0.979018	0.914648	32.88	29.55	32.53	98701.1	226189	176549	269379	128.15	50.2	72.3	90.36			84271.9	115601			28547.1	57853		366749			202493	226189		249700		261001	370042	47444.7	119423
FALSE	High	AQHVFQHAVPQEGKPITNQK		1	1	2	Q13867	Bleomycin hydrolase OS=Homo sapiens GN=BLMH PE=1 SV=1	0	2257.18	0	0.768	0.803	0.835	0.999953	0.98857	0.993648	52.84	27.96	17.61	52774.9	63588.3	69816.9	85998.1	113.62	34.41	9.18	30.26		28924.7		96291	299828					56335.6		71774.7	95547.5	42130.9				75935.9	75216.4	64114.2	64805
FALSE	High	AQKELEEQTRK		1	1	4	P35241	Radixin OS=Homo sapiens GN=RDX PE=1 SV=1	2	1359.72	0	1.334	1.808	0.01	0.838233	0.763842	1.0024e-16	64.5	47.85		78120.3	105847		58547.5	52.03	39.04		8.81			111891		34306.1					143363			105847			62355.6
FALSE	High	AQIFANTVDNAR		1	1	1	P05783	Keratin, type I cytoskeletal 18 OS=Homo sapiens GN=KRT18 PE=1 SV=2	0	1319.67	0	100		100	8.57453e-17		1.0024e-16				109338		120952		37		71.22							62379.2	87253.8												210511		69494.3
FALSE	High	AQLGDLPWQVAIK		1	1	2	P05156	Complement factor I OS=Homo sapiens GN=CFI PE=1 SV=2	0	1438.81	0	1.189	1.29	0.01	0.960942	0.919533	1.0024e-16	40.99	51.57		37367.8	40522.8		31414.9	37.69	43.29								28438	49101.5		30771.2			25175.8			53364.6		65341.1
FALSE	High	AQIHDLVLVGGSTR		1	1	25	P0DMV9	Heat shock 70 kDa protein 1B OS=Homo sapiens GN=HSPA1B PE=1 SV=1	0	1465.81	0	1.23	0.848	0.8	0.782351	0.934261	0.992714	15.96	0	0	394243	271890	256352	320464	15.14					438963												271890				256352
FALSE	Medium	AQLIDER		1	1	11	P02549	Spectrin alpha chain, erythrocytic 1 OS=Homo sapiens GN=SPTA1 PE=1 SV=5	0	844.452	0	0.337	0.188	1.424	0.831277	0.411795	0.749841	7.64	2.07	77.05	65265.2	52543.2	366341	218935	76.96	42.39	68.91	50.03	33026.7	60677.3	60533.3		113340	48791.7	153568	43162.1			32629.2	67830.6	63963.1		18127.2	66100		185099	366341	807702	680589
FALSE	High	AQLLGGVDEAWALLQGLQSR		1	1	3	Q6Q788	Apolipoprotein A-V OS=Homo sapiens GN=APOA5 PE=1 SV=1	0	2125.14	0		100			7.5717e-17						148386															148386
FALSE	High	AQIPILR		1	1	102	P04114	Apolipoprotein B-100 OS=Homo sapiens GN=APOB PE=1 SV=2	0	810.52	0	1.408	1.654	1.543	0.901029	0.8408	0.858368	67.17	62.51	49.16	3.53826e+06	4.67314e+06	4.14261e+06	2.68435e+06	101.55	58.97	9	42.19	4.62579e+06	7.61248e+06	4.21463e+06	2.97043e+06	2.02046e+07	1.47613e+06	2.8367e+06	4.82415e+06	4.35262e+06	2.79007e+06	6.59126e+06	4.52685e+06	2.89499e+06	2.08965e+06	6.12868e+06	6.04002e+06	1.31981e+07	4.31394e+06	4.14261e+06	3.92349e+06	4.12151e+06
FALSE	Medium	AQLQHEAGPGAGPGADLGAEPAAALALLGER		1	1	1	Q8NI99	Angiopoietin-related protein 6 OS=Homo sapiens GN=ANGPTL6 PE=1 SV=1	0	2908.49	0	100		100	8.57453e-17		1.0024e-16				32380.1		51115.3		30.31		41.62			38698.1		32380.1														37742.9
FALSE	Medium	AQITGYR		1	1	20	P02751	Fibronectin OS=Homo sapiens GN=FN1 PE=1 SV=4	0	808.431	0
FALSE	Medium	AQLVDMK		1	1	8	P02671	Fibrinogen alpha chain OS=Homo sapiens GN=FGA PE=1 SV=2	0	804.428	0	0.678	0.744	0.01	0.982222	0.968401	1.0024e-16	19.14	25.53		118824	145435		186809	24.56	23.02		40.32		157580	118429		119538	112483	110468	109759				175835				145435
FALSE	Medium	AQLVPLPPSTYVEFTVSGTDCVAK	1xCarbamidomethyl [C21]	1	1	1	P02765	Alpha-2-HS-glycoprotein OS=Homo sapiens GN=AHSG PE=1 SV=1	0	2579.31	0
FALSE	High	AQIWDTAGQER		1	2	37	Q15907	Ras-related protein Rab-11B OS=Homo sapiens GN=RAB11B PE=1 SV=4	0	1274.61	0	0.292	0.328	0.495	0.940894	0.882233	0.863518	7.3	5.89	16.81	480630	486446	670956	1.32709e+06	77.83	37.91	47.08	42.51	160588	633145	680950	579044	149649	218653	540252	293879	197490	611930	485147	487748	487917	654183	297633	528480	223058	670956	523565	847307	1.0574e+06
FALSE	High	AQMDLSGR		1	1	35	P00488	Coagulation factor XIII A chain OS=Homo sapiens GN=F13A1 PE=1 SV=4	0	877.42	0	0.391	0.359	0.744	0.911681	0.830783	0.958139	11.22	4.97	16.05	1.55524e+06	1.51849e+06	3.14244e+06	3.97718e+06	56.43	35.8	38.93	11.62	529434	703369	3.21286e+06	1.58591e+06	743406	2.6859e+06	2.11179e+06	1.12405e+06	990425		1.07278e+06	1.51849e+06	1.65665e+06	2.60348e+06	2.112e+06	1.69894e+06	1.05855e+06	3.2299e+06	2.61677e+06	3.14244e+06	3.85581e+06
FALSE	Medium	AQMDLSGRGNPIK		1	1	7	P00488	Coagulation factor XIII A chain OS=Homo sapiens GN=F13A1 PE=1 SV=4	1	1386.72	0	0.392	0.989	0.803	0.968059	0.931886	0.992907	13.98	121.09	40.63	173685	480260	297396	370455	121.28	85.4	81.53	53.33	89539.3	113673	1.1191e+06	327710			65395.4	1.10292e+06	63605.9	572449	520269	443328	849097		36778.6	71373		935858	269036	167720	328747
FALSE	High	AQMDLSGRGNPIK	1xOxidation [M3]	1	1	2	P00488	Coagulation factor XIII A chain OS=Homo sapiens GN=F13A1 PE=1 SV=4	1	1402.71	0	0.636	1.063	1.081	0.985697	0.938429	0.939108	13.52	63.42	52.54	521274	862504	836190	749905	37.04	46.58	41.39	13.04	382227	360919	777778	604431	348827	522730	550811	1.08143e+06	362085	1.15275e+06	1.49786e+06	1.34779e+06	1.05661e+06	443990	493449	704057	569355	1.01884e+06	1.09792e+06	433692	836190
FALSE	High	AQMVQEDLEK		1	1	40	P26038	Moesin OS=Homo sapiens GN=MSN PE=1 SV=3	0	1190.57	0	0.482	0.655	0.685	0.998596	0.983566	0.946251	12.88	19.54	25.91	709973	836605	906353	1.46847e+06	40.53	41.97	35.67	36.88	665903	672647	1.26944e+06	773221	401894	309531	452960	676103	440282	1.13708e+06	1.35772e+06	837275	835937	1.08472e+06	823300	1.89081e+06	721771	906353	1.13862e+06	902020	1.62072e+06
FALSE	High	AQMVQEDLEK	1xOxidation [M3]	1	1	28	P26038	Moesin OS=Homo sapiens GN=MSN PE=1 SV=3	0	1206.57	0	0.063	0.08	0.174	0.167934	0.11101	0.016983	0.22	0.37	1.4	284116	349643	830345	3.9629e+06	47.58	37.13	21.94	40.45	196070	499045	466285	292370	106835	189824	316634	306088	183085	590901	567421	431440	360713	279188	316217	623675	338913	568389	688691	869720	1.02437e+06
FALSE	High	AQMVQEDLEKTR		1	1	17	P26038	Moesin OS=Homo sapiens GN=MSN PE=1 SV=3	1	1447.72	0	0.394	0.726	0.606	0.963488	0.975005	0.945946	9.8	35.84	22.18	265036	488630	447539	672854	55.06	48.53	48.16	47.7	230984	265036	699987	301648	193332	152145		328399	155651	403421	563617			490662	488630	903537		307292	456855	447539	754839
FALSE	High	AQMVQEDLEKTR	1xOxidation [M3]	1	1	24	P26038	Moesin OS=Homo sapiens GN=MSN PE=1 SV=3	1	1463.72	0	0.578	0.932	0.786	0.999953	0.930583	0.996625	20.14	56.66	31.18	128363	220301	170470	212134	43.24	41.94	34.26	49.99	123897	172935	248029	167949	107372	62695.3	50871.2	213003	64522.9	270188	337365	283947	227850	137315	183567	301793	107598	170470	188933	140616	252428
FALSE	High	AQMVQEDLEKTRAELK		1	1	5	P26038	Moesin OS=Homo sapiens GN=MSN PE=1 SV=3	2	1888.98	0	0.615	1.507	1.091	0.989893	0.820974	0.911402	22.72	105.11	54.58	121852	255985	265211	198804	53.25	97.04	46.64	37.91	153415	112604	174910	259794	52006.6	34440.1	99325.5	1.10311e+06	74922.7	1.10178e+06	660003	380231	410369	117951	119676	172338	50911.2	152682	286512	282959	265211
FALSE	High	AQMVQEDLEKTRAELK	1xOxidation [M3]	1	1	6	P26038	Moesin OS=Homo sapiens GN=MSN PE=1 SV=3	2	1904.97	0	0.396	1.143	0.454	0.927466	0.838901	0.813337	13.79	96.14	19.38	98014.5	435456	97413.2	214611	58.3	70.45	31.21	87.94	146992	63573		210243	32271.7	100534		411949	70042.5	535801	762604	460305	518829	56227.1		115932		77836.7			121913
FALSE	Medium	AQNLYQELLTQEGQASFQGLK		1	1	4	P04114	Apolipoprotein B-100 OS=Homo sapiens GN=APOB PE=1 SV=2	0	2366.2	0	0.957	0.411	0.104	0.881439	0.916195	0.00025064	67.26	11.55	0.63	229269	114385	23397.4	239535	39.59	50.05	61.34	50.74					305680				179523				108625	42011.7		120451					14703.6
FALSE	High	AQNLYQELLTQEGQASFQGLKDNVFDGLVR		1	1	10	P04114	Apolipoprotein B-100 OS=Homo sapiens GN=APOB PE=1 SV=2	1	3381.71	0	100	100		8.57453e-17	7.5717e-17					585177	131866				99.26											315054							55192.9
FALSE	High	AQPVQVAEGSEPDGFWEALGGK		1	1	211	P06396	Gelsolin OS=Homo sapiens GN=GSN PE=1 SV=1	0	2272.09	0	0.803	0.924	1.772	0.999953	0.986126	0.762752	64.45	73.79	82.49	3.18683e+06	3.88642e+06	6.65936e+06	3.75882e+06	72.29	62.8	85.09	62.09	1.57051e+06	1.4825e+06	6.49879e+06	6.05858e+06	398559	1.90929e+06	8.9917e+06	7.33565e+06	3.18779e+06	5.00009e+06	4.73817e+06	4.82839e+06	9.51913e+06	1.16779e+06	1.39278e+06	2.86594e+06	2.20204e+06	1.00579e+07	2.13207e+07	6.65936e+06	3.30399e+06
FALSE	High	AQQEFAAGVFSNPAVR		1	1	4	O14828	Secretory carrier-associated membrane protein 3 OS=Homo sapiens GN=SCAMP3 PE=1 SV=3	0	1691.85	0	0.01	0.627	0.758	8.57453e-17	0.946576	0.994876		22.24	31.75		60631.4	73275.5	96702.4		57.08	13.45	43.12										117103	37494.8		60631.4					73275.5	92233.4	70015.5	81667.1
FALSE	High	AQQELEEQTR		1	1	28	P26038	Moesin OS=Homo sapiens GN=MSN PE=1 SV=3	0	1231.59	0	0.564	0.66	1.069	0.985697	0.990776	0.963568	23.8	18.58	47.95	551790	809699	1.1657e+06	1.17479e+06	67.78	23.37	27.54	45.51	201140	364266	1.02599e+06	641040	188600	525855	579004	859396	824918	794761	838222	882543	378651	535854	982495	728480	755571	1.14089e+06	1.63308e+06	1.1657e+06	1.54022e+06
FALSE	High	AQQELEEQTRR		1	1	41	P26038	Moesin OS=Homo sapiens GN=MSN PE=1 SV=3	1	1387.69	0	0.457	0.838	0.809	0.990961	0.956247	0.982447	10.13	46.13	37.92	650371	1.3135e+06	1.20891e+06	1.29447e+06	39.73	47.35	37.35	39.41	734767	754135	1.13301e+06	1.17493e+06	438549	364935	473218	1.55435e+06	518933	2.00061e+06	1.98634e+06	1.35725e+06	1.45371e+06	935068	656809	1.27116e+06	388309	1.29296e+06	1.20891e+06	913624	1.49722e+06
FALSE	High	AQQIHSQTSQQYPLYDLDLGK		1	1	2	P15924	Desmoplakin OS=Homo sapiens GN=DSP PE=1 SV=3	0	2433.2	0	0.386	0.501	0.264	0.8405	0.946032	0.175538	4.6	18.29	1.07	59286.7	76971.3	40470.8	153539	23.1	58.06	12.23	15.96	41876.5	66781.2		52633.4	71230.3					148894	38929.1		53415.5	110915				37110.7		44135.1
FALSE	High	AQQVAVQEQEIAR		1	1	19	O75955	Flotillin-1 OS=Homo sapiens GN=FLOT1 PE=1 SV=3	0	1469.77	0	0.475	0.366	1.266	0.972932	0.882233	0.840465	20.79	12.93	89.12	120578	178171	354043	265463	161.38	43.28	15.05	74.3	85313.7	167962		133162	100532	109183				67366.1	212253			217093		149561		283863	330310	401376	379481
FALSE	High	AQQVAVQEQEIARR		1	1	33	O75955	Flotillin-1 OS=Homo sapiens GN=FLOT1 PE=1 SV=3	1	1625.87	0	0.518	0.59	0.853	0.999953	0.996373	0.992907	17.24	19.83	48.16	418363	475564	736671	721524	165.9	46.59	41.02	46.09	269823	787566	601173	625241	279763	398267	439474	462001	286282	1.13651e+06	686894	598731	534463	489525	355957	431051	316756	736671	650910	956475	1.0042e+06
FALSE	High	AQQVSQGLDVLTAK		1	1	61	P18206	Vinculin OS=Homo sapiens GN=VCL PE=1 SV=4	0	1457.8	0	0.13	0.413	0.746	0.4438	0.868817	0.959346	1.29	8.21	16.73	579912	2.03777e+06	3.5642e+06	4.44238e+06	104.36	40.71	44.08	19.68	621883	1.15947e+06	4.29972e+06	2.0119e+06	218568	438550	540774	2.43702e+06	610302	1.96686e+06	2.45224e+06	2.11125e+06	2.25806e+06	2.15799e+06	701108	1.92322e+06	965462	3.81355e+06	3.28653e+06	3.5642e+06	4.37655e+06
FALSE	High	AQSLTTGQEGFIPFNFVAK		1	1	1	P06239	Tyrosine-protein kinase Lck OS=Homo sapiens GN=LCK PE=1 SV=6	0	2055.05	0	0.769	0.74	1.415	0.964125	0.934882	0.813337	15.53	13.74	22.22	26047.9	26019.6	47918.7	33865.3		4.84	23.38	24.66							26047.9	26019.6		23971	26167.8							56618.6	40555.6
FALSE	High	AQSQTDRVDLGTLR		2	7	10	P13746; P30453	HLA class I histocompatibility antigen, A-11 alpha chain OS=Homo sapiens GN=HLA-A PE=1 SV=1 HLA class I histocompatibility antigen, A-34 alpha chain OS=Homo sapiens GN=HLA-A PE=1 SV=1	1	1559.81	0	100	100	100	8.57453e-17	7.5717e-17	1.0024e-16				283386	1.59432e+06	50038.3		138.17	71.54	151.4					2.62785e+06			30560.2		16491	1.59432e+06	2.0555e+06	1.89136e+06			607015			50038.3	18522.4
FALSE	High	AQTALPYAMNSEFSSVLAAQLK		1	1	3	P51809	Vesicle-associated membrane protein 7 OS=Homo sapiens GN=VAMP7 PE=1 SV=3	0	2340.19	0	2.194	0.01	0.01	0.570668	7.5717e-17	1.0024e-16	83.07			69967.6			31891.8	69.13					40999
FALSE	High	AQTKEQADFALEALAK		1	2	2	P35579	Myosin-9 OS=Homo sapiens GN=MYH9 PE=1 SV=4	1	1733.91	0	0.297	0.929	0.956	0.468212	0.964821	0.961961	2.47	21.59	62.68	23249.1	65950.2	71706.2	79799.6	108.02	19.18	65.89	13.03		23249.1					19540.2	86945.8		61222.9			65950.2					118795	43282.6
FALSE	Medium	AQVIYTR		1	1	4	P62851	40S ribosomal protein S25 OS=Homo sapiens GN=RPS25 PE=1 SV=1	0	850.478	0
FALSE	High	AQVNTSDLNEELGQVEYVFTDK		1	1	3	Q9Y2G3	Probable phospholipid-transporting ATPase IF OS=Homo sapiens GN=ATP11B PE=1 SV=2	0	2499.19	0	1.679	0.01	0.786	0.696668	7.5717e-17	0.991359	34.85		0	80061.7		37467.2	47671.2	32.36					101063																		37467.2
FALSE	High	AQVRDTLK		1	1	20	P12259	Coagulation factor V OS=Homo sapiens GN=F5 PE=1 SV=4	1	930.537	0	0.529	1.125	0.925	0.999953	0.893199	0.990831	15.75	64.89	40.98	635929	1.1568e+06	1.08979e+06	985867	57.58	53.48	42.93	16.39	152141	321914	725519	717538	194628	608919	1.2409e+06	2.79691e+06	1.10488e+06	2.01514e+06	1.21117e+06	1.6137e+06	1.83661e+06	456382	1.00923e+06	889153	554084	1.64839e+06	1.08979e+06	783908	1.20678e+06
FALSE	Medium	AQVVSNLK		1	1	22	Q9Y490	Talin-1 OS=Homo sapiens GN=TLN1 PE=1 SV=3	0	858.504	0	0.547	0.01	0.674	0.90092	7.5717e-17	0.93616	6.89		3.41	3.09767e+06		4.25533e+06	6.31394e+06	23.19		0.99	13.83			3.65499e+06																	4.2852e+06	4.22566e+06
FALSE	High	AQWANPFDPSKTEDSSSFLIDK		1	1	2	P05543	Thyroxine-binding globulin OS=Homo sapiens GN=SERPINA7 PE=1 SV=2	1	2483.17	0	100	100		8.57453e-17	7.5717e-17					53757.6	52714.7			52.9	45.39			93719.5		53757.6						98095.8		44611	36385				62290.6
FALSE	High	AQYDAVAAR		1	1	1	Q6KB66	Keratin, type II cytoskeletal 80 OS=Homo sapiens GN=KRT80 PE=1 SV=2	0	964.485	1	0.786	0.857	0.538	0.965027	0.946032	0.91448	57.65	46.62	18.38	170279	155294	119072	216725	44.61	112.96	24.55	142.99	49754.1	167542	170279	210881	221540	71355.4								910862		155294	120211	75490.1		119072	121390
FALSE	High	AQYDDIASR		1	1	13	Q9NSB4	Keratin, type II cuticular Hb2 OS=Homo sapiens GN=KRT82 PE=1 SV=3	0	1038.49	0	1.026	0.479	0.01	0.919896	0.942498	1.0024e-16	584.54	33.51		1.32008e+06	268147		1.28617e+06		190.31		137.08									55508.7	2.68733e+07	53514.9		268147	6.85086e+06		110875	2.11218e+06
FALSE	High	AQYDDIVTR		1	2	1	O43790	Keratin, type II cuticular Hb6 OS=Homo sapiens GN=KRT86 PE=1 SV=1	0	1080.53	0
FALSE	High	AQYEDIANR		2	2	16	O95678; P05787	Keratin, type II cytoskeletal 75 OS=Homo sapiens GN=KRT75 PE=1 SV=2 Keratin, type II cytoskeletal 8 OS=Homo sapiens GN=KRT8 PE=1 SV=7	0	1079.51	0	1.194	1.859	0.801	0.862565	0.699203	0.994876	91.49	60.2	43.38	592104	829945	447719	399372	81.25	125.76	64.74	168.48	181487	389362	535864	654247	689675	1.12911e+06	780056	861763	378183	6.70879e+06	799302	1.01832e+06	870729	5.60261e+06	653772	622219	783121	465694	1.07874e+06	306522	447719
FALSE	High	AQYEDIAQK		1	1	87	P04264	Keratin, type II cytoskeletal 1 OS=Homo sapiens GN=KRT1 PE=1 SV=6	0	1065.52	0	1.08	1.239	0.476	0.970579	0.945697	0.749841	116.47	119.58	23.95	1.1269e+07	1.46008e+07	3.99017e+06	1.00341e+07	185.29	83.32	108.33	98.61	1.76063e+07	1.26213e+07	2.44304e+07	1.80181e+07	1.71506e+08	1.00615e+07	5.75381e+06	1.13954e+07	4.72712e+06	1.13672e+07	2.404e+07	3.33566e+07	6.3784e+07	1.07266e+07	8.11031e+06	1.87079e+07	2.24656e+07	8.09477e+06	2.33193e+07	1.94093e+06	3.27168e+06
FALSE	High	AQYEDIAQKSK		1	1	6	P04264	Keratin, type II cytoskeletal 1 OS=Homo sapiens GN=KRT1 PE=1 SV=6	1	1280.65	0	100	100	100	8.57453e-17	7.5717e-17	1.0024e-16				111660	401199	55867.9		109.01	81.74			94432.8		115466	107979	613105			831065		214068	401199	393875	1.61785e+06					55867.9
FALSE	High	AQYEEIANR		1	1	20	P13647	Keratin, type II cytoskeletal 5 OS=Homo sapiens GN=KRT5 PE=1 SV=3	0	1093.53	0	0.931	1.563	0.61	0.906484	0.845221	0.954418	100.14	102.18	31.86	654327	1.27075e+06	347857	515953	205.85	72.79	101.53	95.11	939922		1.08013e+06	1.47162e+06	1.48158e+07	517151	367116	986920	298251	659411	3.41792e+06	1.96959e+06	3.91346e+06	967205	706590	1.63622e+06	2.00801e+06	833824	1.97537e+06	173673	313648
FALSE	High	AQYEEIAQR		4	6	63	P35908; P04259; P02538; P19013	Keratin, type II cytoskeletal 2 epidermal OS=Homo sapiens GN=KRT2 PE=1 SV=2 Keratin, type II cytoskeletal 6B OS=Homo sapiens GN=KRT6B PE=1 SV=5 Keratin, type II cytoskeletal 6A OS=Homo sapiens GN=KRT6A PE=1 SV=3 Keratin, type II cytoskeletal 4 OS=Homo sapiens GN=KRT4 PE=1 SV=4	0	1107.54	0	1.007	1.173	0.731	0.967134	0.938652	0.955914	74.08	97.37	50.84	3.11467e+06	5.22865e+06	3.38394e+06	2.72656e+06	276.12	71.74	58.63	75.53	2.9529e+06	3.15836e+06	3.14608e+06	4.16507e+06	1.98031e+08	2.11788e+06	1.52752e+06	2.65886e+06	938653	4.66751e+06	1.39959e+07	6.17868e+06	5.85725e+06	2.41803e+06	2.77731e+06	1.11017e+07	6.55582e+06	4.7564e+06	5.90728e+06	1.63792e+06	3.38394e+06
FALSE	High	AQYEEVAR		1	1	1	Q9NSB2	Keratin, type II cuticular Hb4 OS=Homo sapiens GN=KRT84 PE=2 SV=2	0	965.469	0
FALSE	High	AQYEEVARR		1	1	1	Q9NSB2	Keratin, type II cuticular Hb4 OS=Homo sapiens GN=KRT84 PE=2 SV=2	1	1121.57	0		100			7.5717e-17						123955				138.04												1.12676e+06			13636.3
FALSE	High	AQYNALTLTFQR		1	1	29	O75558	Syntaxin-11 OS=Homo sapiens GN=STX11 PE=1 SV=1	0	1425.75	0	0.5	0.686	0.748	0.999953	0.989897	0.996625	18.32	37.35	30.69	270283	352768	387477	492335	50.59	54.72	43.03	29.29	239932	304847	443609	322891	71261.8	126579	178607	586380	155859	519882	483126	441167	534326	163915	120742	282081	142107		498702	462719	324471
FALSE	High	AQYVLISPEASSR		1	1	5	P80108	Phosphatidylinositol-glycan-specific phospholipase D OS=Homo sapiens GN=GPLD1 PE=1 SV=3	0	1420.74	0	0.932	1.318	1.08	0.918072	0.856983	0.914648	60.28	53.88	51.64	127531	164313	158825	150167	71.37	32.08	40.67	43.77	120618	173303	411372	149705	55187	53308.2	134840		164237	164313	156969	229045	142967	118425	226692	277488	302181		158825	211455	87728
FALSE	Medium	ARAEAEQMAK		1	1	3	O75955	Flotillin-1 OS=Homo sapiens GN=FLOT1 PE=1 SV=3	1	1104.55	0	1.599	1.854	3.241	0.748986	0.655817	0.0223155	38.2	0	0	107143	124258	217226	67018.1	46.08				26595.7		134748	108771		74083.6				124258								217226
FALSE	High	ARANLQSVPHASASRPR		1	1	81	O14791	Apolipoprotein L1 OS=Homo sapiens GN=APOL1 PE=1 SV=5	1	1817.98	0	0.673	1.221	1.141	0.985501	0.916738	0.96033	45.35	133.79	98.85	1.10909e+06	2.19033e+06	1.00919e+06	1.68377e+06	77.8	89.12	88.04	56.33	964048	698563	1.87965e+06	2.66191e+06	349838	429773	3.18663e+06	5.49713e+06	1.67335e+06	4.82023e+06	3.15926e+06	5.20031e+06	2.86703e+06	82020	614799	409514	71367.2	3.58879e+06	3.08537e+06	766622	1.00919e+06
FALSE	High	ARDDLITDLLNEAK		1	1	4	P36543	V-type proton ATPase subunit E 1 OS=Homo sapiens GN=ATP6V1E1 PE=1 SV=1	1	1586.84	0	1.101	0.559	0.541	0.962663	0.842446	0.867668	52.21	12.14	7.38	53210.9	27001.4	26169	48341	46.08	38.32	25.33	9.84		53210.9	34387.7							35650.7						20450.5		21834.8		31363.7
FALSE	High	ARDIVPGDIVEVAVGDKVPADIR		1	2	16	Q93084	Sarcoplasmic/endoplasmic reticulum calcium ATPase 3 OS=Homo sapiens GN=ATP2A3 PE=1 SV=2	2	2404.32	0	0.501	0.573	1.323	0.885646	0.938429	0.800097	16.55	14.23	37.83	44278.9	50676.8	101330	88403.7	98.95	60.31	39.25	30.62	35033.8	74121.1	44278.9	55892.7	16808.9		25784.9		47336.3	54252.9			118685				32450	87004.9	175718	101330
FALSE	High	AREQEELLAPADGTVELVR		1	1	22	P19971	Thymidine phosphorylase OS=Homo sapiens GN=TYMP PE=1 SV=2	1	2096.1	0	1.188	0.782	1.168	0.777343	0.954901	0.888301	63.01	19.58	31.86	263937	178591	275397	221057	100.75	45.22	23.4	18.5	730921	203482	129512	1.57491e+06	144003	332637	485498	179272	129794	177912		407642	220004	135379	210082	139890		321706	258237	293698	179497
FALSE	High	ARFEELNADLFR		2	2	57	P54652; P11142	Heat shock-related 70 kDa protein 2 OS=Homo sapiens GN=HSPA2 PE=1 SV=1 Heat shock cognate 71 kDa protein OS=Homo sapiens GN=HSPA8 PE=1 SV=1	1	1480.75	0	0.34	0.274	0.605	0.946646	0.818489	0.905754	10.17	3.5	9.51	698309	587284	1.33378e+06	2.02074e+06	115.56	52.72	36.64	12.96	678078	4.46883e+06	933150	1.36116e+06	331832	175431	292836	651480	351974	944610	605007	570080	469573	1.3955e+06	284050	627522	366025	1.33378e+06	1.40355e+06	1.62695e+06	1.10562e+06
FALSE	High	ARFEELNADLFRGTLDPVEK		1	1	20	P11142	Heat shock cognate 71 kDa protein OS=Homo sapiens GN=HSPA8 PE=1 SV=1	2	2320.19	0	2.248	2.258	2.862	0.301044	0.392284	0.0552332	113.25	102.52	157.43	163764	230461	151503	52939.5	65	60.61	34.84	114.1	136131	396278	166516	321593			35746.7	291635	43447.7	182120			328912					194825		117813
FALSE	High	ARGEELDEDLFLQLTGGHEAF		1	1	10	Q86UX7	Fermitin family homolog 3 OS=Homo sapiens GN=FERMT3 PE=1 SV=1	1	2347.12	0	2.527	2.744	0.01	0.312299	0.328705	1.0024e-16	69.19	21.88		92660.2	100635		36673.7	140.55	50.54			49416.7	92660.2							100635				207398			85784.8
FALSE	High	ARGQGSSPVAMQK		1	1	21	P18206	Vinculin OS=Homo sapiens GN=VCL PE=1 SV=4	1	1316.67	0	0.262	0.547	0.899	0.870819	0.996373	0.967822	6.46	8.47	12.43	109708	250547	384035	419199	92.55	40.49	21.85	14.72	62076.8	109708	493839	223204	23959.1	88619.2	156975	371241	85393.2	261221	217299	250547	258756	143669				539889	333998	393128	375153
FALSE	High	ARMEEMGSR		1	1	188	P02649	Apolipoprotein E OS=Homo sapiens GN=APOE PE=1 SV=1	1	1066.48	0	0.912	1.513	1.255	0.997048	0.887731	0.937128	40.44	46.08	24.16	5.01428e+07	6.90727e+07	5.7308e+07	5.45418e+07	51.6	40.23	18.73	18.68	2.45911e+07	1.11165e+07	4.88151e+07	5.15066e+07	1.06319e+06	4.28227e+07	6.24088e+07	7.24363e+07	9.61909e+07	1.00763e+08	1.05912e+08	6.15612e+07	1.26817e+08	4.11844e+07	6.58654e+07	3.80133e+07	4.69643e+07	7.91637e+07	5.31039e+07	5.79678e+07	5.13185e+07
FALSE	High	ARMEEMGSR	1xOxidation [M]	1	1	42	P02649	Apolipoprotein E OS=Homo sapiens GN=APOE PE=1 SV=1	1	1082.47	0	0.703	1.42	1.279	0.999953	0.899782	0.933653	50.78	66.81	42.02	2.22911e+06	4.41332e+06	3.0214e+06	3.12187e+06	72.07	70.08	26.15	31.01	488048	432143	2.33355e+06	748917	81302	2.12934e+06	3.13101e+06	4.49954e+06	2.30844e+06	2.23737e+06	6.77852e+06	4.94926e+06	5.40238e+06	2.37674e+06	4.32875e+06	3.05847e+06	1.39774e+07	4.89525e+06	2.75899e+06	2.86085e+06	3.0214e+06
FALSE	High	ARPEDVVNLDLK		1	1	61	Q9HBI1	Beta-parvin OS=Homo sapiens GN=PARVB PE=1 SV=1	0	1368.75	0	0.111	0.224	0.46	0.294226	0.591087	0.724325	1.23	2.25	7.5	508694	1.10316e+06	1.9834e+06	4.9159e+06	138.14	38.56	55.15	13.11	454232	795927	5.03056e+06	929745	69753.8	243951	569686	1.59592e+06	427428	1.10868e+06	1.17224e+06	1.39884e+06	1.09674e+06	1.09766e+06	490012	1.14472e+06	571386	1.9834e+06	1.85859e+06	2.58325e+06	3.29658e+06
FALSE	High	ARPGEITGYMATVPGLLK		1	1	1	Q96S97	Myeloid-associated differentiation marker OS=Homo sapiens GN=MYADM PE=1 SV=2	0	1874.02	0
FALSE	Medium	ARSEQFINLR		1	1	15	P07384	Calpain-1 catalytic subunit OS=Homo sapiens GN=CAPN1 PE=1 SV=1	1	1233.67	0	0.267	0.464	0.753	0.701477	0.941001	0.99886	4.2	6.17	18.72	61036.1	103951	153144	228994	67.52	34.84	48.5	17.65	40392	60757.4	172212	61036.1	20100.7		62984.6	85714.7	30752.1	134147	103951	125904	106249	93567				153144	236423	141534	195308
FALSE	High	ARVQVVAGK		1	1	20	P01042	Kininogen-1 OS=Homo sapiens GN=KNG1 PE=1 SV=2	1	927.573	0	1.239	1.315	1.048	0.814424	0.854405	0.920242	88.52	80.77	61.5	223708	216771	110378	168847	62.85	57.22	48.23	34.62	61885.5	70157.9	258927	399040	35294.6	193279	268890	356764	253899	339758	232267	414171	202309	63219.3	201630	63931.3	74186.9	254476	110378	103540	235234
FALSE	High	ARVQVVAGKK		1	1	9	P01042	Kininogen-1 OS=Homo sapiens GN=KNG1 PE=1 SV=2	2	1055.67	0	0.29	0.954	0.327	0.604032	0.932736	0.403338	8.28	6.85	5.67	52475.4	172899	59269.2	181157	93.65	8.28	47.55				223529	28015.6	20899.6	90739.6	30346.9			172899		181672	154194					84090.8
FALSE	High	ASAATTAILIAR		1	1	8	P07093	Glia-derived nexin OS=Homo sapiens GN=SERPINE2 PE=1 SV=1	0	1158.68	0	0.959	0.68	1.422	0.926151	0.993933	0.736971	50.06	27.68	39.04	178691	107230	230409	192885	41.84	54.78	27.51	28.33	110732		256466	190334		139002	178691	237403		209285	203809		53756.9	53830.6	98273.2	93164.8	117003	168488	312755	230409	316651
FALSE	High	ASAGLLGAHAAAITAYALTLTK		2	2	122	P0C0L4; P0C0L5	Complement C4-A OS=Homo sapiens GN=C4A PE=1 SV=2 Complement C4-B OS=Homo sapiens GN=C4B PE=1 SV=2	0	2085.17	0	15.538	3.424	1.023	0.0122412	0.307369	0.93616	143.75	136.41	145.12	4.7134e+06	279262	540680	81560.4	94.8	191.3	159.26	149.42	1.01127e+07	1.53869e+07	561365	4.20229e+06	5.45568e+06	336918	5.28667e+06	269730	1.4983e+07	283300	70938.2	79684.8	2.15638e+06	266122	275281	6.36309e+06	331587	636368	57988.1	4.02706e+06	22439.4
FALSE	High	ASAGLLGAHAAAITAYALTLTKAPADLR		1	1	17	P0C0L5	Complement C4-B OS=Homo sapiens GN=C4B PE=1 SV=2	1	2708.51	0	100	100		8.57453e-17	7.5717e-17					196383	314430			82.75	55.17			130040	196383							388954				314430			103064
FALSE	High	ASAPISQWSSSR		1	1	35	Q8N699	Myc target protein 1 OS=Homo sapiens GN=MYCT1 PE=1 SV=1	0	1276.63	0
FALSE	Medium	ASAPISQWSSSRR		1	1	5	Q8N699	Myc target protein 1 OS=Homo sapiens GN=MYCT1 PE=1 SV=1	1	1432.73	0	0.285	0.427	0.403	0.893235	0.938652	0.743438	5.51	10.84	2.36	236580	381402	335145	831120	72.25	66.05		13.76	127449	588241			294972	72678.6	236580	401007	381402	786418	211303			132426							335145
FALSE	Medium	ASDNLVK		1	1	1	Q9Y490	Talin-1 OS=Homo sapiens GN=TLN1 PE=1 SV=3	0	746.404	0	100	100		8.57453e-17	7.5717e-17					101159	436887			172.54	58.34				101159	1.10825e+06	107161		28305.1		791106			436887						230371
FALSE	High	ASDTAMYYCAR	1xCarbamidomethyl [C9]	2	2	1	A0A0J9YXX1; A0A0C4DH38	Immunoglobulin heavy variable 5-10-1 OS=Homo sapiens GN=IGHV5-10-1 PE=3 SV=1 Immunoglobulin heavy variable 5-51 OS=Homo sapiens GN=IGHV5-51 PE=3 SV=1	0	1308.53	0
FALSE	High	ASEFLGYWEPR		1	1	53	P12259	Coagulation factor V OS=Homo sapiens GN=F5 PE=1 SV=4	0	1354.64	0	0.127	0.217	0.426	0.598884	0.787605	0.652074	1.12	3.29	6.68	195669	344209	789419	1.85507e+06	56.54	58.16	36.84	32.4	74156	448396	315330	383468	83653.9	135025	361986	858736	287496	536425	412110	536367	770823	262281	169246	210553	188502	754943	1.03251e+06	789419	983121
FALSE	High	ASENAIVWK		1	1	4	Q96CW1	AP-2 complex subunit mu OS=Homo sapiens GN=AP2M1 PE=1 SV=2	0	1017.54	0	0.518	0.884	0.796	0.988694	0.938429	0.992957	12.45	52.44	29.05	115449	198434	177490	222958	36.3	57.93	34.3	9.04	86605.5	115449	168327	197853	122570	69926.9	75996.8	79128.4	236443		101878	341512	116103		167397	432162	235225	232371	109707	269257	147020
FALSE	Medium	ASENLRQEGVR		1	1	4	P12111	Collagen alpha-3(VI) chain OS=Homo sapiens GN=COL6A3 PE=1 SV=5	1	1258.65	0	0.669	0.886	1.223	0.973684	0.935363	0.862794	34.94	43	68.3	203498	237227	344295	267854	76.44	48.06	53.93	26.31	55483.3		203498	236431	19318.6	136829	551368	409209	237227	237566	222056	442050	378832		206608	106440	97874.6	435184	668175	176434	344295
FALSE	High	ASEQIYYENR		1	1	34	Q9H6X2	Anthrax toxin receptor 1 OS=Homo sapiens GN=ANTXR1 PE=1 SV=2	0	1272.59	0	0.337	0.706	1.006	0.949586	0.995053	0.957335	13.16	39.26	79.96	239405	578408	665753	875212	96.66	42.38	39.07	70.83	51557.9	120050	507792	243596	40041.8	112742	363413	668241	284720	594656	422096	675946	677648	75433.2	562603	642403	313314	782780	1.05021e+06	417545	566222
FALSE	Medium	ASFGRPPHLIGPTGHR		1	1	1	Q9ULL8	Protein Shroom4 OS=Homo sapiens GN=SHROOM4 PE=1 SV=3	0	1699.91	0	0.744	1.323	1.039	0.964529	0.82251	0.930389	28.14	47.64	19.11	230293	394146	344621	341908	32.93	37.78	26.88	15.48	167913	279830	361159	365028	161354	254334	202901	491067		546962	610281	577381	316355	225316	282607	269708		368647	388096	197273	322161
FALSE	High	ASFNHFDKDHGGALGPEEFK		1	1	4	O43707	Alpha-actinin-4 OS=Homo sapiens GN=ACTN4 PE=1 SV=2	1	2203.02	0	0.291	0.264	0.683	0.747338	0.696368	0.980784	5.91	2.71	23.44	62429.8	54684.7	135649	207462	59.12		37.95	24.85			134115	37794.2			43260							54684.7				68450.7	119602	185240	153848
FALSE	Medium	ASFNHFDR		1	3	2	P12814	Alpha-actinin-1 OS=Homo sapiens GN=ACTN1 PE=1 SV=2	0	993.454	0	0.766	0.01	0.838	0.980124	7.5717e-17	0.985324	14.91		21.01	92803.7		100819	130460	25.67		23.47	19.04			111498															81170.2	91205	111447	137087
FALSE	High	ASFNHFDRDHSGTLGPEEFK		1	1	28	P12814	Alpha-actinin-1 OS=Homo sapiens GN=ACTN1 PE=1 SV=2	1	2291.05	0	0.348	0.147	0.521	0.958899	0.438469	0.900991	11.17	1.57	24.23	426936	140460	678498	990964	71.16	62.12	62.52	42.82		478059	945292	381280			132595	409684	128594	151214	122526	235255	130470	327141	107869	379975	45518.5	423273	678498	1.11941e+06	981849
FALSE	High	ASFPQGPIGGANR		1	1	3	O75608	Acyl-protein thioesterase 1 OS=Homo sapiens GN=LYPLA1 PE=1 SV=1	0	1271.65	0	0.616	0.919	1.011	0.982799	0.93738	0.937683	29.67	84.2	69.16	80907	161437	105193	104023	86.58	40.09	23.51	76.39			98362.4			38636.1	66549.2			161437	194513	211669	177188		78026	95187.4	78474.6	148465	154261	103618	105193
FALSE	High	ASFVQTR		1	1	1	Q9NTJ5	Phosphatidylinositide phosphatase SAC1 OS=Homo sapiens GN=SACM1L PE=1 SV=2	0	808.431	1	0.675	1.349	1.478	0.983449	0.884219	0.881657	36.94	76.78	66.45	855318	1.74892e+06	1.759e+06	1.65524e+06	56.95	65.4	31.34	64.65	470309	784595	1.12245e+06	1.24517e+06	498823	787569	1.88628e+06	1.58856e+06	6.17248e+06	1.49421e+06	1.53052e+06	1.83191e+06	1.66969e+06	791457	2.95949e+06	2.24546e+06	3.92092e+06	1.759e+06	2.74431e+06	2.77189e+06	1.64517e+06
FALSE	High	ASGGTFSSYAISWVR		2	2	6	P01742; A0A0B4J2H0	Immunoglobulin heavy variable 1-69 OS=Homo sapiens GN=IGHV1-69 PE=1 SV=2 Immunoglobulin heavy variable 1-69D OS=Homo sapiens GN=IGHV1-69D PE=3 SV=1	0	1588.78	0	0.78	1.057	0.98	0.978467	0.963948	0.962981	17.35	17.7	38.12	38529.8	52176.6	48390.6	49369.1	97.24	16.77	36.56		43817.7	31918.8	33880				193279		46317.5				58776.8					37144		63042.7
FALSE	High	ASGPGLNTTGVPASLPVEFTIDAK		1	1	61	P21333	Filamin-A OS=Homo sapiens GN=FLNA PE=1 SV=4	0	2342.22	0	0.695	0.231	0.36	0.975744	0.768985	0.644536	61.21	7.58	18.37	614827	354928	325341	369498	104.06	71.47	150.74	130.73	250011	779668	2.22832e+06	614827			181557	591572	281331	314027	401156	27998	560703			799700	39163	940947	325341	3.63703e+06	28196.3
FALSE	High	ASGPPVSELITK		1	3	26	P16402	Histone H1.3 OS=Homo sapiens GN=HIST1H1D PE=1 SV=2	0	1198.67	0	2.06	0.921	3.542	0.528498	0.938429	0.0411506	59.45	79.08	92.65	559753	246115	827566	233637	107.07	105.93	66.17	30.04		1.74772e+06	372940		29756.6	581451	2.82519e+06						74241.3	1.01926e+06		189668	319362		827566	269254
FALSE	High	ASGQNLNLR		1	1	2	P22735	Protein-glutamine gamma-glutamyltransferase K OS=Homo sapiens GN=TGM1 PE=1 SV=4	0	972.522	0	100			8.57453e-17						55829.6				75.11				46892.2			55829.6	168885
FALSE	High	ASGSLPYTQTLQDHLNSLK		1	1	42	P04114	Apolipoprotein B-100 OS=Homo sapiens GN=APOB PE=1 SV=2	0	2073.06	0	1.828	2.488	1.769	0.655959	0.586335	0.634883	101.3	17.69	0	975377	1.3275e+06	943858	533521	124.69	55.51				1.83077e+06			6.89442e+06				1.3275e+06						1.1691e+06		3.00682e+06			943858
FALSE	High	ASGVPDRFSGSGSGTDFTLK		1	2	77	A0A087WW87	Immunoglobulin kappa variable 2-40 OS=Homo sapiens GN=IGKV2-40 PE=3 SV=2	1	1985.96	2	1.066	1.039	1.123	0.951553	0.946032	0.961961	47.93	41.85	30.61	2.46888e+06	2.01329e+06	2.29369e+06	2.35913e+06	46.14	239.09	28.44	22.29	2.49507e+06	2.6105e+06	4.8134e+06	3.37677e+06	1.14232e+06	1.08374e+06	2.44295e+06	2.23262e+08	1.45662e+06	2.08098e+06	1.33503e+06	5.36209e+07	3.05738e+06	1.82565e+06	1.84223e+06	2.57919e+06	1.9478e+06	3.16797e+06	1.81373e+06	2.89511e+06	1.61452e+06
FALSE	High	ASGYTFTGYYMHWVR		1	1	1	P23083	Immunoglobulin heavy variable 1-2 OS=Homo sapiens GN=IGHV1-2 PE=1 SV=2	0	1838.83	0
FALSE	High	ASGYTFTSYAMHWVR		1	1	1	A0A0C4DH29	Immunoglobulin heavy variable 1-3 OS=Homo sapiens GN=IGHV1-3 PE=3 SV=1	0	1776.82	0
FALSE	High	ASGYTFTSYAMNWVR		1	1	4	A0A0J9YVY3	Immunoglobulin heavy variable 7-4-1 OS=Homo sapiens GN=IGHV7-4-1 PE=3 SV=1	0	1753.8	0	100	100		8.57453e-17	7.5717e-17					53617.1	28546.6			14.17					53617.1			48373			28546.6
FALSE	High	ASGYTFTSYDINWVR		1	1	3	P0DP01	Immunoglobulin heavy variable 1-8 OS=Homo sapiens GN=IGHV1-8 PE=3 SV=1	0	1779.83	0
FALSE	High	ASGYTFTSYGISWVR		1	1	2	A0A0C4DH31	Immunoglobulin heavy variable 1-18 OS=Homo sapiens GN=IGHV1-18 PE=3 SV=1	0	1694.82	0	100	100		8.57453e-17	7.5717e-17					73658.9	48563.1			152.39				1.36076e+06	73658.9	45006.4						48563.1
FALSE	High	ASHEEVEGLVEK		1	1	13	Q08380	Galectin-3-binding protein OS=Homo sapiens GN=LGALS3BP PE=1 SV=1	0	1326.65	0	1.481	1.414	0.73	0.592078	0.7985	0.992441	76.56	53.66	25.91	183445	158062	104894	106227	89.88	41.48	24.24	33.58	279968	800313	260618	155488	67408.5	62949.5	334718	71604.4	112221	158062	213104	149907		141578	279525	298156	189795	102248	119666	104894	111714
FALSE	High	ASHFQSHSSER		1	1	2	Q5D862	Filaggrin-2 OS=Homo sapiens GN=FLG2 PE=1 SV=1	0	1272.57	0	1.712	2.135	2.205	0.813961	0.669682	0.31006	80.26	108.9	80.26	34395.3	42905.7	44312.7	20094.8		145.75		71.38					34395.3							48119	38257.2			15617.7	395545		44312.7
FALSE	High	ASHLGLAR		1	1	45	P01024	Complement C3 OS=Homo sapiens GN=C3 PE=1 SV=2	0	824.474	0	4.143	6.247	1.216	0.139597	0.0423034	0.945946	30.16	42.96	14.81	7.54955e+06	1.16658e+07	2.18665e+06	1.77137e+06	72.59	34.14	17.16	10.62	7.21975e+06	5.67721e+06	1.52954e+07	7.56964e+06	4.34132e+06	8.56704e+06	2.64582e+07	1.8462e+07	1.04863e+07	1.2978e+07	1.02588e+07	1.51638e+07	7.83065e+06	7.49308e+06	1.9009e+07	1.56659e+07	8.58941e+06	2.325e+06	2.18665e+06	2.36992e+06	2.17305e+06
FALSE	High	ASHTAPQVLFSHR		1	1	5	O15144	Actin-related protein 2/3 complex subunit 2 OS=Homo sapiens GN=ARPC2 PE=1 SV=1	0	1450.75	0	0.492	0.313	0.589	0.964417	0.817182	0.939108	20.94	4.67	19.04	82887.3	57380	99206.5	183513	65.64	49.62	47.66	14.98		23920.2	158979	63413.6						58290.9		79003.4	16570.8			56483.4		60178.5	76764.4	128210	176174
FALSE	Medium	ASHTAPQVLFSHREPPLELK		1	1	2	O15144	Actin-related protein 2/3 complex subunit 2 OS=Homo sapiens GN=ARPC2 PE=1 SV=1	1	2257.21	0	0.01	0.636	0.922	8.57453e-17	0.946032	0.961971		23.47	61.14		64557.3	116277	96177.8		30.91	45.6	60.43								61273.4	34451.5		68017.2		78177.7					60267.5	45512.2	130157	116277
FALSE	High	ASKPGWWLLNTEVGENQR		1	1	31	P12259	Coagulation factor V OS=Homo sapiens GN=F5 PE=1 SV=4	0	2085.05	0	0.148	0.053	0.523	0.60724	0.0288722	0.905754	2.59	0.15	21.91	134104	47926.2	644476	906074	101.18		46.47	49.13			26979.7				386911						47926.2					644476	716712	813496	344529
FALSE	High	ASLAFLQK		1	1	32	Q13093	Platelet-activating factor acetylhydrolase OS=Homo sapiens GN=PLA2G7 PE=1 SV=1	0	877.514	0	3.263	5.888	6.26	0.107711	0.0515416	0.00017448	90.15	81.93	79.31	214171	389835	388547	53463.4	81.42	47.79	38.49	79.06	280528	111444	779356	107881	174450	116237	287531	407109	660949	221753	373295	354139	491808	193994	173133	742310	638544	652164	341138	275288
FALSE	High	ASLEAAIADAEQRGELAIKDANAK		1	1	1	P05787	Keratin, type II cytoskeletal 8 OS=Homo sapiens GN=KRT8 PE=1 SV=7	2	2455.28	0	2.601	0.01	0.01	0.249507	7.5717e-17	1.0024e-16	0			142650			54834.9											142650
FALSE	High	ASLENSLEETK		2	2	1	P02533; P08779	Keratin, type I cytoskeletal 14 OS=Homo sapiens GN=KRT14 PE=1 SV=4 Keratin, type I cytoskeletal 16 OS=Homo sapiens GN=KRT16 PE=1 SV=4	0	1220.6	0	1.368	1.289	1.157	0.896894	0.910897	0.91743	67.44	63.44	65.25	49939.2	50093.6	48688.5	41193.1	122.77	65.21	29.15	86.17				56353.7	351482	49939.2			48308.9	100338		49692.9	50497.4	40472.7	48634.7	75677.8	185508		60012.9
FALSE	High	ASLENSLEETKGR		2	2	3	P02533; P08779	Keratin, type I cytoskeletal 14 OS=Homo sapiens GN=KRT14 PE=1 SV=4 Keratin, type I cytoskeletal 16 OS=Homo sapiens GN=KRT16 PE=1 SV=4	1	1433.72	0	1.14	1.609	0.595	0.946289	0.762084	0.914648	69.22	88.17	18.73	59293.5	87499.2	32328.7	54377.1	171.49	86.41	9.75	62.14	47102.2	59697.8	61821.6	58891.8	761216	52392.5	43818.4		28781.4	323194	146728	88532.4	60662.5		86478					30171.2	34640.6
FALSE	High	ASLENSLREVEAR		1	1	4	P05783	Keratin, type I cytoskeletal 18 OS=Homo sapiens GN=KRT18 PE=1 SV=2	1	1473.77	0	0.433	0.464	1.015	0.906911	0.935581	0.935852	11.89	12.18	66.29	56255.1	71150.5	134256	149091	135.23	14.7	83.78	44.86	31204.5			56255.1		52496.5	426573	71150.5			83144.9		78972.9			64139.6	57673.1	75253.1	437195	119478	150862
FALSE	High	ASLGLADHRELGK		1	1	8	Q9Y2A7	Nck-associated protein 1 OS=Homo sapiens GN=NCKAP1 PE=1 SV=1	1	1366.74	0	0.01	0.01	0.618	8.57453e-17	7.5717e-17	0.956345			15.04			128343	207750				32.83																					128343
FALSE	High	ASIHEAWTDGK		2	2	21	P12814; O43707	Alpha-actinin-1 OS=Homo sapiens GN=ACTN1 PE=1 SV=2 Alpha-actinin-4 OS=Homo sapiens GN=ACTN4 PE=1 SV=2	0	1214.58	0	0.126	0.16	0.541	0.477079	0.52627	0.919387	1.96	1.43	29.59	72762.5	96886.9	313556	631920	105.85	81.67	71.55	27.13	12722.2	72762.5	461022	193806			51361.3	135107	51696.4	77319.5	93383.4	124881	100522	376388	58526.3	327787	63906	258044	313556	705737	760120
FALSE	High	ASIHEAWTDGKEAMLK		1	1	5	O43707	Alpha-actinin-4 OS=Homo sapiens GN=ACTN4 PE=1 SV=2	1	1786.88	0	0.602	0.346	0.809	0.983449	0.876806	0.990067	33.78	7.16	25.07	209135	112244	291895	325739	77.87	45.03	33.37	26.72	17553.6		480906	205180	239098	78817.2		80235.9	120706	65548	42073	144924	51260.8	182224	104375	171901	138467	245332	323036	311201	291895
FALSE	High	ASIHEAWTDGKEAMLR		1	1	54	P12814	Alpha-actinin-1 OS=Homo sapiens GN=ACTN1 PE=1 SV=2	1	1814.89	0	0.092	0.332	0.917	0.386335	0.892255	0.998959	0.75	6.56	37.18	141032	601047	1.57979e+06	1.52674e+06	131.66	56.41	55.55	24.24	88923	225621	2.13339e+06	1.00975e+06	63074.7	57935.2	141032	1.06343e+06	296722	634290	593200	486092	758375	608998	139719	703813	59521.7	1.99389e+06	1.31146e+06	1.57979e+06	1.70354e+06
FALSE	High	ASIHEAWTDGKEAMLR	1xOxidation [M14]	1	1	31	P12814	Alpha-actinin-1 OS=Homo sapiens GN=ACTN1 PE=1 SV=2	1	1830.88	0	0.259	0.348	0.94	0.854093	0.892301	0.966908	8.84	8.06	29.53	197401	247057	628109	656015	101.68	58.69	10.45	30.09	21894.9	97838.1	894121	398283			58183.3	566372	103273	291512	227357	377276	419093	247057	55440	177393		580935	735706	610000	646757
FALSE	High	ASLISAVSDKLR		1	1	8	Q99816	Tumor susceptibility gene 101 protein OS=Homo sapiens GN=TSG101 PE=1 SV=2	1	1259.73	0	0.337	0.566	0.532	0.697067	0.93738	0.902852	7.62	21.25	19.55	47779.8	76331.9	61546.6	105284	109.76	51.44	45.81	43.96	35591.9	67836.2	46615.3	100217	21032.4	28084.2	48973.4	88027.7	32959.2	118335	143638	76331.9	80320.1	59614.4	20765	58145.3		89677.9	61546.6	56016.4	108489
FALSE	High	ASIPFSVVGSNQLIEAK		1	1	19	Q15019	Septin-2 OS=Homo sapiens GN=SEPT2 PE=1 SV=1	0	1759.96	0	0.559	0.467	0.86	0.987314	0.922377	0.980438	32.17	10.08	19.99	105383	86332.8	153679	172932	70.24	41.42	30.33	18.65			186994	69902.1			21772.2	142772	52303.4	98131.4	92442.3	57444.6	122047	39860.3		80627.1		118365	137624	232421	171607
FALSE	High	ASITALEAK		1	1	22	P35579	Myosin-9 OS=Homo sapiens GN=MYH9 PE=1 SV=4	0	903.515	1	0.174	0.251	0.467	0.671309	0.7817	0.846913	2.45	2.54	12.23	131934	190040	384401	750736	81.03	25.36	36.36	38.16	62551.5	93472.2	186223					161013		224300				241503		140554		384401	460175	327484	442521
FALSE	Medium	ASPAFLASQNTK		1	1	2	P20742	Pregnancy zone protein OS=Homo sapiens GN=PZP PE=1 SV=4	0	1234.64	0		100			7.5717e-17						61348.5				94.78											52842.6		61348.5						263796
FALSE	High	ASQGIRNDLGWYQQKPGK		1	2	2	P01599	Immunoglobulin kappa variable 1-17 OS=Homo sapiens GN=IGKV1-17 PE=1 SV=2	1	2046.05	0	0.37	0.551	0.42	0.949848	0.971914	0.777448	6.79	17.17	14.25	131451	178207	159436	301279	30.59	42.2	41.22	42.69	79878.3	122889		131451		68554.9	155721	385506	125582	200618	170738	145438		178207	109642	188906	219425	163107	182966	54854.8
FALSE	High	ASQGIRNDLGWYQQKPGKAPK		1	2	2	P01599	Immunoglobulin kappa variable 1-17 OS=Homo sapiens GN=IGKV1-17 PE=1 SV=2	2	2342.24	0	0.01	0.559	0.313	8.57453e-17	0.96237	0.353675		23.88	6.81		98443.6	55175.4	176072		146.26	68.57	23.74								1.07065e+06					53200.8	59868			161875		93676.3	32498.3
FALSE	High	ASQGISNYLAWFQQKPGK		1	1	3	P04430	Immunoglobulin kappa variable 1-16 OS=Homo sapiens GN=IGKV1-16 PE=1 SV=2	0	2023.04	0	100	100	100	8.57453e-17	7.5717e-17	1.0024e-16				44587.4	116621	131981		9.02				48745.7		44587.4				40685.2									116621				131981
FALSE	High	ASQGISNYLAWYQQKPGK		1	1	3	A0A075B6S5	Immunoglobulin kappa variable 1-27 OS=Homo sapiens GN=IGKV1-27 PE=3 SV=1	0	2039.03	0	100			8.57453e-17						60318.7
FALSE	High	ASQGISNYLAWYQQKPGKVPK		1	1	2	A0A075B6S5	Immunoglobulin kappa variable 1-27 OS=Homo sapiens GN=IGKV1-27 PE=3 SV=1	1	2363.25	0	0.048	0.053	0.069	0.0315537	0.021468	3.07635e-05	0.13	0	0	30051.9	33310.5	43655.2	630993	44.03					46580.4	18745.3				30051.9	33310.5											43655.2
FALSE	High	ASQGISSALAWYQQKPGK		1	1	1	P0DP09	Immunoglobulin kappa variable 1-13 OS=Homo sapiens GN=IGKV1-13 PE=3 SV=1	0	1920	0	0.486	0.434	0.251	0.95637	0.916195	0.134164	25.39	14.21	5.9	93498.1	70989.4	41045.1	163657	88.38	30.08		75.58		301423		114343	35706.2	43339.8	93498.1				88105.3				57198.6					41045.1
FALSE	High	ASQGISSWLAWYQQKPGK		1	2	1	A0A0C4DH73	Immunoglobulin kappa variable 1-12 OS=Homo sapiens GN=IGKV1-12 PE=3 SV=1	0	2035.04	0	1.371	0.71	0.891	0.690442	0.985164	0.970926	94.13	14.13	42.87	105700	102498	97374.2	144392	80.48	22.62	56.28	59.99		444755	105700	197961			85987.5	121505	108151	102498	91286.8	55455.4	121886			99844.8		97374.2		153115
FALSE	High	ASQGISSWLAWYQQKPGKAPK		1	2	1	A0A0C4DH73	Immunoglobulin kappa variable 1-12 OS=Homo sapiens GN=IGKV1-12 PE=3 SV=1	1	2331.22	0	100	100		8.57453e-17	7.5717e-17					18753.8	20054.3			146.15				18521.4	320659					18753.8		20054.3
FALSE	High	ASQGISSYLAWYQQKPGK		1	2	10	A0A0C4DH67	Immunoglobulin kappa variable 1-8 OS=Homo sapiens GN=IGKV1-8 PE=3 SV=1	0	2012.02	0	0.068	0.01	0.829	0.0335532	7.5717e-17	0.984966	0.14		25.31	23499.7		286820	345979			30.04	33.91				23499.7														257899	344981	358056	286820
FALSE	High	ASQGISSYLAWYQQKPGKAPK		1	2	5	A0A0C4DH67	Immunoglobulin kappa variable 1-8 OS=Homo sapiens GN=IGKV1-8 PE=3 SV=1	1	2308.21	0	0.98	0.651	0.85	0.893849	0.999843	0.982447	55.43	16.6	14.8	159389	108908	151147	177885	38.32	31.83	7.25	44.63	129636	146496	257998	118792	81383.9	87090.8	173417	101448		116916	147091	52773.2	98658.6			145754		142682	164644		151147
FALSE	High	ASQSISSWLAWYQQKPGK		1	1	6	P01602	Immunoglobulin kappa variable 1-5 OS=Homo sapiens GN=IGKV1-5 PE=1 SV=2	0	2065.05	0	1.427	0.725	0.778	0.823084	0.98353	0.99408	70.86	37.24	52.74	101595	51630.4	55370.8	71193.6	31.08	55.95	81.62	64.99		101595	130902	161986	96466.1		76950.5	29582.5	73857.5	19981.4		53591.2		49741.4		105392		55370.8	22810.6	136006
FALSE	High	ASQSISSWLAWYQQKPGKAPK		1	1	5	P01602	Immunoglobulin kappa variable 1-5 OS=Homo sapiens GN=IGKV1-5 PE=1 SV=2	1	2361.23	0	0.5	0.572	0.302	0.905313	0.934882	0.279363	1.43	25.61	0	49452.3	56624.1	29828	98931.8	72.47	115.33				48858.8	109776	198710	47544.4		49452.3				56624.1	26771.7	286896							29828
FALSE	High	ASQSISSYLNWYQQKPGK		1	1	3	P01597	Immunoglobulin kappa variable 1-39 OS=Homo sapiens GN=IGKV1-39 PE=1 SV=2	0	2085.04	0	1.07	0.945	0.753	0.889596	0.944936	0.992957	61.88	54.09	40.8	100702	88489.7	61990	103775	38.14	31.17	62.09	54.89	181173	103965		64952.9	117948		65426	72273.5	102603	82249.8	43755.4	64350.9	95203.1		129571	107734		48817.1	78717.4	140691	34722.5
FALSE	High	ASQSISSYLNWYQQKPGKAPK		1	1	3	P01597	Immunoglobulin kappa variable 1-39 OS=Homo sapiens GN=IGKV1-39 PE=1 SV=2	1	2381.22	0	0.383	0.396	0.22	0.83494	0.821832	0.0718938	7.1	0	1.71	52361.7	54153.6	30150.8	136790	35.51		32.6		27742.9	85156.2	51836.2	69473.5	76096.4		52361.7								54153.6				23842.9	38127.4
FALSE	High	ASQSVSSNLAWYQQKPGQAPR		2	2	37	P01624; A0A087WSY6	Immunoglobulin kappa variable 3-15 OS=Homo sapiens GN=IGKV3-15 PE=1 SV=2 Immunoglobulin kappa variable 3D-15 OS=Homo sapiens GN=IGKV3D-15 PE=3 SV=6	0	2303.15	0	1.116	1.069	0.751	0.884048	0.910979	0.99886	75	74.74	32.66	446311	403484	319588	425313	33.07	42.04	38.32	186.71	722953	446415	561388	608895	446208	207147	443193		244880	688268		595180	336763	224083	346527	469803	682381	364861	319588	489041	199353
FALSE	High	ASQSVSSSYLAWYQQKPGQAPR		1	1	39	P01619	Immunoglobulin kappa variable 3-20 OS=Homo sapiens GN=IGKV3-20 PE=1 SV=2	0	2439.21	0	1.053	0.757	1.281	0.900933	0.959056	0.868161	89.51	47.52	105.01	378325	436782	452453	613893	78.29	39.33	106.42	81.91	1.72857e+06	1.4938e+06	733218	308511	340117	366659	266009	464504	776851	218951		552275	343621	519708	436782	230955	394455			452453	1.99969e+06
FALSE	High	ASQSVSSYLAWYQQKPGQAPR		1	2	16	A0A0A0MRZ8	Immunoglobulin kappa variable 3D-11 OS=Homo sapiens GN=IGKV3D-11 PE=3 SV=6	0	2352.17	0	1.779	1.225	1.391	0.499129	0.860066	0.749748	56.16	50.71	66.64	204168	165213	193233	126590	37.99	36	54.94	42.93		236609	273525	295726	204168	191503	387580					165213	217935		87302.6	194344	108160	226264	193233	288023	53132.4
FALSE	High	ASREEILAQAK		1	1	6	P35579	Myosin-9 OS=Homo sapiens GN=MYH9 PE=1 SV=4	1	1215.67	0	0.206	0.142	0.408	0.475358	0.211443	0.737935	2.83	1.08	7.45	32675.2	32347.5	91799.4	259871	52.54	49.63	41.46	32.24		24610.3	78803.8	28764.3			32675.2	27488.9		40725.4	19997.2	32347.5		68595.8				46371.1	126661	124066	91799.4
FALSE	High	ASREEILAQAKENEK		1	1	10	P35579	Myosin-9 OS=Homo sapiens GN=MYH9 PE=1 SV=4	2	1715.89	0	0.929	0.919	0.52	0.900312	0.93738	0.900991	67.67	67.37	20.4	168386	173626	115564	151777	49.48	38.72	32.41	101.48		133601	65358.9		278898	196448		173626		139442			237556		278374		100940	144053	115564	72723.1
FALSE	High	ASSEGGTAAGAGLDSLHK		1	1	50	O15143	Actin-related protein 2/3 complex subunit 1B OS=Homo sapiens GN=ARPC1B PE=1 SV=3	0	1628.79	0	0.145	0.255	0.475	0.621543	0.715267	0.749748	2.05	3.51	18.43	484744	893986	1.51479e+06	3.34851e+06	125.98	60.99	63.65	20.13	709276	484744	3.95194e+06	1.1563e+06	75423.1	177674	230067	1.81346e+06	241308	1.02417e+06	832524	716396	1.05166e+06	1.0781e+06	281026	959985	166560	1.37433e+06	1.51479e+06	2.65216e+06	2.83207e+06
FALSE	High	ASSFLGEK		1	1	98	P0C0L5	Complement C4-B OS=Homo sapiens GN=C4B PE=1 SV=2	0	838.431	0	1.607	1.124	0.922	0.795745	0.975697	0.999984	63.51	47.71	31.26	1.29162e+07	9.4577e+06	7.20963e+06	7.82071e+06	77.14	70.63	38.31	23.49	1.18733e+07	8.53377e+06	5.80772e+06	1.23776e+07	1.34782e+07	3.85147e+07	4.54198e+07	7.44363e+06	9.11581e+06	1.29894e+07	1.28521e+07	1.64157e+07	5.94058e+06	3.48182e+07	5.97933e+06	7.03743e+06	9.81242e+06	1.23044e+07	7.20963e+06	4.06381e+06	8.68592e+06
FALSE	High	ASSLESGVPSR		2	2	44	P01602; P0DOX7	Immunoglobulin kappa variable 1-5 OS=Homo sapiens GN=IGKV1-5 PE=1 SV=2 Immunoglobulin kappa light chain OS=Homo sapiens PE=1 SV=1	0	1089.55	0	0.321	0.602	0.326	0.762526	0.937743	0.329642	13.88	44.19	13.43	1.59717e+06	2.33488e+06	1.58922e+06	5.06297e+06	39.45	62.22	40.86	157.63	1.09197e+06	2.0873e+06	3.32938e+06	1.63368e+06	1.39671e+06	1.07016e+06	1.57483e+06	932510	5.34022e+06	6.59703e+06	1.80882e+06	4.9687e+06	2.67142e+06	2.07561e+06	1.60512e+06	2.62654e+06	1.844e+06	2.48107e+06	1.58922e+06	2.36097e+06	1.14012e+06
FALSE	High	ASSIIDELFQDR		1	1	441	P10909	Clusterin OS=Homo sapiens GN=CLU PE=1 SV=1	0	1393.7	0	0.913	0.528	0.922	0.996908	0.758963	0.999984	69.43	25.66	85.58	1.78151e+07	8.74591e+06	1.61594e+07	1.75356e+07	56.17	74.35	64.1	77.14	1.28857e+07	1.52746e+07	1.36037e+07	2.07781e+07	1.00976e+07	8.07823e+06	2.82748e+07	8.92242e+06	3.53714e+07	8.57289e+06	6.5609e+06	7.42603e+06	6.04803e+06	6.74864e+06	1.29375e+07	2.84441e+07	2.60536e+07	1.31657e+07	1.61594e+07	4.10608e+07	7.07168e+06
FALSE	High	ASSIIDELFQDRFFTR		1	1	60	P10909	Clusterin OS=Homo sapiens GN=CLU PE=1 SV=1	1	1944.98	0	11.056	6.287	2.534	0.00342907	0.0287689	0.0966543	143.63	145.12	143.11	691555	208921	196730	93949	163.69	163.93	160.63	137.37	1.52963e+06	2.52847e+06	345765	691555	439748		1.03871e+06	208921	8.41561e+06	108814			1.40147e+06		116511	2.62879e+06	121970	204901	54944.8	2.57168e+06
FALSE	High	ASSIIDELFQDRFFTREPQDTYHYLPFSLPHR		1	1	7	P10909	Clusterin OS=Homo sapiens GN=CLU PE=1 SV=1	2	3925.93	0
FALSE	High	ASSLIEEAKK		1	1	12	Q9Y490	Talin-1 OS=Homo sapiens GN=TLN1 PE=1 SV=3	1	1075.6	0	0.136	0.17	0.645	0.519133	0.514488	0.961961	1.69	1.31	22.64	85154.3	104378	351382	660604	92.11	41.17	49.27	24.34	35974.3	85154.3	319474	127408			29820.9	170584	55918	85067.3	116841		93961.3	202907		115950	92120.1	184243	241659	537756	510924
FALSE	High	ASSQWVVGPSYFVEYLIK		1	1	3	Q9UGM5	Fetuin-B OS=Homo sapiens GN=FETUB PE=1 SV=2	0	2073.07	0		100			7.5717e-17						106786															106786
FALSE	High	ASTKGPSVFPLAPSSK		1	1	1	P01857	Immunoglobulin heavy constant gamma 1 OS=Homo sapiens GN=IGHG1 PE=1 SV=1	1	1573.86	0		100			7.5717e-17						552968														552968
FALSE	High	ASTPGAAAQIQEVK		1	1	23	P02730	Band 3 anion transport protein OS=Homo sapiens GN=SLC4A1 PE=1 SV=3	0	1370.73	0	0.16	0.23	0.58	0.113832	0.357369	0.881714	1.98	4.19	20.69	1.49147e+06	1.69893e+06	5.38946e+06	6.88554e+06	109.85	65.37	64.36	52.38	753987	2.58049e+06	1.33817e+06	982132	704617	911497	1.80607e+06	954988	274572	1.1242e+06	1.66099e+06	2.40343e+06	1.29923e+06	4.5249e+06	1.73774e+06	3.82818e+06	3.49312e+06	2.63811e+06	5.38946e+06	7.23719e+06	1.18478e+07
FALSE	High	ASTPGAAAQIQEVKEQR		1	1	43	P02730	Band 3 anion transport protein OS=Homo sapiens GN=SLC4A1 PE=1 SV=3	1	1783.93	0	0.178	0.237	0.59	0.687959	0.655978	0.892057	2.53	3.94	26.57	786120	761196	2.87408e+06	3.39726e+06	91.53	39.7	57.58	66.45	309520	737349	838117	895560	233596	343154	1.08092e+06	696000	207165	807442	930095	1.46267e+06	872024	645395	717600	1.00181e+06	673391	1.19311e+06	3.03551e+06	2.87408e+06	4.03533e+06
FALSE	High	ASVDELFAEIVR		1	1	36	P61225	Ras-related protein Rap-2b OS=Homo sapiens GN=RAP2B PE=1 SV=1	0	1348.71	0	1.101	0.781	0.887	0.843212	0.968231	0.970905	79.33	49.42	75.7	152129	107549	89107.9	100415	84.5	48.88	91.06	80.74	152129	501647	237770	208650	56046.6		106396	143414	106522	172183	108586	73577.7	185486	53639.1	31837.2	184174	76925.7	167711	80559.3	372346	30163.9
FALSE	High	ASVDGWFK		1	1	23	P05771	Protein kinase C beta type OS=Homo sapiens GN=PRKCB PE=1 SV=4	0	909.446	0	0.285	0.699	0.846	0.895228	0.957798	0.982447	4.73	24.38	22.87	116577	232078	337181	409693	69.01	44.27	38.05	18.73	59460	123950	271056	192391	81045.2	70532.7	116577	349902	97923.1	374549	451322	232078	353388	221618	120078	231251		337181	393546	333219	423390
FALSE	High	ASVGQDSPEPR		1	1	3	Q6UX71	Plexin domain-containing protein 2 OS=Homo sapiens GN=PLXDC2 PE=1 SV=1	0	1142.54	0	0.01	0.985	0.01	8.57453e-17	0.94132	1.0024e-16		57.06			69456.2		69084.1		31.36		85.19								81917.9	40859.7	100747		80917.3	72861.6	47972.3	45435.7	66210
FALSE	High	ASVQLLVQDSLNPAVK		1	1	75	P08514	Integrin alpha-IIb OS=Homo sapiens GN=ITGA2B PE=1 SV=3	0	1681.95	0	0.788	0.763	0.713	0.946646	0.967868	0.981178	84.89	78.15	55.28	957962	1.22399e+06	583596	844826	126.6	82.12	111.9	99.29	957962	2.57373e+06	3.42961e+06	2.46515e+06	311757		201718	1.44803e+06	1.35095e+06	2.06696e+06	1.10896e+06	400994	2.68719e+06	196598	12929.4	3.27704e+06	652763	1.09654e+06	299136	3.22466e+06
FALSE	High	ASYAQQPAESR		1	1	1	P98160	Basement membrane-specific heparan sulfate proteoglycan core protein OS=Homo sapiens GN=HSPG2 PE=1 SV=4	0	1207.57	0	1.114	0.931	0.561	0.937979	0.960027	0.910187	25.81	25.76	16.79	84197.2	70371.3	42408.6	75554.1	53.25	25.15	38.58		23929.3		85280.9					61527.7	56237.5	101531	80486	56317.9	85395.8					57648	25395.5	42408.6
FALSE	High	ASYLDCIR	1xCarbamidomethyl [C6]	1	1	1	P02787	Serotransferrin OS=Homo sapiens GN=TF PE=1 SV=3	0	997.477	0
FALSE	High	ASYPDITGEK		1	1	179	P11597	Cholesteryl ester transfer protein OS=Homo sapiens GN=CETP PE=1 SV=2	0	1080.52	1	0.823	1.149	1.489	0.989734	0.968453	0.874875	55.21	41.5	38.64	2.63168e+07	2.9205e+07	3.37844e+07	2.23408e+07	77.79	27.68	25.96	48.73	1.66527e+07	7.85906e+06	3.43568e+07	2.29305e+07	1.41722e+07	1.25361e+07	4.44586e+07	2.8612e+07	2.74204e+07	2.4835e+07	2.98103e+07	3.82587e+07	2.11539e+07	1.87343e+07	4.43392e+07	4.15891e+07	3.14831e+07	3.37844e+07	4.98684e+07	3.32628e+07	3.44892e+07
FALSE	High	ASYPDITGEKAMMLLGQVK		1	1	7	P11597	Cholesteryl ester transfer protein OS=Homo sapiens GN=CETP PE=1 SV=2	1	2052.05	0	1.819	3.775	2.351	0.592996	0.111106	0.19649	78.31	72.02	57.82	85401.1	163977	102140	43441.8	60.5	83.75	62.13	31.49	85401.1		61696.9	101234			127061	232332	115733	95775.8			543479					163657		63746.4
FALSE	High	ASYPDITGEKAMMLLGQVK	1xOxidation [M]	1	1	5	P11597	Cholesteryl ester transfer protein OS=Homo sapiens GN=CETP PE=1 SV=2	1	2068.05	0	2.029	2.235	1.544	0.456536	0.504469	0.679916	81.76	57.92	57.32	134499	163776	99472.5	66300.7	67.38	68.58	56	33.95	245202		260577	115159	36617.2		157086	471554	159473	178813	126759	195434	168195		50018.8	112341		230872	83613.4	118340
FALSE	High	ASYPDITGEKAMMLLGQVK	2xOxidation [M12; M13]	1	1	2	P11597	Cholesteryl ester transfer protein OS=Homo sapiens GN=CETP PE=1 SV=2	1	2084.04	0
FALSE	High	ATADDELSFK		1	1	4	P62993	Growth factor receptor-bound protein 2 OS=Homo sapiens GN=GRB2 PE=1 SV=1	0	1096.52	0	0.576	0.235	0.102	0.998994	0.602419	0.000248917	19.5	3.44	0.11	126041	59991.8	22008.1	216314	48.91	64.87		26.92		70089.2	198377					98483.7						36544.2							22008.1
FALSE	High	ATAENEFVALK		2	4	3	O43790; A6NCN2	Keratin, type II cuticular Hb6 OS=Homo sapiens GN=KRT86 PE=1 SV=1 Putative keratin-87 protein OS=Homo sapiens GN=KRT87P PE=5 SV=4	0	1192.62	0
FALSE	High	ATAENEFVALKK		2	4	4	O43790; A6NCN2	Keratin, type II cuticular Hb6 OS=Homo sapiens GN=KRT86 PE=1 SV=1 Putative keratin-87 protein OS=Homo sapiens GN=KRT87P PE=5 SV=4	1	1320.72	0
FALSE	High	ATAENEFVVLK		1	1	1	P78386	Keratin, type II cuticular Hb5 OS=Homo sapiens GN=KRT85 PE=1 SV=1	0	1220.65	0
FALSE	High	ATAENEFVVLKK		1	1	1	P78386	Keratin, type II cuticular Hb5 OS=Homo sapiens GN=KRT85 PE=1 SV=1	1	1348.75	0
FALSE	High	ATAGDTHLGGEDFDNR		2	4	25	P0DMV9; P34931	Heat shock 70 kDa protein 1B OS=Homo sapiens GN=HSPA1B PE=1 SV=1 Heat shock 70 kDa protein 1-like OS=Homo sapiens GN=HSPA1L PE=1 SV=2	0	1675.73	0	0.329	0.303	0.502	0.923383	0.851607	0.901689	5.88	3.96	13.59	149100	134234	227731	453527	84.84	81.26	52.21	26.54	136045	614924	164944	167162	121635	70965	56676.3	111665		177455	141937	134234	100164	545224	85346.1	207332	90364.6	227731	187564	248135	410698
FALSE	High	ATALAIMGDK		1	1	1	Q07954	Prolow-density lipoprotein receptor-related protein 1 OS=Homo sapiens GN=LRP1 PE=1 SV=2	0	990.529	0	1.029	1.891	1.336	0.962663	0.745017	0.822877	114.02	116.52	96.23	61188.8	110613	73837.5	54074	26.84	15.81	48.18	109.72		49730.4	61188.8			80329.3	65336.4	119762	87294.8				110613					110646	116949	49274.2
FALSE	High	ATAPPAPSAPNSAPSNLGPQTVLEVPAR		1	1	43	Q6UWD8	Transmembrane protein C16orf54 OS=Homo sapiens GN=C16orf54 PE=1 SV=1	0	2710.42	0	0.534	0.702	0.5	0.997833	0.959056	0.896665	14.36	27.71	12.34	186370	225910	161232	327009	35.13	38.95	16.12	38.35	253759	224945	109015	285025	169598	99578.3	145627	255243	104574	355846	420408	234935	215606	133478	210941	311001	217233	153145	180553	138739	208895
FALSE	High	ATAQMLEVMFK		1	1	388	P18428	Lipopolysaccharide-binding protein OS=Homo sapiens GN=LBP PE=1 SV=3	0	1268.64	0	1.496	1.047	0.834	0.8405	0.993019	0.983441	34.15	43.14	25.15	7.77355e+07	5.69756e+07	4.15318e+07	5.34117e+07	27.25	36.76	25.82	26.97	9.42698e+07	7.25185e+07	5.44587e+07	8.69275e+07	8.33277e+07	1.29458e+08	8.42132e+07	3.66258e+07	6.76136e+07	3.95995e+07	6.50148e+07	4.33443e+07	3.40422e+07	9.70193e+07	5.90443e+07	8.82539e+07	5.49794e+07	3.30621e+07	4.15318e+07	6.30605e+07	4.756e+07
FALSE	High	ATAQMLEVMFK	1xOxidation [M]	1	1	751	P18428	Lipopolysaccharide-binding protein OS=Homo sapiens GN=LBP PE=1 SV=3	0	1284.63	1	1.409	1.103	0.859	0.872121	0.980961	0.98992	37.49	41.23	40.9	3.37585e+07	2.83537e+07	2.48254e+07	2.82439e+07	39.51	43.56	49.3	20.09	4.648e+07	3.61498e+07	2.9061e+07	4.55027e+07	3.15254e+07	7.95024e+07	3.10499e+07	2.08585e+07	2.69622e+07	2.23629e+07	3.26545e+07	2.47385e+07	1.65821e+07	5.18647e+07	6.08363e+07	3.96919e+07	2.98171e+07	1.28983e+07	2.87107e+07	2.48254e+07	4.48669e+07
FALSE	High	ATAQMLEVMFK	2xOxidation [M5; M9]	1	1	166	P18428	Lipopolysaccharide-binding protein OS=Homo sapiens GN=LBP PE=1 SV=3	0	1300.63	0	1.588	1.306	0.932	0.8054	0.934396	0.999267	29.22	29.89	41.56	1.03769e+07	7.86547e+06	6.14337e+06	6.59241e+06	26.4	41.14	42.49	13.62	1.08308e+07	9.94195e+06	1.25186e+07	1.22619e+07	9.0225e+06	1.42748e+07	8.50667e+06	7.72781e+06	7.97285e+06	9.60726e+06	1.05018e+07	7.29127e+06	4.7966e+06	1.60762e+07	1.7185e+07	7.75954e+06	7.64057e+06	4.96385e+06	8.11493e+06	6.14337e+06	1.0728e+07
FALSE	High	ATAQMLEVMFKGEIFHR		1	1	34	P18428	Lipopolysaccharide-binding protein OS=Homo sapiens GN=LBP PE=1 SV=3	1	2008.01	0	1.868	8.166	0.579	0.505837	0.075013	0.933543	115.01	138.56	19.56	224754	1.3045e+06	90920.4	157133	142.56	106.5	73.77	58.38	2.52919e+06	1.05034e+06	166989	235591	99703.2		214415	146650	3.03659e+06	47340.2			4.47302e+06			1.3045e+06		50980.8		162149
FALSE	High	ATAQMLEVMFKGEIFHR	1xOxidation [M]	1	1	62	P18428	Lipopolysaccharide-binding protein OS=Homo sapiens GN=LBP PE=1 SV=3	1	2024.01	0	6.982	5.366	0.809	0.0135127	0.0864171	0.992957	125.03	142.44	74.67	453345	531684	39720	207417	111.23	108.88	108.8	73.21	1.75509e+06	1.12575e+06	159942	453345	233188		217403	277182	2.2277e+06	134140		29395.8	2.80695e+06			1.01986e+06		39720	18531.3	173596
FALSE	High	ATAQMLEVMFKGEIFHR	2xOxidation [M5; M9]	1	1	29	P18428	Lipopolysaccharide-binding protein OS=Homo sapiens GN=LBP PE=1 SV=3	1	2040	0	9.773	10.503	2.374	0.00182134	0.0104546	0.196768	94.73	74.44	29.42	346868	440157	84254	35491.3	89.09	65.7		27.53	1.2455e+06	442051	93858.8	272179	156380			160938	440157	55273.6			593635			468270				84254
FALSE	High	ATAQMLEVMFKGEIFHRNHR		1	1	1	P18428	Lipopolysaccharide-binding protein OS=Homo sapiens GN=LBP PE=1 SV=3	2	2415.22	0	100	100		8.57453e-17	7.5717e-17					38066.3	41157.1															41157.1
FALSE	High	ATAVMPDGQFK		1	1	4	Q06830	Peroxiredoxin-1 OS=Homo sapiens GN=PRDX1 PE=1 SV=1	0	1164.57	0	0.382	0.698	0.571	0.837982	0.992606	0.927855	4.9	11.96	9.23	56259.8	105879	80592.1	143548	32.72	33.15	29.01	13.86	30926.9		51300	56259.8				115405		98149.6	122159		114217	93416.7	35130.8				80592.1	73488.8	123042
FALSE	High	ATAVVDGAFK		1	1	25	P32119	Peroxiredoxin-2 OS=Homo sapiens GN=PRDX2 PE=1 SV=5	0	978.525	0	0.475	0.407	0.596	0.993701	0.916738	0.945946	18.16	8.76	27.14	255043	230000	332377	557870	62.51	59.49	64.56	20.72	116402		349505	361784	117731	255043	519755	263777	89732.3	227131	164374	579153	315583	144663	259412	232906	97453.9	138916	511684	332377	756659
FALSE	High	ATAVVDGAFKEVK		1	1	35	P32119	Peroxiredoxin-2 OS=Homo sapiens GN=PRDX2 PE=1 SV=5	1	1334.73	0	0.267	0.216	0.895	0.917948	0.758963	0.996729	4.47	3.45	62.69	463678	379874	1.6703e+06	1.72565e+06	85.67	61.64	54.85	42.16	287927	393716	417939	554153	480153	447769	2.1426e+06	431809	161892	464980	732505	1.01758e+06	907902	334186	332051	232801	233901	1.13611e+06	2.40554e+06	1.6703e+06	2.93884e+06
FALSE	High	ATDVMIAGK	1xOxidation [M5]	1	1	4	P23526	Adenosylhomocysteinase OS=Homo sapiens GN=AHCY PE=1 SV=4	0	921.471	0	0.236	0.852	0.01	0.838233	0.946862	1.0024e-16	0.58	16.18		99312.8	371814		420186		27.38		9.86	99312.8									227926	371814			395999
FALSE	High	ATEDEGSEQKIPEATNR		1	1	206	P01008	Antithrombin-III OS=Homo sapiens GN=SERPINC1 PE=1 SV=1	1	1874.87	0	0.641	0.958	1.321	0.926627	0.986091	0.922427	34.57	51.33	56.66	2.26841e+07	3.29544e+07	5.30838e+07	3.24126e+07	68.13	28.12	26.32	52.58	7.33933e+06	1.34396e+07	3.54939e+07	2.84784e+07	5.81315e+06	2.40251e+07	2.14179e+07	4.2823e+07	2.97332e+07	4.65261e+07	3.65245e+07	4.26795e+07	2.33069e+07	1.93922e+07	4.32374e+07	2.73307e+07	2.84682e+07	4.2173e+07	5.81843e+07	5.30838e+07	5.54078e+07
FALSE	High	ATEDEGSEQKIPEATNRR		1	1	169	P01008	Antithrombin-III OS=Homo sapiens GN=SERPINC1 PE=1 SV=1	2	2030.97	0	0.597	0.948	1.165	0.901029	0.983566	0.956925	28.15	57.04	69.59	9.90261e+06	1.49941e+07	2.13351e+07	1.51146e+07	67.5	49.48	41.33	40.63	3.66706e+06	5.11971e+06	1.39757e+07	1.38214e+07	2.36322e+06	7.11937e+06	1.25576e+07	1.57595e+07	1.4266e+07	2.4869e+07	2.43251e+07	3.06004e+07	1.3485e+07	6.75409e+06	1.78892e+07	8.97115e+06	6.86423e+06	2.13351e+07	2.65765e+07	2.24335e+07	1.72586e+07
FALSE	High	ATEHLSTLSEK		1	1	158	P02647	Apolipoprotein A-I OS=Homo sapiens GN=APOA1 PE=1 SV=1	0	1215.62	0	1.419	1.509	1.111	0.869298	0.888723	0.963272	63.65	56.98	62.11	1.77003e+07	2.35975e+07	1.53423e+07	1.67552e+07	77.52	34.57	41.03	45.2	1.74923e+07	7.53461e+07	2.81886e+07	1.46756e+07	2.81599e+07	1.23742e+07	1.60217e+07	2.32548e+07	2.72128e+07	1.68439e+07	1.68096e+07	2.39453e+07	8.96216e+06	2.0165e+07	2.74595e+07	3.83555e+07	2.53962e+07	9.80905e+06	2.09612e+07	2.22949e+07	1.53423e+07
FALSE	High	ATENDIYNFFSPLNPVR		1	2	4	P31943	Heterogeneous nuclear ribonucleoprotein H OS=Homo sapiens GN=HNRNPH1 PE=1 SV=4	0	1996.98	0	100	100		8.57453e-17	7.5717e-17					131356	102773															102773
FALSE	High	ATEPVIAFYEK		1	1	3	P00568	Adenylate kinase isoenzyme 1 OS=Homo sapiens GN=AK1 PE=1 SV=3	0	1267.66	0	0.964	0.75	0.584	0.928986	0.972424	0.937683	51.14	29.2	9.34	178101	138557	107851	184779	43.14	45.61	27.08				97971.5				268571	115449	166289	193930	187192	254895		55949.6		98089.9	90111.8	148925			107851
FALSE	High	ATEQYYAMK		1	1	11	P22694	cAMP-dependent protein kinase catalytic subunit beta OS=Homo sapiens GN=PRKACB PE=1 SV=2	0	1104.5	0	0.36	0.237	0.684	0.908251	0.717964	0.982447	7.75	2.06	21.62	107375	69553.1	171096	282661	51.34	38.22	44.09	20.72		80900.2	197114	61029.2				83485.8	59229.3		69553.1				24348.4	83905.8		164185		171096	339217
FALSE	High	ATFDEEEGRDEYDEVAMPV		1	1	41	P02730	Band 3 anion transport protein OS=Homo sapiens GN=SLC4A1 PE=1 SV=3	1	2201.92	0	0.192	0.26	0.749	0.636264	0.689043	0.960219	2.9	3.34	44.47	689477	1.0969e+06	3.20741e+06	4.15882e+06	115.41	35.01	58.25	37.29	546365	1.48429e+06	870075	515723	220284	304168	1.01706e+06	845214	311863	730707	1.14978e+06	1.13704e+06	1.33968e+06	1.14808e+06	559771	1.28726e+06	1.05817e+06	1.39892e+06	3.20741e+06	4.71387e+06	3.40791e+06
FALSE	High	ATFDEEEGRDEYDEVAMPV	1xOxidation [M17]	1	1	19	P02730	Band 3 anion transport protein OS=Homo sapiens GN=SLC4A1 PE=1 SV=3	1	2217.91	0	0.212	0.328	0.586	0.828882	0.900472	0.888778	3.94	8.36	29.65	330850	626849	1.54047e+06	1.70105e+06	95.17	42.41	56.43	62.7	348981	1.09346e+06	612923	232339	112201	196412	401116	603048	112848	562598	852457	929803	659114	651590	291735	665382	436176	525438	1.54047e+06	1.67993e+06	1.57733e+06
FALSE	High	ATFGCHDGYSLDGPEEIECTK	2xCarbamidomethyl [C5; C19]	1	1	1	P02749	Beta-2-glycoprotein 1 OS=Homo sapiens GN=APOH PE=1 SV=3	0	2386	0
FALSE	High	ATFMVGSYGPRPEEYEFLTPVEEAPK		1	1	21	P52566	Rho GDP-dissociation inhibitor 2 OS=Homo sapiens GN=ARHGDIB PE=1 SV=3	0	2944.41	0	0.358	0.318	0.491	0.93783	0.878361	0.897095	7.9	7.31	24.4	148514	132101	203912	414896	55.13	75.65	87.12	19.39	126185	317078	174794	95692.3			78526.1	48663.9	108684				335669			160565		99389.8		418353
FALSE	High	ATFMVGSYGPRPEEYEFLTPVEEAPK	1xOxidation [M4]	1	1	12	P52566	Rho GDP-dissociation inhibitor 2 OS=Homo sapiens GN=ARHGDIB PE=1 SV=3	0	2960.4	0	0.552	0.369	0.675	0.978211	0.875463	0.970905	7.6	3.5	13.52	96669.5	62490.1	105781	156735	18.22	15.24	32.32	22.36	72183.6	103737	96669.5					67389			49715		62490.1					83821.8		133493
FALSE	High	ATFQTPDFIVPLTDLR		1	1	64	P04114	Apolipoprotein B-100 OS=Homo sapiens GN=APOB PE=1 SV=2	0	1833.97	0	6.855	3.979	2.422	0.0200061	0.242084	0.137031	117.16	109.89	115.61	527949	305602	380724	66828	145.01	103.12	82.33	113.48	847164	2.50468e+06	396577	516860	5.77232e+06	64653.6	539276	582986	791525	234812	294884	59964.8	260686	75692.8	316709	873301	1.91648e+06	380724	105069	810302	56769.2
FALSE	High	ATFYGEQVDYYK		1	1	1	P46940	Ras GTPase-activating-like protein IQGAP1 OS=Homo sapiens GN=IQGAP1 PE=1 SV=1	0	1483.67	0	0.538	0.494	0.843	0.914545	0.884219	0.992957	9.56	4.63	19.36	50677.5	39932.3	72042.2	80846.2	19.62	3.59	14.32	24.7	36526.2			50677.5			53856.9		38931.6						40958.8			68274.5	59768.9	83784.1	76017.8
FALSE	High	ATGGGLSSVGGGSSTIK		1	1	7	P04259	Keratin, type II cytoskeletal 6B OS=Homo sapiens GN=KRT6B PE=1 SV=5	0	1435.74	0	100	100	100	8.57453e-17	7.5717e-17	1.0024e-16				331764	173422	463599		101.92	140.15						201099	1.39542e+06			155042		2.25305e+06	173422							463599
FALSE	High	ATGIPDR		2	2	42	P01619; A0A0C4DH25	Immunoglobulin kappa variable 3-20 OS=Homo sapiens GN=IGKV3-20 PE=1 SV=2 Immunoglobulin kappa variable 3D-20 OS=Homo sapiens GN=IGKV3D-20 PE=3 SV=1	0	729.389	0	0.586	0.6	0.697	0.994859	0.962636	0.942332	32.72	32.41	36.46	1.28019e+06	1.73454e+06	1.99065e+06	2.12306e+06	42.51	60.58	50.04	71.07	2.15936e+06	2.84031e+06	2.64738e+06	1.37687e+06	1.11041e+06	952182	1.19029e+06	671453	1.32202e+06	2.32406e+06	366243	1.79345e+06	899203	4.01479e+06	1.67756e+06	2.24818e+06	1.81026e+06	1.20802e+06	2.21188e+06	3.6057e+06	1.99065e+06
FALSE	High	ATGIPDRFSGSGSGTDFTLTISR		2	2	16	P01619; A0A0C4DH25	Immunoglobulin kappa variable 3-20 OS=Homo sapiens GN=IGKV3-20 PE=1 SV=2 Immunoglobulin kappa variable 3D-20 OS=Homo sapiens GN=IGKV3D-20 PE=3 SV=1	1	2343.16	0	2.184	1.197	5.216	0.333571	0.904405	0.00177207	128.91	124.7	176.87	133882	58213.7	484682	92929.2	108.26	105.33		143.62	1.02306e+06	884151	133882	97278.7	62327.2		68940	58213.7	429005	32399.8			46027.5			268812				484682
FALSE	High	ATGPPVSELITK		1	1	37	P16401	Histone H1.5 OS=Homo sapiens GN=HIST1H1B PE=1 SV=3	0	1212.68	0	0.576	0.347	0.833	0.996908	0.877375	0.990831	30.71	9.31	36.95	333153	202905	469178	619487	75.77	100.03	26.54	48.15		708194	301109	82099.6		368606	1.07154e+06	81911		425049	101931	296739	202905	1.04862e+06	102938	247639	199066	763181	450309	460112	701545
FALSE	High	ATGQRPHHFLR		1	1	8	P23381	Tryptophan--tRNA ligase, cytoplasmic OS=Homo sapiens GN=WARS PE=1 SV=2	0	1319.71	0	3.298	2.376	1.098	0.204587	0.449077	0.939108	69.99	63.05	36.22	132419	104271	39083.3	33329.1	97.2	43.91	15.33	39.29	535811	80472.2	114240	720225	153491	190253	248707	121005	121038	112876	79197.5	189936	53060.4	77513.2	104271	43404.3			43576.9		35053
FALSE	High	ATGVLYDYVNK		1	1	123	P04114	Apolipoprotein B-100 OS=Homo sapiens GN=APOB PE=1 SV=2	0	1242.64	0	1.426	1.568	1.762	0.865761	0.87693	0.766311	69.55	67.18	53.06	1.82339e+07	2.48387e+07	2.26811e+07	1.28752e+07	81.38	59.07	17.17	43.88	1.74325e+07	3.17172e+07	3.45003e+07	1.68577e+07	8.19977e+07	7.2166e+06	1.90722e+07	1.63865e+07	3.07152e+07	1.5283e+07	2.62925e+07	2.34652e+07	1.65724e+07	1.1849e+07	3.2867e+07	3.56164e+07	6.81745e+07	2.26811e+07	2.35952e+07	1.94272e+07	2.18797e+07
FALSE	High	ATGVLYDYVNKYHWEHTGLTLR		1	1	19	P04114	Apolipoprotein B-100 OS=Homo sapiens GN=APOB PE=1 SV=2	1	2636.33	0	3.361	2.159	0.71	0.134048	0.554531	0.989863	100.84	82.11	58.54	542721	348654	114607	161479	74.31	81.36	87.25		911873	894489	83025.5	161242	542721		139753	66169.7	848220				452369			268718		55783.9		235458
FALSE	Medium	ATIAGGGVIPHIHK		1	2	1	P0C0S5	Histone H2A.Z OS=Homo sapiens GN=H2AFZ PE=1 SV=2	0	1370.79	0	0.752	0.81	0.659	0.989893	0.97876	0.955127	45.33	42.66	32.68	49726.7	40963.9	43589.3	68397.5	73.27	34.47	37.39	100.93			135450	28315.8			77093.7	72274.1		40498.2	36924.6		40963.9	72685.8				33246.8		57149.1
FALSE	High	ATLDVDEAGTEAAAATSFAIK		1	1	46	P29622	Kallistatin OS=Homo sapiens GN=SERPINA4 PE=1 SV=3	0	2052.01	0	2.257	0.92	0.642	0.31876	0.945715	0.966484	133.79	120.22	56.45	246033	305359	379058	167645	101.6	103.11	92.59	127.13	108565	163900	246033	189896			345927		1.33181e+06		701708			40557	26295.4	1.04714e+06	132881	379058	30828.5	686106	22436.7
FALSE	Medium	ATLEEAR		1	1	12	P55786	Puromycin-sensitive aminopeptidase OS=Homo sapiens GN=NPEPPS PE=1 SV=2	0	789.41	0	0.535	1.03	1.004	0.996908	0.903892	0.94748	9.97	71.83	55.29	282341	554422	524297	522101	46.96	51.91	48.81	9.83	307651	238595	639633	324223	146453	259113	337207	880772	209226	789581	1.03348e+06	803152	825244	278581	389300	323578	341347	666357	721979	304923	524297
FALSE	High	ATLELSPWQMSALVQVHASQPSSFHDFPDLGQEVALNANTK		1	1	1	P04114	Apolipoprotein B-100 OS=Homo sapiens GN=APOB PE=1 SV=2	0	4464.19	0
FALSE	High	ATLENDFVVLK		1	1	1	Q8N1N4	Keratin, type II cytoskeletal 78 OS=Homo sapiens GN=KRT78 PE=1 SV=2	0	1248.68	0	2.184	1.747	0.805	0.422309	0.795859	0.992957	170.91	28.8	20.06	89140	64900.7	32858.3	40815.1	115.58	25.71		28.9				28265.7	281116						66359.4	53461.4	95142.6			63474			32858.3
FALSE	High	ATLENDFVVLKK		1	1	1	Q8N1N4	Keratin, type II cytoskeletal 78 OS=Homo sapiens GN=KRT78 PE=1 SV=2	1	1376.78	0	1.477	1.773	1.165	0.872816	0.754733	0.922427	68.22	41.76	0	48014.8	57636.5	37858.3	32506	123.09	38.34					48014.8	25921	306988						76113.6	43644.8							37858.3
FALSE	High	ATIGADFLTK		1	1	21	P51149	Ras-related protein Rab-7a OS=Homo sapiens GN=RAB7A PE=1 SV=1	0	1036.57	0	0.388	0.445	0.574	0.978211	0.954334	0.900587	10.18	13.1	17.03	659813	832981	925039	1.47434e+06	56.01	38.01	25.62	41.74	327072	1.01743e+06	964266	843404	274351	567967	507175	514024	307913	1.08513e+06	1.00935e+06	1.08752e+06	787523	1.10492e+06	514152	881062	512393	1.02406e+06	925039	890494	1.15179e+06
FALSE	Medium	ATIGLIR		1	1	5	P14923	Junction plakoglobin OS=Homo sapiens GN=JUP PE=1 SV=3	0	743.477	0	0.866	1.06	0.01	0.982501	0.901874	1.0024e-16	59.5	132.88		64565.3	131125		99042.3	125.63	124.03		150.5	52294.2		64822.7		64308.9			52135.6		1.30266e+06			143514	1.0165e+06		65136.8	119805
FALSE	High	ATLGPAVRPLPWQR		1	1	5	P00746	Complement factor D OS=Homo sapiens GN=CFD PE=1 SV=5	0	1561.9	0	1.396	0.706	1.144	0.821905	0.986091	0.91448	52.28	28.9	48.78	95948.2	52412.4	69469.8	79808.3	27.95	42.58	37.58	37.62	75636.1			97116.1		140696	152856	41386.8	35562.7		89320.5	73061.3		99852.9	66375.1	37179.8	38406.6	69469.8	109055	61454.4	139539
FALSE	High	ATLLDIYK		1	1	73	P01031	Complement C5 OS=Homo sapiens GN=C5 PE=1 SV=4	0	936.54	1	0.875	0.693	1.214	0.999953	0.934882	0.945946	48.93	39.31	39.71	5.35559e+06	4.04421e+06	6.78287e+06	5.36886e+06	84.53	71.49	44.46	24.88	6.8399e+06	3.85595e+06	2.18589e+06	4.3007e+06	6.66923e+06	9.01774e+06	3.44473e+06	1.40494e+06	6.48858e+06	2.61393e+06	2.55378e+06	2.54071e+06	2.32507e+06	1.29037e+07	6.2571e+06	8.059e+06	1.0883e+07	4.31919e+06	6.09995e+06	6.78287e+06	7.63841e+06
FALSE	High	ATLLDIYKTGEAVAEK		1	1	1	P01031	Complement C5 OS=Homo sapiens GN=C5 PE=1 SV=4	1	1721.93	0	2.377	1.353	0.01	0.505648	0.900093	1.0024e-16	28.89	67.74		77851.3	59344.5		30378.7	21.88	45.2		31.25	97339.2			61359.4	77851.3	72203.8			67143.7	22318.9				59344.5	26689	64615.5
FALSE	High	ATLLDIYKTGEAVAEKDSEITFIK		1	1	11	P01031	Complement C5 OS=Homo sapiens GN=C5 PE=1 SV=4	2	2655.41	0	3.558	5.273	0.545	0.120692	0.0335606	0.905754	96.32	90.23	0	344092	510038	52742.7	96720.9	92.57	66.04			988318	490673			43581.6				911429				510038			199635				52742.7
FALSE	High	ATIISEQQAK		1	2	10	P42229	Signal transducer and activator of transcription 5A OS=Homo sapiens GN=STAT5A PE=1 SV=1	0	1088.59	0	0.568	0.727	0.536	0.997989	0.968401	0.914648	23.11	38.59	21.8	319937	460554	359873	585186	58.84	65.93	45.65	45.74	122396	539330	583509	336515	311789	163700	138038	181229	553703	465417	53984.3	1.11415e+06	328176	215228	480175	455741	635548	192754	476349	373049	359873
FALSE	High	ATLPDADKER		1	1	68	P12814	Alpha-actinin-1 OS=Homo sapiens GN=ACTN1 PE=1 SV=2	1	1115.57	0	0.045	0.209	0.64	0.0823208	0.589021	0.919924	0.2	2.49	22.77	192528	869113	2.71953e+06	4.07264e+06	142.81	50.99	57.88	24.97	95941.1	656563	4.44222e+06	1.91579e+06	122383	143820	257732	1.15454e+06	618236	854208	884279	1.1736e+06	827702	1.88581e+06	335318	1.24315e+06	284619	2.0521e+06	2.71953e+06	3.74042e+06	3.54367e+06
FALSE	Medium	ATISALEAK		1	1	6	P35580	Myosin-10 OS=Homo sapiens GN=MYH10 PE=1 SV=3	0	903.515	0
FALSE	High	ATISNDGATILK		1	1	13	Q99832	T-complex protein 1 subunit eta OS=Homo sapiens GN=CCT7 PE=1 SV=2	0	1203.66	0	0.265	0.397	1.072	0.696174	0.911742	0.919093	3.1	4.86	72.71	59326.8	87186	328251	241508	43.34	27.07	55.5	30.26				43224.6			81427.6	77503.7	87186	114433	78535.1	138218	112080		65035.6				329415		328251
FALSE	High	ATITGYR		1	1	28	P02751	Fibronectin OS=Homo sapiens GN=FN1 PE=1 SV=4	0	781.42	0	0.625	2.023	1.503	0.989893	0.789881	0.870756	28.68	64.02	62.36	1.01842e+06	3.3522e+06	2.468e+06	1.72735e+06	62.63	46.19	31.45	67.12	785616	645020	1.60342e+06	2.18104e+06	585046	534966	2.69072e+06	4.35544e+06	6.99986e+06	2.45368e+06	2.29489e+06	2.88325e+06	3.83597e+06	986189	3.79087e+06	2.96428e+06	4.27369e+06	2.468e+06	3.29571e+06	3.7657e+06	2.17145e+06
FALSE	High	ATLYALSHAVNNYHK		1	1	219	P04114	Apolipoprotein B-100 OS=Homo sapiens GN=APOB PE=1 SV=2	0	1701.87	1	1.299	1.912	1.706	0.906944	0.77133	0.790633	63.36	60.43	44.37	2.15603e+07	3.00118e+07	2.5609e+07	1.95169e+07	66.69	47.77	17.1	46.4	2.07523e+07	2.87926e+07	2.46395e+07	1.47174e+07	6.99584e+07	8.90829e+06	2.23997e+07	2.01716e+07	4.17123e+07	2.25223e+07	3.55476e+07	2.53381e+07	2.19292e+07	1.05309e+07	4.9525e+07	3.919e+07	6.24663e+07	2.5609e+07	3.33032e+07	2.54449e+07	2.35925e+07
FALSE	High	ATMEAYSR		1	1	37	P20073	Annexin A7 OS=Homo sapiens GN=ANXA7 PE=1 SV=3	0	928.419	0	0.313	0.54	0.84	0.893849	0.931886	0.985096	11	30.56	62.41	1.6454e+06	3.25336e+06	3.34047e+06	2.90936e+06	135.81	76.43	64.62	101.81	556652	1.79319e+06	1.6454e+06	1.56962e+06		896968	1.7986e+06	3.06726e+06	1.52846e+06	4.46699e+06	2.4146e+06	3.45075e+06	1.05464e+07	3.88981e+06	1.55948e+06	4.01537e+06	811999	5.29925e+06	7.44755e+06	3.34047e+06	2.44478e+06
FALSE	Medium	ATMEAYSR	1xOxidation [M3]	1	1	2	P20073	Annexin A7 OS=Homo sapiens GN=ANXA7 PE=1 SV=3	0	944.414	0	0.233	0.236	0.647	0.464187	0.491318	0.96033	4.16	5.15	26.48	33702.8	34202.8	95225.8	144867	24.78		41.08	78.2		24898.7		42772.5		39223.8	28958.9		34202.8									70611.7	128420
FALSE	High	ATMQNLNDR		2	2	6	Q04695; Q9C075	Keratin, type I cytoskeletal 17 OS=Homo sapiens GN=KRT17 PE=1 SV=2 Keratin, type I cytoskeletal 23 OS=Homo sapiens GN=KRT23 PE=1 SV=2	0	1062.5	0	3.308	1.502	1.863	0.0599903	0.826501	0.410046	100.63	80.28	15.31	231801	105231	130566	70073.2	103.23	62.2	5.85	15.14	74034.5			386564	956601					154992		211454	47974	71446				125270	136086
FALSE	High	ATMQTVR		1	1	1	Q14642	Type I inositol 1,4,5-trisphosphate 5-phosphatase OS=Homo sapiens GN=INPP5A PE=1 SV=1	0	806.419	0	0.194	0.515	0.741	0.144267	0.911742	0.985324	1.42	8.89	17.49	16283.9	44087.6	63289.5	85611.7	41.62	26.55	23.48	12.74	12355.5	13263.9		27692.8			16283.9	27795.6		51499	47115.6		29796.2			44087.6		64397.3	38247.5	62200.8	68786.1
FALSE	High	ATNYNAGDRSTDYGIFQINSR		1	1	4	P61626	Lysozyme C OS=Homo sapiens GN=LYZ PE=1 SV=1	1	2363.1	0	0.191	0.774	1.177	0.101573	0.974706	0.880016	0.28	14.65	3.94	22332.1	91776.2	139507	118504	57.21	23.59		3.76					21760.1		22332.1			108604			77555.6					139507
FALSE	High	ATPENYLFQGR		1	1	2	P04440	HLA class II histocompatibility antigen, DP beta 1 chain OS=Homo sapiens GN=HLA-DPB1 PE=1 SV=1	0	1295.64	0	0.296	0.253	0.521	0.925005	0.826501	0.841303	8.24	5.31	19.02	340879	365272	745688	1.67704e+06	73.2	62.43	51.43	56.71	697902	959486	479213	242477		130270	236391	301129	883509	1.0367e+06	411835	413628	232183	266519	274308		365272	421291	643807		863690
FALSE	High	ATQALVLAPTR		1	1	3	P60842	Eukaryotic initiation factor 4A-I OS=Homo sapiens GN=EIF4A1 PE=1 SV=1	0	1140.67	0	0.608	1.755	0.01	0.978055	0.640629	1.0024e-16	0	34.06		72763.1	210218		119771		31.67												167399				263989
FALSE	High	ATQTEVKPSVR		1	1	18	Q9Y5X9	Endothelial lipase OS=Homo sapiens GN=LIPG PE=1 SV=1	0	1215.67	0	0.965	1.037	1.414	0.918654	0.901874	0.730549	67.69	56.34	43.54	113613	149023	171397	121242	52.17	37.64	31.58	45.96	49910.9	49811	252298	113613		100176	157352	173641	113835	173496	185881	103454	178847	59247.6	234463	128003	85513.3	117552	221729	171397	267194
FALSE	High	ATSFLLALEPELEAR		1	1	12	P04843	Dolichyl-diphosphooligosaccharide--protein glycosyltransferase subunit 1 OS=Homo sapiens GN=RPN1 PE=1 SV=1	0	1659.9	0	0.997	1.077	1.025	0.987948	0.959969	0.956925	71.79	70.12	43.63	42896.4	49215	44140.1	43042.7	107.1	51.61	44.23	53.28		187523	44688.4	41176.2			16695.9	30422.6	28806.5	70630.7			95588.3			49215		31937.9		61004.2
FALSE	High	ATTLSNAVSSLASTGLSLTK		1	1	7	Q13492	Phosphatidylinositol-binding clathrin assembly protein OS=Homo sapiens GN=PICALM PE=1 SV=2	0	1922.04	0	1.771	0.01	1.129	0.787579	7.5717e-17	0.936749	33.87		4.71	52687		33592.5	29747.9	38.2		4.5			79180.3	29228.6				52081.5											32541.2		34677.8
FALSE	High	ATTVTGTPCQDWAAQEPHR	1xCarbamidomethyl [C9]	1	1	1	P00747	Plasminogen OS=Homo sapiens GN=PLG PE=1 SV=2	0	2125.97	0
FALSE	High	ATVAVYLESLQDTK		1	1	9	P04114	Apolipoprotein B-100 OS=Homo sapiens GN=APOB PE=1 SV=2	0	1537.81	0	100	100	100	8.57453e-17	7.5717e-17	1.0024e-16				112621	174923	78245.3		98.71	75.91				742800	112621	83799	623195				174923		122706		216799	107351			536489
FALSE	High	ATVLEDSYRR		1	1	1	P46934	E3 ubiquitin-protein ligase NEDD4 OS=Homo sapiens GN=NEDD4 PE=1 SV=4	1	1209.62	0	0.684	0.343	0.286	0.974445	0.427121	0.178619	21.89	6	3.82	45351.6	22744.5	18951	66299.6		63.37	18.14	42.08										53278.9	16737.4		22744.5					18846.6	25529.7	18951
FALSE	High	ATVLNYLPK		2	2	76	P01023; P20742	Alpha-2-macroglobulin OS=Homo sapiens GN=A2M PE=1 SV=3 Pregnancy zone protein OS=Homo sapiens GN=PZP PE=1 SV=4	0	1018.59	0	0.611	1.112	0.742	0.980438	0.901874	0.977389	34.83	97.78	47.42	769224	1.01763e+06	576016	1.47646e+06	62.28	78.7	65.37	61.32	619693	1.18838e+06	1.87642e+06	827987	714632	273587	312399	513108	1.19022e+06	754254	364158	1.1309e+06	597729	915700	1.85237e+06	3.67948e+06	2.78872e+06	608372	525367	1.5899e+06	576016
FALSE	Medium	ATVIVMVTR		1	1	1	P08575	Receptor-type tyrosine-protein phosphatase C OS=Homo sapiens GN=PTPRC PE=1 SV=2	0	989.581	0	0.793	0.926	0.698	0.992088	0.957815	0.967822	40.9	45.56	19.71	61856.6	62901.1	54714.4	78427.3	61.82	60.84	23.4	33.58	61856.6	153309	65717.2				35661.6	179935	49084.1			73384	53915.7		47099.5	101659		39768	54262.5	54714.4	62273.8
FALSE	High	ATVMLYDDGNKR		1	1	12	P50552	Vasodilator-stimulated phosphoprotein OS=Homo sapiens GN=VASP PE=1 SV=3	1	1382.67	0	0.282	0.345	0.387	0.870997	0.901222	0.71474	7.57	5.96	11.87	115659	136078	135685	361986	111.89	29.74	63.19	41.09	751234	140932	248113	175939	64544.5	43153.3	94917.9	148141	54555.7	165089			138233	133957		132895		115248	135685	237992	295239
FALSE	High	ATVMLYDDGNKR	1xOxidation [M4]	1	1	3	P50552	Vasodilator-stimulated phosphoprotein OS=Homo sapiens GN=VASP PE=1 SV=3	1	1398.67	0	0.451	0.479	0.67	0.919738	0.935363	0.966484	16.99	8	18.08	62499.8	76518.6	102013	139395	72.59	27.63	27.77	23.62	30156.7	55089.8	101662	70906.6	183599	28132.8	24609.5	81141.8	42277.2	85720.9	81142	77212.6	76518.6	56736.1	35421.2	61107.9		61641.2	116840	89067.3	118117
FALSE	High	ATVNPSAPR		1	1	81	P08571	Monocyte differentiation antigen CD14 OS=Homo sapiens GN=CD14 PE=1 SV=2	0	912.49	0	1.199	0.883	1.018	0.942108	0.983102	0.985096	107.54	45.97	55.03	9.36908e+06	6.1987e+06	7.35236e+06	8.05061e+06	77.03	44.42	31.73	38.14	1.69804e+06	1.9549e+06	5.15706e+06	8.68119e+06	988331	1.22697e+07	2.30884e+07	7.08658e+06	6.00842e+06	6.39499e+06	8.09175e+06	1.18459e+07	5.41261e+06	4.31935e+06	8.71813e+06	2.74765e+06	2.65785e+06	7.35236e+06	8.89049e+06	5.15367e+06	9.30203e+06
FALSE	High	ATVQLITNPFIGLLTNR		1	1	3	Q05940	Synaptic vesicular amine transporter OS=Homo sapiens GN=SLC18A2 PE=1 SV=2	0	1871.07	0	1.791	0.01	0.563	0.756093	7.5717e-17	0.873726	36.46		11.54	54096.4		16990.5	30199.5				33.77																				16990.5
FALSE	High	ATVVYQGER		1	1	22	P02749	Beta-2-glycoprotein 1 OS=Homo sapiens GN=APOH PE=1 SV=3	0	1022.53	0	0.858	1.458	1.241	0.94221	0.830505	0.937683	46.06	54.23	49.78	886198	1.54873e+06	1.42831e+06	1.15127e+06	48.73	38.78	33.28	39.27	1.35838e+06	929133	1.98018e+06	1.28964e+06	845246	627943	1.23243e+06	1.14207e+06	1.31297e+06	2.56917e+06	1.25437e+06	2.73045e+06	1.88941e+06	734385	1.23063e+06	2.03121e+06	1.82682e+06	1.72595e+06	1.42831e+06	1.68136e+06	759139
FALSE	High	ATWSGAVLAGR		1	1	1	P04217	Alpha-1B-glycoprotein OS=Homo sapiens GN=A1BG PE=1 SV=4	0	1088.58	1	0.813	1.194	1.781	0.927313	0.853292	0.49794	43.53	70.99	39.21	246686	325759	384781	211518	43.63	51.21	44.38	35.89	121983	241056	331944	340231	265231			199380	413131	402830	141479	577747	214660	121294	263434	589248	449797	283647	396048	373834	736280
FALSE	High	ATYFGSIVLLSPAVIDSPLK		1	1	48	P55058	Phospholipid transfer protein OS=Homo sapiens GN=PLTP PE=1 SV=1	0	2091.17	0	1.339	1.327	1.267	0.808311	0.824855	0.828422	72.98	128.49	179.56	210474	208528	199044	157159	152.72	96.28	109.28	0.73	473248	893837	170193	243683	158298		210474	26290.5	650561				112689			385874		71268		555907
FALSE	High	ATYFGSIVLLSPAVIDSPLKLELR		1	1	7	P55058	Phospholipid transfer protein OS=Homo sapiens GN=PLTP PE=1 SV=1	1	2602.49	0	100	100		8.57453e-17	7.5717e-17					735328	51232.6				33.95											40106.5							65445.3
FALSE	Medium	ATYPLLK		1	1	1	P26572	Alpha-1,3-mannosyl-glycoprotein 2-beta-N-acetylglucosaminyltransferase OS=Homo sapiens GN=MGAT1 PE=1 SV=2	0	805.482	0	100		100	8.57453e-17		1.0024e-16				42458.6		52395.3		72.49		48.55			26888.9	14155		22394.3	59924.8	124807											52395.3	61053.4		20057.5
FALSE	Medium	AVAEPGIQLK		1	2	3	P35443	Thrombospondin-4 OS=Homo sapiens GN=THBS4 PE=1 SV=2	0	1025.6	0
FALSE	High	AVAEQIPLLVQGVR		1	1	131	Q9Y490	Talin-1 OS=Homo sapiens GN=TLN1 PE=1 SV=3	0	1492.88	0	0.066	0.17	0.52	0.159572	0.473308	0.818258	0.53	1.67	12.79	196290	538438	1.55005e+06	3.38647e+06	141.37	55.65	55.52	21.81	225682	564603	2.82235e+06	737421	34723.9	40116.7	170727	1.17259e+06	236959	620921	695934	741899	494857	489049	141687	585856	240212	1.31306e+06	1.55005e+06	2.46838e+06	1.98601e+06
FALSE	High	AVAGDASESALLK		1	1	10	P05023	Sodium/potassium-transporting ATPase subunit alpha-1 OS=Homo sapiens GN=ATP1A1 PE=1 SV=1	0	1231.65	0	0.561	0.68	0.561	0.992757	0.998287	0.925903	16.75	20.37	9.18	109461	123582	102055	181862	90.56	35.73	29.14	18.57	81049	438238	148058	109461	81100.2	37451.3	38747.1	76061.7	95388.6		134547	176262	123582	180252	86813.4	211904	106724	105519	92820	102055	157901
FALSE	High	AVAGNISDPGLQK		1	1	39	P18206	Vinculin OS=Homo sapiens GN=VCL PE=1 SV=4	0	1269.68	0	0.081	0.406	0.777	0.0390129	0.754078	0.965205	0.67	9.73	14.77	494499	2.58349e+06	5.11816e+06	6.18399e+06	132.92	62.93	50.17	14.76	561468	1.05662e+06	5.8168e+06	1.79799e+06	270044	328646	435518	5.43739e+06	762261	2.61771e+06	2.97865e+06	2.96999e+06	2.91837e+06	2.54972e+06	673374	1.56078e+06	758460	5.43295e+06	5.11816e+06	4.27389e+06	5.63289e+06
FALSE	High	AVANYDSVEEGEKVVK		1	1	2	P51659	Peroxisomal multifunctional enzyme type 2 OS=Homo sapiens GN=HSD17B4 PE=1 SV=3	1	1736.87	0	0.563	0.478	0.488	0.975744	0.935295	0.853386	10.9	4.58	7.2	74531.4	71041.7	71171.2	145835	28.68	15.71	32.05	18.59	98588.9	99838.7	60065.2	69478.3		61112.3	74531.4		71041.7					81722.2		59497.4				56514	89629.8
FALSE	High	AVAQALEVIPR		1	1	12	P49368	T-complex protein 1 subunit gamma OS=Homo sapiens GN=CCT3 PE=1 SV=4	0	1166.69	0	0.357	0.241	1.089	0.860762	0.668559	0.910989	8.17	3.39	42.25	77167.4	51977.9	218462	191382	61.92	55.16	42.81	33.89	45887.2	94020	115329	31341.9			77167.4	59838.3	30343.3	81888.8		45150	63810.5	120059	29257	29370.1		218462	229312	258499	203593
FALSE	High	AVASAAAALVLK		1	1	38	Q9Y490	Talin-1 OS=Homo sapiens GN=TLN1 PE=1 SV=3	0	1084.67	0	0.091	0.214	0.421	0.369081	0.691471	0.634389	0.92	2.55	12.24	228017	668864	1.06657e+06	2.5356e+06	130.94	44.85	67.49	44.64	243284	777862	2.30023e+06	895224	52198.4	75158.8	213708	1.14908e+06	415365	616435	745701	531380	725754	737852	141385	760923	353094	921786	1.06657e+06	2.40759e+06	1.52102e+06
FALSE	High	AVASEDMPESLPEAEQLLQQHAGIKDEIDGHQDSYQR		1	1	4	P11277	Spectrin beta chain, erythrocytic OS=Homo sapiens GN=SPTB PE=1 SV=5	1	4134.93	0	0.34	0.01	3.981	0.709002	7.5717e-17	0.0113911	6.03		84.06	39205.5		459286	115374	73.19			69.75							22105.9													459286
FALSE	High	AVASFLR		1	1	39	Q96IY4	Carboxypeptidase B2 OS=Homo sapiens GN=CPB2 PE=1 SV=2	0	763.446	0	0.55	0.554	1.092	0.98804	0.965452	0.962981	26.1	18.93	60.51	600647	561953	1.28486e+06	1.17612e+06	65.16	40.26	38.59	47.08	111557	224921	396882	451294	319302	799427	1.08973e+06	516553	289813	514323	921837	521957	315848	605014	724694	998032	961342	677491	1.28486e+06	1.01145e+06	1.55219e+06
FALSE	Medium	AVASFLRR		1	1	6	Q96IY4	Carboxypeptidase B2 OS=Homo sapiens GN=CPB2 PE=1 SV=2	1	919.547	0	0.679	0.857	1.003	0.974445	0.924295	0.940703	31.77	34.95	34.95	230539	306693	400513	352912	61.05	37.89	26.25	35.43		155626	189309	273233	100684	230539	551468	541817	169331	399575	447826	306693	363500		240278	241742	210354	430411	524030	289770	400513
FALSE	Medium	AVASLPPEQMFELMKQMK	2xOxidation [M14; M]	1	2	6	Q9H0L4	Cleavage stimulation factor subunit 2 tau variant OS=Homo sapiens GN=CSTF2T PE=1 SV=1	1	2110.04	0	0.829	1.802	0.845	0.996908	0.654454	0.992957	32.48	85.82	55.09	51544	121113	56811.6	67207.8	48.7	66.34	63.26	31.91	110589	71885.5			30363.3		55371.3		65415.5		223271	121113	216249		30244.9				116587	32274.5
FALSE	Medium	AVAVDPTEEYFVTGSAEGNIK		1	1	15	Q9Y485	DmX-like protein 1 OS=Homo sapiens GN=DMXL1 PE=1 SV=3	0	2197.07	0	0.89	0.911	0.952	0.914545	0.93986	0.954418	33.2	53.01	14.24	145801	149315	155953	163831	39.16	57.7	13.95	16.44		226079	145801			103864		309437	201643	84465.2					110567			172176	141259
FALSE	High	AVDAALKK		1	1	39	P01042	Kininogen-1 OS=Homo sapiens GN=KNG1 PE=1 SV=2	1	815.499	0	1.393	1.256	1.377	0.89025	0.920261	0.910989	93.13	75.77	69.31	2.89098e+06	2.31242e+06	1.98901e+06	2.03822e+06	57.48	41.13	35.77	79.99	782867	1.04081e+06	2.90281e+06	3.81636e+06	646716	2.20452e+06	3.30314e+06	1.08076e+06	3.12439e+06	2.58324e+06	1.27951e+06	3.10795e+06	1.18471e+06	2.07e+06	3.35022e+06	1.38343e+06	2.83747e+06	1.49472e+06	1.98901e+06	1.65641e+06	3.22827e+06
FALSE	High	AVDFAER		1	1	2	P62917	60S ribosomal protein L8 OS=Homo sapiens GN=RPL8 PE=1 SV=2	0	807.4	0	0.01	0.702	0.617	8.57453e-17	0.990776	0.955127		43.41	25.28		101521	126631	144573			54.3	73.83														101521					55928.2	191168	126631
FALSE	High	AVDFQEAQSYADDNSLLFMETSAK		1	1	1	P20339	Ras-related protein Rab-5A OS=Homo sapiens GN=RAB5A PE=1 SV=2	0	2680.21	0
FALSE	High	AVDQSVLLMKPDAELSASSVYNLLPEK		1	1	6	P01023	Alpha-2-macroglobulin OS=Homo sapiens GN=A2M PE=1 SV=3	0	2917.52	0		100	100		7.5717e-17	1.0024e-16					137444	28319			88.1											66250							285146				28319
FALSE	High	AVDQSVLLMKPDAELSASSVYNLLPEK	1xOxidation [M9]	1	1	3	P01023	Alpha-2-macroglobulin OS=Homo sapiens GN=A2M PE=1 SV=3	0	2933.52	0
FALSE	High	AVDQSVLLMKPEAELSVSSVYNLLTVK		1	1	2	P20742	Pregnancy zone protein OS=Homo sapiens GN=PZP PE=1 SV=4	0	2933.59	0
FALSE	High	AVDSLLNFETVK		1	1	14	Q9NP58	ATP-binding cassette sub-family B member 6, mitochondrial OS=Homo sapiens GN=ABCB6 PE=1 SV=1	0	1335.72	0	0.311	0.426	0.593	0.914545	0.942166	0.948995	8.81	10.02	22.2	141951	190622	250507	363167	88.41	30.69	54.63	45.77		356747	141951		77572.6		43463.9	210130		233310	256463	220706	161631	158528	88305.8	190622	114487	439856	276553		226915
FALSE	High	AVDSLVPIGR		1	1	10	P25705	ATP synthase subunit alpha, mitochondrial OS=Homo sapiens GN=ATP5A1 PE=1 SV=1	0	1026.59	0	0.417	0.369	0.732	0.974952	0.879045	0.996729	8.37	7.94	27.38	143790	129699	264621	344536	33.98	78.08	42.46	63.66		157685	143544				98617.1	129699	64370.8	451821	102101	135726	190393	432388		110041	86123.2	280662	252038	293374	264621
FALSE	High	AVDTDMIDYEK		1	1	1	O75356	Ectonucleoside triphosphate diphosphohydrolase 5 OS=Homo sapiens GN=ENTPD5 PE=1 SV=1	0	1299.58	0
FALSE	High	AVDTWSWGER		1	1	3	Q08380	Galectin-3-binding protein OS=Homo sapiens GN=LGALS3BP PE=1 SV=1	0	1206.55	0	100	100		8.57453e-17	7.5717e-17					69231.1	51530.1			73.51	42.94			74539.3	205102		23637.2	64300.9		100081		23613.8		51530.1				62302.1	86701.4	45347.5
FALSE	High	AVEDEATKGTR		1	1	68	Q9Y490	Talin-1 OS=Homo sapiens GN=TLN1 PE=1 SV=3	1	1176.59	0	0.133	0.231	0.535	0.423926	0.641307	0.834731	2.09	3.57	21.94	587792	1.04752e+06	2.77759e+06	4.77459e+06	162.33	61.16	68.91	35.78	771469	1.05396e+06	9.60493e+06	2.24724e+06	132672	139668	447845	1.96026e+06	840687	2.78262e+06	770648	1.247e+06	1.19652e+06	1.33118e+06	436058	917064	385360	2.82413e+06	1.63596e+06	2.77759e+06	5.15948e+06
FALSE	High	AVEDYGR		1	1	12	P11277	Spectrin beta chain, erythrocytic OS=Homo sapiens GN=SPTB PE=1 SV=5	0	809.379	0	0.143	0.144	1.353	0.315892	0.34631	0.827946	1.15	1.27	86.37	35690.7	44053.4	556996	306120	67.97	58.87	57.7	45.35	33672.5	89289.5		34149.6		43757.1	130892		24336	46094.9	37239.7	42828.9	109971			45312.9		300322	647439	745027	556996
FALSE	High	AVEEKIEWLESHQDADIEDFKAK		1	1	3	P11021	78 kDa glucose-regulated protein OS=Homo sapiens GN=HSPA5 PE=1 SV=2	2	2730.33	0	100		100	8.57453e-17		1.0024e-16				75664.3		46561.2		21.23		35.81		83898.1	93197	57143.7	68238.6														35941.9		60318.1
FALSE	High	AVEFQEAQAYADDNSLLFMETSAK		1	1	6	P51148	Ras-related protein Rab-5C OS=Homo sapiens GN=RAB5C PE=1 SV=2	0	2678.23	0	100			8.57453e-17						167442				38.21					126924
FALSE	High	AVEFQEAQAYADDNSLLFMETSAK	1xOxidation [M19]	1	1	1	P51148	Ras-related protein Rab-5C OS=Homo sapiens GN=RAB5C PE=1 SV=2	0	2694.22	0	1.275	0.01	0.01	0.862409	7.5717e-17	1.0024e-16	0			109181			85604.9
FALSE	High	AVEHINK		1	1	12	P06733	Alpha-enolase OS=Homo sapiens GN=ENO1 PE=1 SV=2	0	810.447	0	0.574	1	0.567	0.946289	0.904759	0.911494	37.24	115.32	39.61	51430.3	129092	35126.1	91856.1	88	63.1	132.09	82.83			106585		24816.6			112419			194041	203475	56873.6		11037.1		148237	19701.9	276163	62625.5	15733.1
FALSE	High	AVELAANTK		1	1	7	P29401	Transketolase OS=Homo sapiens GN=TKT PE=1 SV=3	0	916.51	0	0.01	0.523	0.764	8.57453e-17	0.983434	0.99886		15.96	12.14		194895	284636	372797		73.41	20.36	4.97								489452	78891.6	167274				227078						246218	329048
FALSE	Medium	AVELGVK		1	2	28	P33908	Mannosyl-oligosaccharide 1,2-alpha-mannosidase IA OS=Homo sapiens GN=MAN1A1 PE=1 SV=3	0	715.435	1	1.152	0.827	0.491	0.869809	0.946032	0.881013	51.95	23.71	6.86	742266	588371	335992	698670	70.74	25.37	38.4	12.21				1.08723e+06	646607	2.62537e+06	2.02825e+06		588371			442711	375422	704903	735222	614240	432282	257051	324737	347637	591550
FALSE	High	AVEPQLQEEER		1	1	76	P55058	Phospholipid transfer protein OS=Homo sapiens GN=PLTP PE=1 SV=1	0	1327.65	1	0.931	0.77	1.341	0.992741	0.930689	0.919093	79.04	52.32	60.33	1.19041e+07	1.27498e+07	1.97125e+07	1.83069e+07	70.83	64.73	29.73	47.93	6.9137e+06	7.47704e+06	1.25431e+07	1.12977e+07	5.38006e+06	5.43403e+06	2.06108e+07	5.85601e+06	1.47682e+07	5.55201e+06	4.74494e+06	1.10953e+07	3.41272e+06	1.46509e+07	2.6506e+07	2.46828e+07	2.12158e+07	1.25186e+07	2.5282e+07	1.76128e+07	2.78895e+07
FALSE	High	AVETELEYQK		1	1	17	Q9Y4D1	Disheveled-associated activator of morphogenesis 1 OS=Homo sapiens GN=DAAM1 PE=1 SV=2	0	1209.6	0	0.071	0.154	0.415	0.103448	0.446743	0.789903	0.23	2.3	1.29	36939.5	78306.6	213447	508835	44.47	110.47	6.3	5.8				51147.9	26678.1			320800		27031.5				78306.6				223184	204135
FALSE	High	AVETLLDLIMK		1	1	16	O00194	Ras-related protein Rab-27B OS=Homo sapiens GN=RAB27B PE=1 SV=4	0	1245.71	0	0.937	0.463	0.984	0.978055	0.875324	0.959346	98.87	21.85	87.13	42733	44558.5	44551.9	77857.5	103.45	45.92	96.74	76.26	42733	181775	155024	166964	18343.6		32215.3	36442.2	67797	59681			54482.5	23857.9		19148.6		44551.9		174050
FALSE	High	AVETLLDLIMK	1xOxidation [M10]	1	1	13	O00194	Ras-related protein Rab-27B OS=Homo sapiens GN=RAB27B PE=1 SV=4	0	1261.71	0	0.839	0.597	0.592	0.980124	0.938429	0.929458	36.14	24.12	28.35	93122.8	43787.3	50286.9	101780	45.22	41.67	62.78	47.27		101898	105772	85103			34915.9	82675		83491.6	43840.5	43734.1	45559.8	28832.8		33306	41499.4	62200.3	40655.2	108876	23549.8
FALSE	High	AVETLLDLIMKR		1	1	11	O00194	Ras-related protein Rab-27B OS=Homo sapiens GN=RAB27B PE=1 SV=4	1	1401.81	0	0.775	0.381	0.659	0.995855	0.586977	0.954418	62.08	10.25	34.77	47289.7	24898.3	38486	69848.8	78.54	81.27	76.77	30.77	14931.5	89362.3	38419.9	58207.2	16210		10087.1	16141.8	24898.3							73933.6		20949.6		70701.9
FALSE	High	AVEVLPK		1	1	102	P06396	Gelsolin OS=Homo sapiens GN=GSN PE=1 SV=1	0	755.466	0	0.576	0.607	1.127	0.882883	0.843166	0.961961	29.16	21.95	68.12	8.47246e+06	7.41878e+06	1.58581e+07	1.55055e+07	67.64	47.89	48.56	38.74	1.64122e+06	1.7709e+06	1.42301e+07	9.43026e+06	1.13692e+06	8.03269e+06	1.35592e+07	1.26542e+07	4.76266e+06	1.15472e+07	8.88033e+06	1.73622e+07	1.16295e+07	5.054e+06	4.99426e+06	5.91796e+06	6.19777e+06	1.58581e+07	2.63882e+07	9.4495e+06	1.80207e+07
FALSE	Medium	AVFMAETK		1	1	3	P04424	Argininosuccinate lyase OS=Homo sapiens GN=ASL PE=1 SV=4	0	896.455	0	1.838	2.931	1.053	0.45725	0.383705	0.929252	79.71	47	40.73	161661	264429	93661.3	93485.8	116.98	44.72	37.68	17.51	1.13633e+06	163438	159903	152534		59387.6	63070.1	263408	216111	503798	147526	265455	154554	355653	314840	496571	178951		123066	71282.2
[truncated: 12,364 more rows]
[truncated: 44 more columns]
