# Supplementary material for: NHERF2 as a Novel Biomarker for Distinguishing MAC Pulmonary Disease from Tuberculosis Based on Proteome Analysis of Serum Extracellular Vesicles
Source: Int J Mol Sci. 2025 Jan 29;26(3):1155. doi: 10.3390/ijms26031155 (PMC11818707; doi:10.3390/ijms26031155)
Supplement: Supplementary file 1 [file ijms-26-01155-s001.zip › Table S5.3 DDA before normalizaion.xlsx]

## Sheet: Proteins
Accession	Description	# Unique Peptides	Score Sequest HT	Abundance Ratio: (T) / (HC)	Abundance Ratio: (M) / (HC)	Abundance Ratio: (TC) / (HC)	Abundances (Grouped): T	Abundances (Grouped): M	Abundances (Grouped): TC	Abundances (Grouped): HC	T7	T6	T5	T4	T3	T2	T1	M10	M9	M8	M7	M6	M5	M4	M3	M2	M1	TC5	TC4	TC3	TC2	TC1	HC5	HC4	HC3	HC2	HC1
P31946	14-3-3 protein beta/alpha OS=Homo sapiens GN=YWHAB PE=1 SV=3	4	323.39	0.249	0.323	0.485	331316	597588	949218	1.94424e+06	317813	71718.4	62408	188630	83266.9	131430	298962	276581	156847	441284	242423	267398	225482	348512	190279	198979	51168.3	400447	499704	602709	602062	51826.5	817008	1.2014e+06	860672	1.2436e+06	965213
P62258	14-3-3 protein epsilon OS=Homo sapiens GN=YWHAE PE=1 SV=1	8	271.86	0.321	0.493	0.573	1.09034e+06	2.42433e+06	3.13988e+06	5.49044e+06	970529	181028	295775	586734	154502	438465	1.02324e+06	1.41201e+06	360231	1.53569e+06	962347	1.05985e+06	859034	884669	387321	761343	139683	1.32462e+06	1.40896e+06	2.11655e+06	1.87799e+06	119458	2.4143e+06	3.85144e+06	2.69414e+06	3.51185e+06	2.63151e+06
Q04917	14-3-3 protein eta OS=Homo sapiens GN=YWHAH PE=1 SV=4	10	347.71	0.475	0.503	0.554	1.72042e+06	3.75176e+06	5.10246e+06	8.73291e+06	2.09572e+06	330204	357594	1.10689e+06	293550	715820	1.78118e+06	2.96586e+06	971450	2.49377e+06	919167	1.53458e+06	1.69941e+06	1.88967e+06	726424	1.43757e+06	402941	2.15258e+06	2.09576e+06	3.25218e+06	2.23162e+06	239393	4.57954e+06	6.88124e+06	4.18721e+06	5.279e+06	4.09433e+06
P61981	14-3-3 protein gamma OS=Homo sapiens GN=YWHAG PE=1 SV=2	7	311.03	0.276	0.368	0.563	609513	1.68765e+06	2.72394e+06	4.6537e+06	869561	175877	110864	378409	101032	148274	773806	867446	251999	881562	679613	606519	660524	712505	242144	571173	130065	1.14915e+06	587832	1.52749e+06	1.67878e+06	79203.3	2.4404e+06	2.89243e+06	1.96604e+06	2.75479e+06	2.36675e+06
P31947	14-3-3 protein sigma OS=Homo sapiens GN=SFN PE=1 SV=1	7	182.48	0.701	1.008	0.748	590629	1.19562e+06	557783	732406	196305	159042	214577	347316	192108	1.60214e+06	133535	516629	162559	5.72225e+06	672765	573036	382361	2.89522e+06	29459.7	229444	91751.5	494337	796084	295263	32358.2	144081	384073	7.14526e+06	347988	336737	328435
P27348	14-3-3 protein theta OS=Homo sapiens GN=YWHAQ PE=1 SV=1	4	243.5	0.321	0.405	0.565	308039	688065	790932	1.34497e+06	197498	16386	19418.3	142185	30190.6	116469	261842	995756	321969	877305	253131	235468	195459	182441	126957	162696	25997.4	715685	315830	443457	439018	24404	561383	1.35987e+06	632550	803830	746595
P63104	14-3-3 protein zeta/delta OS=Homo sapiens GN=YWHAZ PE=1 SV=1	14	1133.03	0.229	0.373	0.503	7.06327e+06	1.74598e+07	2.40078e+07	5.09363e+07	8.19161e+06	1.11764e+06	1.06846e+06	4.967e+06	1.11536e+06	2.68879e+06	8.93756e+06	1.08453e+07	3.56089e+06	7.92924e+06	6.16119e+06	6.03443e+06	5.18451e+06	7.40566e+06	3.24704e+06	6.74338e+06	1.30378e+06	1.01282e+07	1.01763e+07	1.83749e+07	1.49488e+07	996788	2.2941e+07	2.6401e+07	2.39558e+07	3.28512e+07	2.60958e+07
P51178	1-phosphatidylinositol 4,5-bisphosphate phosphodiesterase delta-1 OS=Homo sapiens GN=PLCD1 PE=1 SV=2	2	1.97	0.437	0.895	0.867	156414	391439	289582	348106	81379.5	42556.6	30398	207304	41849.6	223434	59828	174036	44815.2	283869	220072	182333	120811	105067	119943	91697.2	32384.7	122166	327508	154210	137888	39177.4	102907	591154	149126	230832	167608
P09543	2',3'-cyclic-nucleotide 3'-phosphodiesterase OS=Homo sapiens GN=CNP PE=1 SV=2	9	28.16	0.472	0.634	0.679	597942	604953	807122	1.35204e+06	228864	158240	132204	362407	263134	98869.2	162615	333520	162522	258324	240646	170286	276152	174924	203433	207265	85172.2	387752	592032	397041	350127	114106	725729	1.30585e+06	525840	643514	650989
Q13200	26S proteasome non-ATPase regulatory subunit 2 OS=Homo sapiens GN=PSMD2 PE=1 SV=3	1	2.01	0.415	0.514	1.323	49593.7	74507.5	169084	127832	15463.1			35710.8			36601.8	16490.1		25633.5		32739.9	20393.9					55941.7	119394	92984	74782.1		67034.9	78131.7	83944.1	58870.2	53127.6
Q16401	26S proteasome non-ATPase regulatory subunit 5 OS=Homo sapiens GN=PSMD5 PE=1 SV=3	1	1.76	1.007	1.176	1.07	62606.9	75628.1	66977.2	63004.3	24658.7			44325.9		25777.2		35060.6		34276	29459.6	26564.7	101739	9303.4		18558.2		27497.6	42198.3	37552.6			32917.2	34746.9	27674.9	40449.1
P62277	40S ribosomal protein S13 OS=Homo sapiens GN=RPS13 PE=1 SV=2	6	37.65	0.395	0.304	0.82	60832.1	78994.7	461972	686367	152237		9296.83	37137.6	19223.6	23000.5	25715.4	38334	13553.2	177802	36889.7	29295		144717		26476.3	11672.5	180412	833184	269267	200402	116145	434174	759382	322805	435283	248667
P62263	40S ribosomal protein S14 OS=Homo sapiens GN=RPS14 PE=1 SV=3	3	18.13	0.843	1.238	0.79	246992	182039	113220	96491.2		41646.2				75953		39387.4	18949.5	326144	73014.9	81321.3		206707	30093.7			59263.3	67956.4	33697.4	49920	23697.6	56359.2	591180	37942.3		41711.6
P62841	40S ribosomal protein S15 OS=Homo sapiens GN=RPS15 PE=1 SV=2	1	2.41	2.263	0.506	0.933	150568	33662.8	62069.2	66526.8				103784												11810.3		26185.2			25287.1	17484.5	22848.9		41261.7		32031.7
P62249	40S ribosomal protein S16 OS=Homo sapiens GN=RPS16 PE=1 SV=2	3	1.64	0.557	0.908	1.006	77539.2	77811.7	153091	256539		29013.8	10665.9	98489.5		43564.3	30716	27470.4		163256		35435.3	18429.6	132430	28299.2	26779.5	22369.8	45948.4	175542	52693.3	66410.5	107809	51425.4	285083	120653	194560	64691.4
P62269	40S ribosomal protein S18 OS=Homo sapiens GN=RPS18 PE=1 SV=3	4	10.25	0.757	0.599	1.019	256595	95977.7	425190	427333	6501.4	72540.9	44764.9	82887.9	101595	88924.5	118859		21041.4	322450			10652	416147	8569.29	65783.1		27828.7	255206	175607	226186	143097	106373	476164	200979	241324	264325
P39019	40S ribosomal protein S19 OS=Homo sapiens GN=RPS19 PE=1 SV=2	2	3.66	0.394	0.629	0.916	53104.2	151600	112431	114559		65327		17053	19271.8	11259.5				20040.4				85246.6				32077.1	31848.3	63037.6	80150.7	30234.3		329353	39206.2	68667.5	58860.2
P62851	40S ribosomal protein S25 OS=Homo sapiens GN=RPS25 PE=1 SV=1	3	5.35	0.611	2.536	0.988	138769	628581	209092	169818	43599.1			41984.4	36265.9	52468.4	80941.7			163025				180158				72705.2	125500	106835	124824	56890.6	72633.7	362779	79867	288238	49566.9
P62857	40S ribosomal protein S28 OS=Homo sapiens GN=RPS28 PE=1 SV=1	2	6.93	0.493	1.242	0.093	100090	894189	43113.6	666716						37843.9				353745				168017					27838.8	19691.1	18702.5			353375
P23396	40S ribosomal protein S3 OS=Homo sapiens GN=RPS3 PE=1 SV=2	6	23.36	0.741	0.922	0.708	66790	141116	146117	190878	27938	21730.5		41742	32199.1	209095	16910.3	73805.4	47298.4	539484	30509.8	55877.8	322391	355245	33954.3			66751.7	87701.5	108510	62879	6412.04	74966.6	600818	107099	119688	91905.1
P61247	40S ribosomal protein S3a OS=Homo sapiens GN=RPS3A PE=1 SV=2	10	11.42	0.55	0.798	1.076	341520	426938	1.24899e+06	945875	24249.3	90644.7	69215.6	314098	112744	267444	105452	205870	63697.4	364616	286868	284803	110423	265310	153832	138874	70081.7	530862	997436	290435	366204	322626	496017	813581	449274	386688	367769
P62701	40S ribosomal protein S4, X isoform OS=Homo sapiens GN=RPS4X PE=1 SV=2	5	35.28	0.484	0.416	0.934	153994	177908	520645	535815	11837.5	9931.74	26860.5	363806	59448.1	152543	40662.1	36177.6	30702.3	380356	66835.8	83190.7	39391.7	307103	25320.9	67190	41876	219645	524113	252710	237107	100773	280981	908550	282447	230095	184875
P22090	40S ribosomal protein S4, Y isoform 1 OS=Homo sapiens GN=RPS4Y1 PE=1 SV=2	2	2.93	0.548	0.456	0.959	56800.6	45195	103166	97960			2940.76	60723.4		21476.2		23864.7		21446.3	23931.1	14535.2	12158.4	9822.48		10979.1		44864.3	131592	40975.1	44752.9	13420	41033.6	83012.6	50571.7	62658.1	43688.2
P46782	40S ribosomal protein S5 OS=Homo sapiens GN=RPS5 PE=1 SV=4	2	2.43	0.582	0.727	0.821	38803.3	39355.5	50519	66707.7			4352.21	53382.1	7356.13	50652.8				183814	19837.5	8005.01	7184.57	84564.9	9427.91	13807.5		19356.8	99281.6	18455.2		14368	11371.1	300464	31373.2	44946.9	19587.4
P62241	40S ribosomal protein S8 OS=Homo sapiens GN=RPS8 PE=1 SV=2	2	4.13	0.01	1.321	0.752		112901	64317.9	85491.7										36580.9				25901.7							27900.9		33086	61398.9
P46781	40S ribosomal protein S9 OS=Homo sapiens GN=RPS9 PE=1 SV=3	3	1.64	0.581	0.899	0.878	47601.8	99132	117765	82932.2	13358.7		13733.9	30911.5	15796.3	51137.6	11955.7	249654	15891.1	178312	36009.2	47359.6	35749.3	173482	34221.4	19184.3	15168.1	22731.1	70684.3	94938.2	71959.9	21420.8		317839	41237.7	42281.6	37767.6
P08865	40S ribosomal protein SA OS=Homo sapiens GN=RPSA PE=1 SV=4	4	11.5	0.653	0.997	0.918	3.82951e+06	5.48225e+06	6.17427e+06	5.5388e+06	1.32753e+06	1153011	1.02995e+06	2.96231e+06	830410	2.82352e+06	1.22633e+06	2.37237e+06	1.20507e+06	2.97843e+06	3265531	4107738	1.57923e+06	1.22087e+06	2.05174e+06	1.89714e+06	943571	2.61506e+06	5.11488e+06	1.89402e+06	2.67838e+06	893433	2.90455e+06	4.66216e+06	2.61481e+06	3.38998e+06	2.66652e+06
P08195	4F2 cell-surface antigen heavy chain OS=Homo sapiens GN=SLC3A2 PE=1 SV=3	12	26.21	1.051	0.852	0.939	1.41353e+06	813238	1.31888e+06	1.03625e+06	687503	309779	59975.3	131044	100555	671913	382816	509575	86092.2	498058	299609	294800	390785	188354	140022	344344	44227.4	560101	791610	792089	570314	113167	971881	745836	381699	516643	498941
Q00013	55 kDa erythrocyte membrane protein OS=Homo sapiens GN=MPP1 PE=1 SV=2	13	67.72	0.424	0.389	0.924	392277	369336	1.66353e+06	1.23828e+06	108548	44475.7	21649.9	563027	79157.9	147655	629377	353535	75493.4	155672	151820	252175	289221	76666.9	100971	91239.8	47629.2	422622	1.02769e+06	1.06134e+06	721635	102243	956208	844895	512610	792040	510199
P10809	60 kDa heat shock protein, mitochondrial OS=Homo sapiens GN=HSPD1 PE=1 SV=2	14	35.91	0.427	0.503	0.88	278313	513630	898818	1.45802e+06	88873.4	42566.2	40179.9	715427	32079.8	129889	216405	242951	47956.8	328813	155703	224884	166034	229657	76087.9	75446.2	182457	379185	1.92228e+06	776773	319884	85426.1	486497	1.76366e+06	685721	1.16175e+06	391862
P05388	60S acidic ribosomal protein P0 OS=Homo sapiens GN=RPLP0 PE=1 SV=1	3	5.82	0.631	1.247	0.01	19220.2	48942.9		57869.7		9262.15						11847.3		24316.6	12950.2			63591.4										58241		19493.8
Q8NHW5	60S acidic ribosomal protein P0-like OS=Homo sapiens GN=RPLP0P6 PE=5 SV=1	3	5.82	0.631	1.247	0.01	19220.2	48942.9		57869.7		9262.15						11847.3		24316.6	12950.2			63591.4										58241		19493.8
P05386	60S acidic ribosomal protein P1 OS=Homo sapiens GN=RPLP1 PE=1 SV=1	1	2.49	1.732	3.577	0.01	53275.2	110040		30763.4						20143.3				58223.2				15459.2										16305.3
P05387	60S acidic ribosomal protein P2 OS=Homo sapiens GN=RPLP2 PE=1 SV=1	2	13.42	0.322	0.957	0.01	139232	711879		718933						52643.3				240908	35265.2			186357										381052
P62906	60S ribosomal protein L10a OS=Homo sapiens GN=RPL10A PE=1 SV=2	3	1.76	0.42	0.748	0.58	166322	156736	207261	239045	35646.1	92938.9	22594.4	105156	45480.1	146393	64285.6	54347.7	27498.6	239446	45504.9	79918.4	26367	257204	58035.9	73549.7	45335.6	50650.3	192461	116207	112830	51495.2	78203.9	518949	118869	139433	115097
P62913	60S ribosomal protein L11 OS=Homo sapiens GN=RPL11 PE=1 SV=2	2	7.17	1.023	1.948	1.102	64435.6	192064	79423.3	88299.9				20107.6	12095.4	81986.4	18098.8		12061.1	68479.7	73712.6			134938		68204.6	38072.7	42183.3	47671.1	183318	20437.1	16217.5	20193.3	113837	66471.2	56479.2	32624.8
P26373	60S ribosomal protein L13 OS=Homo sapiens GN=RPL13 PE=1 SV=4	4	1.83	0.49	0.509	0.641	117516	133859	163722	148165	8257.97			83201.7	18054.4	78414.1	33993.2	57680.2	8010.12	239619	51999.5	81399.6	40136.8	169017		14093	21529.4	29064.5	204031	89497.4	73349.1	42290.9	77697.9	407032	115545	54368.6	13487.1
P84098	60S ribosomal protein L19 OS=Homo sapiens GN=RPL19 PE=1 SV=1	1	5.48	0.738	1.049	0.892	86108	123469	103847	116450	24167.2		35107.9	78388.7	29502.9		25617.8	77161.8	28049.1	141011	35935	55713.8	31148.6	116288	61397.2	42884.5	17545.7	45984.2	88582.3	55829.7	45048.6	17934.2	47736.3	266568	50156.9	76061.7	56068.9
P61353	60S ribosomal protein L27 OS=Homo sapiens GN=RPL27 PE=1 SV=2	3	1.6	0.479	1.287	0.702	36337.5	79799.2	80925.7	88393.9				25727.1						27005	11332.1			119216				5628.28	119424	45373.2				165610	34079.5	45832.5	51918.1
P46776	60S ribosomal protein L27a OS=Homo sapiens GN=RPL27A PE=1 SV=2	1	3.83	0.39	2.823	0.01	50078.2	395389		128269										102533				113337									78109	194562	51950.4		50227.1
P62899	60S ribosomal protein L31 OS=Homo sapiens GN=RPL31 PE=1 SV=1	2	1.81	0.873	1.107	1.02	643748	869427	689992	750678	170506	174005	202121	527413	219244	351511	192674	449454	440333	224935	363436	388191	238667	163102	366982	252224	198013	428342	369387	386863	279846	190331	496272	471451	353051	266577	259864
P42766	60S ribosomal protein L35 OS=Homo sapiens GN=RPL35 PE=1 SV=2	1	2.09	0.351	0.207	0.248	49955.7	29425.9	35277	142226				35368.8				12588					8578.74					10689.7	67659.5		15303			75383.1
P18124	60S ribosomal protein L7 OS=Homo sapiens GN=RPL7 PE=1 SV=1	4	11.14	0.927	1.226	1.249	77413	122897	200244	273381	19454.9		22334.9	300270	25766.2	96389.3	33943.9			312384	54641.5	47968.1	26071.5	159199		25296.1		63967.9	197410	97612.5	137637	51725.1	35905.6	458543		174863
P62917	60S ribosomal protein L8 OS=Homo sapiens GN=RPL8 PE=1 SV=2	2	14.82	0.76	0.825	1.085	81860.7	66466.4	188545	181782				36117.2		61107.5			20316.3	242862	11630.1			171153			15129.8	12694.4	113168	154845	93557.2	35268.1		677127	25799.3	94805.3	107345
P52209	6-phosphogluconate dehydrogenase, decarboxylating OS=Homo sapiens GN=PGD PE=1 SV=3	9	86.16	0.616	0.52	0.821	687498	968425	1.82946e+06	2.33546e+06	283912	87839.6	151548	994016	65295.9	199605	459279	586298	244128	352534	514599	534093	311675	197750	275981	272540	124618	835290	1.00404e+06	1.02574e+06	889582	263571	1.26512e+06	1.60899e+06	843377	1.19988e+06	1.12449e+06
P11021	78 kDa glucose-regulated protein OS=Homo sapiens GN=HSPA5 PE=1 SV=2	40	1084.37	0.565	0.809	0.805	1.60627e+07	2.3975e+07	2.33349e+07	2.97239e+07	6.44224e+06	4.36631e+06	3.09633e+06	7.39252e+06	3.1472e+06	7.77472e+06	7.97972e+06	1.10239e+07	4.7004e+06	1.1209e+07	1.05365e+07	1.19799e+07	6.40293e+06	5.91449e+06	5.64461e+06	8.47295e+06	3.56463e+06	9.84431e+06	1.79442e+07	1.26899e+07	1.13991e+07	3.54605e+06	1.36913e+07	2.25683e+07	1.25567e+07	1.90123e+07	1.54734e+07
Q8IZP0	Abl interactor 1 OS=Homo sapiens GN=ABI1 PE=1 SV=4	6	65.7	0.308	0.363	0.445	350635	752137	946188	2.34507e+06	273280	11556.9	31872	216432	17607.3	164431	497147	536071	25229.9	367930	336298	291920	156837	192729	138756	340349	20396.7	347880	567916	727038	683931	68593.7	848814	1.57759e+06	997752	1.82931e+06	1.12912e+06
Q9NYB9	Abl interactor 2 OS=Homo sapiens GN=ABI2 PE=1 SV=1	2	17.62	0.23	0.334	0.427	107549	298141	354839	926227	91791.7	11556.9	31872	57165.5	17607.3	39589.2	185367	172117	25229.9	145050	115798	136574	79808.7	65499.3	58720.1	120506	20396.7	149696	203053	232106	253639	46147	325672	570713	344495	710908	445966
P68032	Actin, alpha cardiac muscle 1 OS=Homo sapiens GN=ACTC1 PE=1 SV=1	7	4156.45	0.139	0.112	0.384	3.00335e+06	2.61222e+06	2.32225e+07	2.20556e+07	2.98769e+06	396870	262294	2.50456e+06	578958	964099	4.33694e+06	2.06203e+07	1.13463e+06	681483	769386	1.1611e+06	501139	2.243e+06	1.10957e+06	2.17011e+06	503154	1.81326e+07	4.31698e+06	1.53395e+07	1.00739e+07	538850	1.34528e+07	1.169e+07	9.73408e+06	2.20892e+07	1.01815e+07
P68133	Actin, alpha skeletal muscle OS=Homo sapiens GN=ACTA1 PE=1 SV=1	6	4156.45	0.139	0.111	0.384	3.00335e+06	2.60579e+06	2.32225e+07	2.20556e+07	2.98769e+06	396870	262294	2.50456e+06	578958	964099	4.33694e+06	2.06203e+07	1.11889e+06	681483	769386	1.1611e+06	501139	2.243e+06	1.10957e+06	2.17011e+06	503154	1.81326e+07	4.31698e+06	1.53395e+07	1.00739e+07	538850	1.34046e+07	1.169e+07	9.73408e+06	2.20892e+07	1.01815e+07
P62736	Actin, aortic smooth muscle OS=Homo sapiens GN=ACTA2 PE=1 SV=1	6	4034.33	0.139	0.112	0.384	3.00335e+06	2.61222e+06	2.32225e+07	2.20556e+07	2.98769e+06	396870	262294	2.50456e+06	578958	964099	4.17717e+06	2.06203e+07	1.13463e+06	681483	769386	1.1611e+06	487464	2.243e+06	1.10957e+06	2.17011e+06	503154	1.81326e+07	4.31698e+06	1.53395e+07	1.00739e+07	538850	1.34528e+07	1.169e+07	9.73408e+06	2.20892e+07	1.01815e+07
P60709	Actin, cytoplasmic 1 OS=Homo sapiens GN=ACTB PE=1 SV=1	10	5958.29	0.189	0.313	0.599	1.68454e+08	4.45617e+08	7.26123e+08	1.26998e+09	1.92649e+08	1.90245e+07	2.32756e+07	1.41036e+08	1.91338e+07	5.38608e+07	2.66307e+08	3.40437e+08	6.80197e+07	1.69559e+08	1.88634e+08	1.96573e+08	1.34367e+08	9.91244e+07	6.36088e+07	1.24868e+08	2.8385e+07	3.0633e+08	3.78865e+08	5.90544e+08	4.49615e+08	2.81212e+07	6.65978e+08	7.96071e+08	5.64319e+08	9.84281e+08	5.1964e+08
P63261	Actin, cytoplasmic 2 OS=Homo sapiens GN=ACTG1 PE=1 SV=1	10	5958.29	0.189	0.313	0.599	1.68454e+08	4.45617e+08	7.26123e+08	1.26998e+09	1.92649e+08	1.90245e+07	2.32756e+07	1.41036e+08	1.91338e+07	5.38608e+07	2.66307e+08	3.40437e+08	6.80197e+07	1.69559e+08	1.88634e+08	1.96573e+08	1.34367e+08	9.91244e+07	6.36088e+07	1.24868e+08	2.8385e+07	3.0633e+08	3.78865e+08	5.90544e+08	4.49615e+08	2.81212e+07	6.65978e+08	7.96071e+08	5.64319e+08	9.84281e+08	5.1964e+08
P63267	Actin, gamma-enteric smooth muscle OS=Homo sapiens GN=ACTG2 PE=1 SV=1	6	4034.33	0.139	0.112	0.384	3.00335e+06	2.61222e+06	2.32225e+07	2.20556e+07	2.98769e+06	396870	262294	2.50456e+06	578958	964099	4.17717e+06	2.06203e+07	1.13463e+06	681483	769386	1.1611e+06	487464	2.243e+06	1.10957e+06	2.17011e+06	503154	1.81326e+07	4.31698e+06	1.53395e+07	1.00739e+07	538850	1.34528e+07	1.169e+07	9.73408e+06	2.20892e+07	1.01815e+07
P61160	Actin-related protein 2 OS=Homo sapiens GN=ACTR2 PE=1 SV=1	14	302.77	0.336	0.331	0.585	1.59043e+06	4.06529e+06	6.08449e+06	1.18847e+07	1.63362e+06	424271	340549	1.15871e+06	314983	829489	2.48931e+06	2.29554e+06	507636	1.78736e+06	1.99829e+06	1.54205e+06	859426	1.05164e+06	850539	2.14716e+06	642570	2.22028e+06	3.652e+06	6.23577e+06	4.49574e+06	317672	5.02338e+06	7.03217e+06	5.53275e+06	1.06296e+07	5.72232e+06
O15143	Actin-related protein 2/3 complex subunit 1B OS=Homo sapiens GN=ARPC1B PE=1 SV=3	14	461	0.198	0.287	0.563	892262	3.08439e+06	5.25399e+06	1.34842e+07	1.70276e+06	107167	102751	605946	17559.9	261933	2.28035e+06	2.66772e+06	279358	1.07396e+06	1.19449e+06	1.10732e+06	832328	969998	403285	1.09927e+06	109004	2.21651e+06	3.08201e+06	5.57836e+06	4.98091e+06	159792	4.79384e+06	7.91742e+06	6.02333e+06	9.69876e+06	6.49245e+06
O15144	Actin-related protein 2/3 complex subunit 2 OS=Homo sapiens GN=ARPC2 PE=1 SV=1	22	228.48	0.335	0.285	0.668	1.3174e+06	2.79556e+06	4.79421e+06	1.11355e+07	2.44738e+06	175631	230551	954445	249594	321233	2.89817e+06	2.05071e+06	765088	997486	1.02998e+06	1.13449e+06	882313	792765	512394	1.80981e+06	222705	2.02254e+06	2.42897e+06	6.48869e+06	4.17425e+06	205040	5.83944e+06	7.67141e+06	4.80338e+06	1.25184e+07	5.01871e+06
O15145	Actin-related protein 2/3 complex subunit 3 OS=Homo sapiens GN=ARPC3 PE=1 SV=3	6	51.12	0.283	0.314	0.52	275341	640812	1.0515e+06	2.4849e+06	504357	33049.9	52521.1	201124	51125.5	100906	530710	501389	140207	255000	210942	271410	181829	240177	116224	251617	26186.1	443596	316263	1.40381e+06	1.06485e+06	63668.4	722898	1.31706e+06	1.04142e+06	2.69252e+06	1.60482e+06
P59998	Actin-related protein 2/3 complex subunit 4 OS=Homo sapiens GN=ARPC4 PE=1 SV=3	8	80.06	0.495	0.373	0.559	465754	1.15217e+06	1.62599e+06	3.67728e+06	955324	67656.1		257266	117323	176101	758792	952830	244281	791166	488796	462050	283822	410049	221629	634969	160344	612185	975942	1.67675e+06	1.15632e+06	159696	1.35033e+06	1.94905e+06	1.77129e+06	3.19419e+06	1.64299e+06
O15511	Actin-related protein 2/3 complex subunit 5 OS=Homo sapiens GN=ARPC5 PE=1 SV=3	6	38.25	0.242	0.48	0.566	222018	742644	700002	1.57226e+06	382740	64162.5	46259.2	133418	42375.1	65592.1	225646	347554	245811	255475	422063	328636	122506	233892	158468	317975	124688	295310	312529	578972	780290	44455.9	865109	719358	734100	1.22613e+06	757022
P61158	Actin-related protein 3 OS=Homo sapiens GN=ACTR3 PE=1 SV=3	18	391.24	0.366	0.357	0.646	2.85662e+06	6.10428e+06	1.04378e+07	2.0121e+07	2.19526e+06	495809	253209	1.39781e+06	1.31e+06	2.9265e+06	5.00501e+06	3.79583e+06	780250	1.99028e+06	2.19761e+06	4.17522e+06	1.56375e+06	1.15295e+06	2.67772e+06	4.02468e+06	1.55666e+06	4.40341e+06	3.53913e+06	9.85201e+06	7.88788e+06	1.30752e+06	7.96816e+06	1.06646e+07	9.92226e+06	1.33266e+07	6.40976e+06
Q9P1U1	Actin-related protein 3B OS=Homo sapiens GN=ACTR3B PE=2 SV=1	2	92.75	0.244	0.359	0.631	948237	2.30792e+06	3.44056e+06	6.8603e+06	748492	220445	194482	759636	166732	378235	991290	1.61297e+06	265780	785841	1.0963e+06	1.21022e+06	714399	503839	514171	778398	168924	1.45147e+06	1.92032e+06	2.8272e+06	2.43903e+06	165048	2.41974e+06	4.72836e+06	3.22647e+06	4.70742e+06	2.98963e+06
Q9C0K3	Actin-related protein 3C OS=Homo sapiens GN=ACTR3C PE=2 SV=1	1	3.42	0.306	0.472	0.702	336043	544063	755614	1.19395e+06	94026.7	156375	103493	277738	99961.4	187256	188742	198067	42832.8	39868.6	288428	369061	180913	136130	228025	192482	53635.6	316417	453531	556622	501640	65977.7	462563	669269	561525	791713	518535
P13798	Acylamino-acid-releasing enzyme OS=Homo sapiens GN=APEH PE=1 SV=4	3	5.66	0.517	0.527	0.993	226941	142137	402435	499365	147541	104434	52447.9	172203	9187.66	175676	59476.7	665651		119104	20384.8	296533	174429	12608.8	9394.25	11599.7		160845	291552	202218	184268		261867	341161	48549.6	71436.9	241820
O75608	Acyl-protein thioesterase 1 OS=Homo sapiens GN=LYPLA1 PE=1 SV=1	3	3.34	0.631	1.093	0.981	741217	1.22408e+06	1.26323e+06	1.20786e+06	265894	214249	205411	546353	201153	550835	455028	602493	174147	526918	821650	927992	407715	149505	487270	396538	172721	532919	1.09676e+06	425119	552058	167437	478894	640195	576892	645420	844893
P23526	Adenosylhomocysteinase OS=Homo sapiens GN=AHCY PE=1 SV=4	5	3.33	0.715	1.011	0.686	277277	456434	371746	473937	86818.4	86373.2	140781	343248	118686	148212	77882.2		172625	290075	200791	119089	15143.6	293926	261512	55293.7		61983.6	294744	208430	194366	81412.6	248532	650071	477822	239774	160647
P00568	Adenylate kinase isoenzyme 1 OS=Homo sapiens GN=AK1 PE=1 SV=3	3	7.75	0.561	0.483	0.631	96363.9	209360	186920	156422	7839.03	47866.6	8907.1	454070		52095.9	174883	53521.4	89666.9	115900	223864	145076		28522.7	12201.3	79663.6	41808.2	81372.2	104513	104802	94864.5	22706.3	82027.6	279761	45035.3	60133.4	159889
P30566	Adenylosuccinate lyase OS=Homo sapiens GN=ADSL PE=1 SV=2	1	1.84
Q01518	Adenylyl cyclase-associated protein 1 OS=Homo sapiens GN=CAP1 PE=1 SV=5	19	282.95	0.324	0.298	0.664	4.03025e+06	4.13768e+06	5.8366e+06	9.5445e+06	1.56722e+06	4.78057e+06	119114	2.21068e+06	386310	535503	2.40805e+06	2.41027e+06	1.76079e+06	1.48707e+06	1.19754e+06	1.46765e+06	1.54839e+06	718765	910354	2.08041e+06	947932	2.30912e+06	3.50322e+06	5.70842e+06	4.52774e+06	571017	3.98377e+06	5.50619e+06	4.48746e+06	7.41705e+06	4.59554e+06
P40123	Adenylyl cyclase-associated protein 2 OS=Homo sapiens GN=CAP2 PE=1 SV=1	2	12.65	0.279	0.177	0.606	230291	168081	361312	1.31689e+06	92355.6					47683	167087		27337.7	44326.9	87165.4	84781.3	29921.9	75974.4	71037.1	145854	38136.8	141396	216865	631509	636917	27267.9	425745	533107	671325	842325	645708
Q9HDC9	Adipocyte plasma membrane-associated protein OS=Homo sapiens GN=APMAP PE=1 SV=2	11	137.13	0.797	0.813	0.953	2.42518e+06	2.76565e+06	3.32383e+06	3.03818e+06	499428	850687	701915	3.36872e+06	380855	283930	998309	1.19885e+06	438927	1.09677e+06	1.11919e+06	1.06371e+06	584192	608709	1.39147e+06	1.58604e+06	628284	1.57614e+06	1.99501e+06	1.50425e+06	2.07273e+06	733476	2.35936e+06	1.61031e+06	1.31114e+06	1.93376e+06	2.23946e+06
Q15848	Adiponectin OS=Homo sapiens GN=ADIPOQ PE=1 SV=1	4	4.03	0.67	1.657	0.621	95447.6	243534	95092.1	147834	26151.9		18805.2	122063	36003.2		25793.3		39597		21915.8	108793			104095	177302		105944	33961	66814.1	32917				55051.3	94559.2	96333.5
P12235	ADP/ATP translocase 1 OS=Homo sapiens GN=SLC25A4 PE=1 SV=4	0	2.14	0.282	0.385	0.908	174233	211501	651526	553657	68804.2	22829	29200.2	296472	9821.33	56857.9	140572	100372	50688.3	301586	68922.6	213265	55582.6	148169	39586.2	112813	10911.6	93418.4	742673	398600	282630	24220.9	280126	798570	87026.1	354136	268598
P05141	ADP/ATP translocase 2 OS=Homo sapiens GN=SLC25A5 PE=1 SV=7	2	2.14	0.363	0.435	0.908	227272	353556	1.0242e+06	751592	92077	22829	29200.2	409333	9821.33	71194	165653	249648	60009	331570	88187.8	248327	104582	249964	46742.7	112813	23845	147867	896612	574248	499447	24220.9	323640	1.15365e+06	120893	527552	361881
P12236	ADP/ATP translocase 3 OS=Homo sapiens GN=SLC25A6 PE=1 SV=4	1	2.14	0.01	2.799	1.401		91554.6	45823.6	32715.5										30983.1										25692.2			14604.3	20369.7
P84077	ADP-ribosylation factor 1 OS=Homo sapiens GN=ARF1 PE=1 SV=2	8	205.67	0.404	0.328	0.456	2.28262e+06	2.0874e+06	3.75351e+06	8.83491e+06	839200	532401	300653	2.60849e+06	714497	740256	7.23371e+06	941363	750978	1.17641e+06	621130	826876	870065	1.20752e+06	906891	1.74384e+06	303948	1.49211e+06	2.25291e+06	2.76437e+06	1.96308e+06	330995	3.16199e+06	4.87023e+06	2.66004e+06	5.65107e+06	9.4303e+06
P61204	ADP-ribosylation factor 3 OS=Homo sapiens GN=ARF3 PE=1 SV=2	8	205.67	0.404	0.328	0.456	2.28262e+06	2.0874e+06	3.75351e+06	8.83491e+06	839200	532401	300653	2.60849e+06	714497	740256	7.23371e+06	941363	750978	1.17641e+06	621130	826876	870065	1.20752e+06	906891	1.74384e+06	303948	1.49211e+06	2.25291e+06	2.76437e+06	1.96308e+06	330995	3.16199e+06	4.87023e+06	2.66004e+06	5.65107e+06	9.4303e+06
P18085	ADP-ribosylation factor 4 OS=Homo sapiens GN=ARF4 PE=1 SV=3	2	121.61	0.591	0.792	0.796	697818	896509	905939	1.272e+06	124575	173208	307518	846573	566778	285780	1.08545e+06	315865	655435	399199	538016	284049	76319.2	282152	187624	598126	106503	382189	1.25877e+06	478810	421927	202196	345121	524694	598232	905819	1.36367e+06
P84085	ADP-ribosylation factor 5 OS=Homo sapiens GN=ARF5 PE=1 SV=2	1	96.37	0.375	0.425	0.545	142372	202775	190910	379554							538156	32774.5		81913.3	78771.1	95072.5		37973.4				72226.3	117332	140346	80879.1			259148	138573	180991	718581
P62330	ADP-ribosylation factor 6 OS=Homo sapiens GN=ARF6 PE=1 SV=2	5	21.98	0.778	0.275	0.499	73219.5	83118.3	86146.6	248476			11706.9			23761.5	404537	38792.7	42820.5		22394.4		22210.9	41761.5	34224.6			36342.7	138833	32386.9			40981.1	191423	116860	145907	365784
P43652	Afamin OS=Homo sapiens GN=AFM PE=1 SV=1	4	6.48	0.643	0.729	0.717	26034.7	46526	41687.4	54890.1				14949.4			7312.68		36315.3			11267.2			13277.6	16323.2	18279.7	17266.2	25021.4	54448.1	11615.9	22465.9	14300.4		43158.1	100510	15808.6
O43488	Aflatoxin B1 aldehyde reductase member 2 OS=Homo sapiens GN=AKR7A2 PE=1 SV=3	2	3.94	0.605	0.494	0.918	67851.9	47592.5	156919	161500	21516.3			15112.6			50063.6	44165.4	9736.65	10016.7	39870.9		17479	10362.1			10833.6	71342.8	87394.6	102190	41912.4		84932	55821.2	71481.4	133863	77760
Q8NHP1	Aflatoxin B1 aldehyde reductase member 4 OS=Homo sapiens GN=AKR7L PE=1 SV=6	1	3.94	0.746	0.509	0.992	48070	34875.7	65344.2	57270.5	10557.1			15112.6			26794.7	19308.6	9736.65		13548							27566.8	26579.7	49438			37374.4		20364	61562.9	22158.2
Q99996	A-kinase anchor protein 9 OS=Homo sapiens GN=AKAP9 PE=1 SV=3	2	1.62	0.644	0.913	1.128	254355	344500	269547	393395		84085.9	89356.9	216995	76605.7	166999		223203	76379.4		322182	333092	162415	57377.2	112545	120864	65492.6	188883	384103		11111.9	41917.5	22403.5	257472	198931	193885	189414
P24298	Alanine aminotransferase 1 OS=Homo sapiens GN=GPT PE=1 SV=3	1	1.71
P08319	Alcohol dehydrogenase 4 OS=Homo sapiens GN=ADH4 PE=1 SV=5	7	4.27	1.184	0.901	0.851	202156	82262.4	63876.2	125166	30921.8			143128	59706.7	241323	550760		49233.1	92072.5	12218.1	33892.4	4747.13	18069.3	156076	26009.7	56729	136438	29344.4	35813.9	21208	171103	111227	42320	133481	18642.7	60265.9
Q8IZ83	Aldehyde dehydrogenase family 16 member A1 OS=Homo sapiens GN=ALDH16A1 PE=1 SV=2	2	2.43	0.829	0.296	0.667	26925.5	43108.8	118202	146570						9270.79	7562.9	103982			16843.7	19146.4			9597.51			40069.4		82475.8			96924.3	77685.3	56079.7
Q04828	Aldo-keto reductase family 1 member C1 OS=Homo sapiens GN=AKR1C1 PE=1 SV=1	1	4.01		100			151416																33259.2
P52895	Aldo-keto reductase family 1 member C2 OS=Homo sapiens GN=AKR1C2 PE=1 SV=3	1	4.01		100			151416																33259.2
P42330	Aldo-keto reductase family 1 member C3 OS=Homo sapiens GN=AKR1C3 PE=1 SV=4	1	1.74	0.618	2.468	0.703	22109.4	134816	20456.7	30279.1					28110.4	20252.7	5511.62		38752.1			35213.8		106191	68266	47298.8		10819.7		9148.46			11241	16048.6	18559.7
Q9BYC5	Alpha-(1,6)-fucosyltransferase OS=Homo sapiens GN=FUT8 PE=1 SV=2	1	20.02	0.165	0.236	0.536	67018.7	93369.3	210027	405141	25803.4			47449.5	8276.28	14353	53582.5	60043.2		31737.3	45201.3	41526.3	19468.3	18183.5	18444.2	44029.4		74063.1	158463	117757	138448	9097.59	189511	256202	154130	259140	229612
P26572	Alpha-1,3-mannosyl-glycoprotein 2-beta-N-acetylglucosaminyltransferase OS=Homo sapiens GN=MGAT1 PE=1 SV=2	10	56.48	1.749	1.027	1.321	1.55512e+06	1.16128e+06	1.18804e+06	809362	632463	557801	1.17796e+06	2.63478e+06	582198	569977	925395	504474	709300	381161	399200	583365	272925	618408	556700	420066	234654	501197	913895	581717	551056	259180	321475	201058	380650	803147	718327
Q9UQ53	Alpha-1,3-mannosyl-glycoprotein 4-beta-N-acetylglucosaminyltransferase B OS=Homo sapiens GN=MGAT4B PE=1 SV=1	1	1.82
P02763	Alpha-1-acid glycoprotein 1 OS=Homo sapiens GN=ORM1 PE=1 SV=1	4	65.17	1.062	1.001	0.642	307928	316489	121101	317288	306805	298504	38448.7	90303.9	111749		33468.9	60952.4	195743	110658	27076.2	200305	59508.9	67285.5	161251	105327	116471	66599	65788.2	188691	44672.7	31281.7	182956	71079.1	155635	202947	55050.7
P19652	Alpha-1-acid glycoprotein 2 OS=Homo sapiens GN=ORM2 PE=1 SV=2	4	34.62	1.093	0.744	0.99	400975	252621	312220	346587	186611	93742.9	96006.8	273985	150778	228241	38490.1		115614	5249.68	13072	125973	8034.4	67303.5	106766	66062.2	77842	51985.9	187399	395579	115371	90231.6	283814	104954	59327.6	318243	166877
P01011	Alpha-1-antichymotrypsin OS=Homo sapiens GN=SERPINA3 PE=1 SV=2	25	1043.52	1.024	0.881	0.919	2.81996e+07	2.29617e+07	2.50365e+07	2.75908e+07	1.19314e+07	1.52749e+07	8.0945e+06	1.60915e+07	1.01888e+07	5.04027e+06	7.76662e+06	5.7848e+06	9.57975e+06	5.627e+06	4.70157e+06	1.36826e+07	4.71766e+06	7.16566e+06	9.96228e+06	1.43501e+07	6.70247e+06	1.24434e+07	1.25025e+07	2.09256e+07	1.08607e+07	5.72745e+06	1.44686e+07	1.11953e+07	1.40923e+07	2.44544e+07	1.13945e+07
P01009	Alpha-1-antitrypsin OS=Homo sapiens GN=SERPINA1 PE=1 SV=3	42	2342.7	2.469	2.06	1.157	1.32964e+08	1.1836e+08	7.43098e+07	7.22116e+07	2.41418e+08	7.22223e+07	1.20822e+08	1.64544e+08	3.98846e+07	2.88566e+07	2.66028e+07	5.54285e+07	4.73792e+07	3.96514e+07	3.19848e+07	7.28643e+07	3.72966e+07	2.3787e+07	8.4512e+07	8.01143e+07	2.65215e+07	3.02311e+07	4.46019e+07	5.01081e+07	3.40067e+07	1.37216e+07	2.12532e+07	2.17327e+07	4.35295e+07	4.61887e+07	3.63172e+07
P04217	Alpha-1B-glycoprotein OS=Homo sapiens GN=A1BG PE=1 SV=4	15	147.8	0.809	1.363	0.969	1.7206e+06	2.5021e+06	1.72656e+06	1.61541e+06	1.34123e+06	830779	510696	627730	590861	243832	211330	391946	1.08136e+06	1.49352e+06	431667	2.4015e+06	667058	341858	813852	1.42045e+06	693178	933970	943612	1.31736e+06	748975	179950	876822	674915	1.08279e+06	1.03327e+06	676111
P08697	Alpha-2-antiplasmin OS=Homo sapiens GN=SERPINF2 PE=1 SV=3	20	599.75	1.211	1.502	1.527	2.28494e+07	2.68898e+07	2.71521e+07	1.98409e+07	7.22478e+06	3.91282e+06	7.6854e+06	2.3464e+07	7.54176e+06	8.66435e+06	9.94332e+06	1.3666e+07	1.06833e+07	9.13766e+06	8.76388e+06	1.19626e+07	4.88115e+06	2.84985e+06	1.14611e+07	1.08031e+07	6.83042e+06	1.21928e+07	2.6181e+07	1.3452e+07	1.05689e+07	7.01367e+06	4.10431e+06	6.724e+06	1.0865e+07	1.26909e+07	1.21443e+07
P02765	Alpha-2-HS-glycoprotein OS=Homo sapiens GN=AHSG PE=1 SV=1	6	1093.12	0.618	0.947	1.193	2.14744e+07	3.1719e+07	4.39869e+07	3.68405e+07	7.5496e+06	3.85555e+06	5.58848e+06	2.28114e+07	6.67294e+06	9.74729e+06	1.16185e+07	2.874e+07	9.99643e+06	1.27183e+07	1.58669e+07	1.90078e+07	1.41282e+07	4.18825e+06	1.13141e+07	6.5482e+06	4.92094e+06	2.24715e+07	3.83359e+07	1.49141e+07	1.90813e+07	6.83526e+06	1.14663e+07	1.95263e+07	1.8784e+07	1.98597e+07	2.19936e+07
P01023	Alpha-2-macroglobulin OS=Homo sapiens GN=A2M PE=1 SV=3	77	3551.1	0.768	1.451	0.845	6.97812e+07	1.38528e+08	6.61369e+07	1.138e+08	3.15408e+07	2.929e+07	6.79788e+06	2.12826e+07	2.66689e+07	9.47526e+06	2.40293e+07	4.12321e+07	5.42284e+07	4.68988e+07	1.92388e+07	7.49793e+07	3.72519e+07	1.3854e+07	6.28843e+07	1.32218e+08	3.61724e+07	3.88188e+07	3.96964e+07	7.78727e+07	2.03091e+07	1.15378e+07	2.84903e+07	1.49747e+07	5.49046e+07	9.70526e+07	5.47931e+07
P12814	Alpha-actinin-1 OS=Homo sapiens GN=ACTN1 PE=1 SV=2	41	2393.63	0.261	0.273	0.69	7.20695e+06	2.68859e+07	6.39952e+07	9.11807e+07	1.6557e+07	1.30475e+06	1.25181e+06	6.19554e+06	1.07899e+06	2.06691e+06	2.31747e+07	1.6552e+07	6.72354e+06	9.46458e+06	8.34139e+06	1.1546e+07	8.34513e+06	8.10521e+06	2.97387e+06	1.36941e+07	1.83746e+06	2.69977e+07	3.72831e+07	5.71229e+07	3.81771e+07	2.01099e+06	4.40922e+07	6.0199e+07	4.06218e+07	8.74612e+07	4.39022e+07
P35609	Alpha-actinin-2 OS=Homo sapiens GN=ACTN2 PE=1 SV=1	0	201.28
Q08043	Alpha-actinin-3 OS=Homo sapiens GN=ACTN3 PE=1 SV=2	1	90.4	0.17	0.231	0.653	2.0909e+06	3.25838e+06	8.2266e+06	1.52575e+07	1.55304e+06	402848	581501	891362	325684	512516	3.0661e+06	1.92078e+06	518884	929333	1.4102e+06	1.49159e+06	855427	1.32756e+06	545956	1.85418e+06	407138	3.26182e+06	4.93773e+06	6.82019e+06	5.75027e+06	400470	5.65651e+06	8.1387e+06	6.25732e+06	1.27297e+07	7.34626e+06
O43707	Alpha-actinin-4 OS=Homo sapiens GN=ACTN4 PE=1 SV=2	23	830.93	0.428	0.42	0.75	1.98672e+06	3.74824e+06	6.19438e+06	8.92942e+06	1.32098e+06	240620	280069	1.26763e+06	373095	326420	1.99647e+06	2.95753e+06	1.12797e+06	1.14001e+06	1.95106e+06	2.71451e+06	1.02769e+06	807834	356535	1.48941e+06	171919	2.50112e+06	3.71796e+06	4.2449e+06	2.93117e+06	262147	4.68259e+06	4.89807e+06	3.46173e+06	6.63563e+06	3.64027e+06
P35611	Alpha-adducin OS=Homo sapiens GN=ADD1 PE=1 SV=2	4	11.18	0.398	0.469	1.151	81350.2	65218.6	634212	304825				49182.5							25335.2								199278	355588	389461		403196	161564	165759	121667	91749.9
P06733	Alpha-enolase OS=Homo sapiens GN=ENO1 PE=1 SV=2	34	730.1	0.441	0.458	0.72	7.87649e+06	1.20544e+07	1.76631e+07	2.81974e+07	3.96177e+06	1.18884e+06	1.18217e+06	6.84585e+06	1.04652e+06	2.42594e+06	5.38542e+06	6.49873e+06	2.81854e+06	4.64274e+06	4.70997e+06	4.29464e+06	4.01084e+06	3.21783e+06	1.93915e+06	4.2047e+06	1.18487e+06	7.45153e+06	1.04125e+07	1.21184e+07	9.18557e+06	1.22709e+06	1.47998e+07	1.5387e+07	1.01808e+07	1.73996e+07	1.35767e+07
Q16352	Alpha-internexin OS=Homo sapiens GN=INA PE=1 SV=2	1	2.32	100		100	157530		22373.9					111532															13429.1
Q9NVD7	Alpha-parvin OS=Homo sapiens GN=PARVA PE=1 SV=1	2	14.97	0.126	0.143	0.391	755956	1.19647e+06	2.30083e+06	6.15213e+06	446300	61725.4	92108.5	396096	109249	202841	1.15566e+06	934646	202004	473312	394305	653904	284979	359559	272659	474123	164866	970653	1.18981e+06	1.61095e+06	1.67086e+06	88274.1	2.31239e+06	3.65873e+06	2.8934e+06	4.35092e+06	2.53082e+06
P54920	Alpha-soluble NSF attachment protein OS=Homo sapiens GN=NAPA PE=1 SV=3	5	57.74	0.403	0.477	0.526	239425	413953	492238	1.08853e+06	162450	37892.2	12542.9	135039	30585.8	113638	442182	223322	36057.4	160371	179850	185250	65121	168058	81669.9	77280	94062.8	231460	295448	279436	203666	13675	236240	701166	326220	696258	594214
P15144	Aminopeptidase N OS=Homo sapiens GN=ANPEP PE=1 SV=4	23	77.05	0.931	1.058	0.913	1.37173e+06	1.12157e+06	1.17581e+06	1.26462e+06	400366	1.19087e+06	74878.6	708026	540851	5.721e+06	301173	315852	780575	307788	755810	426985	354052	617395	263101	1.70373e+06	128443	404562	1.05175e+06	1.20477e+06	390324	303723	1.86726e+06	591026	345889	808891	701811
Q02094	Ammonium transporter Rh type A OS=Homo sapiens GN=RHAG PE=1 SV=2	1	6.76	0.26	0.203	0.549	118791	97934.2	365441	373331	23800.7	25230.8	14411.3	101442	36518.5	55409	231941	18246	16986.5		38044.2	58037.9	18651.7	59060.1	34345.5	61536.3	27178.2	48250.1	219343	321318	228509	35645.8	195775	508996	160369	184717	416873
O00213	Amyloid-beta A4 precursor protein-binding family B member 1 OS=Homo sapiens GN=APBB1 PE=1 SV=2	1	11.68	0.253	0.427	0.542	97074	187895	192839	383688	95965.4	12399.5		68728.7	9981.09	20878.7	76117.3	362040	51978	276869	109220	23390.9	44731.4	46638.4	15957.3	41179.7	82095.6	235605	115745	87762.2	296637	6679.38	170463	153077	180452	572566	208414
Q15389	Angiopoietin-1 OS=Homo sapiens GN=ANGPT1 PE=1 SV=2	2	2.15	0.607	0.988	1.047	54061.9	92010.1	91288.8	92871.9	63805.9	14953.5	11035.1	35783.6	11395.8	42113.6	21319.6	56234.7	12968.4	73474.9	37064.4	70225.3	24752.7	11856.5	27120.1	13481.1		59361.8		40033.8	39600.8		34420.6	50604.9	42608.6		45839.3
Q6UXH0	Angiopoietin-like protein 8 OS=Homo sapiens GN=ANGPTL8 PE=1 SV=1	3	50.19	0.52	0.925	1.325	164446	269721	342053	174379	70647.7		18488.7	172978	59678.6	57820.3	52460.8	348186	267574	85325.9	188700	75683.4	54547.4	17796.8	279537	30415.1	65679.1	181150	148042	191781	148548	60925.1	25886.8	58519.1	649072	111538	146463
Q9Y5C1	Angiopoietin-related protein 3 OS=Homo sapiens GN=ANGPTL3 PE=1 SV=1	2	8.69	0.783	1.673	0.867	147084	746290	335086	529540	38111.3		110571	66757.8	137068	181077	34376.9	420687	519664	221516	375152	334812	208881	163228	102245	222532	52295	205177	201124	178766	220321	33727	156284	126455	249048	715805	289526
Q8NI99	Angiopoietin-related protein 6 OS=Homo sapiens GN=ANGPTL6 PE=1 SV=1	8	49.26	0.934	0.936	2.031	704736	614120	1.87385e+06	522546	391204	162332	346520	1.06716e+06	371711	180001	66228.7	269697	162215	316847	845449	1.05073e+06	201619	71981.3	223256	43147.5	147570	1.03885e+06	2.13214e+06	176316	812870	418201	274023	716114	387770	183426	146116
P12821	Angiotensin-converting enzyme OS=Homo sapiens GN=ACE PE=1 SV=1	5	15.24	0.507	0.923	0.7	200249	800681	333212	646069	166678	31086.9	30406.8	172991	59559.1	193638	157729	306025	156522	438226	588376	433849	464453	58358.2	130718	577805	81296.9	93446.5	292778	186825	233324	41788	411999	880234	303852	193429	177200
P01019	Angiotensinogen OS=Homo sapiens GN=AGT PE=1 SV=1	13	484.82	0.953	1.733	0.699	6.96231e+06	1.6375e+07	5.71071e+06	8.97093e+06	1.00532e+07	6.53499e+06	1.77524e+06	4.67699e+06	1.41885e+06	1.82001e+06	2.44232e+06	6.68441e+06	1.19285e+07	5.61075e+06	3.87947e+06	1.0331e+07	4.52404e+06	1.20819e+06	6.8352e+06	3.2532e+07	1.22633e+06	2.12853e+06	3.42766e+06	4.358e+06	1.99446e+06	1.63755e+06	3.71124e+06	4.16984e+06	6.54957e+06	7.36527e+06	4.31938e+06
P16157	Ankyrin-1 OS=Homo sapiens GN=ANK1 PE=1 SV=3	63	937.75	0.334	0.325	1.168	7.78939e+06	6.98264e+06	3.26636e+07	2.3243e+07	1.58005e+06	2.06451e+06	2.30344e+06	8.08834e+06	2.14231e+06	1.43245e+06	9.14724e+06	3.00174e+06	701324	2.59628e+06	2.92521e+06	3.76525e+06	4.22982e+06	1.75524e+06	1.43752e+06	2.07867e+06	611490	7.18015e+06	1.96052e+07	2.66369e+07	1.74921e+07	1.88937e+06	2.07404e+07	1.85491e+07	7.89137e+06	9.78675e+06	1.11912e+07
Q01484	Ankyrin-2 OS=Homo sapiens GN=ANK2 PE=1 SV=4	0	87.19
Q12955	Ankyrin-3 OS=Homo sapiens GN=ANK3 PE=1 SV=3	3	83.9
P04083	Annexin A1 OS=Homo sapiens GN=ANXA1 PE=1 SV=2	21	516.36	0.345	0.378	0.696	2.94147e+06	4.17038e+06	6.51116e+06	1.02963e+07	728575	403241	343087	3.48444e+06	726195	1.42385e+06	1.83936e+06	1.43713e+06	751115	1.62054e+06	3.72627e+06	1.96377e+06	1.11324e+06	923188	1.0918e+06	1.55776e+06	367357	1.97278e+06	3.6027e+06	4.16767e+06	4.4629e+06	1.6819e+06	1.18048e+07	5.671e+06	2.98595e+06	5.26017e+06	4.95752e+06
P50995	Annexin A11 OS=Homo sapiens GN=ANXA11 PE=1 SV=1	32	939.22	0.514	0.625	0.693	1.46779e+07	2.32269e+07	1.96132e+07	3.08577e+07	4.02978e+06	725123	1.59876e+06	1.32626e+07	2.04994e+06	1.07109e+07	3.42091e+07	1.46944e+07	7.28967e+06	2.01987e+07	6.06987e+06	6.22537e+06	1.50359e+07	9.02698e+06	4.74712e+06	1.30983e+07	1.52322e+06	1.75472e+07	2.92657e+07	1.03481e+07	8.50815e+06	2.22152e+06	1.13591e+07	3.40485e+07	8.32727e+06	1.97375e+07	6.60637e+07
P07355	Annexin A2 OS=Homo sapiens GN=ANXA2 PE=1 SV=2	20	441.36	0.629	0.787	0.878	3.75549e+06	4.9496e+06	4.82227e+06	5.80904e+06	1.20516e+06	1.67722e+06	473631	3.45705e+06	793079	1.66577e+06	1.6641e+06	1.99251e+06	1.05399e+06	2.72359e+06	3.21423e+06	2.54634e+06	1.69497e+06	775359	1.30684e+06	2.83532e+06	569931	2.03437e+06	4.64061e+06	2.46026e+06	2.72298e+06	1.21489e+06	3.04626e+06	5.17497e+06	2.28633e+06	3.36374e+06	4.06003e+06
P12429	Annexin A3 OS=Homo sapiens GN=ANXA3 PE=1 SV=3	28	900.44	0.354	0.458	0.766	9.49321e+06	1.64223e+07	2.62632e+07	3.17099e+07	2.82597e+06	920721	1.68043e+06	1.00326e+07	1.47488e+06	3.82358e+06	1.71805e+07	6.13779e+06	4.16268e+06	8.84076e+06	5.59267e+06	8.5689e+06	8.4721e+06	4.81855e+06	3.8527e+06	6.5722e+06	1.08137e+06	1.43079e+07	1.69969e+07	1.15886e+07	1.13929e+07	3.26971e+06	1.82842e+07	1.63668e+07	8.42555e+06	2.02826e+07	3.75258e+07
P09525	Annexin A4 OS=Homo sapiens GN=ANXA4 PE=1 SV=4	25	493.52	0.481	0.682	0.696	5.20337e+06	9.25306e+06	7.7035e+06	1.09809e+07	1.67006e+06	1.80173e+06	980008	3.63982e+06	979078	2.76606e+06	9.32213e+06	4.1645e+06	3.07822e+06	9.28613e+06	3.13707e+06	4.94964e+06	5.32705e+06	2.09355e+06	2.19326e+06	4.23513e+06	627604	5.48235e+06	8.40258e+06	4.02345e+06	3.34175e+06	1.38551e+06	4.58734e+06	1.23427e+07	3.5143e+06	7.0237e+06	1.78637e+07
P08758	Annexin A5 OS=Homo sapiens GN=ANXA5 PE=1 SV=2	20	336.7	0.428	0.635	0.655	3.81198e+06	6.11366e+06	7.09322e+06	1.06763e+07	1.32821e+06	361504	414577	2.45626e+06	855066	1.87999e+06	5.05999e+06	2.52612e+06	2.80589e+06	3.03602e+06	2.41329e+06	2.31607e+06	4.80858e+06	1.32156e+06	1.41283e+06	3.29465e+06	410662	2.43545e+06	4.90769e+06	3.97701e+06	3.30542e+06	970545	5.59865e+06	6.35929e+06	3.8025e+06	4.40426e+06	8.27863e+06
P08133	Annexin A6 OS=Homo sapiens GN=ANXA6 PE=1 SV=3	42	488.3	0.518	0.53	1.322	1.52178e+07	1.4264e+07	2.79505e+07	1.96519e+07	3.52517e+06	3.95997e+06	4.28288e+06	1.52117e+07	8.46088e+06	5.34012e+06	6.71533e+06	4.37445e+06	6.35793e+06	4.42798e+06	4.68068e+06	6.22942e+06	4.58421e+06	3.89321e+06	5.38314e+06	5.81448e+06	3.32129e+06	1.1004e+07	1.77187e+07	1.23703e+07	1.21248e+07	7.47027e+06	1.24057e+07	1.0416e+07	8.14358e+06	1.10542e+07	1.23358e+07
P20073	Annexin A7 OS=Homo sapiens GN=ANXA7 PE=1 SV=3	22	973.2	0.371	0.562	0.718	1.76755e+07	2.46729e+07	3.14609e+07	3.54192e+07	6.10884e+06	572517	2.60816e+06	1.26541e+07	3.39276e+06	1.22814e+07	4.17551e+07	1.01399e+07	7.44655e+06	1.77916e+07	7.20964e+06	1.24332e+07	1.95193e+07	9.26963e+06	6.41072e+06	1.42449e+07	2.16451e+06	2.30583e+07	3.60659e+07	1.76394e+07	1.18963e+07	2.50277e+06	1.74575e+07	3.83841e+07	1.2545e+07	2.26552e+07	8.63602e+07
P13928	Annexin A8 OS=Homo sapiens GN=ANXA8 PE=1 SV=3	1	32.19	0.302	0.444	0.685	844964	1.31414e+06	1.82852e+06	2.12253e+06	458357	95626.4	189659	1.06759e+06	186918	858285	2.16367e+06	520269	346316	645421	339706	687433	592035	513650	405926	832280	163481	1.02545e+06	2.07907e+06	930035	793206	168370	1.098e+06	2.68156e+06	789639	1357631	4.90405e+06
Q5VT79	Annexin A8-like protein 1 OS=Homo sapiens GN=ANXA8L1 PE=2 SV=2	1	32.19	0.302	0.444	0.685	844964	1.31414e+06	1.82852e+06	2.12253e+06	458357	95626.4	189659	1.06759e+06	186918	858285	2.16367e+06	520269	346316	645421	339706	687433	592035	513650	405926	832280	163481	1.02545e+06	2.07907e+06	930035	793206	168370	1.098e+06	2.68156e+06	789639	1357631	4.90405e+06
Q4KMQ2	Anoctamin-6 OS=Homo sapiens GN=ANO6 PE=1 SV=2	11	75.74	0.279	0.299	0.586	358592	678061	2.02513e+06	2.81593e+06	340069	14600.3	16305.6	257712	52602.6	122775	962566	321456	181537	234356	178113	296583	308922	278832	109407	475887	50357.1	573137	1.21551e+06	1.27456e+06	1.03307e+06	107080	1.45534e+06	2.06479e+06	1.28903e+06	3.43908e+06	1.35583e+06
Q9H6X2	Anthrax toxin receptor 1 OS=Homo sapiens GN=ANTXR1 PE=1 SV=2	12	211.21	0.575	0.818	0.894	1.66808e+06	2.87078e+06	3.48735e+06	5.00576e+06	424539	307681	204932	1.17054e+06	610771	1.15855e+06	1.64197e+06	2.20273e+06	1.24209e+06	864285	1.10392e+06	1.49031e+06	1.04902e+06	145363	1.09487e+06	1.35693e+06	401569	2.17333e+06	3.58519e+06	1.67297e+06	1.5128e+06	382138	787454	1.01629e+06	2.35426e+06	3.4304e+06	3.67814e+06
P58335	Anthrax toxin receptor 2 OS=Homo sapiens GN=ANTXR2 PE=1 SV=5	12	335.21	0.545	0.755	0.901	3.87052e+06	7.4759e+06	7.50958e+06	9.46261e+06	1.41135e+06	628628	708841	3.02615e+06	1.27197e+06	2.51891e+06	3.15764e+06	4.53774e+06	2.69243e+06	2.92824e+06	3.41207e+06	3.86618e+06	2.58312e+06	461445	2.65026e+06	2266075	1.30858e+06	3.16807e+06	7.58413e+06	4.2276e+06	2.77336e+06	1.44752e+06	2.1015e+06	2.99223e+06	4.45035e+06	6.38288e+06	6.78056e+06
P01008	Antithrombin-III OS=Homo sapiens GN=SERPINC1 PE=1 SV=1	43	3703.31	0.764	0.89	1.303	2.13066e+08	3.49044e+08	4.50117e+08	3.222e+08	9.84227e+07	3.16494e+07	5.32098e+07	1.74278e+08	6.68301e+07	1.68011e+08	2.16469e+08	1.908e+08	1.73953e+08	1.39462e+08	1.33728e+08	1.85871e+08	8.45427e+07	3.80421e+07	1.49574e+08	9.40883e+07	5.5592e+07	1.86485e+08	3.75425e+08	2.82692e+08	1.95259e+08	6.54203e+07	1.26966e+08	1.04891e+08	2.55239e+08	3.00429e+08	1.55135e+08
Q10567	AP-1 complex subunit beta-1 OS=Homo sapiens GN=AP1B1 PE=1 SV=2	4	3.29	0.389	0.353	0.811	177713	228052	425319	592080	49187.5	75918.3	8383.41	236819	51050.7	108883	274522	69326.1	77406.5	115770	51517.6	145061	47665.8	59945	100043	77082.9	299882	179430	334328	225952	293654	49976.3	219239	371947	278461	336453	398856
Q9BXS5	AP-1 complex subunit mu-1 OS=Homo sapiens GN=AP1M1 PE=1 SV=3	2	2.25	0.383	0.353	0.679	105687	61565.6	103177	225732	13055.5			41898.4		44313.4	91601			39747.3	46783.3	27502.9	37496.4	12910.8	19766.4	11977.6		43527.3	116297	55310.2	97571.6	12791.9	56392.3	198182	60381.5	157308	108687
P63010	AP-2 complex subunit beta OS=Homo sapiens GN=AP2B1 PE=1 SV=1	3	3.29	0.456	0.384	0.814	153098	180945	282406	367002	26764.1	23617.8		188276	38613.1	83292	147966	41429.8	60238.7	78777	51517.6	116587	31712.8	59945	100043	41007.5	287080	119139	212342	141333	199191	36658	134383	194520	197369	229017	208239
P02647	Apolipoprotein A-I OS=Homo sapiens GN=APOA1 PE=1 SV=1	40	2410.26	1.691	1.641	1.065	1.47745e+08	1.81398e+08	1.2079e+08	1.50596e+08	4.27406e+07	1.49602e+08	2.8704e+07	8.93605e+07	4.80042e+07	4.67557e+07	4.78049e+07	9.28877e+07	8.309e+07	5.73985e+07	5.3836e+07	6.8286e+07	2.80619e+07	3.68167e+07	9.22747e+07	1.56519e+08	5.62524e+07	4.26699e+07	1.03767e+08	8.05361e+07	5.23985e+07	2.30019e+07	3.11029e+07	2.92098e+07	7.61064e+07	9.63255e+07	7.62541e+07
P02652	Apolipoprotein A-II OS=Homo sapiens GN=APOA2 PE=1 SV=1	7	557.79	0.976	1.058	1.178	6.12596e+07	6.41798e+07	7.74087e+07	6.14246e+07	1.26856e+07	2.79978e+07	7.01481e+06	5.61442e+07	2.07814e+07	6.90736e+07	1.84074e+07	3.44953e+07	2.28916e+07	1.54849e+07	2.70758e+07	2.20856e+07	3.08506e+07	1.2981e+07	3.30729e+07	3.97641e+07	1.02565e+07	3.70535e+07	5.04503e+07	2.64656e+07	3.35796e+07	1.60395e+07	2.96649e+07	1.92342e+07	3.14006e+07	3.9289e+07	3.61995e+07
P06727	Apolipoprotein A-IV OS=Homo sapiens GN=APOA4 PE=1 SV=3	58	2778.83	0.95	1.242	1.078	1.05219e+08	1.43881e+08	1.13021e+08	1.32672e+08	3.48048e+07	3.82079e+07	1.92441e+07	6.66222e+07	3.69137e+07	4.11527e+07	4.5765e+07	7.92735e+07	4.28817e+07	7.48011e+07	6.44555e+07	6.47343e+07	3.5434e+07	1.46388e+07	9.50121e+07	5.01211e+07	1.92175e+07	7.2546e+07	113563493	5.63064e+07	4.90283e+07	1.9288e+07	2.11138e+07	3.10498e+07	6.70112e+07	9.58387e+07	6.38799e+07
Q6Q788	Apolipoprotein A-V OS=Homo sapiens GN=APOA5 PE=1 SV=1	34	1209.04	0.405	0.823	0.798	1.05508e+07	2.641e+07	3.08049e+07	2.81646e+07	3.22834e+06	2.49781e+06	2.31661e+06	7.74167e+06	1.62621e+07	8.1049e+06	6.83455e+06	1.19058e+07	6.9838e+06	8.68711e+06	1.83371e+07	1.72783e+07	7.30639e+06	2.16827e+06	1.83329e+07	1.95989e+07	4.452e+06	1.23696e+07	1.95285e+07	8.42816e+06	1.48377e+07	7.95722e+06	1.3016e+07	1.49279e+07	1.85674e+07	4.6744e+07	1.28946e+07
P04114	Apolipoprotein B-100 OS=Homo sapiens GN=APOB PE=1 SV=2	394	26039.6	1.501	1.707	1.475	1.58253e+09	2.12257e+09	1.77734e+09	1.24277e+09	4.39967e+08	3.21854e+09	1.8418e+08	1.0261e+09	4.58349e+08	4.42907e+08	8.29616e+08	8.91206e+08	1.00374e+09	4.8792e+08	9.28853e+08	7.64304e+08	4.1888e+08	1.97432e+08	1.26211e+09	9.51326e+08	1.10693e+09	7.4981e+08	1.21063e+09	9.53215e+08	6.82845e+08	5.23783e+08	4.2193e+08	4.46826e+08	9.61779e+08	7.9491e+08	6.07409e+08
P02655	Apolipoprotein C-II OS=Homo sapiens GN=APOC2 PE=1 SV=1	6	82.54	1.09	0.931	1.317	4.93903e+06	5.5085e+06	9.31073e+06	4.88504e+06	2.09609e+06	4.22995e+06	2.18858e+06	2.37175e+06	3.72448e+06	1.03365e+06	614667	3.14108e+06	2.2082e+06	2.49071e+06	1.53956e+06	3.20883e+06	1.07549e+06	2.86574e+06	2.48733e+06	1.01881e+06	926989	3.92792e+06	2.9696e+06	2.63239e+06	7.92011e+06	2.88262e+06	3.35234e+06	1.50873e+06	3.56072e+06	2.55527e+06	2.35208e+06
P02656	Apolipoprotein C-III OS=Homo sapiens GN=APOC3 PE=1 SV=1	4	291.22	0.984	1.306	1.316	3.14365e+06	3.6384e+06	3.03401e+06	2.91477e+06	1.02451e+06	2.70833e+06	379264	1.33688e+06	1.73437e+06	845121	591406	1.70994e+06	3.35558e+06	1.21457e+06	1.03709e+06	1.35207e+06	530388	577988	3.0893e+06	1.51795e+06	915976	985804	1.47143e+06	1.7011e+06	2.77256e+06	1.0444e+06	1.12587e+06	1.19377e+06	2.62165e+06	3.68909e+06	1.40342e+06
P55056	Apolipoprotein C-IV OS=Homo sapiens GN=APOC4 PE=1 SV=1	10	155.99	1.54	1.416	0.975	9.63674e+06	9.06939e+06	5.38456e+06	7.0007e+06	5.50037e+06	5.79834e+06	6.86373e+06	3.82948e+06	3.61302e+06	1.72606e+06	1.75137e+06	4.16565e+06	4.93849e+06	3.09781e+06	1.55629e+06	5.60756e+06	838256	2.97695e+06	2.50653e+06	3.85469e+06	1.42988e+06	2.74941e+06	1.18666e+06	3.019e+06	1.76609e+06	3.34146e+06	3.90997e+06	1.33801e+06	3.29249e+06	2.45787e+06	7.59586e+06
P05090	Apolipoprotein D OS=Homo sapiens GN=APOD PE=1 SV=1	9	203.58	1.591	2.189	1.573	1.13107e+07	1.74338e+07	1.28327e+07	7.44422e+06	2.98417e+06	5.65777e+06	3.24058e+06	9.15023e+06	5.26965e+06	3.51901e+06	5.02933e+06	7.01139e+06	6.26147e+06	6.7515e+06	7.29936e+06	8.01409e+06	5.00921e+06	3.72145e+06	8.99095e+06	5.59183e+06	3.80961e+06	5.63941e+06	6.96316e+06	7.19503e+06	4.9996e+06	3.91641e+06	3.27471e+06	2.66709e+06	4.27079e+06	4.76155e+06	4.8138e+06
P02649	Apolipoprotein E OS=Homo sapiens GN=APOE PE=1 SV=1	58	28899.6	1.063	1.576	1.251	5.19757e+09	7.70922e+09	6.08136e+09	5.24787e+09	1.49506e+09	9.39575e+08	1.15581e+09	4.01253e+09	2.47138e+09	2.1456e+09	1.89659e+09	3.6714e+09	4.27144e+09	3.06804e+09	4.01352e+09	2.88376e+09	2.36436e+09	1.28538e+09	2.91112e+09	2.33562e+09	1.70828e+09	2.56555e+09	2.92535e+09	3.89249e+09	2.17496e+09	2.152e+09	3.09954e+09	2.92428e+09	2.46812e+09	2.7129e+09	1.97665e+09
Q13790	Apolipoprotein F OS=Homo sapiens GN=APOF PE=1 SV=2	2	29.27	1.034	1.136	1.298	1.14661e+06	1.32607e+06	1.36903e+06	1.20133e+06	574102	487530	314946	868704	166209	595787	313969	1.32144e+06	501066	644229	932836	671457	470309	227975	423605	271176	82179.4	577552	1.33683e+06	786389	505347	267137	378124	422535	564995	902238	659274
O14791	Apolipoprotein L1 OS=Homo sapiens GN=APOL1 PE=1 SV=5	30	2370.43	0.815	0.643	0.988	2.13186e+08	1.58133e+08	2.26865e+08	3.14373e+08	6.20408e+07	4.13473e+07	2.8656e+07	2.15032e+08	8.37672e+07	2.02015e+08	6.80926e+07	6.98923e+07	8.08898e+07	6.36235e+07	5.16556e+07	1.22792e+08	3.59894e+07	2.3149e+07	7.00997e+07	6.29706e+07	3.07353e+07	8.51754e+07	2.43711e+08	1.23403e+08	9.84134e+07	6.65637e+07	1.14148e+08	1.66625e+08	1.23812e+08	2.07446e+08	1.86665e+08
O95445	Apolipoprotein M OS=Homo sapiens GN=APOM PE=1 SV=2	6	73.48	1.068	1.37	1.46	5.233e+06	7.64769e+06	8.1589e+06	5.26303e+06	1.65262e+06	1.24235e+06	1.23466e+06	6.3319e+06	2.08954e+06	3.39423e+06	2.44361e+06	3.73457e+06	3.00172e+06	2.61763e+06	3.29494e+06	4.34212e+06	1.96806e+06	1.00018e+06	3.06392e+06	3.15234e+06	1.72119e+06	3.73713e+06	4.8971e+06	3.87706e+06	2.70671e+06	2.42046e+06	2.08306e+06	1.60037e+06	3.7699e+06	3.36639e+06	3.57639e+06
P08519	Apolipoprotein(a) OS=Homo sapiens GN=LPA PE=1 SV=1	17	453.93	1.323	1.718	1.771	4.56881e+07	7.29965e+07	6.87292e+07	5.04907e+07	1.51775e+07	2.955e+07	1.23022e+07	3.43087e+07	1.03064e+07	1.82689e+07	1.225e+07	4.02857e+07	1.33068e+07	2.99511e+07	5.94638e+07	4.08678e+07	1.57175e+07	8.62178e+06	3.26989e+07	1.96883e+07	1.56772e+07	2.89948e+07	6.27287e+07	2.52058e+07	1.63521e+07	2.31738e+07	1.70908e+07	3.2526e+07	3.68068e+07	3.22953e+07	2.04175e+07
Q07812	Apoptosis regulator BAX OS=Homo sapiens GN=BAX PE=1 SV=1	3	21.42	1.597	1.106	1.439	176581	56063	71460	49675.8	15853.6			125020			146978	24963.2	16136.8	34399.4	22674.8	13428	20450.4					30146.9	38000.1	48484.8			26050	13591.2	12531.2	63733.9	175541
P29972	Aquaporin-1 OS=Homo sapiens GN=AQP1 PE=1 SV=3	3	298.5	0.582	0.663	0.711	1.52408e+06	2.40509e+06	2.09856e+06	2.91705e+06	1.00058e+06	427106	118067	726467	242195	532897	1.44737e+06	1.60805e+06	574392	1.67327e+06	1.43978e+06	1.08576e+06	1.28321e+06	274534	274696	834980	150507	973016	1.19286e+06	1.35392e+06	910346	147160	1.56055e+06	2.9568e+06	798283	1.65969e+06	1.40452e+06
P18054	Arachidonate 12-lipoxygenase, 12S-type OS=Homo sapiens GN=ALOX12 PE=1 SV=4	8	91.85	0.525	0.403	0.777	373942	306259	1.09056e+06	1.58741e+06	186016	109284	79338.7	179564	85631.1	515573	337561	240937	92445.2	177940	121540	78258.2	54820	67271.2	92394.2	188694		460493	839887	611453	366459	71567	832440	2.63596e+06	496717	707835	788283
P20292	Arachidonate 5-lipoxygenase-activating protein OS=Homo sapiens GN=ALOX5AP PE=1 SV=2	2	4.16	0.508	0.278	0.54	412533	191853	436941	927035	17694		20009.4	638617			84607.4	95279.4		138079	26527.4		76971.7	27249.2		62832.8		193364	75961.2	153420	285134	112866	1.15389e+06	572878	280740	251524	446355
P53367	Arfaptin-1 OS=Homo sapiens GN=ARFIP1 PE=1 SV=2	1	81.75
P05089	Arginase-1 OS=Homo sapiens GN=ARG1 PE=1 SV=2	7	7.39	1.17	1.562	0.623	116132	180238	72011.3	242549	36826.1	843191	11746.7		421666	41833.7	28492.4	82410.7	14959.6	46553.9	70990.5	483674	307510	7899.56	281368	604939	30882.6	34340.4	68724.1	28512.7		16455.7	127192	55373.3	124134	177052	73969.2
P04424	Argininosuccinate lyase OS=Homo sapiens GN=ASL PE=1 SV=4	14	56.68	2.395	3.35	1.1	1.52426e+06	2.74901e+06	151810	469625	519276	53734.6	149432	167562	52769.1	964336	1.44556e+06	1.05481e+06	1.249e+06	1.85811e+06	682959	1.15762e+06	292218	883755	1.33182e+06	1.83737e+06	286568	55500.5	389263	193207	65854.6	18742.2	246271	279535	315534	70923.3	157327
Q6DD88	Atlastin-3 OS=Homo sapiens GN=ATL3 PE=1 SV=1	3	4.42	1.566	0.635	1.234	112650	71581.8	108503	104453	27774.4	37760.8		57644.2			90196.8					42417.8	23376.2	12952.7		16914.1		28144.3	95592.1	54228.2	52802.6		83788.5	73926.2		47124.2	37663.5
P25705	ATP synthase subunit alpha, mitochondrial OS=Homo sapiens GN=ATP5A1 PE=1 SV=1	18	248.34	0.587	0.823	0.932	5.90185e+06	9.39985e+06	1.07098e+07	9.57121e+06	2.01553e+06	1.87753e+06	1.58111e+06	4.54153e+06	1.3878e+06	4.14992e+06	1.90506e+06	4.67763e+06	2.16586e+06	4.25791e+06	5.7453e+06	6.54947e+06	3.07099e+06	1.9235e+06	2.92184e+06	2.98249e+06	1.42107e+06	4.51815e+06	8.6037e+06	4.11471e+06	5.01325e+06	1.33705e+06	5.07114e+06	7.61983e+06	4.50143e+06	5.84172e+06	4.44373e+06
P06576	ATP synthase subunit beta, mitochondrial OS=Homo sapiens GN=ATP5B PE=1 SV=3	14	150.22	0.674	0.788	0.807	8.72205e+06	1.19892e+07	1.02996e+07	8.58116e+06	3.14078e+06	1.84806e+06	1.93844e+06	5.52282e+06	3.50086e+06	3.3331e+06	2.42393e+06	4.93812e+06	6.56775e+06	4.72834e+06	6.77057e+06	4.28373e+06	3.25764e+06	2.61109e+06	4.01995e+06	2.93703e+06	2.75252e+06	4.34511e+06	5.37574e+06	6.24401e+06	3.47319e+06	3.25405e+06	4.49996e+06	6.94222e+06	4.31208e+06	4.11679e+06	3.46588e+06
P48047	ATP synthase subunit O, mitochondrial OS=Homo sapiens GN=ATP5O PE=1 SV=1	1	2.18
Q9NP58	ATP-binding cassette sub-family B member 6, mitochondrial OS=Homo sapiens GN=ABCB6 PE=1 SV=1	8	87.2	0.5	0.352	0.591	309570	404031	526366	869732	98166.6	38532.4		57560.3	44711.1	135941	593089	189117	32511	199059	164397	178763	60747.7	98042.9	58985.6	183063	37178.1	345966	334338	257990	228336	24893.2	426576	954613	334067	556307	738507
Q9UNQ0	ATP-binding cassette sub-family G member 2 OS=Homo sapiens GN=ABCG2 PE=1 SV=3	1	1.65	0.877	1.032	0.738	35736.9	47543.7	35140.2	40744.8						9044.64	25051.2	25773.9		18309.2	19854	19757.4	8518.5			9562.7		17935.4		11413.7	15243.7		22149.1	41705.9	14635.7		18924.9
P53396	ATP-citrate synthase OS=Homo sapiens GN=ACLY PE=1 SV=3	3	3.86	0.38	0.569	0.944	56867	94686.4	292502	282105	55141	42613.6		24622	7036.94	11571	10588	67899.5	59537.2	78023		19770.9	11045.6	20798.3	51259.6	17319.2	14841.3	52728.6	146809	299440	151740		67225.4	179883	224599	36940.5	135830
O75882	Attractin OS=Homo sapiens GN=ATRN PE=1 SV=2	11	13.36	0.65	1.068	0.788	180233	136785	191697	195687	43049.6	89172.1	52889.5	18561.1	101996	40631.3	31203.7	81990.4	370037	45094.2	14073.2	33214.5	37773.8	5871.29	62292	180556	29746	28410.5	115060	153572	11047.2	71940.8	36128	103719	140135	149530	67130.9
P20160	Azurocidin OS=Homo sapiens GN=AZU1 PE=1 SV=3	1	1.65	0.374	0.329	0.389	86605.8	60319.9	64135.9	162972			8804.99	61317.2	15250.7		53879							22513.8	15003			27057.1			45725.1	10563.4	121371	73227.7	76647.3	79456.7	130358
P17213	Bactericidal permeability-increasing protein OS=Homo sapiens GN=BPI PE=1 SV=4	10	122.33	0.639	0.283	0.591	1.02949e+06	685099	1.58835e+06	2.89367e+06	220234	122483	268998	4.65363e+06	143839	197697	1.53185e+06	195874	877249	311752	203731	442053	379841	126334	255548	240360		1.02878e+06	953353	655660	839912	125971	1.41653e+06	1.82926e+06	615067	1.85088e+06	2.68839e+06
P02730	Band 3 anion transport protein OS=Homo sapiens GN=SLC4A1 PE=1 SV=3	33	2057.16	0.247	0.279	0.671	3.94983e+07	5.32135e+07	1.35542e+08	1.74426e+08	1.03463e+07	5.78078e+06	5.0879e+06	3.87885e+07	8.79346e+06	1.74609e+07	5.55667e+07	2.45708e+07	5.73117e+06	1.61713e+07	2.14346e+07	3.42943e+07	2.20548e+07	1.17355e+07	1.3357e+07	2.05552e+07	9.5057e+06	3.31434e+07	8.13545e+07	1.02465e+08	7.3271e+07	9.66443e+06	9.14691e+07	1.88889e+08	5.63738e+07	6.23822e+07	9.35596e+07
P50895	Basal cell adhesion molecule OS=Homo sapiens GN=BCAM PE=1 SV=2	9	48	0.706	0.612	0.61	751802	491128	524610	1.17865e+06	482900	283340	95703.7	261960	206796	256361	360190	232987	151743	205518	501847	174674	257694	105423	182094	179098	42497.3	307648	314879	231589	418360	90606.5	766069	1.10713e+06	258234	392274	567504
P35613	Basigin OS=Homo sapiens GN=BSG PE=1 SV=2	6	43.22	0.43	0.462	0.62	814895	946241	1.11379e+06	1.6813e+06	272940	189597	68804.4	383593	195711	291708	587482	438032	209555	326207	389890	423325	189652	304513	107896	364752	105839	530811	668462	624478	698042	146993	789109	1.27066e+06	790731	971583	1.25347e+06
P51572	B-cell receptor-associated protein 31 OS=Homo sapiens GN=BCAP31 PE=1 SV=3	8	7.55	0.818	0.725	0.89	634255	368530	857301	911429	190586		123014	653227		110927	571458	134796	49112.6	369476	60510.1	160480	192080	146414	60129.8	310387	86058.9	361670	619408	460869	469449	120024	477953	628409	337856	506226	561221
P15291	Beta-1,4-galactosyltransferase 1 OS=Homo sapiens GN=B4GALT1 PE=1 SV=5	9	60.03	1.431	1.107	1.333	2.00095e+06	1.72681e+06	2.25167e+06	1.45954e+06	1.14367e+06	437342	1.49386e+06	3.06558e+06	843944	650969	778158	1.1883e+06	764358	688087	649056	1.05752e+06	406366	236606	1.1084e+06	485695	145008	740913	1.55081e+06	1.26246e+06	1.11114e+06	250506	470830	401562	686435	1.04382e+06	1.22745e+06
O43286	Beta-1,4-galactosyltransferase 5 OS=Homo sapiens GN=B4GALT5 PE=2 SV=1	1	6.84	1.401	1.17	1.541	545865	462925	511121	418965	302926	130344	443239	802292	255452	184146	171845	341482	181691	167553	212747	299963	93397.9	95072.3	308343	113760	58578.5	215627	549142	277380	302095	92436	121092	170150	201062	267982	398068
P02749	Beta-2-glycoprotein 1 OS=Homo sapiens GN=APOH PE=1 SV=3	10	11.9	0.969	1.499	1.235	1.55551e+06	2.78242e+06	2.29017e+06	1.60118e+06	500332	2.67325e+06	236407	1.08575e+06	229840	334795	340437	970178	1.07647e+06	1.22703e+06	878142	1.6597e+06	721038	251541	1.22079e+06	1.37853e+06	955028	1.15617e+06	1.40176e+06	1.28405e+06	584546	400588	768055	848660	1.15319e+06	1.13877e+06	426244
Q562R1	Beta-actin-like protein 2 OS=Homo sapiens GN=ACTBL2 PE=1 SV=2	1	1887.04	0.01	0.01	0.537			82408.9	153326																					35748.7		80404.1
P35612	Beta-adducin OS=Homo sapiens GN=ADD2 PE=1 SV=3	1	7.12	1.115	1.101	1.908	58392.3	57693.1	99969.8	52392.9	18516.6			18986	28377			15354.2	16679	39825.9			15520.7				80369.7			68089.9	43366.5	18773.6		27769.4
Q96KN2	Beta-Ala-His dipeptidase OS=Homo sapiens GN=CNDP1 PE=1 SV=4	10	31.83	0.759	1.274	1.08	348747	490711	221004	140193	394543	31615.1	94633.4	889672	62543.6	209890	118809	227490	268451	49023	37615.3	287117	20685.7		239895	736946	96321.9		467474	30183.9	166276	32915.4		123518	84804.8	36558.2	52480.9
P49407	Beta-arrestin-1 OS=Homo sapiens GN=ARRB1 PE=1 SV=2	6	21.07	0.32	0.339	0.676	206283	250692	635057	803818	75967.7			45738.4		15620.3	157967	180777	8263.92	62490.8	97385.6	149026	104355	77542.7	19489.8	65949.8		319220	342934	356062	356601	5609.09	472136	475066	349347	510461	387027
P32121	Beta-arrestin-2 OS=Homo sapiens GN=ARRB2 PE=1 SV=2	1	13.51	0.255	0.299	0.632	47085.3	55927.8	112075	178440	16234.5			17873.4			37439.9	20472	8263.92	16136.7	32122.6	27817	22212.3	12284.8	5916.41	21147.9		45841.1	67269.1	70035.9	65776.8	5609.09	93573.9	91074.6	79110.2	118169	100240
P13929	Beta-enolase OS=Homo sapiens GN=ENO3 PE=1 SV=5	1	11.92	0.01	0.995	0.01		137901		138558										58997.2				23960.1										73438.8
P16278	Beta-galactosidase OS=Homo sapiens GN=GLB1 PE=1 SV=2	4	16.59	0.926	0.969	0.847	186399	203582	181400	296313	69063.1	57670.5		179446	23526.3	95283.8	165743	123544	55972.1	121585	117046	154561	41217.7	16069.5	65729.6	107010	24546	76527.3	243699	146160	53515.2	39694.8	89969.5	140592	201145	302842	142671
Q9HBI1	Beta-parvin OS=Homo sapiens GN=PARVB PE=1 SV=1	16	380.6	0.211	0.22	0.442	2.88668e+06	4.43091e+06	7.08329e+06	1.96324e+07	1.76255e+06	260193	333495	1.78445e+06	464573	754327	5.13191e+06	2.85657e+06	860507	1.56587e+06	1.66302e+06	2.04871e+06	1.1218e+06	1.35924e+06	924531	1.86547e+06	569568	2.98823e+06	3.78513e+06	6.98623e+06	5.8162e+06	324666	9.17773e+06	1.04056e+07	8.51051e+06	1.69667e+07	9.50337e+06
P53004	Biliverdin reductase A OS=Homo sapiens GN=BLVRA PE=1 SV=2	1	11.8	0.561	0.607	0.796	97409.8	95024.6	124632	156496				49714.1			65143	68428.9			36913.9			12487.1					74805.7	61824.7	73966.2		78661.4	95210.8	73281.5	100100	96813.2
P43251	Biotinidase OS=Homo sapiens GN=BTD PE=1 SV=2	3	14.98	1.268	1.489	1.065	121227	121977	113555	93770.3	100086	73636.1	27036.3	172773	12399.2	66573.3	100233	49402.8	83680.6	69455	19694	62370.5	12169.3	14828.3	30514.1	84373.4	45970.1	19553.8	74418.7	63667.5					26857	59978.3	57857.5
P07738	Bisphosphoglycerate mutase OS=Homo sapiens GN=BPGM PE=1 SV=2	6	8.79	1.61	0.879	0.988	449977	320550	317343	342658	182561	217820	183189	261378	113909	102061	81107.3	58522.3	224319	122302	72176.1	78050	79331	52386.7	307079	210947	79317.3	133878	140724	262335	172285	41906.4	298883	203385	90313.6	151753	164985
Q13867	Bleomycin hydrolase OS=Homo sapiens GN=BLMH PE=1 SV=1	4	2.44	1.28	1.196	1	68385	183493	155593	180595	43365.9	438976		32106.7	14587	10388.6		73419.8	19307.6	107116		81971	67270.5	64018.2		25255		65640.3	106472	82405.1	81501.7	28172.2	79688.6	186972	91172.6	56622	86954
P18577	Blood group Rh(CE) polypeptide OS=Homo sapiens GN=RHCE PE=1 SV=2	1	1.64	0.271	0.25	0.752	111515	93780	346536	354943		21934	6738.87	91957.5	34746.4	53955.4	162465		31720.9			32403.7		37048.3	28933.5	49953.2	27030	30084.9	207996	334463	185050	45376	186132	375679	109892	187249	252315
Q02161	Blood group Rh(D) polypeptide OS=Homo sapiens GN=RHD PE=1 SV=3	1	1.64	0.271	0.25	0.752	111515	93780	346536	354943		21934	6738.87	91957.5	34746.4	53955.4	162465		31720.9			32403.7		37048.3	28933.5	49953.2	27030	30084.9	207996	334463	185050	45376	186132	375679	109892	187249	252315
P11836	B-lymphocyte antigen CD20 OS=Homo sapiens GN=MS4A1 PE=1 SV=1	2	23.43	0.402	0.864	0.52	146732	290712	188233	438417	46561.3	25272.4			53213.9	49718.8	46103.2	204888	48381.5	128194	201603	160121	53726.4	51791.5	63837.3	129502	49954.2	86455.8	107725	48271.2	81654.8	70369.2	93494	322013	245890	138630	211092
O95972	Bone morphogenetic protein 15 OS=Homo sapiens GN=BMP15 PE=1 SV=2	1	8.81
Q8TDL5	BPI fold-containing family B member 1 OS=Homo sapiens GN=BPIFB1 PE=1 SV=1	18	665.82	1.491	2.657	1.51	2.37108e+07	3.49811e+07	2.54742e+07	1.94708e+07	7.08448e+06	2.07767e+07	8.90877e+06	1.78166e+07	4.10143e+06	3.93594e+06	8.04553e+06	1.03647e+07	4.93252e+06	1.03495e+07	2.56901e+07	8.03312e+07	1.07642e+07	1.09052e+07	9.90422e+06	2.87874e+07	5.91637e+06	7.51256e+06	7.74456e+06	1.63143e+07	2.13218e+07	6.58025e+06	1.08324e+07	1.032e+07	1.08977e+07	7.18032e+06	5.64056e+06
P80723	Brain acid soluble protein 1 OS=Homo sapiens GN=BASP1 PE=1 SV=2	4	25.66	0.846	1.14	0.792	318945	455766	24835	52415.2	121701	7488.92		11562.7				211290	88311.2	201113	273324	206431	109208		11135.3			121595	16280.2	11120.7	9864.17		229994	27781.3			12789.2
Q5VW32	BRO1 domain-containing protein BROX OS=Homo sapiens GN=BROX PE=1 SV=1	6	12.46	0.595	0.296	0.524	90020.1	77752.5	152136	396680	53757.1	25960.4	9547.54			34820.1	339579	20324	13209.9	26312.3	73139.2	31591.6		38660.9		36499.4		43050	67372.3	132622	89448.6		186835	475000	153165	253729	546688
Q9H8M2	Bromodomain-containing protein 9 OS=Homo sapiens GN=BRD9 PE=1 SV=2	1	46.22	100	100	100	4.38648e+06	7.09001e+06	9.02795e+06		1.38898e+06	830503	1.26739e+06	1.38746e+06	1.65925e+06	3.44979e+06	6087675	3.7307e+06	1.80014e+06	2387132	2.89368e+06	3.18349e+06	1.02462e+06	397159	4541381	1.72495e+06	1.79567e+06	2.90542e+06	8587592	5061765	3986038	952064
Q96CX2	BTB/POZ domain-containing protein KCTD12 OS=Homo sapiens GN=KCTD12 PE=1 SV=1	2	1.8	0.969	2.067	1.547	61356	149829	98043.1	49068.9	25112.3	6783.23		33656.5				60153.7		73467.3	87927.2	77151.3			22354.5	45603.7		44728.6	16419.2		42530.7		25731.7	40385.4	19528.4	44220.8	8626.76
O00481	Butyrophilin subfamily 3 member A1 OS=Homo sapiens GN=BTN3A1 PE=1 SV=3	3	6.97	0.902	0.829	0.534	121616	291024	42799.5	253635	67103.9	10638.1				23952.9	14226.3	163989	14458.9	122250	222950	111243	91498.3		24835.5		10223.6	16380.1	9205.73	23996.7	58132.2	29375.5	133006	225707	46003.5	96196.1	123899
P78410	Butyrophilin subfamily 3 member A2 OS=Homo sapiens GN=BTN3A2 PE=1 SV=2	2	6.97	0.935	0.591	0.534	86028.1	44912.8	42799.5	150393	23768.5	10638.1					14226.3		14458.9	11634	74453.1	19687.5	21252.8		24835.5		10223.6	16380.1	9205.73	23996.7	58132.2	29375.5	74406	141675	46003.5	96196.1	78666.1
O00478	Butyrophilin subfamily 3 member A3 OS=Homo sapiens GN=BTN3A3 PE=1 SV=1	2	6.97	0.935	0.591	0.534	86028.1	44912.8	42799.5	150393	23768.5	10638.1					14226.3		14458.9	11634	74453.1	19687.5	21252.8		24835.5		10223.6	16380.1	9205.73	23996.7	58132.2	29375.5	74406	141675	46003.5	96196.1	78666.1
P04003	C4b-binding protein alpha chain OS=Homo sapiens GN=C4BPA PE=1 SV=2	11	222.38	1.182	1.417	1.207	2.18063e+06	2.18721e+06	2.31801e+06	2.27162e+06	735198	659680	680029	2.39368e+06	837586	509090	578702	592130	1.43065e+06	1.20494e+06	693197	1.69466e+06	561012	476138	1.22455e+06	774282	378637	797255	1.74689e+06	1.30702e+06	991161	598764	631471	448287	1.06836e+06	1.68369e+06	1105594
P21730	C5a anaphylatoxin chemotactic receptor 1 OS=Homo sapiens GN=C5AR1 PE=1 SV=2	4	7.69	0.687	0.923	1.047	1.11432e+06	1.49795e+06	1.84819e+06	1.58562e+06	515765	195129	309355	662343	354883	550996	424182	677462	657636	653061	1.23055e+06	1.19027e+06	504985	272885	483201	505707	310996	931325	1.00668e+06	894042	1.05939e+06	477406	534028	1.06119e+06	745731	937226	894423
Q16602	Calcitonin gene-related peptide type 1 receptor OS=Homo sapiens GN=CALCRL PE=1 SV=2	2	3.95	0.584	1.102	0.458	93832.4	226865	80198.2	181111	38751.3		11599.4	47888.4		39602.2	47564.5	95731.3	53882.9	114645	103584	65359.7	99757.7	17160.9		87443.1		28323.6		44965.3	49298.2		103861	95993.2		41401.7
Q9Y376	Calcium-binding protein 39 OS=Homo sapiens GN=CAB39 PE=1 SV=1	5	6.64	0.316	0.311	0.429	138525	155451	305997	746191	36209.3	12678.8	22091.7			7512.27	124231	76956.5	11910.9	52606.3	28598.8	72031.2	20653.2	77011.2	27734	64243.9		98849.6	90457.9	224054	250697		307322	352163	399489	642926	359281
P98194	Calcium-transporting ATPase type 2C member 1 OS=Homo sapiens GN=ATP2C1 PE=1 SV=3	9	33.13	0.459	0.348	0.172	116269	46266.9	73414.3	748778	33569.4	57753.8			47331.2		242161		14467.4	16547.2				24549	18502.4			20915.2	65250.8				133509	1.52465e+06	216883	478941	1.03243e+06
Q9NZT1	Calmodulin-like protein 5 OS=Homo sapiens GN=CALML5 PE=1 SV=2	4	4.58	0.977	4.548	0.01	88025.8	87019.5		146144	24831.5	269812		36937.3		37413.5		40341.6	18188.9		15469		310432			318161							131112	45276.9
P27824	Calnexin OS=Homo sapiens GN=CANX PE=1 SV=2	12	71.92	0.523	0.531	0.873	965615	1.14229e+06	2.42777e+06	2.53029e+06	345386	107415	136603	1.44005e+06	92422.7	323679	1.05594e+06	483308	474353	688863	301086	526293	563045	351414	236542	487873	105445	941268	1.54715e+06	1.56584e+06	1.05316e+06	303392	1.32688e+06	1.20548e+06	855300	1.70933e+06	1.27819e+06
P07384	Calpain-1 catalytic subunit OS=Homo sapiens GN=CAPN1 PE=1 SV=1	16	195.68	0.314	0.345	0.703	1.01376e+06	1.24311e+06	3.59181e+06	5.1218e+06	437073	193163	111204	710040	213100	387459	1.42055e+06	704077	357962	466178	732291	400067	517453	415064	189580	393566	190500	1.42804e+06	3.0196e+06	2.01385e+06	1.75352e+06	242788	3.04527e+06	2.71467e+06	2.13718e+06	3.02216e+06	2.95941e+06
Q99439	Calponin-2 OS=Homo sapiens GN=CNN2 PE=1 SV=4	5	2.87	0.381	0.28	0.663	68719.2	107595	269466	551011	22929		10162.5	214069	11302.3	14665.9	211256	49988.9	44864.2	34102.3	16220.3	8463.42	28945.2	32107	62257	58210.6		64509.2	161738	279668	223782	15271.9	144506	295261	163118	352443	356185
P27797	Calreticulin OS=Homo sapiens GN=CALR PE=1 SV=1	9	26.61	0.517	0.337	0.695	667045	423181	1.56931e+06	2.0027e+06	175330		97932.9	820697	89896.9	24512.6	380570	117277	213240	317698	162622	191103	180218	406643	100958	54278.7	52170.4	785935	548150	879877	768223	129965	1.62089e+06	1.70741e+06	265635	674631	964271
P17612	cAMP-dependent protein kinase catalytic subunit alpha OS=Homo sapiens GN=PRKACA PE=1 SV=2	2	57.34	0.842	0.515	1.323	115844	48468.1	397997	484330	11684.4		61807.6	16972.3		60289.6	25115.4			16402.2	14104.2	99177.9	9399.06			77772		167903	371695	47724			299478	256707	17153.2
P22694	cAMP-dependent protein kinase catalytic subunit beta OS=Homo sapiens GN=PRKACB PE=1 SV=2	3	89.56	0.445	0.375	0.665	1.22883e+06	1.37855e+06	1.95709e+06	3.09072e+06	371087	121077	743806	810393	431335	230609	579843	870386	922323	439399	510766	645677	554075	552586	326566	310318	189938	701108	1.31418e+06	1.0973e+06	1.1865e+06	72575.9	1.54677e+06	1.2139e+06	1.62031e+06	2.54169e+06	1.48814e+06
P22612	cAMP-dependent protein kinase catalytic subunit gamma OS=Homo sapiens GN=PRKACG PE=1 SV=3	0	40.59	1.026	1.818	0.545	398241	669361	231236	598557	118142	121077	694740	645494	99297.2	160953	96802.5	547910	611208	189153	182952	287494	332057	308015	241110	69262	158476	125315	493726	84955.3	100310	53209.4	145802	120765	332454	382855	356572
P10644	cAMP-dependent protein kinase type I-alpha regulatory subunit OS=Homo sapiens GN=PRKAR1A PE=1 SV=1	9	98.4	0.298	0.301	0.524	509426	849040	1.56146e+06	2.77674e+06	328593	31981.4	27688.6	259256	41585.7	103415	550719	571499	199109	256197	460241	548769	294691	155474	128398	334069	44500.6	658732	900166	1.0114e+06	948118	16943.8	1.97484e+06	1.47174e+06	1.27508e+06	2.8451e+06	1.28031e+06
P13861	cAMP-dependent protein kinase type II-alpha regulatory subunit OS=Homo sapiens GN=PRKAR2A PE=1 SV=2	1	2.1	1.663	0.562	1.208	65480.8	22118	47575.3	39377.1											8592.09									26674.4					18519.4
P31323	cAMP-dependent protein kinase type II-beta regulatory subunit OS=Homo sapiens GN=PRKAR2B PE=1 SV=3	3	2.1	1.663	0.562	1.208	65480.8	22118	68795.7	39377.1											8592.09									38572.2					18519.4
P00915	Carbonic anhydrase 1 OS=Homo sapiens GN=CA1 PE=1 SV=2	15	457.39	0.27	0.164	0.268	4.87378e+06	3.78916e+06	6.21088e+06	2.40842e+07	2.18632e+06	2.19129e+06	783148	3.81228e+06	914045	2.16292e+06	4.75387e+06	2.62017e+06	941859	1.25695e+06	2.00048e+06	1.98943e+06	1.07973e+06	849085	839250	818905	392966	2.89461e+06	2.81726e+06	3.4823e+06	5.45325e+06	661527	1.26892e+07	2.81097e+07	6.80189e+06	6.85185e+06	1.15962e+07
P00918	Carbonic anhydrase 2 OS=Homo sapiens GN=CA2 PE=1 SV=2	11	162.35	0.358	0.324	0.501	768826	766353	1.87572e+06	3.7561e+06	358191	221350	64271.5	562591	191161	281258	914341	569451	147207	433121	335375	372179	231011	115552	110637	247317	62500.1	822292	799557	1.06203e+06	813682	92445.2	1.9697e+06	3.31604e+06	1.33405e+06	1.89853e+06	1.96087e+06
P22748	Carbonic anhydrase 4 OS=Homo sapiens GN=CA4 PE=1 SV=2	4	43.41	0.616	1.121	0.894	387793	1.11121e+06	831529	997133	208820	112366	21968.9	262461	117152	153383	314020	486269	139048	644371	850906	525892	343132	171228	316864	468492	80288.5	206092	537017	368313	735846	214792	475566	869667	496262	425915	480106
P16152	Carbonyl reductase [NADPH] 1 OS=Homo sapiens GN=CBR1 PE=1 SV=3	3	6.67	0.578	0.635	0.758	73920.4	71828.4	169630	227454	26658.8		11510.9	37672		24575.3	91128.2	32576.4	16364.2	18612.6	69443.3	32799.4	34908.2	27184.2	16990.5	44210.8	10207.3	75525.5	116609	54699.6	69723		70587.5	138255	106974	136767	132019
O75828	Carbonyl reductase [NADPH] 3 OS=Homo sapiens GN=CBR3 PE=1 SV=3	2	6.67	0.571	0.614	0.718	50923.1	78543.4	106673	165722	26658.8		11510.9	11867.4		24575.3	60806.1	32576.4			38509.8		23147.9	27184.2	16990.5	27556.2	10207.3	45359.4	79282.3	54699.6	45910		21255.7	94606.3	77940.6	92725.1	91186.7
Q96IY4	Carboxypeptidase B2 OS=Homo sapiens GN=CPB2 PE=1 SV=2	16	308.92	0.666	0.602	1.018	4.46638e+06	3.72232e+06	7.61535e+06	8.64951e+06	1.58763e+06	1.03991e+06	1.14958e+06	5.97478e+06	2.16333e+06	3.08942e+06	3.54954e+06	1.66419e+06	1.44348e+06	1.20716e+06	2.17501e+06	1.44727e+06	1.13039e+06	721263	1.63127e+06	2.144e+06	1.1128e+06	1.84154e+06	4.35899e+06	4.26976e+06	3.64254e+06	2.4235e+06	2.72465e+06	3.4632e+06	4.06794e+06	7.09223e+06	5.77937e+06
P15169	Carboxypeptidase N catalytic chain OS=Homo sapiens GN=CPN1 PE=1 SV=1	10	39.9	0.664	1.193	1.019	1.62053e+06	2.91471e+06	2.78899e+06	2.49524e+06	656727	559911	500778	1.07121e+06	385613	1266618	542888	1.41263e+06	572473	943507	1.88243e+06	2.53198e+06	1.17462e+06	336614	775317	1.07201e+06	530516	1.33558e+06	2.68783e+06	904100	1.20985e+06	476723	1.19798e+06	1.31027e+06	1.44156e+06	1.85127e+06	1.20142e+06
P22792	Carboxypeptidase N subunit 2 OS=Homo sapiens GN=CPN2 PE=1 SV=3	12	208.8	0.714	0.698	1.012	2.20257e+06	2.26421e+06	3.01506e+06	3.63158e+06	1.20427e+06	508891	672541	2.93246e+06	428015	1194323	1.34914e+06	1.0572e+06	1.32736e+06	710483	695575	1.366e+06	476068	296833	1.28915e+06	788724	595153	1.27196e+06	3.29092e+06	1.35957e+06	1.22834e+06	791004	524405	1.2012e+06	1.70797e+06	4.1442e+06	1.96943e+06
Q9NQ79	Cartilage acidic protein 1 OS=Homo sapiens GN=CRTAC1 PE=1 SV=2	6	5.91	0.67	1.931	0.675	121581	434544	95523.4	75964	63946.7	14240.5		103727		29126.3	39545	189053	244152	162702	173636	437804	365819	13597.6	123802	148215	63603.7	101130	24607.3	53557.8	46721.1	11241.1	30231.7		25583.8	64024.2	100576
P49747	Cartilage oligomeric matrix protein OS=Homo sapiens GN=COMP PE=1 SV=2	1	1.74
O15519	CASP8 and FADD-like apoptosis regulator OS=Homo sapiens GN=CFLAR PE=1 SV=1	1	11.52	0.595	0.858	0.88	217903	275152	476783	560591	63678.6	69994.1	33680	265650	132791	89401.4	191401	82949.8	193650	52613.3	61292	152979	46892.7	48561.6	238051	205533	229901	135764	360608	267321	213985	100689	88472.2	96595.5	413112	358570	326635
P31944	Caspase-14 OS=Homo sapiens GN=CASP14 PE=1 SV=2	6	8.91	1.376	1.034	1.102	72914.3	75518.1	63251.5	54938.5	23208.6	497258	8216.96			14014.3	20403.6	25159.9	31382.5	26338.9	69688.3	29903.8	39305.8		18969.8	48144.2		28875.6	41950.5	21047.1	25355.8		19054		49879.3	35140.3
P42574	Caspase-3 OS=Homo sapiens GN=CASP3 PE=1 SV=2	1	9.44	4.728	4.231	1.756	1.05052e+06	941237	426573	241530	18114.1	680184					15524.9					403359	8137.25	188212	414679	701678	261226	188046	493030	239170	78695.9	69886.1	101958	128017			122237
P04040	Catalase OS=Homo sapiens GN=CAT PE=1 SV=3	19	243.82	0.375	0.415	0.913	3.00257e+06	3.02666e+06	7.74468e+06	7.07558e+06	917186	2.04828e+06	462706	2.70143e+06	457416	790631	1.59653e+06	1.92895e+06	523587	955705	1.26009e+06	1.57012e+06	1.21357e+06	329186	704447	1.20344e+06	489834	2.89243e+06	4.64847e+06	5.25615e+06	4.30344e+06	532210	7.47975e+06	4.76738e+06	2.40382e+06	3.71792e+06	3.4068e+06
P35222	Catenin beta-1 OS=Homo sapiens GN=CTNNB1 PE=1 SV=1	7	5.74	0.655	1.153	0.559	269429	191982	83450.6	130833	98933	329693		558525		101871		289870	14544.1	576211	90427.9	568194	37325.4	190617	29281.8	46972.7	36041.7	18794	345644	13131.6	67811.8		560643	744869	19962.1	60706.8	62994.3
P49913	Cathelicidin antimicrobial peptide OS=Homo sapiens GN=CAMP PE=1 SV=1	3	26.88	1.673	1.857	2.035	1.33267e+06	1.81552e+06	2.09358e+06	956349	449781	384403	281925	692429	387842	473430	574089	859714	465698	973069	501251	1.4235e+06	603691	549672	443005	623582	397864	1.26642e+06	956836	790837	908186	769203	501509	501506	409903	666557	784233
P08311	Cathepsin G OS=Homo sapiens GN=CTSG PE=1 SV=2	15	266.57	0.495	0.239	0.648	1.46251e+06	1.32943e+06	3.57601e+06	7.67476e+06	369070	449014	213836	3.11869e+06	467808	457817	1.69904e+06	580902	550139	743524	293673	688432	515118	462988	581515	381925	265678	3.73199e+06	2.11666e+06	2.00499e+06	2.1805e+06	774328	4.95288e+06	4.0678e+06	2.43661e+06	6.17603e+06	2.80773e+06
P52569	Cationic amino acid transporter 2 OS=Homo sapiens GN=SLC7A2 PE=1 SV=2	1	17.65	100	100	100	51620.1	73319.7	27238.7			12414.8		36547.3		19756.8	153614				11190		50205.7					11491.2
O95810	Caveolae-associated protein 2 OS=Homo sapiens GN=CAVIN2 PE=1 SV=3	6	100.35	0.263	0.392	1.376	744046	1.10252e+06	4.23149e+06	2.98991e+06	411980		38036	360092	66668.2	3.83337e+06	1.1632e+06	802289	226363	401109	270473	458135	422522	333599	177919	481022	54396.6	1.64042e+06	2.74661e+06	2.90601e+06	1.8356e+06	170313	1.45821e+06	1.67268e+06	1.22276e+06	1.91244e+06	1.50176e+06
O00421	C-C chemokine receptor-like 2 OS=Homo sapiens GN=CCRL2 PE=1 SV=2	3	3.76	0.499	0.585	0.538	108626	202401	214837	422696	22761.2		39946	66595.6	35704.8	98344	280352	73952		67664.7	194395	56773.1	55118.1	62319.1	76730.5	97810.8		118367	52760.7	120454	150860	29046.2	159034	482454	145514	270369	293282
Q6YHK3	CD109 antigen OS=Homo sapiens GN=CD109 PE=1 SV=2	13	44.45	0.5	0.681	0.858	302269	240343	488209	524900	114464		5438.81	214008	21875.1	30698.1	127911	87735.5	65970.6	113611	112345	60134.1	86429	159589	84416.9	246584	28801.2	95743.7	749084	354306	211783	10303.6	348302	556453	209195	246196	252732
P48509	CD151 antigen OS=Homo sapiens GN=CD151 PE=1 SV=3	3	62.09	0.222	0.219	0.409	722330	720010	1.40399e+06	3.8916e+06	215556	75455.9	84243.5	543442	136339	332956	1.04032e+06	223123	163754	367786	357249	234286	192865	431785	184340	389904	164605	412939	842697	959645	1.17058e+06	109244	981567	2.20147e+06	1.05748e+06	2.48919e+06	2.74773e+06
Q8N6Q3	CD177 antigen OS=Homo sapiens GN=CD177 PE=1 SV=2	2	1.64	0.34	0.924	0.446	56643.6	239825	86944.5	190906	30426.6			31039.5				29991.1	176350	110929	275584	78384.1		102053	15494.3	45730.4		36679.3	45447.4	66092	147420	15848.1	417332	143389	63358.4		59585
Q15762	CD226 antigen OS=Homo sapiens GN=CD226 PE=1 SV=2	2	12.83	0.561	0.36	0.653	112348	79985.2	132539	222676	47685.7	33931.2	32068.4	28008.7	57862.3	42936.7	15923.5	37080.6	16596.4			14833		19453.4	37361	31769.9	11887.4	61932.7	68178.3	93647	57494.9	26456	133614	118024	49149.4	189381	81888.9
Q9Y5K6	CD2-associated protein OS=Homo sapiens GN=CD2AP PE=1 SV=1	5	3.43	0.786	0.406	0.504	44139.1	47275.5	24725.6	99726.8	9122.33	37413.9		13114.7			148125	19311.4		16069.3	24596.4		12662.2						14775.6	33676.7	10725.9		39162.5	202224	16233.3	63788.3	246092
P16070	CD44 antigen OS=Homo sapiens GN=CD44 PE=1 SV=3	7	81.38	0.548	0.436	0.666	595544	670214	961698	1.37214e+06	261169	163713	75539.7	304311	199275	318970	560153	332676	168483	226801	279446	318633	180308	136712	264543	415955	117509	326663	681044	539202	475249	224734	719552	1.40547e+06	619564	749398	901167
O43866	CD5 antigen-like OS=Homo sapiens GN=CD5L PE=1 SV=1	9	64.81	0.355	0.243	0.468	4.53795e+06	3.68892e+06	8.01811e+06	1.59594e+07	557413	917993	881957	2.90715e+06	2.92012e+06	1.32024e+07	1.11307e+06	1.75017e+06	1.54381e+06	2.22307e+06	1.12046e+06	9.436e+06	613054	580436	2.29579e+06	2.0403e+06	557831	4.40488e+06	9.19726e+06	4.49557e+06	2.69932e+06	1.27808e+06	6.35938e+06	1.43916e+07	1.18384e+06	1.02081e+07	1.07425e+07
P08962	CD63 antigen OS=Homo sapiens GN=CD63 PE=1 SV=2	4	31.46	0.206	0.226	0.319	3.93599e+06	4.21201e+06	6.79388e+06	1.79375e+07	1.87866e+06	1.54823e+06	1.36611e+06	2.01792e+06	739464	1.92657e+06	4.20362e+06	1.98559e+06	809076	2.35026e+06	1.60909e+06	1.70961e+06	1.18744e+06	1.65096e+06	1.33629e+06	2.223e+06	930180	2.11005e+06	4.94188e+06	3.80918e+06	3.79754e+06	878126	5.82733e+06	1.32297e+07	8.43616e+06	1.07102e+07	1.68049e+07
P60033	CD81 antigen OS=Homo sapiens GN=CD81 PE=1 SV=1	1	94.66	0.373	0.577	0.559	235689	384460	342825	639686	164256	119531	28074.2	161214	138568	196880	64839.3	108160	44686.9	260687	233929	232268	91566.7	52401.8	183535	240264	50557.6	144628	154457	282105	260798	74222.3	335451	698459	241783	249433	313021
P27701	CD82 antigen OS=Homo sapiens GN=CD82 PE=1 SV=1	3	21.94	0.562	0.398	0.491	108184	69019.4	79119.7	286886	24826.3	98167		122149	8818.68	40904.3	132863		19135.2	9966.49		11180.7		27219.5	29170	109378	23323.3	34940.3	47488.8	130794	18326.6	18562.4	150443	150182	60795.2	221750	186585
P21926	CD9 antigen OS=Homo sapiens GN=CD9 PE=1 SV=4	9	215.23	0.251	0.212	0.403	4.54264e+06	3.19497e+06	6.88873e+06	1.94529e+07	3.32497e+06	654999	1.02046e+06	3.29092e+06	1.0091e+06	1.67857e+06	6.64112e+06	1.50586e+06	1.9264e+06	4.00984e+06	1.03638e+06	1.19401e+06	827782	2.98882e+06	1.30386e+06	2.16605e+06	715345	2.87087e+06	5.2685e+06	3.86236e+06	5.81689e+06	655147	7.46242e+06	1.50336e+07	7.36399e+06	1.24427e+07	2.18143e+07
P14209	CD99 antigen OS=Homo sapiens GN=CD99 PE=1 SV=1	1	8.48	0.413	0.419	0.72	173361	178426	341081	474028	82559.3	67992.6	46217.8	120139	61587.8	66317.9	375152	171638	38018.2	210517	254258	187566	43764.5	30716.4	82707.6	39006.7	32216.3	174757	204722	143576	230770	75498.1	256052	481791		172221	221578
Q9NV96	Cell cycle control protein 50A OS=Homo sapiens GN=TMEM30A PE=1 SV=1	2	47.63	0.408	0.523	0.743	96516.5	196724	333941	513495	31472.8		12540.7	66452.2	13058.9		126756	172093	63277.3	163510	96078.5	130346	52922.9	32547.5	31807.5	51012.6		176365	186393	187233	220597	25297.3	256435	376016	241502	151212	264473
Q9UHD4	Cell death activator CIDE-B OS=Homo sapiens GN=CIDEB PE=1 SV=2	4	9.26	0.536	0.702	0.748	293620	424939	503485	530872	81599.8	79099.5	48967	237204	162586	240391	178109	198784	143098	171839	35973.4	246114	82698.1	26044.6	233432	234108	95860.6	197413	383477	282293	176502	132539	195278	88572.6	493127	339561	360655
P60953	Cell division control protein 42 homolog OS=Homo sapiens GN=CDC42 PE=1 SV=2	5	47.49	0.531	0.49	0.731	516879	594189	1.06738e+06	1.41351e+06	260107	56772.3	44394.4	476157	85743.6	150200	490992	214532	127344	233547	311493	285580	261986	121311	148808	324564	28242.6	450298	319457	682912	530520	78160.4	998786	893970	482863	800737	680585
Q92674	Centromere protein I OS=Homo sapiens GN=CENPI PE=1 SV=2	1	11.68	0.253	0.427	0.542	97074	187895	192839	383688	95965.4	12399.5		68728.7	9981.09	20878.7	76117.3	362040	51978	276869	109220	23390.9	44731.4	46638.4	15957.3	41179.7	82095.6	235605	115745	87762.2	296637	6679.38	170463	153077	180452	572566	208414
Q02224	Centromere-associated protein E OS=Homo sapiens GN=CENPE PE=1 SV=2	2	5.77	0.08	0.925	0.102	50504.4	894790	64183.9	630914						273189	7578.3			358120				355641	11440.5		172223	21133	49360.3					334399
P00450	Ceruloplasmin OS=Homo sapiens GN=CP PE=1 SV=1	50	901.22	0.934	1.271	0.835	1.26196e+07	1.60817e+07	1.16184e+07	1.48219e+07	6.72172e+06	1.06449e+07	1.34665e+06	4.79469e+06	4.46878e+06	1.45147e+06	3.63263e+06	3.19006e+06	6.80009e+06	5.51227e+06	2.81248e+06	1.59794e+07	3.54946e+06	2.65559e+06	8.15371e+06	1.56789e+07	4.86791e+06	5.37867e+06	6.97354e+06	1.27252e+07	3.5603e+06	2.32517e+06	6.4575e+06	7.07928e+06	1.05683e+07	1.23726e+07	7.13656e+06
Q7LBR1	Charged multivesicular body protein 1b OS=Homo sapiens GN=CHMP1B PE=1 SV=1	3	31.46	0.366	0.429	0.355	117250	95447.4	83686.3	456710	55648.4		28556.7		9808.61	31536.9	385263	43921.8		95882.9	26389.7	107878	25677.4	98757.1	14022.2	45353.8	18662.2	70721.2	38706	46921	123900	10978.4	140225	541884	189564	292125	830299
O43633	Charged multivesicular body protein 2a OS=Homo sapiens GN=CHMP2A PE=1 SV=1	6	19.88	0.581	0.473	0.723	1.12306e+06	628962	1.29637e+06	1.22402e+06	214324	291601	187493	352882	770977	681508	452521	285938	129696	209776	377880	441976	213401	121117	163903	223897	213372	1.04321e+06	482297	523824	562360	560099	763188	648759	458098	568251	956553
Q9BY43	Charged multivesicular body protein 4a OS=Homo sapiens GN=CHMP4A PE=1 SV=3	1	18.08	1.002	2.353	1.322	1.98854e+07	4.76713e+07	3.07939e+07	1.97153e+07	8.95669e+06	5.05703e+07	3.26707e+06	2.77448e+07	3.98663e+06	3.9783e+06	1.53652e+07	2.25099e+07	2.00455e+07	1.31244e+07	2.03703e+07	1.91144e+07	1.16157e+07	4.15928e+06	3.01538e+07	1.81575e+07	1.86942e+07	1.65875e+07	1.32006e+07	7.90582e+06	1.33583e+07	1.0336e+07	6.57749e+06	8.8171e+06	1.90552e+07	1.26105e+07	1.16618e+07
Q9H444	Charged multivesicular body protein 4b OS=Homo sapiens GN=CHMP4B PE=1 SV=1	3	101.03	0.823	1.262	0.985	8.08278e+06	2.01421e+07	9.04249e+06	6.58461e+06	3.17198e+06	1.66207e+07	1.39978e+06	6.57467e+06	1.48406e+06	1.41037e+06	6.40039e+06	9250406	7.38591e+06	4.93929e+06	9.64288e+06	9.08291e+06	6007386	997376	9.84026e+06	5.55128e+06	5.22298e+06	8.33704e+06	5.00112e+06	3.48199e+06	3.9226e+06	3.44395e+06	2.86025e+06	2.75284e+06	6.6712e+06	4.21172e+06	4.01985e+06
Q96CF2	Charged multivesicular body protein 4c OS=Homo sapiens GN=CHMP4C PE=1 SV=1	1	96.99	1.234	2.96	1.386	7.6303e+06	2.00171e+07	8.68597e+06	6.31653e+06	2.95791e+06	16579502	1.35874e+06	6521259	1415418	1.19513e+06	6323804	9250406	7.33484e+06	4.82301e+06	9543335	8970551	6007386	944106	9698516	5452983	5.22298e+06	8175337	4.65918e+06	3.10495e+06	3767943	3404369	2449605	2.51029e+06	6576152	4.04024e+06	3.79452e+06
Q96FZ7	Charged multivesicular body protein 6 OS=Homo sapiens GN=CHMP6 PE=1 SV=3	2	34.09	0.446	0.437	0.623	193900	160134	271363	472037	56430.9			59834.5			108473	32775.8	36430.1	71115.6	90182	50078.5	60119.8	35174.2	18908.3	95462.1		114480	160818	170441	223730	11672.2	247536	263056	170099	361290	81689.2
O00299	Chloride intracellular channel protein 1 OS=Homo sapiens GN=CLIC1 PE=1 SV=4	6	258.59	0.401	0.507	0.643	1.30213e+06	2.66555e+06	3.48752e+06	5.72691e+06	728010	188492	175223	991582	284701	362176	1.35532e+06	1.97434e+06	648514	1.40418e+06	1.46022e+06	1.04387e+06	790814	704989	271878	848000	152379	1.47128e+06	1.78964e+06	2.21902e+06	1.80341e+06	111291	2.50175e+06	3.22459e+06	2.47117e+06	4.00379e+06	2.75743e+06
O15247	Chloride intracellular channel protein 2 OS=Homo sapiens GN=CLIC2 PE=1 SV=3	0	3.24	0.275	0.721	0.829	352927	892646	1.13313e+06	1.19679e+06	213626	69776.4	55526.8	365955	53345.5	151368	205294	797551	148184	507732	535222	405682	236048	243384	114086	163225	69298	597804	503971	547062	570852		554907	974316	544404	765505	615907
Q9Y696	Chloride intracellular channel protein 4 OS=Homo sapiens GN=CLIC4 PE=1 SV=4	1	3.24	0.48	0.709	0.549	240164	353746	253816	446314	84299.9	55934.2	31598.8			51492.9	91900	163994	63703.3	248427	158693	135505	106156	102767	55691.5	59772.3		107077	157390	157605	106197	11124.8	218948	349574	209906	204811	240929
Q9NZA1	Chloride intracellular channel protein 5 OS=Homo sapiens GN=CLIC5 PE=1 SV=3	0	3.24	0.275	0.721	0.829	352927	892646	1.13313e+06	1.19679e+06	213626	69776.4	55526.8	365955	53345.5	151368	205294	797551	148184	507732	535222	405682	236048	243384	114086	163225	69298	597804	503971	547062	570852		554907	974316	544404	765505	615907
P11597	Cholesteryl ester transfer protein OS=Homo sapiens GN=CETP PE=1 SV=2	22	1670.94	1.065	1.106	1.22	1.53466e+08	1.9584e+08	2.17089e+08	1.53658e+08	3.54767e+07	5.67634e+07	2.06611e+07	2.16815e+08	8.66061e+07	6.89721e+07	1.47387e+08	9.28449e+07	1.10907e+08	4.90503e+07	7.43934e+07	1.00082e+08	3.68441e+07	3.03976e+07	1.05464e+08	1.01875e+08	4.05494e+07	9.15835e+07	1.85017e+08	1.53481e+08	8.85682e+07	3.83429e+07	6.58347e+07	7.09284e+07	1.03265e+08	9.82844e+07	1.60794e+08
Q8WWI5	Choline transporter-like protein 1 OS=Homo sapiens GN=SLC44A1 PE=1 SV=1	13	313.85	0.228	0.303	0.387	2.86948e+06	4.43169e+06	4.89656e+06	1.36841e+07	1.0338e+06	646149	546675	1.8619e+06	508998	1.18384e+06	3.51467e+06	2.40634e+06	674469	2.94844e+06	1.82657e+06	1.93653e+06	1.21883e+06	1.16975e+06	880191	1.39164e+06	339443	2.06571e+06	4.30317e+06	2.32987e+06	2.12656e+06	226040	3.57689e+06	1.06084e+07	3.914e+06	8.75277e+06	9.36396e+06
Q8IWA5	Choline transporter-like protein 2 OS=Homo sapiens GN=SLC44A2 PE=1 SV=3	12	108.24	0.227	0.308	0.45	998864	1.66121e+06	2.38673e+06	5.82373e+06	385517	194003	165153	581046	211977	802709	1.90142e+06	890304	250739	957918	558212	624984	783753	507606	508763	920702	195385	1.16242e+06	3.01786e+06	991811	1.03535e+06	224394	1.36224e+06	4.01577e+06	1.71628e+06	3.72503e+06	5.43799e+06
P06276	Cholinesterase OS=Homo sapiens GN=BCHE PE=1 SV=1	4	7.14	1.239	1.725	1.559	44790.6	69859.3	75277.1	74600.5		16924.8			15448.2	36731.1	11242.2	62001.9	56921.1	20376.6		36154.3	16588		18423.2	24509.4		25251.1	57692.4	53080.8		12277.1	33600.8		40848.9
O75390	Citrate synthase, mitochondrial OS=Homo sapiens GN=CS PE=1 SV=2	3	9.67	0.474	1.151	1.011	91413.5	236774	133195	211926				69482			48803.5	46588.2		101783	18713.3		71043.9	52008.5				19519	41839.2	180775	110405		34143.4	273943	110926	103506	102040
Q13387	C-Jun-amino-terminal kinase-interacting protein 2 OS=Homo sapiens GN=MAPK8IP2 PE=1 SV=2	1	5.02	0.737	0.632	1.096	1.52282e+06	1.21545e+06	1.26241e+06	2.0617e+06	402015	574404	212768	425551	813271	652482	584039	479592	627593	116138	242837	381202	198625	649709	603537	1.75036e+06	2.09256e+06	414390	718628	2.57105e+06	547630	1.06836e+06	1.06518e+06	396573	969635	2.41476e+06	1.2242e+06
Q9NX76	CKLF-like MARVEL transmembrane domain-containing protein 6 OS=Homo sapiens GN=CMTM6 PE=1 SV=1	2	14.77	0.661	0.545	0.622	352778	329070	399111	699130	111868			164482		39995.4	180757	152554	47428.3	170278	160096	177067	86956.7	69666.7		132168	40208.9	168373	244247	189104	279724	26976.6	270192	441127	282521	540850	336622
Q00610	Clathrin heavy chain 1 OS=Homo sapiens GN=CLTC PE=1 SV=5	21	141.96	0.545	0.563	0.908	1.5421e+06	2.31379e+06	3.32425e+06	4.42307e+06	781382	475599	212609	880277	656488	470400	1.34969e+06	959908	367728	1.41825e+06	785620	2.16482e+06	775791	567929	709731	1.05072e+06	461688	1.32544e+06	3.1923e+06	2.68231e+06	1.44205e+06	500952	3.17012e+06	2.39715e+06	1.48824e+06	2.74703e+06	2.12965e+06
P53675	Clathrin heavy chain 2 OS=Homo sapiens GN=CLTCL1 PE=1 SV=2	5	39.82	0.556	0.508	0.69	135887	148979	200115	377590	90134.9	6418.52	31620.1	47899.1	16808.6	64448.6	166415	63867.9	46912.1	97973.2	64475.8	57233.6	43340.3	74674.4	13919.1			79127.2	147623	209310	86809.2	26710.7	180669	210742	109830	241518	316763
O00501	Claudin-5 OS=Homo sapiens GN=CLDN5 PE=2 SV=1	4	32.99	0.779	0.727	0.613	137625	224781	244820	568766	54064	107984	60258.3	40326.3	33221.4	12479.6	224595	57940	75427.4	427982	75618.8	116210	163586	55408.5	26222.4	205863	45594.6	75255.6		226485	145754	27758.4	62518.4	724871	223015	363800	624219
P10909	Clusterin OS=Homo sapiens GN=CLU PE=1 SV=1	43	5935.89	0.699	0.767	0.908	7.29749e+08	8.82164e+08	9.37072e+08	1.16994e+09	2.69854e+08	1.11103e+08	1.47474e+08	6.28349e+08	2.54846e+08	4.35947e+08	3.59263e+08	5.35526e+08	4.61887e+08	3.46506e+08	3.32578e+08	4.1554e+08	2.393e+08	9.40369e+07	3.6975e+08	2.70659e+08	1.7987e+08	4.69339e+08	8.23038e+08	4.92253e+08	4.06498e+08	2.0922e+08	3.64156e+08	3.86748e+08	5.8187e+08	8.3646e+08	5.63309e+08
Q14019	Coactosin-like protein OS=Homo sapiens GN=COTL1 PE=1 SV=3	6	10.35	0.294	0.269	0.591	117010	105429	147479	1.30181e+06	110486	13028.8	12019.6	28243.3	22850.9	50202.6	176574	104599	18710.9	95766.3	34692.1	30602.6	65208.5	137166	31017.8	41013.7	21643.6	62217.1	47139.5	220691	413346	16016.4	503633	689992	449227	954828	682419
P00740	Coagulation factor IX OS=Homo sapiens GN=F9 PE=1 SV=2	8	287.39	0.85	0.538	0.517	1.19152e+07	1.10263e+07	1.03757e+07	1.31827e+07	3.86448e+06	2.40827e+06	3.66877e+06	1.48821e+07	4.22777e+06	7.59863e+06	3.53912e+06	5.35691e+06	5.23665e+06	4.30394e+06	5.45716e+06	5.65009e+06	1.8155e+06	1.6015e+06	4.44678e+06	2.49328e+06	1.66819e+06	3.26563e+06	6.77643e+06	5.81742e+06	3.96889e+06	2.70698e+06	3.53787e+06	7.01246e+06	8.40113e+06	8.29664e+06	6.34728e+06
P12259	Coagulation factor V OS=Homo sapiens GN=F5 PE=1 SV=4	84	3155.59	0.209	0.346	0.55	4.43266e+07	8.12612e+07	1.11524e+08	1.68556e+08	1.44299e+07	3.69717e+06	8.09051e+06	5.36416e+07	1.99085e+07	3.82578e+07	1.21281e+07	5.32463e+07	2.08092e+07	3.74838e+07	3.89292e+07	4.11487e+07	2.87509e+07	1.00749e+07	2.45507e+07	2.51512e+07	1.23672e+07	4.28285e+07	7.12806e+07	6.25292e+07	5.55935e+07	1.52796e+07	5.88237e+07	8.93388e+07	9.52433e+07	1.09311e+08	5.58243e+07
P08709	Coagulation factor VII OS=Homo sapiens GN=F7 PE=1 SV=1	6	51.61	1.07	1.38	1.003	178730	300146	227334	208859	104093	48213.9	43494.6	409301	60560.8	144081	61880.4	181623	93488.8	137006	116597	45667.7	120633			38572.7		129865	106368	127461	43147.3	78132.7	208197	46182.1	98228.4	293786	79114.2
P00742	Coagulation factor X OS=Homo sapiens GN=F10 PE=1 SV=2	8	359.58	0.238	0.303	0.409	1.42247e+06	3.14824e+06	3.91309e+06	8.29243e+06	756281	354403	350010	1.726e+06	302422	585057	1.25686e+06	2.25272e+06	653332	1.73436e+06	1.70193e+06	1.86687e+06	1.45647e+06	260096	459074	832094	358972	1.06666e+06	3.4724e+06	2.44359e+06	1.69749e+06	482527	3.83719e+06	4.39518e+06	4.78639e+06	7.8833e+06	2.25768e+06
P03951	Coagulation factor XI OS=Homo sapiens GN=F11 PE=1 SV=1	4	13.79	0.62	0.71	0.655	123587	89717.3	77044	137017	41506.7	11222.1		177637	35660.7	21784.2	90479	25365.2	25828.5	63090.3	18332.5	730624	45306.9	19706.8	79260.8		19491.9		15787.8	36817.7	39212.2	25556.6	378407	72622.4	50718.9	80620.6	80203.9
P00748	Coagulation factor XII OS=Homo sapiens GN=F12 PE=1 SV=3	5	21.88	0.776	1.094	0.759	181186	295866	398146	740835	62055.1	83328.4	47628	223684	48284	357856	155428	114452	244971	70084.1	68247.1	556840	21551.2		163563	103802	161529	64154.7	383491	108192	269132	102845	2.22536e+06	129508	348422	231032	425794
P00488	Coagulation factor XIII A chain OS=Homo sapiens GN=F13A1 PE=1 SV=4	37	1125.58	0.402	0.374	0.703	2.08962e+07	2.91892e+07	5.10957e+07	5.92688e+07	9.43067e+06	2.94006e+06	5.31078e+06	1.6795e+07	3.96062e+06	8.99644e+06	1.13271e+07	1.71517e+07	1.12998e+07	9.90541e+06	1.21205e+07	1.73741e+07	8.24943e+06	5.35312e+06	9.88771e+06	1.02124e+07	4.00586e+06	2.21141e+07	3.62452e+07	2.85355e+07	2.21651e+07	4.67056e+06	2.34895e+07	2.66953e+07	3.33106e+07	4.97211e+07	2.85371e+07
P05160	Coagulation factor XIII B chain OS=Homo sapiens GN=F13B PE=1 SV=3	3	3.83	0.897	0.998	0.787	303452	342383	260556	307732	107821	61317.4	57519.7	350722	126369	196582	79487.7	50111.9	146640	147771	41256.8	319374	76364.4	57836.4	145087	122766		191699	109741	168741	113028	26328.3	161375	125923	103512	253136	287467
P23528	Cofilin-1 OS=Homo sapiens GN=CFL1 PE=1 SV=3	13	240.43	0.216	0.295	0.433	2.88277e+06	6.05988e+06	6.61235e+06	2.33259e+07	2.36448e+06	279121	281200	1.88501e+06	285511	1.18018e+06	5.3369e+06	4.15188e+06	1.06925e+06	2.30983e+06	2.44432e+06	2.11105e+06	1.57004e+06	1.86245e+06	1.21131e+06	2.83294e+06	612128	2.78955e+06	3.43016e+06	6.78752e+06	6.07453e+06	454886	1.01925e+07	1.3595e+07	9.09491e+06	2.15252e+07	1.12311e+07
Q9Y281	Cofilin-2 OS=Homo sapiens GN=CFL2 PE=1 SV=1	6	79.54	0.183	0.258	0.417	2.56603e+06	4.28693e+06	5.48235e+06	2.17184e+07	1.92483e+06	211268	269147	1.74954e+06	268482	1.00749e+06	3.32533e+06	3.18345e+06	807511	1.7337e+06	1.80531e+06	1.76658e+06	1.00249e+06	1.71283e+06	1.12424e+06	2.16098e+06	502647	2.31284e+06	2.94272e+06	5.58881e+06	5.75374e+06	410280	8.33938e+06	1.23865e+07	8.43745e+06	1.69318e+07	1.04571e+07
Q6ZP82	Coiled-coil domain-containing protein 141 OS=Homo sapiens GN=CCDC141 PE=1 SV=2	1	3.44
A1A4V9	Coiled-coil domain-containing protein 189 OS=Homo sapiens GN=CCDC189 PE=2 SV=1	1	2.11	0.587	0.579	0.645	59676.6	62363.7	69490.4	107716	42743.7		19438.4	33263.8	13292.5		28695.3	52307.7			30737.1	28336.5	16494.7	9921.13	15425.1			26379.3	46352.5	65593.2	18583.1		98521.1	57092.2	26648.7	111974	43148.5
A6NC98	Coiled-coil domain-containing protein 88B OS=Homo sapiens GN=CCDC88B PE=1 SV=1	1	23.34
P12109	Collagen alpha-1(VI) chain OS=Homo sapiens GN=COL6A1 PE=1 SV=3	7	46.96	0.358	0.67	0.45	117425	463373	378719	1.04134e+06	122721	58328	14807.7	161056	19074.8	38571.3	68024.4	451424	428455	155967	180979	344286	411215	61996.2	106320	140897	56239.4	167479	295272	136898	164287	33731.5	338499	887422	554183	207004	501392
P39060	Collagen alpha-1(XVIII) chain OS=Homo sapiens GN=COL18A1 PE=1 SV=5	2	8.09	0.239	0.956	0.01	62373.8	78070.5		123646							56429.9		22081.4					25967.3									64839.8	61322.1		166736
P12110	Collagen alpha-2(VI) chain OS=Homo sapiens GN=COL6A2 PE=1 SV=4	5	10.8	0.738	0.772	0.575	82582.8	142622	277523	412179	88166	12575.2	6225.14	36882.6		31224.4	44066.8	221784	258823	20177.7	55404	23185.9	67946.8	15469.8	10632.6	50529		50289	446193	227783	120389	8219.2	192360	334499	330128	263642	170020
P12111	Collagen alpha-3(VI) chain OS=Homo sapiens GN=COL6A3 PE=1 SV=5	60	423.12	0.647	0.772	0.815	6.27684e+06	1.00722e+07	1.00667e+07	1.2328e+07	3.45339e+06	1.10351e+06	799108	5.72603e+06	1.76791e+06	3.60828e+06	5.02209e+06	5.5124e+06	4.36116e+06	3.37155e+06	3.37354e+06	7.66638e+06	3.31288e+06	848539	2.83375e+06	2.47272e+06	2.4149e+06	5.12605e+06	9.66185e+06	4.02759e+06	4.36691e+06	1.57109e+06	2.84525e+06	4.71722e+06	6.71649e+06	7.88537e+06	9.39924e+06
Q9Y6Z7	Collectin-10 OS=Homo sapiens GN=COLEC10 PE=1 SV=2	5	91.88	0.528	0.782	1.134	1.78807e+06	2.9741e+06	3.85705e+06	3.52846e+06	806804	2.09421e+07	558378	1.97275e+06	639916	511274	322331	1.64319e+06	873563	795296	2.7457e+06	2.35937e+06	854734	171054	1.17661e+06	905824	837629	1.62717e+06	3.79271e+06	1.32467e+06	2.31216e+06	800492	1.91592e+06	1.87016e+06	2.03268e+06	2.14724e+06	1.53535e+06
Q9BWP8	Collectin-11 OS=Homo sapiens GN=COLEC11 PE=1 SV=1	11	175.4	0.569	1.081	1.475	1.02077e+06	2.47716e+06	2.11161e+06	1.79164e+06	782196	484440	224947	1.51826e+06	293065	300286	75914.9	2.46195e+06	958792	927612	1.91519e+06	1.95818e+06	1.25006e+06	84747.7	263188	135216	224873	1.6756e+06	3.16146e+06	1.18393e+06	901873	451613	939534	1.18013e+06	738179	1.50296e+06	468434
P02745	Complement C1q subcomponent subunit A OS=Homo sapiens GN=C1QA PE=1 SV=2	5	5.76	4.462	1.671	0.944	576294	237828	111505	115210	148717	501528	353502	153953	256996	34757.6	17769.9		92090.8		28939	121776	60380.3	142905	106508	161570	34781.5	55870.1	46265.1	96754.1	40725.9		60415.9	47593.1	97454.8	106300	7925.01
P02746	Complement C1q subcomponent subunit B OS=Homo sapiens GN=C1QB PE=1 SV=3	6	149.98	4.678	1.791	0.919	7.2976e+06	2.04423e+06	1.00119e+06	1.04208e+06	2.14878e+06	5.59273e+06	4.9519e+06	2.63628e+06	2.87473e+06	256271	79463.2	492972	614934	693350	305098	2.0639e+06	548705	1.62719e+06	1.31764e+06	915278	412769	691860	482821	922714	367075	258616	546469	314786	824369	1.12588e+06	435084
P02747	Complement C1q subcomponent subunit C OS=Homo sapiens GN=C1QC PE=1 SV=3	4	276.85	4.396	1.661	0.882	1.03965e+07	3.50143e+06	1.76496e+06	1.94973e+06	3.23403e+06	7.9487e+06	6.2639e+06	3.1248e+06	3.84621e+06	494249	225100	725258	817434	1.00724e+06	676302	2.70036e+06	994419	2.13107e+06	2.11827e+06	1.5513e+06	754990	1.19905e+06	654452	1.33337e+06	692884	455907	1.02244e+06	708565	1.34655e+06	1.49309e+06	894032
P00736	Complement C1r subcomponent OS=Homo sapiens GN=C1R PE=1 SV=2	14	97.32	2.019	1.391	0.834	2.47627e+06	1.80036e+06	758200	909507	838745	2.51219e+06	1.15132e+06	1.06416e+06	1.13898e+06	455969	428371	404868	1.05772e+06	212695	243663	629263	188959	526662	991488	807300	594428	319862	148599	867200	234247	261722	392220	68416.6	843892	581748	592471
Q9NZP8	Complement C1r subcomponent-like protein OS=Homo sapiens GN=C1RL PE=1 SV=2	2	26.52	0.801	0.58	0.816	33882.6	26289.6	30604.5	41377.8	15997.3	11725.3		61653.3	9411.28	13003.4	12503.1	12187.7		5097.49			10742.2		7365.52	11608.1		12911.1		31370.9		6074.53	17231.2			33328.1
P09871	Complement C1s subcomponent OS=Homo sapiens GN=C1S PE=1 SV=1	13	236.97	2.042	1.388	0.882	7.97746e+06	5.77501e+06	2.78347e+06	4.34722e+06	3.22918e+06	5.65665e+06	4.51101e+06	5.22311e+06	3.13061e+06	1.20455e+06	826326	1.72362e+06	2.60747e+06	1.75763e+06	2.62225e+06	3.98989e+06	1.31492e+06	1.68182e+06	2.46193e+06	2.00865e+06	1.23041e+06	1.17426e+06	1.92942e+06	1.51878e+06	1.19498e+06	1.58966e+06	1.81878e+06	1.9379e+06	2.63735e+06	2.85571e+06	2.09313e+06
P06681	Complement C2 OS=Homo sapiens GN=C2 PE=1 SV=2	31	490.38	0.866	0.785	0.929	9.97584e+06	8.15204e+06	1.09214e+07	1.3807e+07	2.29265e+06	2.76852e+06	2.92481e+06	1.01433e+07	3.29854e+06	3.71173e+06	1.58419e+06	1.14981e+07	5.3568e+06	5.07696e+06	1.94384e+06	3.26542e+06	1.81076e+06	3.17418e+06	3.5006e+06	2.69572e+06	1.82637e+06	4.11402e+06	6555211	4.21508e+06	7.36112e+06	2.88591e+06	3.98186e+06	7.31801e+06	8.1993e+06	1.03978e+07	5.57906e+06
P01024	Complement C3 OS=Homo sapiens GN=C3 PE=1 SV=2	194	52208.3	1.015	0.986	1.282	5.86441e+09	5.29568e+09	6.28469e+09	4.99919e+09	1.78779e+09	1.89756e+09	1.78781e+09	6.21812e+09	2.93252e+09	2.30644e+09	9.75597e+08	2.14452e+09	2.77548e+09	1.76008e+09	1.83926e+09	2.36861e+09	1.53184e+09	1.15967e+09	2.8935e+09	2.01895e+09	1.20399e+09	3.0602e+09	3.39914e+09	3.18675e+09	2.72628e+09	2.36015e+09	3.09356e+09	2.61148e+09	2.45976e+09	3.19763e+09	2.02328e+09
P0C0L4	Complement C4-A OS=Homo sapiens GN=C4A PE=1 SV=2	5	8558.1	2.249	1.42	0.877	3.55659e+07	2.30461e+07	1.28671e+07	1.48888e+07	1.18766e+07	1.43137e+07	1.28883e+07	7.70952e+07	1.35193e+07	1.29635e+07	2.89151e+06	1.00192e+07	1.05254e+07	6.09819e+06	1.04937e+07	1.41993e+07	2.99104e+06	6.74546e+06	2.24993e+07	4.51971e+06	4.52914e+06	6.38377e+06	1.21857e+07	7.21426e+06	5.28798e+06	2.57954e+06	1.10231e+07	6.83026e+06	5.93656e+06	9.85953e+06	7.16876e+06
P0C0L5	Complement C4-B OS=Homo sapiens GN=C4B PE=1 SV=2	6	8915.12	2.094	2.039	0.964	4.88692e+08	4.14349e+08	2.18518e+08	2.28835e+08	1.70312e+08	2.08911e+08	2.02256e+08	6.2915e+08	1.84101e+08	1.63223e+08	4.73593e+07	1.30767e+08	1.82015e+08	1.44985e+08	1.56935e+08	1.90513e+08	8.16905e+07	1.45367e+08	2.7441e+08	1.10436e+08	9.1803e+07	1.06624e+08	1.48682e+08	1.22518e+08	7.88496e+07	4.39606e+07	1.2131e+08	1.26249e+08	1.07623e+08	1.21102e+08	1.02131e+08
P01031	Complement C5 OS=Homo sapiens GN=C5 PE=1 SV=4	101	3908.36	1.073	0.983	1.242	2.15846e+08	1.79599e+08	2.31847e+08	1.99355e+08	6.28271e+07	1.16806e+08	9.50067e+07	9.55901e+07	2.13658e+08	9.11781e+07	2.93111e+07	3.99754e+07	8.61336e+07	5.31607e+07	4.52692e+07	5.39923e+07	4.34919e+07	7.06596e+07	8.43241e+07	9.36498e+07	6.5887e+07	9.78094e+07	1.31421e+08	1.18839e+08	1.03944e+08	8.21083e+07	1.07657e+08	7.5895e+07	1.00744e+08	1.178e+08	9.59866e+07
P13671	Complement component C6 OS=Homo sapiens GN=C6 PE=1 SV=3	29	1718.17	1.011	0.844	1.29	5.11643e+07	3.85626e+07	5.78301e+07	4.48942e+07	1.77699e+07	2.76024e+07	2.21313e+07	1.7494e+07	4.78479e+07	1.78119e+07	2.42694e+06	1.04767e+07	1.7188e+07	1.84396e+07	8.90115e+06	1.25485e+07	1.34137e+07	1.43864e+07	1.48836e+07	1.30004e+07	1.23755e+07	3.01938e+07	3.47105e+07	2.80544e+07	2.30825e+07	2.04456e+07	2.7804e+07	2.3795e+07	2.29468e+07	2.61083e+07	2.0619e+07
P10643	Complement component C7 OS=Homo sapiens GN=C7 PE=1 SV=2	35	1335.79	1.089	0.843	1.296	5.52299e+07	4.30943e+07	6.04702e+07	4.69192e+07	1.95432e+07	2.94161e+07	2.43252e+07	1.9785e+07	5.14658e+07	1.94754e+07	3.7312e+06	8.54663e+06	1.98282e+07	1.3575e+07	8.62369e+06	1.20971e+07	1.37887e+07	1.61805e+07	1.45333e+07	1.82762e+07	1.48376e+07	2.82021e+07	3.62951e+07	3.26006e+07	2.01568e+07	2.03708e+07	3.04274e+07	1.99588e+07	2.20665e+07	3.15518e+07	1.97897e+07
P07357	Complement component C8 alpha chain OS=Homo sapiens GN=C8A PE=1 SV=2	17	1027.02	0.891	0.915	1.241	5.74102e+07	5.47604e+07	7.18437e+07	5.85205e+07	2.40398e+07	2.8854e+07	3.07441e+07	2.93227e+07	3.68505e+07	2.30933e+07	8.59209e+06	1.57908e+07	1.86833e+07	2.71059e+07	1.47545e+07	2.36751e+07	2.01293e+07	2.11517e+07	2.18174e+07	1.98513e+07	1.63814e+07	3.33297e+07	4.31217e+07	2.93144e+07	2.87835e+07	2.16548e+07	3.06881e+07	2.97297e+07	2.86826e+07	3.42805e+07	6.69184e+07
P07358	Complement component C8 beta chain OS=Homo sapiens GN=C8B PE=1 SV=3	25	921.69	0.932	0.912	1.226	3.22663e+07	2.97614e+07	4.41564e+07	3.54702e+07	1.06711e+07	1.59857e+07	1.39564e+07	1.55849e+07	2.34728e+07	1.22318e+07	5.5738e+06	8.80184e+06	1.21529e+07	1.05635e+07	8.99849e+06	1.24849e+07	9.4904e+06	9.24245e+06	9.28914e+06	1.21443e+07	8.88714e+06	1.86283e+07	2.72476e+07	1.8671e+07	1.8336e+07	1.29812e+07	2.08047e+07	1.88e+07	1.63598e+07	2.12205e+07	2.02782e+07
P07360	Complement component C8 gamma chain OS=Homo sapiens GN=C8G PE=1 SV=3	11	1133.47	1.022	0.829	1.34	2.79211e+07	2.29385e+07	3.26152e+07	2.54043e+07	9.99886e+06	1.52437e+07	1.21137e+07	1.12317e+07	1.89503e+07	9.92696e+06	2.12545e+06	4.57659e+06	9.04438e+06	8.90382e+06	4.67478e+06	7.40609e+06	6.70313e+06	8.20808e+06	8.2361e+06	8.93494e+06	6.39281e+06	1.57774e+07	1.95761e+07	1.68404e+07	1.27125e+07	1.16092e+07	1.57606e+07	1.06899e+07	1.19479e+07	1.74828e+07	1.1909e+07
P02748	Complement component C9 OS=Homo sapiens GN=C9 PE=1 SV=2	38	3306.08	1.105	0.983	1.293	2.31864e+08	2.17846e+08	2.9442e+08	2.25448e+08	1.17543e+08	8.87098e+07	1.36686e+08	2.46535e+08	1.61233e+08	8.76335e+07	3.03516e+07	8.15572e+07	7.86186e+07	7.04771e+07	8.03608e+07	1.05739e+08	6.13033e+07	8.00519e+07	1.02358e+08	6.28632e+07	5.57261e+07	1.24207e+08	1.97438e+08	1.14657e+08	1.84192e+08	7.59405e+07	1.07055e+08	9.27181e+07	1.0603e+08	1.65006e+08	1.2137e+08
P00751	Complement factor B OS=Homo sapiens GN=CFB PE=1 SV=2	39	1983.92	1.477	0.943	1.913	1.10858e+08	7.68695e+07	9.91235e+07	5.92048e+07	2.23934e+07	5.68708e+07	2.268e+07	2.93553e+07	1.28152e+08	7.51411e+07	6.49808e+06	5.1121e+07	1.55365e+07	3.2216e+07	4.10568e+07	5.33785e+07	3.16192e+07	9.00942e+06	1.59966e+07	2.17766e+07	1.37088e+07	1.35243e+08	3.93358e+07	5.55763e+07	4.24305e+07	7.15453e+07	6.23008e+07	4.56938e+07	2.78446e+07	3.53148e+07	2.25464e+07
P00746	Complement factor D OS=Homo sapiens GN=CFD PE=1 SV=5	4	4.81	1.334	0.781	1.13	282568	119237	298552	155682	89604.2	6049.24	149730	475376	108892	61895.2	112074	62146.3	15231.2	29636.3	106499	161457	10501.1	63641.2	99962.3	19827.3	24142.1	125950	220378	131926	208627	22264.9	14853.8	50309.9	79612.6	150172	74958.6
P08603	Complement factor H OS=Homo sapiens GN=CFH PE=1 SV=4	34	457.54	0.849	0.991	1.151	1.00904e+07	1.07072e+07	1.27462e+07	1.06803e+07	3.80419e+06	4.21581e+06	1.34281e+06	3.99318e+06	4.41441e+06	2.06075e+06	1.53703e+06	2.19184e+06	6.66037e+06	3.43992e+06	1.52775e+06	7.02587e+06	2.34167e+06	1.5087e+06	4.76669e+06	5.60206e+06	3.09717e+06	5.24353e+06	7.65047e+06	8.6101e+06	3.80446e+06	3.37785e+06	5.60073e+06	3.86041e+06	6.91529e+06	8.8216e+06	3.81579e+06
Q03591	Complement factor H-related protein 1 OS=Homo sapiens GN=CFHR1 PE=1 SV=2	2	158.28	1.514	1.976	2.005	59896.3	52453.2	47621.7	39568.6			17170.3	42406.8	29677.4				46704.6						18958.9		11940		27790		20658.1	28579.8		12032.1		25309.3	26574.1
Q02985	Complement factor H-related protein 3 OS=Homo sapiens GN=CFHR3 PE=1 SV=2	0	39.34
Q9BXR6	Complement factor H-related protein 5 OS=Homo sapiens GN=CFHR5 PE=1 SV=1	6	5.3	1.009	0.614	1.465	2.42184e+06	1.20883e+06	3.58472e+06	2.27166e+06	751416	626865	725882	1.72063e+06	2.95139e+06	912524	227850	276513	646124	456953	142792	484098	309251	450989	828343	377088	289359	1.42266e+06	2.1516e+06	1.80203e+06	1.6204e+06	1.3083e+06	1.25585e+06	632772	2.53011e+06	1.45302e+06	877246
P05156	Complement factor I OS=Homo sapiens GN=CFI PE=1 SV=2	10	13.57	0.71	0.847	0.501	220587	210508	128058	145108	68156.5	16635.3	115984	4.92893e+06	82158.2	113031	16453.7	89743.9	254828	150560	909988	179621	56631.1	4633.66	78837.9		37825.4	47155.8	88057.6	51675.1		61285	41834.6	86229	68245.7	43345.3	159305
P17927	Complement receptor type 1 OS=Homo sapiens GN=CR1 PE=1 SV=3	6	3.74	0.988	0.507	0.645	133262	94812.2	190024	370433	31930.4	9642.45	3558.12		11278.4	66683.4	242884	80474.1		46958.6	141192	64482.8	25506.5	12000.1	20298.1	24489.2	8377.12	153011	130500	106542	69792.5	16154.9	354741	250611	92785.7	217644	178359
Q99829	Copine-1 OS=Homo sapiens GN=CPNE1 PE=1 SV=1	17	141.93	0.405	0.482	0.483	463254	1.93727e+06	1.32627e+06	2.86602e+06	314395	5951.72	58461	312345	111979	573771	3.70098e+06	1.1319e+06	267388	1.00888e+06	597122	252345	2.08688e+06	555017	234747	1.1108e+06	85086.9	2.07809e+06	3.14123e+06	463396	575333	101135	1.50294e+06	4.66432e+06	837075	904290	8.26438e+06
Q96FN4	Copine-2 OS=Homo sapiens GN=CPNE2 PE=1 SV=3	7	89.82	0.54	0.608	0.656	227998	434413	675167	914023	91443	40501.2	7361.72	127630	27285.6	117243	513416	183407	76647.5	327439	168755	145251	232002	112959	116651	198092		352841	365691	153384	324564		479314	1.10698e+06	312368	343269	1.04571e+06
O75131	Copine-3 OS=Homo sapiens GN=CPNE3 PE=1 SV=1	9	52.77	0.287	0.369	0.542	540187	957427	1.66676e+06	2.15494e+06	157227	80186.6	19377.2	482000	62131.2	365515	1.08064e+06	355392	162084	425103	464509	309402	494827	457149	168624	439679	33873.1	950547	1.34558e+06	742971	723034	212264	1.13005e+06	2.44573e+06	659522	1.11504e+06	2.77013e+06
Q96A23	Copine-4 OS=Homo sapiens GN=CPNE4 PE=1 SV=1	0	6.8	0.213	0.275	0.471	45510.9	36776.6	72430.3	129400				13988.5		17207.6	69721.9		8170.37	12445.6				32884.5	12036.4	31451.3		30556.2	67436.6	34153.4	62097.7	10259.5	54357.1	151104	54955.4	82768.4	243269
Q9HCH3	Copine-5 OS=Homo sapiens GN=CPNE5 PE=1 SV=2	0	6.8	0.213	0.275	0.471	45510.9	36776.6	72430.3	129400				13988.5		17207.6	69721.9		8170.37	12445.6				32884.5	12036.4	31451.3		30556.2	67436.6	34153.4	62097.7	10259.5	54357.1	151104	54955.4	82768.4	243269
O95741	Copine-6 OS=Homo sapiens GN=CPNE6 PE=1 SV=3	0	6.8	0.213	0.275	0.471	45510.9	36776.6	72430.3	129400				13988.5		17207.6	69721.9		8170.37	12445.6				32884.5	12036.4	31451.3		30556.2	67436.6	34153.4	62097.7	10259.5	54357.1	151104	54955.4	82768.4	243269
Q9UBL6	Copine-7 OS=Homo sapiens GN=CPNE7 PE=1 SV=1	0	6.8	0.213	0.275	0.471	45510.9	36776.6	72430.3	129400				13988.5		17207.6	69721.9		8170.37	12445.6				32884.5	12036.4	31451.3		30556.2	67436.6	34153.4	62097.7	10259.5	54357.1	151104	54955.4	82768.4	243269
Q86YQ8	Copine-8 OS=Homo sapiens GN=CPNE8 PE=1 SV=2	0	6.8	0.213	0.275	0.471	45510.9	36776.6	72430.3	129400				13988.5		17207.6	69721.9		8170.37	12445.6				32884.5	12036.4	31451.3		30556.2	67436.6	34153.4	62097.7	10259.5	54357.1	151104	54955.4	82768.4	243269
Q8IYJ1	Copine-9 OS=Homo sapiens GN=CPNE9 PE=1 SV=3	0	6.8	0.213	0.275	0.471	45510.9	36776.6	72430.3	129400				13988.5		17207.6	69721.9		8170.37	12445.6				32884.5	12036.4	31451.3		30556.2	67436.6	34153.4	62097.7	10259.5	54357.1	151104	54955.4	82768.4	243269
Q15517	Corneodesmosin OS=Homo sapiens GN=CDSN PE=1 SV=3	4	1.88	0.692	0.824	0.775	260072	89337.2	112889	190570	75097	473360	9263.86	35326.6			81563	104523	27181.7	38397.5	112694	93350.3	102173	15450.7	11813.2	21801.3	15503.8	62281	114098	54071.9	48970.7	17244.6	210085	147369	83663.8	70695.6	91756.8
P31146	Coronin-1A OS=Homo sapiens GN=CORO1A PE=1 SV=4	13	145.76	0.267	0.26	0.567	1.28373e+06	2.76888e+06	4.11306e+06	8.59371e+06	979006	361059	347232	789500	316279	517732	1.18326e+06	1.63352e+06	448463	1.04089e+06	1.49982e+06	1.25041e+06	736855	655913	627553	737591	284410	1.73518e+06	1.85551e+06	2.92371e+06	2.48006e+06	351885	3.92534e+06	4.55487e+06	4.0626e+06	5.66583e+06	3.04824e+06
Q9BR76	Coronin-1B OS=Homo sapiens GN=CORO1B PE=1 SV=1	4	24.42	0.477	0.431	0.731	208804	415046	631656	861038	134865	85376.2	44585.3	126156	10111.4	103428	159490	263728	72033.8	172028	214957	177704	119906	95120.8	110064	138678	80657.4	241809	411736	326109	343178		375106	471464	401704	590715	414578
Q9ULV4	Coronin-1C OS=Homo sapiens GN=CORO1C PE=1 SV=1	16	261.66	0.438	0.313	0.651	441549	1.38893e+06	3.38492e+06	6.39335e+06	738743	225043	49988.4	265568	107109	162711	1.44758e+06	527063	328123	574222	341917	844564	512244	581354	219860	937885	90377.6	1.428e+06	1.38778e+06	2.63674e+06	2.76949e+06	133751	3.20163e+06	3.05199e+06	3.44865e+06	5.02835e+06	3.07831e+06
P08185	Corticosteroid-binding globulin OS=Homo sapiens GN=SERPINA6 PE=1 SV=1	12	75.54	0.741	0.828	0.837	973979	1.20084e+06	1.21173e+06	1.93958e+06	350071	706331	291540	755432	318512	295172	263691	384738	532953	394735	374694	1.12083e+06	282419	170561	522490	942955	286823	587367	453700	1.0816e+06	427690	313001	1.02258e+06	541225	1.02995e+06	1.24061e+06	617020
P02741	C-reactive protein OS=Homo sapiens GN=CRP PE=1 SV=1	13	6874.91	7.56	0.715	0.518	3.7475e+09	1.73965e+08	1.26182e+08	3.06543e+08	1.35876e+09	2.71659e+09	2.70256e+09	1.56439e+09	1.18943e+09	1.84564e+08	1.88696e+07	7.10495e+07	4.32736e+07	3.26629e+07	2.56637e+08	6.07564e+07	8.93598e+07	1.47033e+09	9.34473e+08	3.66649e+07	4.49504e+07	4.40348e+07	2.88606e+07	1.54282e+08	9.20083e+08	3.25942e+07	6.70909e+08	1.93713e+08	1.4417e+08	1.3153e+08	9.15457e+07
P06732	Creatine kinase M-type OS=Homo sapiens GN=CKM PE=1 SV=2	2	5.46	100	100		46054.6	315656			21324.5			25458.3	8789.72	17726.7	8452.24	215215	56200.9	172107	114664	350808	77027.6	37971.1	197502	47386.3	76839.7
Q5T3F8	CSC1-like protein 2 OS=Homo sapiens GN=TMEM63B PE=1 SV=1	6	7.36	0.552	0.309	0.428	163782	188840	339100	544470	51936.4	26205.8		18866	61584.5	23639.9	652669	50636.3	12883.3	81085.7	113349	117243	40038.3	71247.8		46270.9		143057	149238	199809	216142	25248.7	194891	1.00208e+06	185124	348259	834554
Q9P126	C-type lectin domain family 1 member B OS=Homo sapiens GN=CLEC1B PE=1 SV=2	2	16.01	0.572	0.475	0.812	240315	293340	336518	436851	173612	327180	81916.8	125379	83843.7	60564.7	70211.6	264654	61443.3	190916	206571	46571.6	34390.7	84385.1	56475	78582.6	104327	359934	141261	147420	488907	86926	169880	140961	623903	720040	210338
Q86VP6	Cullin-associated NEDD8-dissociated protein 1 OS=Homo sapiens GN=CAND1 PE=1 SV=2	4	2.31	0.612	0.438	0.857	197435	179704	433503	576401	16459.3	98071.4	54542.8	178032	6384.34	16655.9	131647	105653	9757.33	24673.9	67385	83165.7	94967.9	88661.9	92810.9	7747.21	30726.1	229635	219870	243055	223362	22306.5	308575	501864	220723	368683	226935
P61073	C-X-C chemokine receptor type 4 OS=Homo sapiens GN=CXCR4 PE=1 SV=1	1	52.86	0.289	0.402	0.729	188437	242371	473175	646050	118112	39574.9	36585.7	127152	29300.2	74756.2	133657	174488	38504.2	199642	128843	179388	65203.1	51018.3	47611.8	70409.2		212579	284007	228904	240370	19535.7	261946	343812	418309	382422	311064
P06493	Cyclin-dependent kinase 1 OS=Homo sapiens GN=CDK1 PE=1 SV=3	1	24.41	0.01	1.495	1.142		138614	78566.4	68769.5								70764.3	28123.9		158489	75047.2		19244.4	35630	48631.3		58683.3		32210.6	34081.8		29573	59612.2			33111.6
Q9NYV4	Cyclin-dependent kinase 12 OS=Homo sapiens GN=CDK12 PE=1 SV=2	0	24.41	0.216	0.335	0.527	416279	631766	923865	1.75192e+06	145815	53190.5	54826.2	210465	115075	179422	297032	271250	90041.4	265390	316036	355028	181508	129940	146473	247981	98449.8	371964	595366	517990	717729	178855	974593	1.40616e+06	819833	1.01848e+06	843524
Q14004	Cyclin-dependent kinase 13 OS=Homo sapiens GN=CDK13 PE=1 SV=2	0	24.41	0.216	0.335	0.527	416279	631766	923865	1.75192e+06	145815	53190.5	54826.2	210465	115075	179422	297032	271250	90041.4	265390	316036	355028	181508	129940	146473	247981	98449.8	371964	595366	517990	717729	178855	974593	1.40616e+06	819833	1.01848e+06	843524
O94921	Cyclin-dependent kinase 14 OS=Homo sapiens GN=CDK14 PE=1 SV=3	0	24.41	0.216	0.335	0.527	416279	631766	923865	1.75192e+06	145815	53190.5	54826.2	210465	115075	179422	297032	271250	90041.4	265390	316036	355028	181508	129940	146473	247981	98449.8	371964	595366	517990	717729	178855	974593	1.40616e+06	819833	1.01848e+06	843524
Q96Q40	Cyclin-dependent kinase 15 OS=Homo sapiens GN=CDK15 PE=1 SV=2	0	24.41	0.216	0.335	0.527	416279	631766	923865	1.75192e+06	145815	53190.5	54826.2	210465	115075	179422	297032	271250	90041.4	265390	316036	355028	181508	129940	146473	247981	98449.8	371964	595366	517990	717729	178855	974593	1.40616e+06	819833	1.01848e+06	843524
Q00536	Cyclin-dependent kinase 16 OS=Homo sapiens GN=CDK16 PE=1 SV=1	0	24.41	0.216	0.335	0.527	416279	631766	923865	1.75192e+06	145815	53190.5	54826.2	210465	115075	179422	297032	271250	90041.4	265390	316036	355028	181508	129940	146473	247981	98449.8	371964	595366	517990	717729	178855	974593	1.40616e+06	819833	1.01848e+06	843524
Q00537	Cyclin-dependent kinase 17 OS=Homo sapiens GN=CDK17 PE=1 SV=2	0	24.41	0.216	0.335	0.527	416279	631766	923865	1.75192e+06	145815	53190.5	54826.2	210465	115075	179422	297032	271250	90041.4	265390	316036	355028	181508	129940	146473	247981	98449.8	371964	595366	517990	717729	178855	974593	1.40616e+06	819833	1.01848e+06	843524
Q07002	Cyclin-dependent kinase 18 OS=Homo sapiens GN=CDK18 PE=1 SV=3	0	24.41	0.216	0.335	0.527	416279	631766	923865	1.75192e+06	145815	53190.5	54826.2	210465	115075	179422	297032	271250	90041.4	265390	316036	355028	181508	129940	146473	247981	98449.8	371964	595366	517990	717729	178855	974593	1.40616e+06	819833	1.01848e+06	843524
P24941	Cyclin-dependent kinase 2 OS=Homo sapiens GN=CDK2 PE=1 SV=2	1	33.2	4.009	2.383	1.313	1.45656e+06	935499	543612	392492	1.2651e+06	733340	370845	1.21006e+06	425053	543347	317907	671407	642548	301205	263901	246300	239911	215557	477087	657887	175707	370447	309257	791883	98796.2	140421	489642	93877.1	82383.9	1.03678e+06	188980
Q8IZL9	Cyclin-dependent kinase 20 OS=Homo sapiens GN=CDK20 PE=1 SV=1	0	24.41	0.216	0.335	0.527	416279	631766	923865	1.75192e+06	145815	53190.5	54826.2	210465	115075	179422	297032	271250	90041.4	265390	316036	355028	181508	129940	146473	247981	98449.8	371964	595366	517990	717729	178855	974593	1.40616e+06	819833	1.01848e+06	843524
Q00526	Cyclin-dependent kinase 3 OS=Homo sapiens GN=CDK3 PE=1 SV=1	0	24.41	0.216	0.335	0.527	416279	631766	923865	1.75192e+06	145815	53190.5	54826.2	210465	115075	179422	297032	271250	90041.4	265390	316036	355028	181508	129940	146473	247981	98449.8	371964	595366	517990	717729	178855	974593	1.40616e+06	819833	1.01848e+06	843524
P11802	Cyclin-dependent kinase 4 OS=Homo sapiens GN=CDK4 PE=1 SV=2	0	24.41	0.216	0.335	0.527	416279	631766	923865	1.75192e+06	145815	53190.5	54826.2	210465	115075	179422	297032	271250	90041.4	265390	316036	355028	181508	129940	146473	247981	98449.8	371964	595366	517990	717729	178855	974593	1.40616e+06	819833	1.01848e+06	843524
Q00534	Cyclin-dependent kinase 6 OS=Homo sapiens GN=CDK6 PE=1 SV=1	0	24.41	0.216	0.335	0.527	416279	631766	923865	1.75192e+06	145815	53190.5	54826.2	210465	115075	179422	297032	271250	90041.4	265390	316036	355028	181508	129940	146473	247981	98449.8	371964	595366	517990	717729	178855	974593	1.40616e+06	819833	1.01848e+06	843524
P50750	Cyclin-dependent kinase 9 OS=Homo sapiens GN=CDK9 PE=1 SV=3	0	24.41	0.216	0.335	0.527	416279	631766	923865	1.75192e+06	145815	53190.5	54826.2	210465	115075	179422	297032	271250	90041.4	265390	316036	355028	181508	129940	146473	247981	98449.8	371964	595366	517990	717729	178855	974593	1.40616e+06	819833	1.01848e+06	843524
Q00535	Cyclin-dependent-like kinase 5 OS=Homo sapiens GN=CDK5 PE=1 SV=3	0	24.41	0.216	0.335	0.527	416279	631766	923865	1.75192e+06	145815	53190.5	54826.2	210465	115075	179422	297032	271250	90041.4	265390	316036	355028	181508	129940	146473	247981	98449.8	371964	595366	517990	717729	178855	974593	1.40616e+06	819833	1.01848e+06	843524
P01040	Cystatin-A OS=Homo sapiens GN=CSTA PE=1 SV=1	2	1.96	100	100		63044.3	157060			20218.8	600482	14453			28452.6	12628.3	83021.8		34779.2	53509.2	32280.4	77654.3			74373.5
P01034	Cystatin-C OS=Homo sapiens GN=CST3 PE=1 SV=1	2	8.45	0.94	0.994	1.381	199003	184348	194084	214906	66345.8		131109	363593	68692.1	47906.6	110221		90053	63330.5		91392.2	48853.6	38095.6	62896.4	76982.6	30951.4		115504		84912.8		49666.1		101072		224528
P21291	Cysteine and glycine-rich protein 1 OS=Homo sapiens GN=CSRP1 PE=1 SV=3	1	9.16	0.561	0.184	0.374	222515	73053.5	148398	396361							46168.7	86728.4	31288.2			11619.1	26078.7			23412.1		64508.4	86441.7							253525
Q53TN4	Cytochrome b reductase 1 OS=Homo sapiens GN=CYBRD1 PE=1 SV=1	2	2.6	0.376	0.496	0.525	195189	260111	250389	426889	58118.6	113580	31011.6	52499.7	22072.6	73790.5	129569	114690	10417.4	113318	126935	155555	80081.4	55120.5	36165.8	94592.3	17236	121984	107059	140388	165045	12397.8		392270	151432	224765	249697
P04839	Cytochrome b-245 heavy chain OS=Homo sapiens GN=CYBB PE=1 SV=2	8	124.2	0.39	0.403	1.321	294299	696830	2.6337e+06	2.25246e+06	17627.5	109124	29290.4	438089	77500.6	149066	310640	320593	82165.9	338162	373744	594531	188897	95252.4	169687	281295	135178	1.05744e+06	1.58079e+06	1.07418e+06	1.71623e+06	758169	1.69486e+06	1.22474e+06	671501	792493	1.08453e+06
P13498	Cytochrome b-245 light chain OS=Homo sapiens GN=CYBA PE=1 SV=3	5	26.11	0.726	0.763	1.531	654279	729240	1.68769e+06	1.23478e+06	384521	97216.2	158952	686625	109732	157433	218250	384600	128020	388494	310012	726857	138875	146371	370866	221346	82311.3	599543	1.01298e+06	1.17392e+06	1.28151e+06	410047	1.29187e+06	654461	341597	619582	618981
P99999	Cytochrome c OS=Homo sapiens GN=CYCS PE=1 SV=2	1	2.23	0.608	0.958	0.868	81269.8	124034	119344	125265				57539.3				59466	14576.3	40587.6	87710.3		43175.1	24953.4					87523.6	54764.5			54612	125808	57175.1	85530.5	60313.4
Q9HCS2	Cytochrome P450 4F12 OS=Homo sapiens GN=CYP4F12 PE=1 SV=2	1	11.65	2.559	0.01	0.575	143222		40252.6	74662.5				54564.3														10091.6	24291.2		27195.2	10341.6	41753.2	19832.5		44782.3	40297.3
Q7L576	Cytoplasmic FMR1-interacting protein 1 OS=Homo sapiens GN=CYFIP1 PE=1 SV=1	39	596.38	0.217	0.218	0.478	4.15345e+06	5.59035e+06	1.18307e+07	2.40882e+07	1.49221e+06	974963	767688	2.59555e+06	864320	2.21881e+06	3.05675e+06	3.31944e+06	884577	2.66699e+06	2.73849e+06	3.01774e+06	1.56738e+06	996588	1.52288e+06	1.88191e+06	715870	4.45117e+06	7.10095e+06	7.26956e+06	6.96139e+06	917342	1.18835e+07	1.71059e+07	1.05539e+07	1.97073e+07	1.15982e+07
Q96F07	Cytoplasmic FMR1-interacting protein 2 OS=Homo sapiens GN=CYFIP2 PE=1 SV=2	16	280.37	0.214	0.241	0.506	2.39266e+06	3.87128e+06	7.94109e+06	1.41554e+07	892763	667304	383691	2.03054e+06	656530	1.92602e+06	1.91832e+06	2.04442e+06	501321	1.84823e+06	2.02158e+06	2.15157e+06	1.00487e+06	650801	1.15415e+06	1.40766e+06	533601	2.62524e+06	4.76636e+06	4.47797e+06	4.5352e+06	775815	6.86427e+06	9.93536e+06	6.36047e+06	1.11948e+07	6.81562e+06
Q14008	Cytoskeleton-associated protein 5 OS=Homo sapiens GN=CKAP5 PE=1 SV=3	3	4.02	0.549	0.434	0.534	75117	58371.3	153715	241355	7436.5						21099	58291.1			17211.7	21774.6	21969.7	12821.5				45330.9	81701.1	97325.1	84728.9		116551	127924	111315	241492	116250
P28838	Cytosol aminopeptidase OS=Homo sapiens GN=LAP3 PE=1 SV=3	7	29.62	0.401	0.474	0.703	282452	256054	255645	313631	110574	113648	8373.49			200258	114937	156787	66715.9	1.06044e+06	140980	75245.6	68884	442747	54149.4	24661.1		129910	101859	118993	200191		148237	1.79808e+06	199253	184795	151009
Q96KP4	Cytosolic non-specific dipeptidase OS=Homo sapiens GN=CNDP2 PE=1 SV=2	3	3.95	0.662	0.67	0.669	154693	144847	157452	286209	212338	34399.1	171088	96155.8	20703.3		43450.4	253782		228164	99148.1	22317.2		18056.4			14423.6	25733.9	91772.2	107184	70335.9		168611	457955	130094	183068	135599
Q5M775	Cytospin-B OS=Homo sapiens GN=SPECC1 PE=1 SV=1	1	1.96	0.678	0.934	0.894	79387.7	127131	99329.1	114824		74100	20540.9			52128.2				200138	18859	73868.4		92319.5	29737.3	34291.9		39294.1	63578.8				61680.6	237913	44177	67153.1	55286
Q96BY6	Dedicator of cytokinesis protein 10 OS=Homo sapiens GN=DOCK10 PE=1 SV=3	1	3.29	0.75	0.01	0.851	26471.6		30013	35274.2	10591	6175.48																11968.9		17801.5			18497.8
Q9Y394	Dehydrogenase/reductase SDR family member 7 OS=Homo sapiens GN=DHRS7 PE=1 SV=1	2	7.88	0.893	0.394	0.652	227673	90167.6	45939.2	225445	9668.35			30186.5			76723	27101.1		34848.7		41415.2		19262.9				13681	68242.1	25757.1			189695	107796	71983.6	144201	132700
P13716	Delta-aminolevulinic acid dehydratase OS=Homo sapiens GN=ALAD PE=1 SV=1	3	30.92	0.471	0.463	0.878	155673	94311.8	363235	394898	35098.7	92422.9	19942	90164.4	47266.9	24918.4	97269.6	66734.9	51173.7	53458.5	23443.1	25933.4	385603	14103.8	9942.91	26117.6	42127.3	142201	218019	268129	194800	19486.4	326423	219052	185724	207722	156463
Q08495	Dematin OS=Homo sapiens GN=DMTN PE=1 SV=3	3	21.56	0.544	0.693	0.991	279885	371178	717051	719093		16858	74982.7	141775	110654	49668.5	122530	196539	216685	70061.6	118473	44561.2	140224	91711.8	60899.7	115768	103273	99839.5	430385	429266	358508	107427	434920	196064	350411	459954	173016
P81605	Dermcidin OS=Homo sapiens GN=DCD PE=1 SV=2	3	58.71	0.879	1.174	0.682	569879	718473	424573	602060	162121	741474	168357	137209	225838	542079	110512	789939	318910	99017.3	208805	354645	186500	43144.4	290092	341401	703265	99649.9	418057	238048	208869	66374.7	860097	485059	230896	373202	289884
P17661	Desmin OS=Homo sapiens GN=DES PE=1 SV=3	1	2.32	100		100	157530		22373.9					111532															13429.1
Q08554	Desmocollin-1 OS=Homo sapiens GN=DSC1 PE=1 SV=2	4	57.06	0.763	1.177	0.851	1.96588e+06	3.02691e+06	2.52155e+06	2.41196e+06	816704	2.09565e+06	607416	1.29967e+06	412744	1.04452e+06	448881	2.52903e+06	470086	1.33969e+06	1.99879e+06	2.44165e+06	1.54102e+06	311300	978152	811513	381260	1.46483e+06	2.01083e+06	861689	1.09384e+06	310309	1.67034e+06	1.2784e+06	1.58159e+06	1.39892e+06	1.08263e+06
Q14574	Desmocollin-3 OS=Homo sapiens GN=DSC3 PE=1 SV=3	3	5.11	0.985	0.917	0.01	102062	115183		86908.5		290110			19129.9	31412.7			41012.9	39610.7		51455.1		30254		22965.1							34841.9	60253.4
Q02413	Desmoglein-1 OS=Homo sapiens GN=DSG1 PE=1 SV=2	15	33.19	0.743	1.038	0.72	346920	560222	115377	342188	144615	3.68903e+06	17683.2	179808	25287.3	116859	50680.9	416083	52058.9	380634	205342	440413	730666	24518.8	62623.8	208307	59451.4	69231.8	473361	30410.3	50050.3	14553.2	749818	134386	327153	21215.3	164759
Q86SJ6	Desmoglein-4 OS=Homo sapiens GN=DSG4 PE=1 SV=1	5	22.12	0.437	0.846	0.752	137299	340030	102788	211579			36732.4	51809.3		841059				4.53517e+06	132090			1.24967e+06	21612.9		27922.1				44589		64846.3	5.78332e+06	123184		82292
P15924	Desmoplakin OS=Homo sapiens GN=DSP PE=1 SV=3	67	103.25	0.564	0.997	0.597	4.954e+06	7.98389e+06	4.64638e+06	7.29044e+06	1.87851e+06	2.73489e+06	704593	3.40472e+06	1.08073e+06	3.99422e+06	949816	3.838e+06	1.56503e+06	1.41174e+07	2.99099e+06	4.7876e+06	3.7239e+06	5.00283e+06	1.03873e+06	1.28857e+06	743792	2.43351e+06	4.20297e+06	1.72241e+06	1.53359e+06	1.20021e+06	5.50157e+06	1.56549e+07	3.42876e+06	2.46411e+06	1.83922e+06
P60981	Destrin OS=Homo sapiens GN=DSTN PE=1 SV=3	2	46.32	0.501	0.219	0.446	151843	85336.9	155367	856409	48150.5			33657			179548	59805.5		28879	34265	27848.9	9901.11	77634.3	12366.4	30869.1	8050.3	51025.5	53819.1	339945	233408	40132.8	335194	453917	293039	1.05064e+06	421551
P09622	Dihydrolipoyl dehydrogenase, mitochondrial OS=Homo sapiens GN=DLD PE=1 SV=2	3	2.47	0.484	1.405	0.947	66088.2	315257	192793	180167	6335.17	19991.2		61780.7		6958.02	63337.2	152899	89329.4	126027	107883	141805	73976.5	69692.6	131992	110605		81333.6	170833	137574	79975.8	14558.5	23963.8	199079	79636	122618
Q14194	Dihydropyrimidinase-related protein 1 OS=Homo sapiens GN=CRMP1 PE=1 SV=1	2	26.33	0.307	0.223	0.462	160335	97719.4	261345	527523	43284.5						52899.5	86188.5	29110.8	47543.5						21486.9		78757.4	102222	205130	233392		276633	338230	272058	286251	142038
Q16555	Dihydropyrimidinase-related protein 2 OS=Homo sapiens GN=DPYSL2 PE=1 SV=1	11	66.25	0.365	0.235	0.442	205595	122969	899554	1.84437e+06	63714.7					46458.5	116400	231287	43428.3	234358	48419.5	18489.7	42814		38451.3	42563.2		404322	251472	473390	611661		1.26375e+06	1.15535e+06	726635	1.16818e+06	888039
Q14195	Dihydropyrimidinase-related protein 3 OS=Homo sapiens GN=DPYSL3 PE=1 SV=1	2	23.06	0.357	0.31	0.48	125510	99263.4	214789	318884	31223						38444	65757	29110.8	33591.9								68867.7	75668.8	158453	202289		275988	169016	225107	167975	73995.1
P27487	Dipeptidyl peptidase 4 OS=Homo sapiens GN=DPP4 PE=1 SV=2	3	3.83	0.621	0.895	0.696	1.07992e+06	1.26264e+06	921123	1.77906e+06	536913	264950	174618	292811	385245	696772	308576	391385	682208	330505	343721	2.08096e+06	269919	1.24993e+06	360895	641079	361698	388595	515255	947409	410294	200345	1.13927e+06	570793	576917	1.13794e+06	2.99307e+06
Q5VWQ8	Disabled homolog 2-interacting protein OS=Homo sapiens GN=DAB2IP PE=1 SV=2	2	1.62	0.979	2.028	1.235	272852	517714	233716	222105	129697	123154	106161	206962	46302.3	131307	29948.9	270072	197050	220920	334538	357687	318307	52305.3	145364	76215.7	58668.5	282161	313190	127765	101385	24689.7	194964	197703	104458	138233	94294.2
Q9Y4D1	Disheveled-associated activator of morphogenesis 1 OS=Homo sapiens GN=DAAM1 PE=1 SV=2	21	141.66	0.516	0.324	0.518	5.17623e+06	4.23344e+06	7.26158e+06	8.73639e+06	1.4435e+06	2.60514e+06	2.84085e+06	2.31533e+06	5.27634e+06	2.39423e+06	1.31261e+06	1.6097e+06	1.7014e+06	1.52674e+06	1.3174e+06	1.40732e+06	1.04817e+06	2.34544e+06	2.1183e+06	2.35606e+06	1.6183e+06	2.93506e+06	4.35851e+06	4.07099e+06	3.264e+06	2.10099e+06	4.22199e+06	4.59355e+06	4.10881e+06	6.97674e+06	4.80298e+06
O14672	Disintegrin and metalloproteinase domain-containing protein 10 OS=Homo sapiens GN=ADAM10 PE=1 SV=1	18	424.8	0.19	0.275	0.446	9.93626e+06	1.4998e+07	2.3867e+07	4.06556e+07	3.31015e+06	681095	708477	1.12578e+07	2.38783e+06	7.08631e+06	1.67895e+07	9.02526e+06	3.50669e+06	8.32223e+06	4.95958e+06	6.5463e+06	5.31528e+06	3.37172e+06	4.22938e+06	5.97113e+06	1.65395e+06	1.15204e+07	2.75089e+07	1.0064e+07	1.03534e+07	2.39663e+06	1.30133e+07	4.00111e+07	1.46451e+07	2.60045e+07	3.68566e+07
O60496	Docking protein 2 OS=Homo sapiens GN=DOK2 PE=1 SV=2	3	9.57	0.335	0.29	0.509	84894	132857	194153	429863	23218.5	55174.8	14897.1	31301.3	14874	27747.9	55432.4	64572.5	29191.2			102432	41551.7	31655.4	12336.3	44459.8	10004.8	81907.4	122402	58796.7	127518	8919.63	188318	261162	231436	242884	206973
Q7L591	Docking protein 3 OS=Homo sapiens GN=DOK3 PE=1 SV=2	1	5.5	1.477	0.01	0.74	2.42276e+06		210723	251652	1.72638e+06				938820	61254.1	139063											72392.9	155315					113271	2161588	160964
Q08477	Docosahexaenoic acid omega-hydroxylase CYP4F3 OS=Homo sapiens GN=CYP4F3 PE=1 SV=2	4	11.65	0.753	0.469	0.728	164872	113836	259073	359583			16090	198818			47568.1	23753.8		45765.1	62161.1	86529	30624.3	20338.6	21754.4			132710	155499	103781	176423	43086.5	322630	142105	47345.6	230000	239671
P39656	Dolichyl-diphosphooligosaccharide--protein glycosyltransferase 48 kDa subunit OS=Homo sapiens GN=DDOST PE=1 SV=4	4	15.06	0.752	0.729	0.89	299497	147544	219302	421915	88410.1			212045	68417	91302.2	230640	45068.7	332512	240200	34792.9	56995.7	61069.7	32408.6	11803.7	117845		92517.2	178572	248271	81623	22683.7	114787	371182	63493	269870	257424
P04843	Dolichyl-diphosphooligosaccharide--protein glycosyltransferase subunit 1 OS=Homo sapiens GN=RPN1 PE=1 SV=1	8	57.93	0.793	0.572	0.844	181806	261713	816584	1.03565e+06	76327.5	17143.3	27164.5	309250	30847.9	51921.6	422576	112043	58336.3	375900	92057	126602	231118	91964.6	26006.3	180566	28183.1	344493	765711	516440	209717	38871.9	938585	702923	194626	662432	353896
P04844	Dolichyl-diphosphooligosaccharide--protein glycosyltransferase subunit 2 OS=Homo sapiens GN=RPN2 PE=1 SV=3	5	8.92	1.258	1.004	0.988	144696	125132	148216	117004	35963.3			51876.7			137071	45794.9	54415.2	88316.3	30671	55899.6	43321.3	39920.1	22341.8	14210		64942	176165	83101.4	44482.1	15397.2	129620	42062.6	55028.3	75393.7	28842.2
Q9UJU6	Drebrin-like protein OS=Homo sapiens GN=DBNL PE=1 SV=1	2	7.77	0.577	0.596	0.725	92980.7	101702	142548	191046	49927.9	18839.9		36004.7	24734.4	18145.2	64256.9	70739.4	23570.9	54383.5	44397.8	44905.2	25490.9	12807.1	21698.5	36100.6	25504.4	60136.7	78923.3	110555	74579.3	13871.7	76135.1	89734.7	89850.8	180312	96526.7
P33981	Dual specificity protein kinase TTK OS=Homo sapiens GN=TTK PE=1 SV=2	1	8.63	1.105	1.152	1.148	3.60282e+06	3.74825e+06	3.7141e+06	3.21996e+06	698952	18687700	513262	2.90654e+06	914109	883598	1.31413e+06	2.11608e+06	1.73085e+06	771702	1.71272e+06	1.13319e+06	727665	391494	3524028	1.21968e+06	3643438	1.22629e+06	2.35743e+06	1.94166e+06	1867101	959388	1.32754e+06	1.99694e+06	1.89299e+06	2.05958e+06	1.00463e+06
O95147	Dual specificity protein phosphatase 14 OS=Homo sapiens GN=DUSP14 PE=1 SV=1	2	7.31	0.846	1.185	0.59	177762	284228	129322	172970		21242	5268.44	115079	70552.3	122762	55886	192114	102799	520111	34157.3	138247	70227.1	100220	74086.3	115916	32801.3	71941.2	74195.7	72508.1	57271.9	15583.1	90705.2	300832	109262	83615.8	75917.7
P51452	Dual specificity protein phosphatase 3 OS=Homo sapiens GN=DUSP3 PE=1 SV=1	3	10.9	0.766	0.37	0.562	274922	215090	271972	541606	95765.6	64486.7	62141.8	198907	97633.3	118151	189566	112795	81437.4	31085.3	118133	15948	10802.4	67219	103055			135031	163242	83323.8	130885	66279.1	270772	287064	185219	356785	303527
Q05193	Dynamin-1 OS=Homo sapiens GN=DNM1 PE=1 SV=2	1	25.03
P50570	Dynamin-2 OS=Homo sapiens GN=DNM2 PE=1 SV=2	7	26.79	0.528	0.412	0.934	609138	992917	1.97269e+06	1.90975e+06	237882	106396	50018.4	537997	114708	205022	551256	440134	149021	351417	616184	497712	452591	156232	163957	392530	175546	884047	1.14495e+06	1.33989e+06	855747	211389	979382	1.16069e+06	883476	1.45745e+06	919519
Q9UQ16	Dynamin-3 OS=Homo sapiens GN=DNM3 PE=1 SV=4	3	17.89	0.517	0.474	0.997	504532	896410	1.34332e+06	1.34044e+06	165023	106396	50018.4	440274	100119	184945	348756	413485	133005	325032	592772	418460	406464	130546	142121	316082	175546	566708	710239	874209	707303	169667	612748	752947	630421	919028	487033
Q8NEP3	Dynein assembly factor 1, axonemal OS=Homo sapiens GN=DNAAF1 PE=1 SV=5	1	3.26	0.349	0.394	0.531	57813.8	49343.5	79633	117285		10006.4					28804.4	75334.7	12035.8		9616.63		35858.1	17924.2		12472.8	11232.1		98599.5	21643.7			37379.8	58242.9	98435.3	75018.8	152157
P63167	Dynein light chain 1, cytoplasmic OS=Homo sapiens GN=DYNLL1 PE=1 SV=1	1	7.75	0.749	0.72	0.993	153195	140038	213693	215198	53609.3	9752.08	30193.2	135053	50378.9	113263	77606.8	56454.6	51641.1	83676.3	76808.2	163784	43787.4	31162.7	47019.7	48495.8	21780.4	110951	137471	68905.4	92699.2	53054.7	54718	157280	101210	113670	119889
P49792	E3 SUMO-protein ligase RanBP2 OS=Homo sapiens GN=RANBP2 PE=1 SV=2	1	6.55	0.148	0.395	0.484	141824	305037	376257	699882	88466.6	18823.3	16231.4	71424.4	13893.5	115878	79908.8	254104	35543	567420	139730	123709	90392.5	263377	46399.9	80323.7	57828.7	215114	225835	178252	234705	13567.8	344334	1.00656e+06	299108	545548	336983
Q5T0T0	E3 ubiquitin-protein ligase MARCH8 OS=Homo sapiens GN=MARCH8 PE=1 SV=1	2	3.56	1.202	0.462	0.694	96202.8	61635.2	110074	280286	30506.5						181135	21148.6		20858	42076.8	25098.1	17640.9	25302.1		13874.3		63935	66068.3	39992.5	113810	13487.2	146982	259386	108738	157184	203832
P36406	E3 ubiquitin-protein ligase TRIM23 OS=Homo sapiens GN=TRIM23 PE=1 SV=1	1	3.81	1.188	0.01	0.535	42112.3		22034.3	51841.9							42913												9805.14	16663.5			11059.9			33159.6	28673.6
Q8NG06	E3 ubiquitin-protein ligase TRIM58 OS=Homo sapiens GN=TRIM58 PE=2 SV=2	3	5.16	0.01	0.441	0.66		98725.9	191682	325959											21545.2	51585.9	26559.4					96300.9	171394	90245.5	41328.5		132371	305645	153302	60636.8	406800
Q8N7E2	E3 ubiquitin-protein ligase ZNF645 OS=Homo sapiens GN=ZNF645 PE=2 SV=1	1	3.31	0.433	0.599	1.337	472227	612587	1.24046e+06	1.19935e+06	159516	54119.1	122255	1.2273e+06	228502	502335	494259	331308	240101	119814	222995	465137	100738	89183.7	392039	229352	171575	400506	1.27178e+06	440653	749811	320422	222909	311504	564067	900539	865232
O75356	Ectonucleoside triphosphate diphosphohydrolase 5 OS=Homo sapiens GN=ENTPD5 PE=1 SV=1	4	25.35	0.507	0.886	0.75	201597	407665	356163	486248	74579.8	52663	76994.8	213288	16874.3	160507	84998.2	192717	130042	185476	300146	228610	123867	20281.8	131501	80078.4	91003.1	97417.5	236848	199693	253506	56588.3	80119	65186.3	256386	311019	291142
Q12805	EGF-containing fibulin-like extracellular matrix protein 1 OS=Homo sapiens GN=EFEMP1 PE=1 SV=2	9	116.58	0.721	0.955	1.486	1.96181e+06	2.7603e+06	4.86546e+06	3.23496e+06	783977	129500	475218	3.15582e+06	965211	883478	1.40914e+06	2.13917e+06	1.34135e+06	918495	1.09052e+06	2.20802e+06	1.60948e+06	237760	851961	510833	445140	2.0526e+06	3.47408e+06	1.6387e+06	2.14297e+06	520850	599280	889449	1.55936e+06	2.06918e+06	3.22339e+06
O95967	EGF-containing fibulin-like extracellular matrix protein 2 OS=Homo sapiens GN=EFEMP2 PE=1 SV=3	1	7.25	0.866	0.985	1.263	68001.3	128134	190675	151020			18044.8	119110	26831.5	18396	60267	87536	45781.1			67101.4	25562		62302.2	39075.1		80440.3	198081	81647.1	94710.1	18168.4			71026.3	37881.9	88634.7
Q9H4M9	EH domain-containing protein 1 OS=Homo sapiens GN=EHD1 PE=1 SV=2	17	630.42	0.353	0.431	0.549	2.22686e+06	3.38252e+06	3.60464e+06	7.77866e+06	973009	357517	89818.3	1.54142e+06	432088	671599	2.14524e+06	1.81208e+06	1.08297e+06	1.70323e+06	1.92553e+06	1.30762e+06	1.07985e+06	380077	432467	1.52858e+06	200635	1.52069e+06	2.10288e+06	2.77975e+06	2.12967e+06	389186	3.41828e+06	4.2714e+06	2.74104e+06	5.89428e+06	3.74532e+06
Q9NZN4	EH domain-containing protein 2 OS=Homo sapiens GN=EHD2 PE=1 SV=2	0	3.63
Q9NZN3	EH domain-containing protein 3 OS=Homo sapiens GN=EHD3 PE=1 SV=2	16	430.72	0.29	0.272	0.453	2.82971e+06	3.61024e+06	6.4882e+06	1.31353e+07	1.30373e+06	369341	332354	1.68504e+06	509510	820396	3.37291e+06	3.0187e+06	934251	1.79873e+06	1.43864e+06	1.57223e+06	1.48085e+06	760612	563851	1.37211e+06	299152	2.73718e+06	3.61072e+06	4.01548e+06	3.19553e+06	515616	5.63565e+06	9.1593e+06	4.90778e+06	1.23912e+07	6.32448e+06
Q9H223	EH domain-containing protein 4 OS=Homo sapiens GN=EHD4 PE=1 SV=1	7	146.51	0.534	0.662	0.7	224369	563173	396638	665201	138892	53504.6	59630.3	153104	61351.7	98044.6	200888	332012	85360.4	286877	565259	250212	160571	63016.3	115944	198666	27713	133389	407721	222386	304218	59484.5	299680	630855	456414	425482	293493
P68104	Elongation factor 1-alpha 1 OS=Homo sapiens GN=EEF1A1 PE=1 SV=1	14	225.25	0.43	0.507	0.743	1.36699e+06	1.28971e+06	3.1195e+06	3.75181e+06	309245	121017	161970	2.08406e+06	400535	2.06663e+06	803237	240767	649260	4.88762e+06	559206	398038	310853	4.45787e+06	301565	554393	221915	923748	2.34709e+06	1.78942e+06	1.35323e+06	470968	1.4055e+06	9.01063e+06	1.90765e+06	2.18791e+06	1.80645e+06
Q05639	Elongation factor 1-alpha 2 OS=Homo sapiens GN=EEF1A2 PE=1 SV=1	8	165.61	0.376	0.469	0.75	1.17125e+06	929896	2.23431e+06	3.19999e+06	293868	111118	147413	1.5148e+06	330098	1.70401e+06	666247	203782	192028	4.56268e+06	542616	398038	251865	3.69379e+06	277652	449072	210242	827988	2.07343e+06	1.25273e+06	1.20492e+06	420135	1.25351e+06	7.93069e+06	1.77174e+06	1.70294e+06	1.54075e+06
P29692	Elongation factor 1-delta OS=Homo sapiens GN=EEF1D PE=1 SV=5	1	3.59	0.01	1.639	0.01		251923		153750										69860.1				67529.2										81491.3
P26641	Elongation factor 1-gamma OS=Homo sapiens GN=EEF1G PE=1 SV=3	6	34.09	0.559	0.588	0.582	358958	363570	480776	633498	96729.3	133836	97403.1	142384	70820.4	144308	149407	182517	166399	338981	19990.2	218124	70289	220431	124954	119364	48231.2	209537	288569	336965	178775	57322.8	332206	415636	323960	228694	268631
P13639	Elongation factor 2 OS=Homo sapiens GN=EEF2 PE=1 SV=4	7	9.3	0.295	1.014	0.545	39072	160725	141444	185835		13908.3		38602		54582.7	33861.7		8722.96	187903			43238.4	396803		20729.2			84897.1	134348		14326		415865	164745	63059.9	44141.9
P49411	Elongation factor Tu, mitochondrial OS=Homo sapiens GN=TUFM PE=1 SV=2	1	3.47	0.665	1.044	0.969	1.22326e+06	1.97649e+06	1.90212e+06	1.83533e+06	387468	387730	319432	1.04291e+06	292092	825806	343980	1.303e+06	367958	791381	1.57189e+06	1.42651e+06	653687	240112	706019	477489	263978	815533	1.88257e+06	661566	825134	227761	866896	1.14818e+06	923277	1.06459e+06	883686
O94919	Endonuclease domain-containing 1 protein OS=Homo sapiens GN=ENDOD1 PE=1 SV=2	6	47.83	0.781	0.922	1.447	139037	239583	419902	237016	170441	9658.5		98438.7	9051.61	49749.4	585125	98064.5	52778.7	220987	93070.1	143611	168974	28131.7	19248.3	93765.9		177144	475211	239646	132460	30517.6	124291	184218	105008	150682	181439
Q99962	Endophilin-A1 OS=Homo sapiens GN=SH3GL2 PE=1 SV=1	1	4.05	0.274	0.583	0.358	43367.5	92166	56619.6	158014	12548.7			13098.7		16545.5	30201.1		15501.8	111289	30619.8		24794.6	30529.4	17855.6	38092.6		46110.7	39576.4	27259.4	14779.5			83751.2
Q99961	Endophilin-A2 OS=Homo sapiens GN=SH3GL1 PE=1 SV=1	1	4.05	0.274	0.583	0.358	43367.5	92166	56619.6	158014	12548.7			13098.7		16545.5	30201.1		15501.8	111289	30619.8		24794.6	30529.4	17855.6	38092.6		46110.7	39576.4	27259.4	14779.5			83751.2
P30040	Endoplasmic reticulum resident protein 29 OS=Homo sapiens GN=ERP29 PE=1 SV=4	3	3.44	0.572	0.464	0.818	74023.4	65209.1	186392	140511	9940.32			77216.9			14111.9	58720.7	10146.4	23284.8	25331.6	34325.6	38703.8	13176.6	14451.5		8295.84	87076.4	88705.9	104506	118970	18495.3	123375	74474.2	31316.7	87642.5	93021.1
P14625	Endoplasmin OS=Homo sapiens GN=HSP90B1 PE=1 SV=1	31	520.41	0.455	0.413	0.875	5.85494e+06	6.80418e+06	1.29351e+07	1.57262e+07	1.10084e+06	820842	1.20453e+06	6.09329e+06	2.41675e+06	1.94631e+06	3.97524e+06	3.0151e+06	2.28604e+06	2.44277e+06	1.18514e+06	3.18e+06	1.6476e+06	2.80641e+06	2.32318e+06	3.15647e+06	4.71555e+06	4.98038e+06	7.76385e+06	8.88593e+06	6.60616e+06	2.11605e+06	4.18432e+06	8.61829e+06	7.39618e+06	1.14911e+07	7.53009e+06
Q96AP7	Endothelial cell-selective adhesion molecule OS=Homo sapiens GN=ESAM PE=1 SV=1	4	42.9	0.289	0.387	0.472	101463	170660	289008	571092	72296.6	25130.8	24595.6	41716.5			69421.2	27384.4	21598.7	150863	85468.5	99101	99944.4	29077	27244.1	82388.6	16997.8	79513.5	164403	170973	149788		190121	505465	268590	309558	302278
Q9Y5X9	Endothelial lipase OS=Homo sapiens GN=LIPG PE=1 SV=1	4	19.39	1.066	1.228	1.445	361405	494085	440170	258130	138596	23154.2	53097.9	309639	197230	118582	116977	238263	235070	180068	184517	85025.1	145402	25372.2	218648	137507	51079.6	125228	190887	246793	235499	172479	192683	85536.8	205622	165107	100619
P42892	Endothelin-converting enzyme 1 OS=Homo sapiens GN=ECE1 PE=1 SV=2	5	15.34	0.669	0.54	0.767	195476	228017	373593	558764	105147	72935.5	18071.7	37079.4			73095.7	93845	102353	69547.8	63926.5	166900	58527.9	53633.9	89024.3	101914	68200.5	157608	203385	282981	184678	5998.92	293016	503498	252454	471188	160838
P12724	Eosinophil cationic protein OS=Homo sapiens GN=RNASE3 PE=1 SV=2	3	5.98	0.319	0.146	0.521	257360	71902.5	437538	832073				654672		51329.6	96361.3	33333.5		16243.6				28398.4				195028	183499	304339	179639		620913	2.57705e+06	96647.3	399193	400632
P11678	Eosinophil peroxidase OS=Homo sapiens GN=EPX PE=1 SV=2	4	5.53	0.327	0.286	0.736	19178.5	29704.2	74100.2	168136				86783.6			5386.89	13770.6										6863.63		129090	32144.4		315583	94340.8		101589	35136
P98172	Ephrin-B1 OS=Homo sapiens GN=EFNB1 PE=1 SV=1	2	4.04	0.457	0.545	0.471	60860.6	94343.1	76095	233523				20927.2			77404.7		8079.04	83978.1	39171.6	34520.3	23746			35643.7		21498.9			49290.2		122459	301225	83476.3	144220	179279
Q99808	Equilibrative nucleoside transporter 1 OS=Homo sapiens GN=SLC29A1 PE=1 SV=3	9	108.5	0.413	0.405	0.555	1.97211e+06	2.45685e+06	3.12238e+06	3.98919e+06	992157	835408	257005	807292	335120	874349	1.90206e+06	1.36881e+06	409850	929577	1.39851e+06	1.40226e+06	778659	482677	569398	746604	307215	1.53794e+06	1.42598e+06	1.75065e+06	1.99075e+06	253107	2.09193e+06	4.63747e+06	1.77358e+06	2.10842e+06	3.0397e+06
Q96RT1	Erbin OS=Homo sapiens GN=ERBIN PE=1 SV=2	3	1.61	0.552	0.537	0.881	105848	161735	372830	455281	55095.5		15967.3	112645		26625	11510.2	90724.1	75245.5		153571	18899.7	33708	43403.4	62926.5	20426.8		29201.6	313562	209037	183703	14326.8	211691	346303	214123	313605	192566
O75477	Erlin-1 OS=Homo sapiens GN=ERLIN1 PE=1 SV=1	2	3.4	0.744	1.135	1.067	1.5202e+06	2.48216e+06	2.65097e+06	2.42974e+06	584638	445692	426190	1.34699e+06	478578	1.33602e+06	440911	1.01532e+06	462677	1.09012e+06	1.36097e+06	1.5292e+06	756794	350206	1.27752e+06	754410	457367	1.11837e+06	1.9361e+06	977789	1.36069e+06	481897	961922	1.32607e+06	1.17777e+06	931982	1.16989e+06
O94905	Erlin-2 OS=Homo sapiens GN=ERLIN2 PE=1 SV=1	1	5.29	0.715	1.246	0.818	54409.7	94875.6	62280.3	76141.4				24091.7						32107								26274.2					38706	41631.5
Q96HE7	ERO1-like protein alpha OS=Homo sapiens GN=ERO1A PE=1 SV=2	1	1.71
P27105	Erythrocyte band 7 integral membrane protein OS=Homo sapiens GN=STOM PE=1 SV=3	24	2074.57	0.199	0.262	0.332	4.17538e+07	8.43644e+07	9.37835e+07	2.45806e+08	3.64221e+07	9.31822e+06	7.50813e+06	2.67258e+07	5.75612e+06	1.74624e+07	6.30936e+07	4.57205e+07	1.39756e+07	4.26383e+07	3.27406e+07	3.2711e+07	2.27181e+07	2.66808e+07	1.69649e+07	2.98444e+07	9.26109e+06	3.49655e+07	5.62903e+07	6.32871e+07	5.41164e+07	7.0476e+06	1.20387e+08	1.81801e+08	1.04063e+08	1.57225e+08	1.43192e+08
P16452	Erythrocyte membrane protein band 4.2 OS=Homo sapiens GN=EPB42 PE=1 SV=3	17	396.39	0.286	0.296	1.01	1.72557e+06	2.27692e+06	1.15845e+07	1.07088e+07	493987	228050	549347	3.42204e+06	440302	591281	3.46046e+06	1.44896e+06	217844	1.40518e+06	824083	2.00739e+06	1.30667e+06	413752	544323	857411	256097	3.8782e+06	6.95322e+06	8.03879e+06	6.12171e+06	752799	7.35631e+06	8.30932e+06	3.36377e+06	3.38569e+06	5.15613e+06
Q96PL5	Erythroid membrane-associated protein OS=Homo sapiens GN=ERMAP PE=1 SV=1	5	10.77	0.455	0.336	0.396	241092	147941	265898	842097	124049	61318.7	46241.3	68753.6	73987.4	107798	490173	34866.1	29082.1	78244.5	66147.6	145006	91607.5	85521	54322.7	9481.04	19469	229192	129415	149083	270604	11991.3	941897	710782	362421	359334	405458
Q8NBQ5	Estradiol 17-beta-dehydrogenase 11 OS=Homo sapiens GN=HSD17B11 PE=1 SV=3	2	16.52	0.89	0.693	0.615	148897	132141	143216	213221			58067.9	105419		11646.1	71857.6	101702	82323.9	24713.3		48626.3	54146	29025.4	13124.6	17091.2	31320.4	71556	103835	51084.6	47172.4	36994.1	149062		83110.4	124567	112402
P60842	Eukaryotic initiation factor 4A-I OS=Homo sapiens GN=EIF4A1 PE=1 SV=1	9	81.82	0.471	0.556	0.724	491425	972343	1.04642e+06	1.26301e+06	204690	8376.11	106474	513430	81594.4	535200	456780	462837	144841	1.57736e+06	509343	497074	254762	867645	197677	230313	131233	441453	1.02272e+06	478408	554197	121746	403964	1.96194e+06	617920	672139	608120
Q14240	Eukaryotic initiation factor 4A-II OS=Homo sapiens GN=EIF4A2 PE=1 SV=2	6	72.04	0.405	0.417	0.7	217017	268304	732689	809602	68817.4	8376.11	19433.1	151133		270080	268977	122424	39098.8	1.17353e+06	151533	127578	73334.7	638317	28074.7	92133.8	35389.1	206149	506492	410802	318852	14193.4	376793	1.58763e+06	380764	629039	374838
P05198	Eukaryotic translation initiation factor 2 subunit 1 OS=Homo sapiens GN=EIF2S1 PE=1 SV=3	2	5.99	1.233	0.976	1.714	303169	140965	86152.8	228162	120511	64941.4	87469.2	43882.7	18568	66811.9			54304.6	147971	52665.1		7601.46	136945	61946.4	62132.4	18773.3					22254.1	119648	273227			109219
Q99613	Eukaryotic translation initiation factor 3 subunit C OS=Homo sapiens GN=EIF3C PE=1 SV=1	1	1.61	100	100	100	102387	195551	135157		30876.7	60798.9		32568.7							20108.3			63542.7	82646.5				105474	73828.9	58630.8
B5ME19	Eukaryotic translation initiation factor 3 subunit C-like protein OS=Homo sapiens GN=EIF3CL PE=3 SV=1	1	1.61	100	100	100	102387	195551	135157		30876.7	60798.9		32568.7							20108.3			63542.7	82646.5				105474	73828.9	58630.8
O75821	Eukaryotic translation initiation factor 3 subunit G OS=Homo sapiens GN=EIF3G PE=1 SV=2	1	1.74	1.387	4.314	6.038	139591	300766	452696	69719	55802.6		40274.4	86862.3						91083.3					132846	105521			422909	253817	158450		136978	36952.7	209735	26727	29125
Q9Y262	Eukaryotic translation initiation factor 3 subunit L OS=Homo sapiens GN=EIF3L PE=1 SV=1	1	1.88	100	100	100	63673.1	54272.3	89988.5			23265.1	53409.8	62834	17916.5	43004			21491.2		32152.2					19040.9		39300.4		39473	39036.7
P55060	Exportin-2 OS=Homo sapiens GN=CSE1L PE=1 SV=3	1	18.39
Q9BSJ8	Extended synaptotagmin-1 OS=Homo sapiens GN=ESYT1 PE=1 SV=1	3	6.55	0.887	0.739	0.907	163036	80159.4	233303	167638	7022.95		28603.8	217755	16458.3	9711.01	98325.8	53652.8	14372.9	51191.2	45306.7		21564.6		18077	17858.4		44822.2	195557	178158	101206	29015.7	236716	88852	40625.5	49406.1	111342
P15311	Ezrin OS=Homo sapiens GN=EZR PE=1 SV=4	15	465.39	0.548	0.735	0.752	1.8216e+06	2.34184e+06	2.73471e+06	3.74076e+06	680876	513278	178441	976153	651528	727603	852322	1.07077e+06	727658	1.1195e+06	1.37181e+06	1.34112e+06	638769	460445	784551	1.30656e+06	363679	1.15369e+06	1.90351e+06	1.21671e+06	1.45862e+06	572533	1.39153e+06	2.91026e+06	1.75932e+06	1.67005e+06	2.14605e+06
P52907	F-actin-capping protein subunit alpha-1 OS=Homo sapiens GN=CAPZA1 PE=1 SV=3	5	138.55	0.668	0.66	0.718	4.30548e+06	7.62377e+06	6.41548e+06	1.45568e+07	3.02559e+06	2.09153e+06	828956	1.78e+06	3.77645e+06	487331	1.23658e+06	2.44064e+06	5.3397e+06	1.97623e+06	1.07955e+06	1.29965e+07	3.03601e+06	466607	3.55135e+06	3.83946e+06	1574503	2.0091e+06	3.8563e+06	6.60994e+06	2.78301e+06	982111	9.50945e+06	1.63194e+06	7.59255e+06	9.31097e+06	2.35816e+06
P47755	F-actin-capping protein subunit alpha-2 OS=Homo sapiens GN=CAPZA2 PE=1 SV=3	5	168.03	0.283	0.367	0.647	1.21906e+06	1.78908e+06	3.34938e+06	5.45923e+06	756087	116036	109306	889564	161973	447216	1.01926e+06	1.35051e+06	252831	612589	672033	932995	551881	388396	453665	679339	296469	1.413e+06	1.65633e+06	2.33195e+06	1.75278e+06	211829	2.45595e+06	3.1518e+06	2.18826e+06	3.64205e+06	2.62855e+06
P47756	F-actin-capping protein subunit beta OS=Homo sapiens GN=CAPZB PE=1 SV=4	9	236.18	0.359	0.324	0.632	861960	1.97928e+06	4.2966e+06	6.88666e+06	959315	117520	214632	628488	120447	316459	1.27064e+06	1.51274e+06	388894	799034	703001	859126	825937	472816	253623	714672	132646	1.81261e+06	1.91725e+06	2.75501e+06	2.53903e+06	196410	3.41365e+06	4.75716e+06	3.08932e+06	4.57926e+06	3.31583e+06
Q16658	Fascin OS=Homo sapiens GN=FSCN1 PE=1 SV=3	2	7.55	0.571	0.737	1.074	111740	91559.5	141522	194299		49901.3	14258	37877.5	53268.8		60710.3	39442.2	20785.2	33344.7	57003.7	33347.1		33141	13933.3	35272			53293.8	163285	97851	22698.6	101890	117649	65964.3	44996.7	112600
P07148	Fatty acid-binding protein, liver OS=Homo sapiens GN=FABP1 PE=1 SV=1	4	6.58	1.085	2.049	0.71	38990.2	73628.8	25498.3	35925.8										24199.6				16652.3					15304.5				18839.5
Q6ZVX7	F-box only protein 50 OS=Homo sapiens GN=NCCRP1 PE=1 SV=1	1	2.26	100		100	138035		16562			68565.8																	9940.78
Q2WGJ9	Fer-1-like protein 6 OS=Homo sapiens GN=FER1L6 PE=2 SV=2	1	13.21	0.355	0.378	0.48	440250	574062	623403	1.27441e+06	220878	116058	122035	313393	133123	165558	405067	259061	101927	251977	256170	272438	175243		186756	201404	83256	307093	374176	326476	479160	88855.8	524964	855783	599368	775314	1.02431e+06
Q5SYB0	FERM and PDZ domain-containing protein 1 OS=Homo sapiens GN=FRMPD1 PE=1 SV=1	1	1.67	0.568	1.474	1.113	139776	348495	229272	246285	40058.9		17898.3	185403	65507.8	52849	139066	212576	277712	86830.6	117512	147263	79642.3	28247.3	176729	132533	83863.3	96723	240204	179727	87287	33160.3	58401.3	88905.3	240795	157531	138675
Q86UX7	Fermitin family homolog 3 OS=Homo sapiens GN=FERMT3 PE=1 SV=1	45	1905.96	0.196	0.196	0.489	2.18557e+07	3.44093e+07	5.95341e+07	1.40375e+08	1.29546e+07	2.64261e+06	2.48115e+06	1.57815e+07	3.75167e+06	6.89791e+06	3.16537e+07	2.22004e+07	8.11315e+06	1.2318e+07	1.29359e+07	1.55742e+07	9.13635e+06	7.97706e+06	5.85008e+06	1.36202e+07	3.97199e+06	2.19802e+07	3.57333e+07	5.78262e+07	4.35392e+07	3.54528e+06	6.7147e+07	8.1889e+07	5.86363e+07	1.18654e+08	6.75886e+07
Q9UGM5	Fetuin-B OS=Homo sapiens GN=FETUB PE=1 SV=2	12	170.54	1.17	0.744	0.918	5.37645e+06	4.17029e+06	5.45526e+06	5.59393e+06	2.00987e+06	1.31111e+06	1.08167e+06	1.35439e+07	3.67615e+06	3.6936e+06	3.50583e+06	2.82523e+06	2.26159e+06	1.51862e+06	1.46035e+06	2.47448e+06	789578	426375	1.83835e+06	422258	910129	2.30142e+06	4.17636e+06	1.53826e+06	3.67751e+06	722258	1.71765e+06	2.96492e+06	3.92293e+06	3.07925e+06	4.0811e+06
Q9Y613	FH1/FH2 domain-containing protein 1 OS=Homo sapiens GN=FHOD1 PE=1 SV=3	19	74.73	0.413	0.366	0.456	1.03932e+06	1.0048e+06	1.55942e+06	4.18809e+06	357575	494622	123172	296269	145957	513426	767755	602516	279660	369255	386347	609855	273099	195823	339714	456791	205392	496510	935987	1.15855e+06	1.18003e+06	125338	2.2254e+06	2.21478e+06	1.70333e+06	3.94536e+06	2.01651e+06
P02671	Fibrinogen alpha chain OS=Homo sapiens GN=FGA PE=1 SV=2	28	969.86	1.143	1.402	1.278	1.35818e+07	1.54704e+07	1.60961e+07	1.01945e+07	4.93867e+06	2.61442e+06	3.91628e+06	1.2552e+07	4.75665e+06	3.71077e+06	4.36348e+06	8.3514e+06	1.11185e+07	4.24909e+06	5.16099e+06	5.34581e+06	3.51727e+06	4.18816e+06	9.34881e+06	4.1495e+06	5.02398e+06	6.09153e+06	9.6611e+06	9.85064e+06	8.05917e+06	2.43573e+06	3.63734e+06	3.71315e+06	9.60039e+06	6.52068e+06	1.01645e+07
P02675	Fibrinogen beta chain OS=Homo sapiens GN=FGB PE=1 SV=2	7	11.56	0.771	1.099	1.119	531829	609564	631375	375944	397208	88163.5	169524	340816	306917	91636	28409.7	237590	275778	138108	224168	205484	353393	196685	324315	122607	577543	266359	393187	235808	378829	127899	188122	191511	507575	240465	603808
P02679	Fibrinogen gamma chain OS=Homo sapiens GN=FGG PE=1 SV=3	9	70.16	1.056	1.415	1.001	915427	962775	742654	576966	614895	173496	386761	604865	409745	134846	27670.6	394357	669174	108640	473882	410196	376484	185897	426642	124591	832390	265406	586042	396581	472570	191835	302561	298047	432143	332790	739466
P11362	Fibroblast growth factor receptor 1 OS=Homo sapiens GN=FGFR1 PE=1 SV=3	0	24.41	0.216	0.335	0.527	416279	631766	923865	1.75192e+06	145815	53190.5	54826.2	210465	115075	179422	297032	271250	90041.4	265390	316036	355028	181508	129940	146473	247981	98449.8	371964	595366	517990	717729	178855	974593	1.40616e+06	819833	1.01848e+06	843524
P21802	Fibroblast growth factor receptor 2 OS=Homo sapiens GN=FGFR2 PE=1 SV=1	0	24.41	0.216	0.335	0.527	416279	631766	923865	1.75192e+06	145815	53190.5	54826.2	210465	115075	179422	297032	271250	90041.4	265390	316036	355028	181508	129940	146473	247981	98449.8	371964	595366	517990	717729	178855	974593	1.40616e+06	819833	1.01848e+06	843524
P22607	Fibroblast growth factor receptor 3 OS=Homo sapiens GN=FGFR3 PE=1 SV=1	0	24.41	0.216	0.335	0.527	416279	631766	923865	1.75192e+06	145815	53190.5	54826.2	210465	115075	179422	297032	271250	90041.4	265390	316036	355028	181508	129940	146473	247981	98449.8	371964	595366	517990	717729	178855	974593	1.40616e+06	819833	1.01848e+06	843524
P22455	Fibroblast growth factor receptor 4 OS=Homo sapiens GN=FGFR4 PE=1 SV=2	0	24.41	0.216	0.335	0.527	416279	631766	923865	1.75192e+06	145815	53190.5	54826.2	210465	115075	179422	297032	271250	90041.4	265390	316036	355028	181508	129940	146473	247981	98449.8	371964	595366	517990	717729	178855	974593	1.40616e+06	819833	1.01848e+06	843524
P02751	Fibronectin OS=Homo sapiens GN=FN1 PE=1 SV=4	67	1786.05	0.769	1.617	1.302	8.08327e+07	7.05665e+07	6.22417e+07	4.43985e+07	3.11598e+07	3.3183e+07	4.93483e+07	5.99593e+07	2.51199e+07	1.43588e+07	2.1671e+07	2.86234e+07	8.17523e+07	1.93424e+07	2.00878e+07	2.4345e+07	1.61661e+07	2.75239e+07	4.70482e+07	2.82958e+07	2.66809e+07	1.68637e+07	3.73584e+07	4.80262e+07	2.90422e+07	1.13517e+07	1.72362e+07	1.83334e+07	4.19739e+07	3.31985e+07	2.13773e+07
P23142	Fibulin-1 OS=Homo sapiens GN=FBLN1 PE=1 SV=4	16	1143.53	0.837	1.519	1.256	2.71555e+07	5.40598e+07	5.13184e+07	4.68675e+07	1.00179e+07	5.15308e+06	2.96981e+06	3.33117e+07	1.08724e+07	7.64659e+06	2.25875e+07	3.70017e+07	4.0213e+07	1.73928e+07	1.42064e+07	2.50407e+07	1.25135e+07	3.90771e+06	2.74633e+07	1.82916e+07	1.8343e+07	2.57743e+07	3.89783e+07	2.8773e+07	1.72632e+07	7.08145e+06	8.79725e+06	9.36978e+06	3.2857e+07	2.99779e+07	2.30251e+07
Q9UBX5	Fibulin-5 OS=Homo sapiens GN=FBLN5 PE=1 SV=1	2	1.78	0.457	0.967	0.773	71704.6	145371	106764	146932	22738	13389.1	21161.9			15206.4	49361.8	118863	80424.6	50047.6	44523	56991.6	42549.3	16715.1	72852.9	50133.3	27789.6	40735.4	73058.9	59430.9	82034.9	27578.3			74659.5		65481.3
O00602	Ficolin-1 OS=Homo sapiens GN=FCN1 PE=1 SV=2	6	41.78	0.617	0.511	0.617	521496	343260	517285	877732	361980	298754	150460	152154	10263.8	135180	41682.1	150112	52233.7	176550	133345	505365	125566	116960	133324	39468.7		236283	283460	290030	438264	27186.3	175439	465219	767714	674536	353197
Q15485	Ficolin-2 OS=Homo sapiens GN=FCN2 PE=1 SV=2	9	257.39	0.063	0.06	0.144	311045	268004	1.05212e+06	1.17673e+07	105471	72905.9	60644.1	358201	33026.2	86352.8	173453	405710	145546	332385	82105.8	21726	136841	29735.9	12155.2	157536	43766.5	322630	631498	999516	404570	370251	7.06631e+06	5.9779e+06	2.94027e+06	8.76109e+06	5.66578e+06
O75636	Ficolin-3 OS=Homo sapiens GN=FCN3 PE=1 SV=2	3	3.71	0.479	0.581	0.833	200689	199154	94866.6	538721	200847	67220	23252.2	71920.4	111059		17906.5		118313	67396.1	32824.8	165266	30956.6	19576.7	67023.2	340847	70162.9		11641.3	319602	17464.2	57743.9	286017	241912	253365	400906	103685
Q6PIW4	Fidgetin-like protein 1 OS=Homo sapiens GN=FIGNL1 PE=1 SV=2	1	3.45	0.303	0.352	0.707	34797.5	45265.5	73070.2	91325.2				19606.6	5427.67	16532.4	106048			15318.4	17679.4			26146.4	5936.68	11287.6		25421.4	53293.4	35760.6	36314		39346.5	133571	39553.1	58414.3	185405
Q5D862	Filaggrin-2 OS=Homo sapiens GN=FLG2 PE=1 SV=1	6	19.84	0.817	1.407	0.866	159771	272650	147627	192951	76180.5	1.58909e+06	48748.3	93593.3	39044	49546.3	32758.9	86277.6	48091.9	50856.3	208592	265279	288049	36860.7	79879.4	137991	141042	72084.1	249566	63882.4	64040.2	36333.8	283851	15666.4	143407	112628	92903.4
P21333	Filamin-A OS=Homo sapiens GN=FLNA PE=1 SV=4	131	6426.1	0.151	0.188	0.53	4.55169e+07	9.98884e+07	2.26346e+08	4.6032e+08	4.09006e+07	4.70977e+06	6.1277e+06	3.03798e+07	1.02122e+07	1.44569e+07	7.2578e+07	7.07911e+07	2.02032e+07	3.44561e+07	3.80682e+07	4.02048e+07	2.78359e+07	2.54006e+07	1.14479e+07	3.82345e+07	6.21147e+06	9.30323e+07	1.35856e+08	1.9731e+08	1.44524e+08	1.33235e+07	2.02238e+08	3.04154e+08	2.16493e+08	4.01869e+08	1.9748e+08
O75369	Filamin-B OS=Homo sapiens GN=FLNB PE=1 SV=2	3	80.76	0.558	0.684	0.578	99876.6	82763.4	104447	162740							26615.7	75550.4	12538.7		32150.8		32684.6	15831.5				43270.4	173823	59633.7	17637.8		52728	70325	105661	179709	78357
Q14315	Filamin-C OS=Homo sapiens GN=FLNC PE=1 SV=3	0	177.23
P30043	Flavin reductase (NADPH) OS=Homo sapiens GN=BLVRB PE=1 SV=3	4	34.65	0.75	0.519	0.78	831689	675855	1.02947e+06	1.35472e+06	175904	172788	259107	1.13938e+06	186487	291218	570723	213175	284711	234655	266928	449492	120095	118935	292026	260306	102299	434305	904652	528490	760721	119946	710415	1.06625e+06	508921	663758	714213
O75955	Flotillin-1 OS=Homo sapiens GN=FLOT1 PE=1 SV=3	33	305.9	0.559	0.452	0.746	4.03918e+06	3.77247e+06	7.13085e+06	8.53815e+06	1.84983e+06	1.05417e+06	959844	2.54342e+06	449327	1.96944e+06	1.43209e+07	1.39667e+06	919160	1.8151e+06	2.13595e+06	1.95875e+06	1.18172e+06	875429	627888	1.25279e+06	327126	3.04517e+06	3.78288e+06	5.89762e+06	3.09334e+06	639416	4.4774e+06	7.61206e+06	2.22095e+06	4.7158e+06	7.37353e+06
Q14254	Flotillin-2 OS=Homo sapiens GN=FLOT2 PE=1 SV=2	28	351.75	0.607	0.516	0.674	2.59708e+06	2.68867e+06	4.63465e+06	5.54493e+06	1.31535e+06	611073	403843	1.64413e+06	305005	1.51681e+06	1.15145e+07	1.08719e+06	489834	1.55744e+06	2.09894e+06	1.37703e+06	933166	699691	337424	662758	325794	1.95522e+06	2.17454e+06	6.54912e+06	2.47064e+06	381352	2.90776e+06	6.77833e+06	1.46031e+06	2.52563e+06	6.4425e+06
P21462	fMet-Leu-Phe receptor OS=Homo sapiens GN=FPR1 PE=1 SV=3	1	12.52	0.518	1.146	0.975	90224	192498	202101	207308	48407.8	46083	12372.2	38165.8	31843.2	8006.38	34492.2	46369.8	61450.1	90845.3		221025	51786.2	18499.7	62665.3	98166.4	64580.1	118134	74048	113943	68539.4	52204.6	122141	83969.2	99158	132601	62312.8
O95466	Formin-like protein 1 OS=Homo sapiens GN=FMNL1 PE=1 SV=3	7	9.03	0.653	0.842	1.023	209445	248027	442854	493419	60269.7	10690.4	19751.3	203926	62744.8	59331.9	78523.4	74948.7	18615.4	100867	170601	95391.2	101997	42005.2	136451	101074	46802.5	230387	158875	147979	192108	175465	310362	266353	196016	146375	237575
Q13642	Four and a half LIM domains protein 1 OS=Homo sapiens GN=FHL1 PE=1 SV=4	1	10.91	0.311	1.065	2.071	136533	416885	810771	391547														91570.8					486637	110630	516466		197482	202992		256044	262954
Q9H479	Fructosamine-3-kinase OS=Homo sapiens GN=FN3K PE=1 SV=1	5	26.11	0.777	0.332	0.597	175873	262454	456173	669578	44690.9	26256.2		155389		35731.9	200815	55472.2	48083.6	121416	116742	123472	82039.2	29600.8	10480.7	92079.3		206277	684909	234474	197886	13966.5	351127	371469	214429	174097	424987
P04075	Fructose-bisphosphate aldolase A OS=Homo sapiens GN=ALDOA PE=1 SV=2	17	498.81	0.341	0.398	0.746	6.03375e+06	1.07314e+07	1.8276e+07	2.50805e+07	3.90627e+06	1.96292e+06	1.71723e+06	3.2574e+06	1.31949e+06	1.65555e+06	4.18632e+06	7.4433e+06	1.82493e+06	3.6577e+06	4.54014e+06	4.75978e+06	3.13047e+06	2.96749e+06	2.1519e+06	3.01174e+06	923079	8.40403e+06	1.09695e+07	1.01113e+07	9.2927e+06	843483	1.31998e+07	1.34445e+07	1.1478e+07	1.44877e+07	1.20759e+07
P05062	Fructose-bisphosphate aldolase B OS=Homo sapiens GN=ALDOB PE=1 SV=2	1	49.58	0.735	1.391	0.792	68485	125693	71572.7	90345.8	16869.5						19236.2	70517	20589.8	42536.1		64004.2			27065.4						39337.5	14592	44676.8		45058.8
P09972	Fructose-bisphosphate aldolase C OS=Homo sapiens GN=ALDOC PE=1 SV=2	1	63.8	0.36	0.452	0.668	203561	264301	380248	584083	127619	35728.4		48871			137120	137624	46558.8	89104.6	128384	118041	74057	72172.4		92727.3	41002	156687	228231	312789	238022	31859.9	186731	299654	274700	434364	395484
P16930	Fumarylacetoacetase OS=Homo sapiens GN=FAH PE=1 SV=2	1	2.31	0.845	0.01	0.622	35305.9		26004.9	41802.7																		11401.9		14029			31088.3			18853.9
O15117	FYN-binding protein 1 OS=Homo sapiens GN=FYB1 PE=1 SV=2	7	92.69	0.264	0.284	0.412	95517.4	559059	555292	2.46278e+06	112115		22189.6	50848.1	9725.79	21431.8	194200	639240	117918	220008	322587	314840	197292	77657.6	86334.6	168668	7221.92	234262	313037	703696	746012	49483	891996	1.32099e+06	1.15827e+06	1.99378e+06	731057
P43250	G protein-coupled receptor kinase 6 OS=Homo sapiens GN=GRK6 PE=1 SV=2	1	2.14	0.666	1.487	0.57	58949	131639	50497	88526.8										21744.6	51137.4		52512.9						29707.2		22349.2		43931.7	49582.6
P17931	Galectin-3 OS=Homo sapiens GN=LGALS3 PE=1 SV=5	6	13.42	0.416	0.783	0.418	138338	195554	237065	378044	43868	65863.7		65480	31995.7	126645	76178.9	17043	32537.2	596620	148961	87358.6	68535.2	307588	47505.8	47630.7		110968	165243	37922.7	102838	20041.5	666287	729440	135990	148198	182023
Q08380	Galectin-3-binding protein OS=Homo sapiens GN=LGALS3BP PE=1 SV=1	15	36.47	1.464	1.414	0.817	1.12513e+06	821003	602094	657244	460697	225339	55510.5	1.20055e+06	415720	231108	292819	385129	317867	312132	687337	362460	159853	122229	450508	602784	184552	382753	306102	344697	261186	115763	177190	499103	309108	287200	322185
O00182	Galectin-9 OS=Homo sapiens GN=LGALS9 PE=1 SV=2	1	1.88	1.003	0.01	0.01	69645.5			69411.8							29377.5																54737.1	24464.8
Q3B8N2	Galectin-9B OS=Homo sapiens GN=LGALS9B PE=1 SV=3	1	1.88	1.003	0.01	0.01	69645.5			69411.8							29377.5																54737.1	24464.8
Q6DKI2	Galectin-9C OS=Homo sapiens GN=LGALS9C PE=1 SV=2	1	1.88	1.003	0.01	0.01	69645.5			69411.8							29377.5																54737.1	24464.8
Q3ZCW2	Galectin-related protein OS=Homo sapiens GN=LGALSL PE=1 SV=2	1	3.23	0.502	0.387	0.37	141610	105653	101585	279753	14550.8						55563.4			35754.3				33467.5		18544.9			47039.2	56956.6	63321.5		59433.5	140468	141162	178939	189726
Q16445	Gamma-aminobutyric acid receptor subunit alpha-6 OS=Homo sapiens GN=GABRA6 PE=2 SV=2	1	26.14	0.435	1.449	1.294	293002	1.15821e+06	1.0589e+06	717769	124209	130590	73108.5	381343	81351.6	446963	79814.6	689422	122469	400421	821648	839531	304993	77064.9	307766	232866	276019	465290	1.05488e+06	237374	459347	85786.3	353550	542528	384864	459107	255837
P09104	Gamma-enolase OS=Homo sapiens GN=ENO2 PE=1 SV=3	2	15.55	1.015	0.602	0.992	167019	96120.7	150121	148657	81967.8	59910.9	70941.2		40887.3		31642.8								45559.2	30069.9		67335.8	84746.4	46065.4	95316.1		107453	99037.8	69914.7	87177.8	63620.6
Q9BVM4	Gamma-glutamylaminecyclotransferase OS=Homo sapiens GN=GGACT PE=1 SV=2	1	30.9	0.258	0.123	1.602	117583	60599.3	1.04879e+06	445013	16313.9		28440.2	206082	45393.1	25794.6	173903	22547.7		23399.2	23540.8	48728.1	70870.4	8603.27	17297.9			224907	629499	871952	743420	69657.2	575227	225736	255928	284643	160241
O75223	Gamma-glutamylcyclotransferase OS=Homo sapiens GN=GGCT PE=1 SV=1	3	3.95	1.035	0.932	0.741	105403	39269.2	75300.6	101635	14403.6	403438					33720.3	15378.1	15666	13953.5		17542.5	17746.6					32425.4	12546.2	41362.2	41259.4		53297.1	42961.5	88962.1	36807.2	55828
Q96QA5	Gasdermin-A OS=Homo sapiens GN=GSDMA PE=1 SV=4	3	2.09	0.968	0.965	1.083	212564	162655	210877	163080	41891.6	106154	61000	64466.9	83308.8	206060	44345.9	49745.8		146382	37363.8	35296.4	138347	44017.9	64588.4		39407.5	186590	161507		71690.2	8999.36	53235.8	118721	76698	210647	78014.9
P06396	Gelsolin OS=Homo sapiens GN=GSN PE=1 SV=1	50	3913.42	0.648	0.612	1.144	1.32287e+08	1.183e+08	2.71287e+08	2.44028e+08	5.33669e+07	1.18548e+07	2.9877e+07	1.82237e+08	4.01961e+07	5.9738e+07	8.30262e+07	8.89044e+07	4.32388e+07	5.23095e+07	5.0102e+07	1.10721e+08	5.59189e+07	1.7773e+07	3.42708e+07	3.80697e+07	2.42824e+07	1.14448e+08	2.53927e+08	1.17434e+08	1.25003e+08	3.53953e+07	6.92865e+07	8.44168e+07	1.14769e+08	1.94756e+08	1.61756e+08
P60983	Glia maturation factor beta OS=Homo sapiens GN=GMFB PE=1 SV=2	1	13.22	0.438	0.359	0.503	91632.5	80706.5	98845.8	223634	35475.7			53138.4		16346.3	89015.6	42238.8	22229.5	34184.2	31351.8	32524.9	18907.9	28794.8	18022.1	34297		32286.4	45295.3	71579.5	65060.2		79198	149342	101967	147987	107677
O60234	Glia maturation factor gamma OS=Homo sapiens GN=GMFG PE=1 SV=1	1	13.22	0.438	0.359	0.503	91632.5	80706.5	98845.8	223634	35475.7			53138.4		16346.3	89015.6	42238.8	22229.5	34184.2	31351.8	32524.9	18907.9	28794.8	18022.1	34297		32286.4	45295.3	71579.5	65060.2		79198	149342	101967	147987	107677
P07093	Glia-derived nexin OS=Homo sapiens GN=SERPINE2 PE=1 SV=1	6	61.11	0.815	0.679	1.201	724009	503735	1.26684e+06	769433	334174	80897.9	193816	625266	218086	205455	429739	479936	118334	432051	433293	373195	54205.2	78182.9	188635	186415	108709	355635	923307	710289	673377	210864	403490	387575	486160	625009	323581
P14136	Glial fibrillary acidic protein OS=Homo sapiens GN=GFAP PE=1 SV=1	0	49.93
P11413	Glucose-6-phosphate 1-dehydrogenase OS=Homo sapiens GN=G6PD PE=1 SV=4	8	29.43	0.341	0.384	0.846	114954	285142	793730	1.07216e+06	110374	32077.5	6345.31	112441	8971.53	21802.7	123236	348074	29368	96813.5	159266	100277	76457.2	109166	42852.5	114759	8747.31	265833	748857	445027	346178	30659.8	726398	679681	413930	601140	516230
O43826	Glucose-6-phosphate exchanger SLC37A4 OS=Homo sapiens GN=SLC37A4 PE=1 SV=1	2	3.3	0.563	1.184	1.143	766797	1.62241e+06	1.58273e+06	1.34864e+06	239457	261677	205536	728453	246864	675016	243137	1.04983e+06	341582	590124	1.50286e+06	738365	590162	147931	673066	502023	149246	735347	1.27904e+06	553079	686581	219993	703665	733872	802016	805425	649353
P06744	Glucose-6-phosphate isomerase OS=Homo sapiens GN=GPI PE=1 SV=4	13	89.59	0.451	0.418	0.679	5.86739e+06	6.53469e+06	7.83775e+06	7.94784e+06	1.86785e+06	807038	1.73597e+06	4.868e+06	1.60724e+06	2.20982e+06	2.52076e+06	3.31658e+06	1.84632e+06	2.40608e+06	2.5201e+06	3.72489e+06	1.77082e+06	1.00496e+06	2.19437e+06	2.31609e+06	1.45507e+06	3.73029e+06	6.35552e+06	3.6953e+06	3.39999e+06	1.32685e+06	3.40005e+06	3.09171e+06	4.01915e+06	5.08368e+06	4.70939e+06
Q9ULK0	Glutamate receptor ionotropic, delta-1 OS=Homo sapiens GN=GRID1 PE=2 SV=2	1	22.17
Q16478	Glutamate receptor ionotropic, kainate 5 OS=Homo sapiens GN=GRIK5 PE=2 SV=2	1	10.03	0.518	0.721	0.85	174377	242743	260436	339098	56111.9	71368.4	68008.1	135855	62362.5	179842	59864.6	48368.8	40416.5	68094.9	137797	163613	56254.6	53917	101455	116692	61748.6	109870	301991	144464	180334	61371.8	160622	150153	177447	228094	163271
A6NFK2	Glutaredoxin domain-containing cysteine-rich protein 2 OS=Homo sapiens GN=GRXCR2 PE=3 SV=1	1	1.7	0.01	6.013	0.01		182703		30383.4												81618												16103.9
P19440	Glutathione hydrolase 1 proenzyme OS=Homo sapiens GN=GGT1 PE=1 SV=2	4	1.69	0.664	0.794	0.575	149309	196196	206715	416886	48602.4	47772.4	8851.22	47222.1	10871	56736.3	102752	51572.2	12305.2	217740	65515.2		111424	73188.1	33413.2	80075.6		138163	124074	52169.7	100897	18137.1	230657	275051	91164.7	102088	200725
P22352	Glutathione peroxidase 3 OS=Homo sapiens GN=GPX3 PE=1 SV=2	9	212.18	6.037	6.73	0.529	2.35833e+07	2.35354e+07	1.45913e+06	2.32766e+06	1.45955e+07	1.73283e+07	1.03679e+07	6.72979e+07	3.86077e+06	6.80702e+06	8.67726e+06	6.97417e+06	1.07766e+07	9.27697e+06	8.40441e+06	9.83416e+06	4.46649e+06	7.80658e+06	1.78447e+07	9.0833e+06	3.70946e+06	728967	1.12132e+06	647973	632964	222179	772562	1.23372e+06	989565	2.38963e+06	5.02659e+06
P00390	Glutathione reductase, mitochondrial OS=Homo sapiens GN=GSR PE=1 SV=2	6	17.37	0.66	0.598	0.729	482841	497978	739909	1.04147e+06	144620	716067	111341	49870.8	162284	296146	315876	32887.6	133832	150082	221870	295959	12367.1	149842	236321	222956	90509.6	219061	444105	512091	473435	97307.9	750808	560128	423274	648546	501452
Q9Y2Q3	Glutathione S-transferase kappa 1 OS=Homo sapiens GN=GSTK1 PE=1 SV=3	2	13.92	0.81	0.498	0.717	152040	69426.3	122165	202513	83389		19100.1	107645	23612.4	35622.1	65780.7	29741.1	23957	32650.5	29556.5	37349.5	20212.2	13602.7	22411.3			51537.9	100657	49657.5	69535.9	16466.2	106608	107337	78299.8	79020.7	206473
P78417	Glutathione S-transferase omega-1 OS=Homo sapiens GN=GSTO1 PE=1 SV=2	3	60.76	0.172	0.433	0.562	125305	358989	735584	973689	134609	49674.2	10587.8	88852.7			310148	191739	36524.5	232780	235616	169962	91124.8	119912	33984	92175.7	25648.8	383427	287591	333791	432661		378059	460454	457935	761540	550952
P09211	Glutathione S-transferase P OS=Homo sapiens GN=GSTP1 PE=1 SV=2	3	22.2	0.916	0.664	0.917	274947	165199	238006	309357	83606.6			148552		49199.4	123313	124660	83537.1	55905.3	83877.7	51175.3	111862	9082.05	10172	24009.2		129006	111186	298047	14242.2		277368		14842.6	334370	88146.5
P04406	Glyceraldehyde-3-phosphate dehydrogenase OS=Homo sapiens GN=GAPDH PE=1 SV=3	24	555.98	0.595	0.428	0.67	1.93964e+07	1.57589e+07	2.59602e+07	3.73366e+07	4.4531e+06	1.19254e+06	1.07344e+06	2.33833e+07	6.53939e+06	5.97908e+06	2.6128e+07	1.00047e+07	5.16287e+06	6.56385e+06	6.14262e+06	8.63198e+06	6.87956e+06	3.15599e+06	3.31854e+06	5.51014e+06	1.91541e+06	1.09518e+07	1.49344e+07	1.54894e+07	1.18365e+07	1.91526e+06	1.95793e+07	1.71648e+07	1.57183e+07	2.51305e+07	2.02655e+07
O14556	Glyceraldehyde-3-phosphate dehydrogenase, testis-specific OS=Homo sapiens GN=GAPDHS PE=1 SV=2	1	4.98	0.432	0.266	0.535	1.90934e+06	836305	2.9021e+06	4.85389e+06	227487	230914	209877	2.35917e+06	917709	854746	2.5074e+06	223297	276010	127757	375349	427312	174831	566713	332762	470320	202205	869747	1.76014e+06	1.62714e+06	1.69582e+06	290705	1.71078e+06	2.33465e+06	2.48293e+06	3104694	3.30184e+06
Q14409	Glycerol kinase 3 OS=Homo sapiens GN=GK3P PE=2 SV=2	1	26.23	3.629	0.733	1.215	149258	38871.2	72302.7	47497.7						95814.7		18020.4						9600.69	11721.4			18474.1	50009.6	40538.5	31932.6	11687.7	19302.6	32485.3
P32189	Glycerol kinase OS=Homo sapiens GN=GK PE=1 SV=3	1	26.23	3.629	0.733	1.215	149258	38871.2	72302.7	47497.7						95814.7		18020.4						9600.69	11721.4			18474.1	50009.6	40538.5	31932.6	11687.7	19302.6	32485.3
P11216	Glycogen phosphorylase, brain form OS=Homo sapiens GN=PYGB PE=1 SV=5	2	1.63	0.526	0.544	0.786	100667	184491	229883	293747	85834.9	11879.3	23062	89759.3	21532.1	20084.1	89442.2	90095.5	52917.3	40255.3	85993.2	82416.8	56715.7	52006	49142.3	63767.5		90381.7	179648	140961	99722.5	22635.3	137238	190617	113624	187890	226914
P06737	Glycogen phosphorylase, liver form OS=Homo sapiens GN=PYGL PE=1 SV=4	2	1.63	0.526	0.544	0.786	100667	184491	229883	293747	85834.9	11879.3	23062	89759.3	21532.1	20084.1	89442.2	90095.5	52917.3	40255.3	85993.2	82416.8	56715.7	52006	49142.3	63767.5		90381.7	179648	140961	99722.5	22635.3	137238	190617	113624	187890	226914
P11217	Glycogen phosphorylase, muscle form OS=Homo sapiens GN=PYGM PE=1 SV=6	2	1.63	0.526	0.544	0.786	100667	184491	229883	293747	85834.9	11879.3	23062	89759.3	21532.1	20084.1	89442.2	90095.5	52917.3	40255.3	85993.2	82416.8	56715.7	52006	49142.3	63767.5		90381.7	179648	140961	99722.5	22635.3	137238	190617	113624	187890	226914
P46976	Glycogenin-1 OS=Homo sapiens GN=GYG1 PE=1 SV=4	2	10.69	0.329	0.239	0.756	74124.7	59205.1	186712	247071	9771.69		18822	179234		31844.5	76720.4		32900.8	17965		30749.3	15927.5	13902.1	18872.9	16173.7		78768.2	129956	85873.5	91574.2	35157.9	97964.6	103291	127735	158034	228465
A6NH11	Glycolipid transfer protein domain-containing protein 2 OS=Homo sapiens GN=GLTPD2 PE=1 SV=2	1	1.6	0.89	1.334	0.983	30656.1	62666.3	48895.5	49745.2	8178.2		7085.86	45813.9	20077.4	26887.2	9312.59	21522.3	33894.6	29416.8	15119.2	27994.6	10809.6	16469.9	32411.8	16580.6			29942.1	27414.6	18293		15104.6	15964.8	29546.8	31818.5	29146.8
P02724	Glycophorin-A OS=Homo sapiens GN=GYPA PE=1 SV=2	2	58.85	0.478	0.49	0.777	279406	306249	630886	594469	98665.8	94028.6	69228.5	248586	33973.8	94867.2	270788	338937	51299.1	159831	133421	174133	113908	40685.5	64485	95804.9	54128.5	275933	378668	572026	123592	46521.5	311739	781798	156201	234675	463452
P04921	Glycophorin-C OS=Homo sapiens GN=GYPC PE=1 SV=1	3	82.52	0.834	0.588	0.757	237573	183018	188520	706331	106370	122601	18395	60627.9		86461.4	880267	52371.2		195557	241020	54314.5	137066	14045		96654.7	17373.3	70578.4	127505	697474	34877.2		586692	271803		622280	243809
P36959	GMP reductase 1 OS=Homo sapiens GN=GMPR PE=1 SV=1	1	2.05	0.743	0.991	1.673	78052.8	125414	175969	105204				55261.7		27534	71059.5						23353.3	14043	76576.6	69968.1		61784.9	134018	98661.8	98575.9	41416.2	55067.9	45769.8	87268.7	75098.1	50654.1
Q9H4G4	Golgi-associated plant pathogenesis-related protein 1 OS=Homo sapiens GN=GLIPR2 PE=1 SV=3	3	105.25	0.498	0.499	0.491	505571	552652	502086	1.19597e+06	139693	128720	74775.6	330710	182921	284941	276485	256725	131056	128056	364808	314107	190271	121147	180284	250749	68933	212016	301360	258092	506946	127583	712821	633893	342200	480998	592309
Q08378	Golgin subfamily A member 3 OS=Homo sapiens GN=GOLGA3 PE=1 SV=2	1	22.19	1.465	1.896	1.382	53406.2	60262.8	47484.5	37088.2	33123.4		10200.8	42078.2	18490.1	20544.5	11562.7	46140.4	46240	21448.2	22259.1	21193.7	301118	10484.6	20575.5	19571.5	14595.8	20032.3	23312.9	64463.7	14203.8	18075.8	27736.7	14893.3	18848.8	23722.7	11956.2
Q14789	Golgin subfamily B member 1 OS=Homo sapiens GN=GOLGB1 PE=1 SV=2	1	30.43	0.798	1.292	0.693	1.6835e+06	2.47256e+06	1.64313e+06	2.44111e+06	431195	439568	2.01559e+06	2.19515e+06	582665	771335	495824	1.75787e+06	1.43619e+06	704090	686189	1.11524e+06	919117	898551	1.00332e+06	389826	557436	627835	1.62975e+06	553921	712786	436965	1.32004e+06	647177	1.21911e+06	1.23671e+06	1.17536e+06
P62993	Growth factor receptor-bound protein 2 OS=Homo sapiens GN=GRB2 PE=1 SV=1	7	5.39	0.323	0.306	0.461	136067	295558	380836	1.54985e+06	82092.8	12877.2	30220.6	60137	26432.7	66830.6	252939	280142	50631.4	98988.3	118681	133410	81705.7	76326.1	50433.6	82241.9	31815.9	108598	228584	349452	347581	6058.43	612931	930528	745120	991330	484011
P01112	GTPase HRas OS=Homo sapiens GN=HRAS PE=1 SV=1	1	1.67	0.921	1.085	1.136	56397.1	62292	66677.1	57426.5						12735.4	20165.2			24067.8	24198.4	42426.3	70207.1	11197.6	13134.3	15915.4		23516	75654.6	44718.1	12230.4		32126.9	28405.8	21141.4	51326.2	27650.1
P01116	GTPase KRas OS=Homo sapiens GN=KRAS PE=1 SV=1	2	1.67	0.437	0.509	0.572	584221	739358	826187	1.12393e+06	246665	148560	65563.8	389803	131958	181885	406055	442567	177492	317622	359587	332970	197302	118621	147295	313722	114457	370354	495890	446221	457897	113858	581610	1.01087e+06	528596	690810	919463
P01111	GTPase NRas OS=Homo sapiens GN=NRAS PE=1 SV=1	1	1.67	0.921	1.085	1.136	56397.1	62292	66677.1	57426.5						12735.4	20165.2			24067.8	24198.4	42426.3	70207.1	11197.6	13134.3	15915.4		23516	75654.6	44718.1	12230.4		32126.9	28405.8	21141.4	51326.2	27650.1
P62826	GTP-binding nuclear protein Ran OS=Homo sapiens GN=RAN PE=1 SV=3	5	43.09	0.824	0.621	0.726	793989	635673	712749	872665	158001			1.42623e+06	132189	300628	544640	250399	498832	318844	207801	437415	109411	301565	80131.4	249217	129489	280139	427803	594481	392288	68170.3	457625	634151	365535	282471	775516
Q9NR31	GTP-binding protein SAR1a OS=Homo sapiens GN=SAR1A PE=1 SV=1	3	14.36	0.583	0.401	0.805	220711	199497	468080	533380	60884.4		17852.5	231267	99477.1	67679.2	952874	119994	57963.8	80510.7	58694.6	74731.4	29903.4	110215	112702	110899	11058.4	204458	474280	262442	176683	31328.3	88207.8	346699	207715	341166	1.59444e+06
Q9Y6B6	GTP-binding protein SAR1b OS=Homo sapiens GN=SAR1B PE=1 SV=1	1	12.21	1.608	0.481	0.321	121271	36245.3	24236.2	75397.3							34063		15523.5										14546.9	13694.2	10418.3					24701.2	70877.2
Q9Y2T3	Guanine deaminase OS=Homo sapiens GN=GDA PE=1 SV=1	1	31.77	2.941	7.015	1.236	344927	1.05804e+06	238026	290125	707961	67020.8	546639	358197	42444.6	36488.7	31783.8	2.6004e+06	232203	1.29177e+06	1.50135e+06	922396	664207	12842	175380	38163	17879	423840	215699	45524.2	68390.5		172622	153773	36640.5
P63096	Guanine nucleotide-binding protein G(i) subunit alpha-1 OS=Homo sapiens GN=GNAI1 PE=1 SV=2	2	313.02	0.334	0.456	0.636	5.14867e+06	8.66484e+06	1.04343e+07	1.57795e+07	2.09605e+06	859213	732022	3.30896e+06	1.23498e+06	2.14457e+06	3.26941e+06	3.82135e+06	1.8773e+06	3.08238e+06	5.12897e+06	4.9828e+06	2.99859e+06	1.5401e+06	2.20889e+06	3.30569e+06	981871	4.1947e+06	6.26285e+06	6.22062e+06	7.08346e+06	1.72465e+06	1.01331e+07	1.08737e+07	6.83927e+06	8.28447e+06	7.59759e+06
P04899	Guanine nucleotide-binding protein G(i) subunit alpha-2 OS=Homo sapiens GN=GNAI2 PE=1 SV=3	11	739.83	0.41	0.522	0.702	1.10963e+07	1.80335e+07	2.16757e+07	3.05307e+07	4.55857e+06	1.77038e+06	1.37736e+06	6.7485e+06	2.52896e+06	4.45948e+06	6.50615e+06	8.07461e+06	3.81022e+06	6.56096e+06	1.01629e+07	9.65453e+06	6.02008e+06	2.91444e+06	4.17553e+06	6.55067e+06	2.13161e+06	9.14436e+06	1.24325e+07	1.35339e+07	1.3256e+07	3.4712e+06	1.91923e+07	2.0866e+07	1.27142e+07	1.75804e+07	1.47001e+07
P62873	Guanine nucleotide-binding protein G(I)/G(S)/G(T) subunit beta-1 OS=Homo sapiens GN=GNB1 PE=1 SV=3	5	206.34	0.308	0.395	0.546	2.7681e+06	3.32325e+06	4.45008e+06	8.98077e+06	1.18451e+06	729452	374221	1.78216e+06	862252	1.15096e+06	2.08976e+06	1.20737e+06	878492	1.19224e+06	2.09754e+06	1.6468e+06	796730	1.27419e+06	1.32487e+06	1.78884e+06	549633	1.78971e+06	2.67101e+06	3.80926e+06	4.15483e+06	737124	4.70951e+06	5.83126e+06	3.67389e+06	5.16763e+06	4.48509e+06
P62879	Guanine nucleotide-binding protein G(I)/G(S)/G(T) subunit beta-2 OS=Homo sapiens GN=GNB2 PE=1 SV=3	5	206.34	0.308	0.395	0.546	2.7681e+06	3.32325e+06	4.45008e+06	8.98077e+06	1.18451e+06	729452	374221	1.78216e+06	862252	1.15096e+06	2.08976e+06	1.20737e+06	878492	1.19224e+06	2.09754e+06	1.6468e+06	796730	1.27419e+06	1.32487e+06	1.78884e+06	549633	1.78971e+06	2.67101e+06	3.80926e+06	4.15483e+06	737124	4.70951e+06	5.83126e+06	3.67389e+06	5.16763e+06	4.48509e+06
P16520	Guanine nucleotide-binding protein G(I)/G(S)/G(T) subunit beta-3 OS=Homo sapiens GN=GNB3 PE=1 SV=1	2	119.84	0.296	0.407	0.553	1.79369e+06	2.12909e+06	2.88425e+06	5.69666e+06	743581	480054	326563	1.1092e+06	574676	768196	1.35385e+06	753592	562388	731253	1.3849e+06	1.08105e+06	511119	935125	886611	1.22331e+06	382938	1.21678e+06	1.68381e+06	2.47403e+06	2.85057e+06	470721	2987327	3.9732e+06	2.41086e+06	3.20315e+06	2.78764e+06
P08754	Guanine nucleotide-binding protein G(k) subunit alpha OS=Homo sapiens GN=GNAI3 PE=1 SV=3	4	330.73	0.382	0.381	0.71	122333	296184	617787	960283	44043.1	18020.4	18153.4	76287	36998.1	130601	165565	137309	69187.8	133494	234882	82173.8	82661.5		55332.4	189912	51351.8	260626	380682	318974	554151	134303	503572	639036	366391	384892	473177
P09471	Guanine nucleotide-binding protein G(o) subunit alpha OS=Homo sapiens GN=GNAO1 PE=1 SV=4	0	211.45	0.381	0.564	0.67	3.16418e+06	5.74652e+06	6.61508e+06	9.84362e+06	1.39347e+06	509408	421981	1.93212e+06	788999	1.38716e+06	1.90903e+06	2.60143e+06	1.2405e+06	2.11748e+06	3.75302e+06	3.22545e+06	1.89105e+06	954737	1.3754e+06	2.06463e+06	626433	2.59646e+06	3.97047e+06	3.73194e+06	4.14483e+06	1.05882e+06	6.15084e+06	6.45793e+06	4.20337e+06	4.86668e+06	4.73957e+06
P38405	Guanine nucleotide-binding protein G(olf) subunit alpha OS=Homo sapiens GN=GNAL PE=1 SV=1	0	175.94	0.323	0.559	0.626	2.84537e+06	5.26038e+06	5.78546e+06	9.24161e+06	1304163	429060	395655	1.77322e+06	701202	1.22224e+06	1.67762e+06	2.49487e+06	789914	2.04634e+06	3.57872e+06	3.02062e+06	1.76931e+06	821019	1.27274e+06	1.80398e+06	543419	2.40982e+06	3.64189e+06	3.24377e+06	3.91432e+06	978805	5.64329e+06	6186418	3.93284e+06	4.23089e+06	4.44971e+06
P50148	Guanine nucleotide-binding protein G(q) subunit alpha OS=Homo sapiens GN=GNAQ PE=1 SV=4	14	241.31	0.389	0.418	0.65	3.04107e+06	5.50809e+06	7.27024e+06	1.16425e+07	1.80671e+06	290488	272535	1.28447e+06	474395	2.02649e+06	2.46632e+06	2.67096e+06	1.18168e+06	2.46064e+06	2.42433e+06	2.61811e+06	1.52442e+06	846482	911679	1.87843e+06	317203	2.82757e+06	4.36371e+06	5.11555e+06	4.0765e+06	375479	5.77027e+06	7.63337e+06	4.63081e+06	8.37201e+06	5.60572e+06
P63092	Guanine nucleotide-binding protein G(s) subunit alpha isoforms short OS=Homo sapiens GN=GNAS PE=1 SV=1	7	217.31	0.502	0.59	0.777	1.12224e+06	1.85077e+06	2.83673e+06	3.60495e+06	580677	125524	87564.6	754861	184085	446627	986344	845568	663516	805813	812731	869028	675199	252457	319064	658874	101260	1.15273e+06	1.70265e+06	1.72834e+06	1.32669e+06	252352	1.89044e+06	3.01762e+06	1.60651e+06	2.25158e+06	2.00844e+06
Q5JWF2	Guanine nucleotide-binding protein G(s) subunit alpha isoforms XLas OS=Homo sapiens GN=GNAS PE=1 SV=2	7	217.31	0.502	0.59	0.777	1.12224e+06	1.85077e+06	2.83673e+06	3.60495e+06	580677	125524	87564.6	754861	184085	446627	986344	845568	663516	805813	812731	869028	675199	252457	319064	658874	101260	1.15273e+06	1.70265e+06	1.72834e+06	1.32669e+06	252352	1.89044e+06	3.01762e+06	1.60651e+06	2.25158e+06	2.00844e+06
P11488	Guanine nucleotide-binding protein G(t) subunit alpha-1 OS=Homo sapiens GN=GNAT1 PE=1 SV=5	0	190.74	0.319	0.479	0.677	4.1248e+06	7.31842e+06	8.47504e+06	1.30316e+07	1.76295e+06	603352	563232	2.67589e+06	956096	1.70208e+06	2.42401e+06	3.40759e+06	1.13507e+06	2.70061e+06	4.57918e+06	4.02837e+06	2.28735e+06	1.15721e+06	1.78957e+06	2.55642e+06	765942	3.5102e+06	5.22853e+06	4.75176e+06	5.8585e+06	1.40052e+06	7.85914e+06	8.90148e+06	5.50297e+06	6.34538e+06	6.27455e+06
P19087	Guanine nucleotide-binding protein G(t) subunit alpha-2 OS=Homo sapiens GN=GNAT2 PE=2 SV=4	0	244.67	0.306	0.438	0.649	4.82649e+06	8.04349e+06	9.87e+06	1.51774e+07	1.91845e+06	721183	669754	3.15005e+06	1.14719e+06	1.97964e+06	2.81336e+06	3.64835e+06	1.29998e+06	2.78211e+06	4.95468e+06	4.44245e+06	2.51156e+06	1.40638e+06	2106238	2.97719e+06	898858	3.95654e+06	5.92413e+06	5.60062e+06	6.85295e+06	1.63681e+06	8.95497e+06	1.02226e+07	6.35939e+06	7.43135e+06	7.30773e+06
A8MTJ3	Guanine nucleotide-binding protein G(t) subunit alpha-3 OS=Homo sapiens GN=GNAT3 PE=2 SV=2	0	190.74	0.319	0.479	0.677	4.1248e+06	7.31842e+06	8.47504e+06	1.30316e+07	1.76295e+06	603352	563232	2.67589e+06	956096	1.70208e+06	2.42401e+06	3.40759e+06	1.13507e+06	2.70061e+06	4.57918e+06	4.02837e+06	2.28735e+06	1.15721e+06	1.78957e+06	2.55642e+06	765942	3.5102e+06	5.22853e+06	4.75176e+06	5.8585e+06	1.40052e+06	7.85914e+06	8.90148e+06	5.50297e+06	6.34538e+06	6.27455e+06
P19086	Guanine nucleotide-binding protein G(z) subunit alpha OS=Homo sapiens GN=GNAZ PE=2 SV=3	12	104.18	0.365	0.369	0.628	879711	1.15726e+06	2.09913e+06	3.92468e+06	387116	365858	77070.8	409564	262876	149287	502784	1.36046e+06	326571	547052	452327	639956	1.20831e+06	217867	216498	403529	110768	813983	1.25993e+06	1.49035e+06	1.12166e+06	185459	2.49944e+06	2.64855e+06	1.14245e+06	2.51034e+06	1.49698e+06
P29992	Guanine nucleotide-binding protein subunit alpha-11 OS=Homo sapiens GN=GNA11 PE=1 SV=2	1	60.39	0.527	0.795	0.511	50190.5	62255	59965.3	95209										21067.8	46783.5					18677.5		11776.6	40836.1		26012.7			66308.9			34887
Q03113	Guanine nucleotide-binding protein subunit alpha-12 OS=Homo sapiens GN=GNA12 PE=1 SV=4	0	177.64
Q14344	Guanine nucleotide-binding protein subunit alpha-13 OS=Homo sapiens GN=GNA13 PE=1 SV=2	12	255.44	0.346	0.411	0.676	713268	1.46401e+06	2.00981e+06	3.59247e+06	288077	136279	94766.8	444255	152873	186595	895722	982877	239559	612760	932026	631489	513030	262529	318165	531953	64861.8	1.18983e+06	1.12457e+06	1.12685e+06	1.10821e+06	156659	1.54081e+06	2.82233e+06	1.40934e+06	2.59093e+06	1.72972e+06
O95837	Guanine nucleotide-binding protein subunit alpha-14 OS=Homo sapiens GN=GNA14 PE=1 SV=1	2	74.78	0.338	0.265	0.697	75040.9	74079.8	215505	321931	15079.9			35450.5			35658.2	28828.7	9715.99		38845.4	14398.4		31346.9		30961.4		47789.4	123446	126608	147352		62294.1	172714	144118	205917	185030
Q9HAV0	Guanine nucleotide-binding protein subunit beta-4 OS=Homo sapiens GN=GNB4 PE=1 SV=3	3	166.69	0.33	0.39	0.546	2.18973e+06	2.53936e+06	3.36871e+06	6.81217e+06	949289	589577	310384	1.37152e+06	691077	935879	1.66869e+06	907937	710113	896171	1.59948e+06	1.19698e+06	603475	1.12055e+06	1.02913e+06	1.39849e+06	471098	1.33355e+06	2.02195e+06	3.01825e+06	3.19247e+06	584121	3.5723e+06	4.49982e+06	2.81051e+06	3.95798e+06	3.40636e+06
P51790	H(+)/Cl(-) exchange transporter 3 OS=Homo sapiens GN=CLCN3 PE=1 SV=2	6	11.01	0.402	0.383	0.484	225861	180247	535595	1.0394e+06	49938.3	83917	79816.5	50230.4	69262.9	101061	436657	44163.2	28206.3	133410	76684.6	73523	62300.1	180027	38543.7	135602	8126.29	238980	88474.2	300296	253075	74137	499736	788462	318989	664834	821899
P51793	H(+)/Cl(-) exchange transporter 4 OS=Homo sapiens GN=CLCN4 PE=1 SV=2	1	1.65	0.336	0.529	0.533	33340	54378.8	52952.3	99147.8	10572.3									27083.6	22824		11601.6	11055.1				34506.2		29689.2	14661.1		37739.7	61758.1	44041.1	63417.9	73879.2
P51795	H(+)/Cl(-) exchange transporter 5 OS=Homo sapiens GN=CLCN5 PE=1 SV=1	0	1.65	0.205	0.29	0.373	68528.3	106324	169436	310039		9696.4	7611.35	25311	17075	37737.9	138495	34024.6		53218.5		53190.1		30235.3		33310.5	8126.29	78022		87034	82492.1	13111	113719	266503	104351	198310	292264
P51798	H(+)/Cl(-) exchange transporter 7 OS=Homo sapiens GN=CLCN7 PE=1 SV=2	1	2.05
P00738	Haptoglobin OS=Homo sapiens GN=HP PE=1 SV=1	15	1309.19	0.944	1.041	0.781	8.12555e+07	7.81895e+07	6.02003e+07	7.28284e+07	4.87838e+07	2.29803e+06	1.13967e+07	2.73513e+07	2.50307e+07	3.68396e+07	5.38465e+06	1.0609e+07	2.9316e+07	3.45193e+07	1.35362e+07	2.72599e+07	1.61e+07	1.96188e+07	4.4185e+07	4.39546e+07	2.34181e+07	2.53968e+07	3.62963e+07	3.07646e+07	1.62319e+07	1.78915e+07	4.39574e+07	3.86008e+07	3.22947e+07	6.70571e+07	3.41139e+07
P00739	Haptoglobin-related protein OS=Homo sapiens GN=HPR PE=2 SV=2	7	1044.86	0.871	0.446	0.873	2.04871e+07	1.25959e+07	2.48492e+07	3.54178e+07	1.2187e+07	3.53256e+06	4.73509e+06	2.31522e+07	6.47565e+06	2.39386e+07	3.87685e+06	5.85846e+06	6.19987e+06	5.23401e+06	4.41653e+06	6.72677e+06	7.37633e+06	2.069e+06	5.30613e+06	3.52757e+06	2.31788e+06	6.63335e+06	2.1444e+07	1.39324e+07	6.78782e+06	8.97838e+06	1.89e+07	1.323e+07	6.0373e+06	2.26543e+07	1.82039e+07
P0DMV9	Heat shock 70 kDa protein 1B OS=Homo sapiens GN=HSPA1B PE=1 SV=1	17	618	0.572	0.538	0.725	8.70614e+06	6.71522e+06	1.07506e+07	1.34308e+07	3.02246e+06	1.52522e+06	900515	6.02475e+06	2.53254e+06	4.05525e+06	3.0222e+06	3.30419e+06	2.39204e+06	2.95498e+06	3.38115e+06	4.36454e+06	1.68956e+06	1.76184e+06	1.45427e+06	2.21974e+06	1.03975e+06	4.53537e+06	7.62905e+06	3.86622e+06	4.75241e+06	1.692e+06	4.77298e+06	7.5947e+06	6.34951e+06	5.56676e+06	6.46674e+06
P34931	Heat shock 70 kDa protein 1-like OS=Homo sapiens GN=HSPA1L PE=1 SV=2	1	313.7
P17066	Heat shock 70 kDa protein 6 OS=Homo sapiens GN=HSPA6 PE=1 SV=2	0	434.76
P11142	Heat shock cognate 71 kDa protein OS=Homo sapiens GN=HSPA8 PE=1 SV=1	21	1976.53	0.42	0.469	0.619	1.64539e+07	2.96772e+07	3.69261e+07	5.6448e+07	1.38596e+07	6.56631e+06	2.89148e+06	9.83609e+06	3.4583e+06	7.17546e+06	1.7399e+07	1.52127e+07	5.49168e+06	1.23049e+07	1.40575e+07	1.32606e+07	7.98195e+06	8.27678e+06	7.17718e+06	8.95445e+06	3.34652e+06	1.78301e+07	2.21636e+07	2.00116e+07	1.95269e+07	3.76191e+06	2.5667e+07	4.23029e+07	2.6548e+07	3.51706e+07	3.21496e+07
Q12931	Heat shock protein 75 kDa, mitochondrial OS=Homo sapiens GN=TRAP1 PE=1 SV=3	0	79.08	0.324	0.459	0.82	399990	562176	1.0246e+06	1.23531e+06	231676	59634.7	44351	172215	68538.1	148301	301920	290565	72607.4	329897	216214	235955	159648	228484	70084.3	192985	129255	432250	825528	504214	495836	107160	506107	964220	516016	790139	658745
P04792	Heat shock protein beta-1 OS=Homo sapiens GN=HSPB1 PE=1 SV=2	5	18.35	0.806	1.298	0.971	129718	221546	232686	125434	41134.5	30736		64420.2		107609		73407.3	50188.4	710387	157228		66196.7	359591	13275.9	69982.1			437576	130462	42752.8		26103.7	768697	58992.7	79135.2	77371.1
Q14568	Heat shock protein HSP 90-alpha A2 OS=Homo sapiens GN=HSP90AA2P PE=1 SV=2	1	88.82	0.439	0.563	0.856	694865	990003	2.80899e+06	3.05999e+06	483641	253620	55815.2	203243	93218.5	142650	621421	698896	133478	480864	638365	333268	353433	594504	101336	252140	111039	949140	1.79e+06	1.57494e+06	1.4458e+06	217347	1.29434e+06	2.04617e+06	1.43914e+06	750390	1.53611e+06
P07900	Heat shock protein HSP 90-alpha OS=Homo sapiens GN=HSP90AA1 PE=1 SV=5	16	482	0.376	0.461	0.899	3.06874e+06	6.07708e+06	1.15748e+07	1.15145e+07	1.95269e+06	638435	493600	1.40307e+06	532274	953544	2.52082e+06	3.27859e+06	882037	2.68257e+06	3.81755e+06	2.13757e+06	2.06784e+06	2.63292e+06	883984	1.8321e+06	568719	4.33902e+06	6.94734e+06	7.0984e+06	5.19838e+06	817305	4.84871e+06	8.9272e+06	6.29766e+06	6.5469e+06	5.54409e+06
P08238	Heat shock protein HSP 90-beta OS=Homo sapiens GN=HSP90AB1 PE=1 SV=4	13	433.04	0.422	0.481	0.924	520423	660688	2.106e+06	2.01118e+06	180762	19847.3	34788.3	244934	203830	122814	362555	392186	64932.3	406846	311048	243534	247331	732834	122394	183101	89553.1	649591	1.26406e+06	1.30732e+06	917188	101003	830020	1.69887e+06	1.41377e+06	1.08622e+06	968356
P54652	Heat shock-related 70 kDa protein 2 OS=Homo sapiens GN=HSPA2 PE=1 SV=1	1	775.48	0.596	1.012	0.349	59579.9	101165	34842.4	99934.7										49947.3	30557.6		7784.09	28578.4				14699						52967.8
P69905	Hemoglobin subunit alpha OS=Homo sapiens GN=HBA1 PE=1 SV=2	12	1248.03	0.28	0.212	0.403	4.27337e+07	3.78808e+07	7.66388e+07	1.87339e+08	1.56187e+07	1.97587e+07	7.94149e+06	4.47107e+07	8.15233e+06	1.73583e+07	6.63152e+07	1.92112e+07	9.47524e+06	1.42373e+07	1.49022e+07	1.95543e+07	1.14721e+07	8.21642e+06	9.69685e+06	7.00283e+06	4.7635e+06	2.0092e+07	4.59998e+07	4.74126e+07	4.59152e+07	5.4655e+06	1.04485e+08	1.41103e+08	6.04176e+07	5.23709e+07	9.02013e+07
P68871	Hemoglobin subunit beta OS=Homo sapiens GN=HBB PE=1 SV=2	5	1507.7	0.34	0.242	0.513	5.01712e+07	3.64131e+07	7.11253e+07	1.58408e+08	1.56999e+07	3.18274e+07	6.47515e+06	3.81673e+07	8.59402e+06	1.9223e+07	5.10518e+07	1.71019e+07	1.07417e+07	1.10738e+07	1.53654e+07	1.71438e+07	9.37336e+06	7.48094e+06	1.59455e+07	1.26101e+07	1.02214e+07	1.89296e+07	4.26905e+07	4.5905e+07	4.31067e+07	8.57801e+06	8.30689e+07	1.08313e+08	5.30102e+07	4.48981e+07	8.1827e+07
P02042	Hemoglobin subunit delta OS=Homo sapiens GN=HBD PE=1 SV=2	5	865.11	0.369	0.281	0.466	270908	196337	566632	2.05709e+06	83743.3	138043	35379.7	384522		74277.3	1.65733e+06	224444	84089.5	84491.3	42542.5	283402	42760.3	137886	29241.5	62961.7		74250.3	212796	507760	1.57225e+06		1.07874e+06	3.3598e+06	493302	357942	995503
P02100	Hemoglobin subunit epsilon OS=Homo sapiens GN=HBE1 PE=1 SV=2	0	171.28	0.292	0.21	0.44	5.02543e+06	4.23872e+06	1.03266e+07	1.83656e+07	2.4551e+06	2.20564e+06	809739	6.04085e+06	960240	2.15048e+06	5.65504e+06	2.0993e+06	1.01841e+06	1.44293e+06	1.64004e+06	1.90112e+06	1.42278e+06	1.14666e+06	1.14098e+06	790838	524957	2.69091e+06	6.19818e+06	6.22276e+06	4494994	659982	1.23464e+07	1.82129e+07	5.63113e+06	5.71563e+06	8842774
P69891	Hemoglobin subunit gamma-1 OS=Homo sapiens GN=HBG1 PE=1 SV=2	3	194.07	1.085	1.341		164303	47473.3	32986.7	35391	11521.7	81613.8				20830	661284						12771.3					15498.9	13289.4	51325		7650.63	19852.1	17536.3
P69892	Hemoglobin subunit gamma-2 OS=Homo sapiens GN=HBG2 PE=1 SV=2	2	194.07	1.085	1.341		164303	47473.3	32986.7	35391	11521.7	81613.8				20830	661284						12771.3					15498.9	13289.4	51325		7650.63	19852.1	17536.3
P02008	Hemoglobin subunit zeta OS=Homo sapiens GN=HBZ PE=1 SV=2	1	39.91	0.254	0.18	0.308	1.43876e+06	1.02434e+06	1.82448e+06	6.74529e+06	948035	975228	360288	1.43008e+06	265622	536493	1.75027e+06	1.02258e+06	280525	324815	545646	512162	251040	478930	462024	232643	178587	537252	1.09508e+06	1.54173e+06	2.31526e+06	175010	4.972e+06	4.59984e+06	1942644	1.63444e+06	3.24776e+06
P02790	Hemopexin OS=Homo sapiens GN=HPX PE=1 SV=2	25	363.41	0.691	1.161	0.976	7.13257e+06	1.4984e+07	1.2072e+07	1.29174e+07	4.08263e+06	6.18132e+06	1.18599e+06	3.70184e+06	2.88287e+06	1.78216e+06	1.58846e+06	2.39567e+06	7.19077e+06	5.52482e+06	3.04031e+06	1.22311e+07	1.96697e+06	1.49116e+06	5.81232e+06	1.08595e+07	4.38221e+06	5.12925e+06	5.82105e+06	1.18089e+07	3.5564e+06	3.11833e+06	6.77389e+06	4.59898e+06	7.84746e+06	1.03242e+07	4.32626e+06
Q9Y251	Heparanase OS=Homo sapiens GN=HPSE PE=1 SV=2	12	130.05	0.32	0.398	0.757	2.5522e+06	4.24638e+06	9.25532e+06	1.40198e+07	2.05055e+06	174519	584183	2.02629e+06	489863	860533	2.59765e+06	2.01391e+06	929127	2.29486e+06	1.59268e+06	3.14896e+06	1.11666e+06	676587	2.04473e+06	3.02526e+06	533738	4.89801e+06	8.91753e+06	4.57426e+06	4.01492e+06	555158	2.16895e+06	7.4308e+06	1.0669e+07	9.92037e+06	4.6993e+06
P05546	Heparin cofactor 2 OS=Homo sapiens GN=SERPIND1 PE=1 SV=3	33	2941.98	0.719	0.729	1.299	1.80855e+08	2.11157e+08	3.64412e+08	3.14918e+08	7.37939e+07	2.43855e+07	3.93117e+07	4.03737e+08	6.72342e+07	1.46192e+08	1.49902e+08	1.41183e+08	9.15983e+07	6.99414e+07	8.52617e+07	1.66022e+08	5.43144e+07	2.28522e+07	1.06644e+08	6.55643e+07	4.74566e+07	1.53735e+08	3.74915e+08	1.50807e+08	1.74481e+08	8.62431e+07	7.77239e+07	1.12287e+08	1.48109e+08	2.53955e+08	2.2197e+08
Q04756	Hepatocyte growth factor activator OS=Homo sapiens GN=HGFAC PE=1 SV=1	4	4.73	0.81	1.113	0.802	34974.4	110686	44859.8	48383.5	16131.4		7765.01	29012.9	6728.22	64432	8384.37	70668.2	69087.1	19521.9	12490.7	70088.3	11207.1		46779.9	37144.8	44424.8	28089	25618.4	26435.2		7628.53	25372.3	18959	18329.4	41797.7	27454.1
P08581	Hepatocyte growth factor receptor OS=Homo sapiens GN=MET PE=1 SV=4	1	75.99	0.315	0.172	0.018	863834	472629	55184.9	3.002e+06								300622	147535		31033.3			180710				23280.9					1.27117e+06			1.98642e+06	1.44542e+06
P26927	Hepatocyte growth factor-like protein OS=Homo sapiens GN=MST1 PE=1 SV=2	1	2.39		100			42416.1										9464.58				39367.4
P09651	Heterogeneous nuclear ribonucleoprotein A1 OS=Homo sapiens GN=HNRNPA1 PE=1 SV=5	4	12.45	0.675	1.04	0.532	318924	314948	110166	175681				225800	24598.3					104316				70682.7				86148.2	560583	33323		12594		922063	125485	73989.9	37752.1
Q32P51	Heterogeneous nuclear ribonucleoprotein A1-like 2 OS=Homo sapiens GN=HNRNPA1L2 PE=2 SV=2	2	3.6	0.679		1.134	67781.5	67313.4	161082	141993				38476.1	24598.3					22779.6								67955.6						119573	42031.9
Q14103	Heterogeneous nuclear ribonucleoprotein D0 OS=Homo sapiens GN=HNRNPD PE=1 SV=1	1	1.78	0.01	2.072	0.01		149684		89977										42598.5				60652.7			34072.8							67717.9	29801.5
P52272	Heterogeneous nuclear ribonucleoprotein M OS=Homo sapiens GN=HNRNPM PE=1 SV=3	6	1.7	0.594	0.576	0.675	114649	57935.2	62921.6	83325.7	30145.9	14169	32323.6	83930.3	42578	57296.4	56898.8	26940.9	23081.2	391877	22436.9	41293.6	11518.1	299379	21135.5				443507	28900	30940.1	14338.6	42884	331525	49604.1	48834.1	40120.2
Q00839	Heterogeneous nuclear ribonucleoprotein U OS=Homo sapiens GN=HNRNPU PE=1 SV=6	4	9.45	0.534	0.973	0.951	146093	161854	305938	172030	46998.7	44069.6	41547.9	127072	65343	21044.8	63646.4	501154	13818.7	25003.5		22426.3	80688.9	89906.1	15949.1	56785	53381.9	129066	379695	267163	79109.6	46559	78759.9	593583	301120	58287.1	82829.9
P22626	Heterogeneous nuclear ribonucleoproteins A2/B1 OS=Homo sapiens GN=HNRNPA2B1 PE=1 SV=2	5	16.82	0.944	1.882	0.647	149205	315891	71718.3	99362.7	23629.7	16355		285685		112959				167994	11776.2	92385		224465			71906.6		387182	12005.6	66508.6	8665.81	18794.8	480159	37841.2	436548	47841.8
P07910	Heterogeneous nuclear ribonucleoproteins C1/C2 OS=Homo sapiens GN=HNRNPC PE=1 SV=4	3	1.81	0.353	0.432	1.005	31855.3	27206.1	57367.4	54922.2	7922.29			67397.3	8517.59	15357.6						9218.89	9648.95					7851.08	291039	43359.5		10992.6		224025		35129.9	19973
P19367	Hexokinase-1 OS=Homo sapiens GN=HK1 PE=1 SV=3	6	5.88	0.383	0.484	0.629	70755.6	113089	449092	445025		16248.9		64687.2	24542.4	16239	135428			39463.4				24840.4		34941.6		115667	298853	294691	194815	13260.5	134030	517946	209299	221766	256057
O95263	High affinity cAMP-specific and IBMX-insensitive 3',5'-cyclic phosphodiesterase 8B OS=Homo sapiens GN=PDE8B PE=1 SV=2	1	8.26	0.756	1.333	0.716	190110	259342	159121	213324	78510.7	4276228	33885.2	70487.9	37119.2	51996.8	52781.2				181319	115855	45239.5	29284.8	107422	142362	157846	83859.4	187345	55839.1	69026.3	22472.9	183595	64444.6	164740	136448	84527.8
P30825	High affinity cationic amino acid transporter 1 OS=Homo sapiens GN=SLC7A1 PE=1 SV=1	6	25.15	0.827	0.937	0.704	417542	384758	386320	784892	144634	166515	48353.3	65823	37551.1	144524	555785	585948	115033	131481	131561	337256	171959	33951	52169	133680	88704.8	198748	117888	216601	181971	35315.9	256208	486946	306247	502041	429634
P30273	High affinity immunoglobulin epsilon receptor subunit gamma OS=Homo sapiens GN=FCER1G PE=1 SV=1	5	131.72	0.308	0.463	0.612	1.57625e+06	3.14006e+06	3.49224e+06	6.04121e+06	844826	143698	336553	947530	309674	561222	1.39585e+06	1.6522e+06	412358	1.37672e+06	1.21007e+06	1.42733e+06	851542	766441	664544	874359	310990	1.68166e+06	2.03747e+06	1.95802e+06	2.46286e+06	351590	2.3819e+06	3.951e+06	2.84124e+06	3.51124e+06	3.44755e+06
P17096	High mobility group protein HMG-I/HMG-Y OS=Homo sapiens GN=HMGA1 PE=1 SV=3	1	3.59
P42357	Histidine ammonia-lyase OS=Homo sapiens GN=HAL PE=1 SV=1	5	4.48	5.897	1.157	1.111	778166	101021	41516.9	40021.3		386536								38739.5				19581.9				15359.5	76293.8	16484.3	20537		20987.2	101968		21504.1
O95568	Histidine protein methyltransferase 1 homolog OS=Homo sapiens GN=METTL18 PE=1 SV=1	1	113.74	0.96	1.05	1.554	1.20148e+08	1.25129e+08	1.67359e+08	1.19177e+08	3.71291e+07	3.97168e+07	3.69134e+07	7.1712e+07	7.08455e+07	4.66157e+07	1.64961e+07	5.75637e+07	5.703e+07	4.26728e+07	4.73839e+07	5.79336e+07	4.40981e+07	1.97098e+07	4.53511e+07	4.54505e+07	2.53447e+07	8.79125e+07	1.00452e+08	6.22545e+07	7.13406e+07	6.10947e+07	7.03002e+07	6.31665e+07	6.50071e+07	6.23242e+07	4.66796e+07
P04196	Histidine-rich glycoprotein OS=Homo sapiens GN=HRG PE=1 SV=1	14	116.69	0.711	0.873	0.833	1.07415e+06	876736	1.13459e+06	873222	354005	287902	152617	1.00604e+06	247539	390782	761173	341170	878328	348201	285457	939132	612020	107495	284378	925837	170053	588510	681001	1.19269e+06	203947	166371	1.36138e+06	237545	410684	1.10812e+06	339379
P07305	Histone H1.0 OS=Homo sapiens GN=H1F0 PE=1 SV=3	3	17.69	0.801	0.832	0.937	215049	178374	239510	310427	40084.5	134931	26258.4	224646		81309.8	114535	55952.3	19035.9	208185	69220.9	127917	70040.6	201789	38945.2	61765.6	40645.5	132228	203580	134288	77189.6	51658.5	246739	276264	145997	122661	79412
Q02539	Histone H1.1 OS=Homo sapiens GN=HIST1H1A PE=1 SV=3	4	205.23	0.653	0.483	1.295	938469	649514	2.76835e+06	2.12366e+06	14294.8	44311.9	242130	3.68052e+06	192808	551044	789558	150121	49495.4	530373	214180	341815	298870	1.08682e+06	156108	338730	91342.9	1.2563e+06	2.13321e+06	861329	1.2009e+06	525856	1.12159e+06	2.03739e+06	850590	563804	1.02251e+06
P16403	Histone H1.2 OS=Homo sapiens GN=HIST1H1C PE=1 SV=2	9	304.16	0.853	0.512	1.209	2.54029e+06	1.19782e+06	5.07447e+06	3.75265e+06	121343	76525.4	780175	8.41093e+06	403331	1.42471e+06	1.89738e+06	428450	76417.2	1.2034e+06	270022	629286	411601	2.43421e+06	243532	583602	231851	2.14077e+06	4.36617e+06	1.57323e+06	2.01521e+06	1.4386e+06	2.27329e+06	4.60817e+06	1.5617e+06	1.18705e+06	1.80685e+06
P16402	Histone H1.3 OS=Homo sapiens GN=HIST1H1D PE=1 SV=2	9	304.16	0.853	0.512	1.209	2.54029e+06	1.19782e+06	5.07447e+06	3.75265e+06	121343	76525.4	780175	8.41093e+06	403331	1.42471e+06	1.89738e+06	428450	76417.2	1.2034e+06	270022	629286	411601	2.43421e+06	243532	583602	231851	2.14077e+06	4.36617e+06	1.57323e+06	2.01521e+06	1.4386e+06	2.27329e+06	4.60817e+06	1.5617e+06	1.18705e+06	1.80685e+06
P10412	Histone H1.4 OS=Homo sapiens GN=HIST1H1E PE=1 SV=2	9	304.16	0.853	0.512	1.209	2.54029e+06	1.19782e+06	5.07447e+06	3.75265e+06	121343	76525.4	780175	8.41093e+06	403331	1.42471e+06	1.89738e+06	428450	76417.2	1.2034e+06	270022	629286	411601	2.43421e+06	243532	583602	231851	2.14077e+06	4.36617e+06	1.57323e+06	2.01521e+06	1.4386e+06	2.27329e+06	4.60817e+06	1.5617e+06	1.18705e+06	1.80685e+06
P16401	Histone H1.5 OS=Homo sapiens GN=HIST1H1B PE=1 SV=3	6	58.25	0.648	0.543	0.823	2.39395e+06	3.63709e+06	3.91371e+06	4.48592e+06	759138		584627	1.48205e+06	797977	589736	1.06936e+06	8.813e+06	697921	1.26053e+06	1.05135e+06	3.66605e+06	955399	707045	1.04293e+06	1.49867e+06	1.31174e+06	1.82549e+06	2.03685e+06	2.67199e+06	1.69776e+06	966998	2.92797e+06	2.17757e+06	2.4513e+06	2.86933e+06	2.08177e+06
P22492	Histone H1t OS=Homo sapiens GN=HIST1H1T PE=2 SV=4	4	205.23	0.653	0.483	1.295	938469	649514	2.76835e+06	2.12366e+06	14294.8	44311.9	242130	3.68052e+06	192808	551044	789558	150121	49495.4	530373	214180	341815	298870	1.08682e+06	156108	338730	91342.9	1.2563e+06	2.13321e+06	861329	1.2009e+06	525856	1.12159e+06	2.03739e+06	850590	563804	1.02251e+06
Q92522	Histone H1x OS=Homo sapiens GN=H1FX PE=1 SV=1	4	3.73	100	100	100	108579	84148.4	85656			25352.8	98586.1	258836	4211.82	26786.9	46741.5							18483.6								22125.8
P0C0S8	Histone H2A type 1 OS=Homo sapiens GN=HIST1H2AG PE=1 SV=2	2	67.03	0.73	0.952	0.847	1.03463e+06	1.44781e+06	1.49437e+06	1.97204e+06	210267	360593	289122	4.99078e+06	293808	2.95129e+06	1.47005e+06	574420	373517	6.67242e+06	587895	567602	372620	4.18375e+06	481305	873365	442302	686967	8.26626e+06	588734	645713	386010	674744	1.461e+07	647146	1.26137e+06	1.18411e+06
Q96QV6	Histone H2A type 1-A OS=Homo sapiens GN=HIST1H2AA PE=1 SV=3	0	56.5	0.622	0.915	0.673	896290	1.28951e+06	1.2723e+06	1.67422e+06	180285	258273	255521	4.31654e+06	262594	2.54569e+06	1.11218e+06	494811	334739	6.06242e+06	548223	526366	298922	3.67741e+06	459306	692854	391844	490809	8.06262e+06	462365	616957	328649	570803	1.38378e+07	615984	1.07088e+06	1.11099e+06
P04908	Histone H2A type 1-B/E OS=Homo sapiens GN=HIST1H2AB PE=1 SV=2	1	61.9	0.557	1.204	0.942	43857.9	97144	100302	106488	7758.7		19849.3	30192	10772.9	60965.7		32527.2	7047.4	96931.5	37737.2		74768.2	191221			11223.9		60202.6				25366.5	124251
Q93077	Histone H2A type 1-C OS=Homo sapiens GN=HIST1H2AC PE=1 SV=3	1	61.9	0.557	1.204	0.942	43857.9	97144	100302	106488	7758.7		19849.3	30192	10772.9	60965.7		32527.2	7047.4	96931.5	37737.2		74768.2	191221			11223.9		60202.6				25366.5	124251
P20671	Histone H2A type 1-D OS=Homo sapiens GN=HIST1H2AD PE=1 SV=2	2	67.03	0.73	0.952	0.847	1.03463e+06	1.44781e+06	1.49437e+06	1.97204e+06	210267	360593	289122	4.99078e+06	293808	2.95129e+06	1.47005e+06	574420	373517	6.67242e+06	587895	567602	372620	4.18375e+06	481305	873365	442302	686967	8.26626e+06	588734	645713	386010	674744	1.461e+07	647146	1.26137e+06	1.18411e+06
Q96KK5	Histone H2A type 1-H OS=Homo sapiens GN=HIST1H2AH PE=1 SV=3	2	67.03	0.73	0.952	0.847	1.03463e+06	1.44781e+06	1.49437e+06	1.97204e+06	210267	360593	289122	4.99078e+06	293808	2.95129e+06	1.47005e+06	574420	373517	6.67242e+06	587895	567602	372620	4.18375e+06	481305	873365	442302	686967	8.26626e+06	588734	645713	386010	674744	1.461e+07	647146	1.26137e+06	1.18411e+06
Q99878	Histone H2A type 1-J OS=Homo sapiens GN=HIST1H2AJ PE=1 SV=3	2	67.03	0.73	0.952	0.847	1.03463e+06	1.44781e+06	1.49437e+06	1.97204e+06	210267	360593	289122	4.99078e+06	293808	2.95129e+06	1.47005e+06	574420	373517	6.67242e+06	587895	567602	372620	4.18375e+06	481305	873365	442302	686967	8.26626e+06	588734	645713	386010	674744	1.461e+07	647146	1.26137e+06	1.18411e+06
Q6FI13	Histone H2A type 2-A OS=Homo sapiens GN=HIST2H2AA3 PE=1 SV=3	2	67.03	0.73	0.952	0.847	1.03463e+06	1.44781e+06	1.49437e+06	1.97204e+06	210267	360593	289122	4.99078e+06	293808	2.95129e+06	1.47005e+06	574420	373517	6.67242e+06	587895	567602	372620	4.18375e+06	481305	873365	442302	686967	8.26626e+06	588734	645713	386010	674744	1.461e+07	647146	1.26137e+06	1.18411e+06
Q8IUE6	Histone H2A type 2-B OS=Homo sapiens GN=HIST2H2AB PE=1 SV=3	0	52.91	0.612	0.996	0.765	810090	1.21223e+06	1.08847e+06	1.30093e+06	164025	219387	227150	3.91043e+06	221694	1.86053e+06	926212	477623	317912	5.25222e+06	517209	493059	275878	2.90503e+06	413279	600052	331696	459193	7.61643e+06	379684	525445	275782	510787	1.2178e+07	560008	832116	998192
Q16777	Histone H2A type 2-C OS=Homo sapiens GN=HIST2H2AC PE=1 SV=4	2	67.03	0.73	0.952	0.847	1.03463e+06	1.44781e+06	1.49437e+06	1.97204e+06	210267	360593	289122	4.99078e+06	293808	2.95129e+06	1.47005e+06	574420	373517	6.67242e+06	587895	567602	372620	4.18375e+06	481305	873365	442302	686967	8.26626e+06	588734	645713	386010	674744	1.461e+07	647146	1.26137e+06	1.18411e+06
Q7L7L0	Histone H2A type 3 OS=Homo sapiens GN=HIST3H2A PE=1 SV=3	1	61.9	0.557	1.204	0.942	43857.9	97144	100302	106488	7758.7		19849.3	30192	10772.9	60965.7		32527.2	7047.4	96931.5	37737.2		74768.2	191221			11223.9		60202.6				25366.5	124251
Q9BTM1	Histone H2A.J OS=Homo sapiens GN=H2AFJ PE=1 SV=1	2	67.03	0.73	0.952	0.847	1.03463e+06	1.44781e+06	1.49437e+06	1.97204e+06	210267	360593	289122	4.99078e+06	293808	2.95129e+06	1.47005e+06	574420	373517	6.67242e+06	587895	567602	372620	4.18375e+06	481305	873365	442302	686967	8.26626e+06	588734	645713	386010	674744	1.461e+07	647146	1.26137e+06	1.18411e+06
Q71UI9	Histone H2A.V OS=Homo sapiens GN=H2AFV PE=1 SV=3	2	54.27	0.752	0.81	0.659	32074.6	109580	76282.2	68397.5	8979.12			54582.6			9009.19	33505.8		45796.8	68588	22740.5	29479.5	85750.9	15277.2			42955.2		32042.2			35867.7	156593	41120	31994.7	15260.2
P0C0S5	Histone H2A.Z OS=Homo sapiens GN=H2AFZ PE=1 SV=2	2	54.27	0.752	0.81	0.659	32074.6	109580	76282.2	68397.5	8979.12			54582.6			9009.19	33505.8		45796.8	68588	22740.5	29479.5	85750.9	15277.2			42955.2		32042.2			35867.7	156593	41120	31994.7	15260.2
P16104	Histone H2AX OS=Homo sapiens GN=H2AFX PE=1 SV=2	0	56.5	0.622	0.915	0.673	896290	1.28951e+06	1.2723e+06	1.67422e+06	180285	258273	255521	4.31654e+06	262594	2.54569e+06	1.11218e+06	494811	334739	6.06242e+06	548223	526366	298922	3.67741e+06	459306	692854	391844	490809	8.06262e+06	462365	616957	328649	570803	1.38378e+07	615984	1.07088e+06	1.11099e+06
Q96A08	Histone H2B type 1-A OS=Homo sapiens GN=HIST1H2BA PE=1 SV=3	0	116.69	0.793	0.815	0.853	3.72216e+06	3.98228e+06	3.29838e+06	3.98934e+06	1.15357e+06	814993	763255	5.15446e+06	1.18141e+06	7.20708e+06	2.13347e+06	703191	980357	1.51154e+07	1.35967e+06	1.36246e+06	984522	1.17476e+07	1.83143e+06	2.22179e+06	1.43408e+06	1.31606e+06	5.44535e+06	1.64142e+06	1.43083e+06	1.13034e+06	1.85728e+06	1.83023e+07	1.80077e+06	2.5517e+06	2.16907e+06
P33778	Histone H2B type 1-B OS=Homo sapiens GN=HIST1H2BB PE=1 SV=2	2	194.95	0.328	0.585	0.647	73992.3	131874	145797	225405				55373.4			19662.2							28966.8					87509.6					119470
P62807	Histone H2B type 1-C/E/F/G/I OS=Homo sapiens GN=HIST1H2BC PE=1 SV=4	2	214.77	0.816	0.88	0.776	3.95047e+06	4.40688e+06	3.74397e+06	4.36946e+06	1.17726e+06	878053	872108	6.47875e+06	1.22459e+06	9.08576e+06	2.83129e+06	815905	1.02933e+06	1.71691e+07	1.40799e+06	1.45627e+06	1.15657e+06	1.36443e+07	1.90917e+06	2.43724e+06	1.46885e+06	1.42069e+06	6.85497e+06	1.77897e+06	1.62412e+06	1.22433e+06	2.11943e+06	2.1342e+07	1.81755e+06	2.79484e+06	2.46268e+06
P58876	Histone H2B type 1-D OS=Homo sapiens GN=HIST1H2BD PE=1 SV=2	2	214.77	0.816	0.88	0.776	3.95047e+06	4.40688e+06	3.74397e+06	4.36946e+06	1.17726e+06	878053	872108	6.47875e+06	1.22459e+06	9.08576e+06	2.83129e+06	815905	1.02933e+06	1.71691e+07	1.40799e+06	1.45627e+06	1.15657e+06	1.36443e+07	1.90917e+06	2.43724e+06	1.46885e+06	1.42069e+06	6.85497e+06	1.77897e+06	1.62412e+06	1.22433e+06	2.11943e+06	2.1342e+07	1.81755e+06	2.79484e+06	2.46268e+06
Q93079	Histone H2B type 1-H OS=Homo sapiens GN=HIST1H2BH PE=1 SV=3	2	214.77	0.816	0.88	0.776	3.95047e+06	4.40688e+06	3.74397e+06	4.36946e+06	1.17726e+06	878053	872108	6.47875e+06	1.22459e+06	9.08576e+06	2.83129e+06	815905	1.02933e+06	1.71691e+07	1.40799e+06	1.45627e+06	1.15657e+06	1.36443e+07	1.90917e+06	2.43724e+06	1.46885e+06	1.42069e+06	6.85497e+06	1.77897e+06	1.62412e+06	1.22433e+06	2.11943e+06	2.1342e+07	1.81755e+06	2.79484e+06	2.46268e+06
P06899	Histone H2B type 1-J OS=Homo sapiens GN=HIST1H2BJ PE=1 SV=3	2	194.95	0.328	0.585	0.647	73992.3	131874	145797	225405				55373.4			19662.2							28966.8					87509.6					119470
O60814	Histone H2B type 1-K OS=Homo sapiens GN=HIST1H2BK PE=1 SV=3	2	214.77	0.816	0.88	0.776	3.95047e+06	4.40688e+06	3.74397e+06	4.36946e+06	1.17726e+06	878053	872108	6.47875e+06	1.22459e+06	9.08576e+06	2.83129e+06	815905	1.02933e+06	1.71691e+07	1.40799e+06	1.45627e+06	1.15657e+06	1.36443e+07	1.90917e+06	2.43724e+06	1.46885e+06	1.42069e+06	6.85497e+06	1.77897e+06	1.62412e+06	1.22433e+06	2.11943e+06	2.1342e+07	1.81755e+06	2.79484e+06	2.46268e+06
Q99880	Histone H2B type 1-L OS=Homo sapiens GN=HIST1H2BL PE=1 SV=3	2	214.77	0.816	0.88	0.776	3.95047e+06	4.40688e+06	3.74397e+06	4.36946e+06	1.17726e+06	878053	872108	6.47875e+06	1.22459e+06	9.08576e+06	2.83129e+06	815905	1.02933e+06	1.71691e+07	1.40799e+06	1.45627e+06	1.15657e+06	1.36443e+07	1.90917e+06	2.43724e+06	1.46885e+06	1.42069e+06	6.85497e+06	1.77897e+06	1.62412e+06	1.22433e+06	2.11943e+06	2.1342e+07	1.81755e+06	2.79484e+06	2.46268e+06
Q99879	Histone H2B type 1-M OS=Homo sapiens GN=HIST1H2BM PE=1 SV=3	2	214.77	0.816	0.88	0.776	3.95047e+06	4.40688e+06	3.74397e+06	4.36946e+06	1.17726e+06	878053	872108	6.47875e+06	1.22459e+06	9.08576e+06	2.83129e+06	815905	1.02933e+06	1.71691e+07	1.40799e+06	1.45627e+06	1.15657e+06	1.36443e+07	1.90917e+06	2.43724e+06	1.46885e+06	1.42069e+06	6.85497e+06	1.77897e+06	1.62412e+06	1.22433e+06	2.11943e+06	2.1342e+07	1.81755e+06	2.79484e+06	2.46268e+06
Q99877	Histone H2B type 1-N OS=Homo sapiens GN=HIST1H2BN PE=1 SV=3	2	214.77	0.816	0.88	0.776	3.95047e+06	4.40688e+06	3.74397e+06	4.36946e+06	1.17726e+06	878053	872108	6.47875e+06	1.22459e+06	9.08576e+06	2.83129e+06	815905	1.02933e+06	1.71691e+07	1.40799e+06	1.45627e+06	1.15657e+06	1.36443e+07	1.90917e+06	2.43724e+06	1.46885e+06	1.42069e+06	6.85497e+06	1.77897e+06	1.62412e+06	1.22433e+06	2.11943e+06	2.1342e+07	1.81755e+06	2.79484e+06	2.46268e+06
P23527	Histone H2B type 1-O OS=Homo sapiens GN=HIST1H2BO PE=1 SV=3	2	194.95	0.328	0.585	0.647	73992.3	131874	145797	225405				55373.4			19662.2							28966.8					87509.6					119470
Q16778	Histone H2B type 2-E OS=Homo sapiens GN=HIST2H2BE PE=1 SV=3	2	194.95	0.328	0.585	0.647	73992.3	131874	145797	225405				55373.4			19662.2							28966.8					87509.6					119470
Q5QNW6	Histone H2B type 2-F OS=Homo sapiens GN=HIST2H2BF PE=1 SV=3	2	214.77	0.816	0.88	0.776	3.95047e+06	4.40688e+06	3.74397e+06	4.36946e+06	1.17726e+06	878053	872108	6.47875e+06	1.22459e+06	9.08576e+06	2.83129e+06	815905	1.02933e+06	1.71691e+07	1.40799e+06	1.45627e+06	1.15657e+06	1.36443e+07	1.90917e+06	2.43724e+06	1.46885e+06	1.42069e+06	6.85497e+06	1.77897e+06	1.62412e+06	1.22433e+06	2.11943e+06	2.1342e+07	1.81755e+06	2.79484e+06	2.46268e+06
Q8N257	Histone H2B type 3-B OS=Homo sapiens GN=HIST3H2BB PE=1 SV=3	2	178.88	0.328	0.585	0.647	73992.3	131874	145797	225405				55373.4			19662.2							28966.8					87509.6					119470
P57053	Histone H2B type F-S OS=Homo sapiens GN=H2BFS PE=1 SV=2	2	214.77	0.816	0.88	0.776	3.95047e+06	4.40688e+06	3.74397e+06	4.36946e+06	1.17726e+06	878053	872108	6.47875e+06	1.22459e+06	9.08576e+06	2.83129e+06	815905	1.02933e+06	1.71691e+07	1.40799e+06	1.45627e+06	1.15657e+06	1.36443e+07	1.90917e+06	2.43724e+06	1.46885e+06	1.42069e+06	6.85497e+06	1.77897e+06	1.62412e+06	1.22433e+06	2.11943e+06	2.1342e+07	1.81755e+06	2.79484e+06	2.46268e+06
P68431	Histone H3.1 OS=Homo sapiens GN=HIST1H3A PE=1 SV=2	10	30.74	0.74	0.753	0.661	559968	955541	481230	512301	164932	245952	117315	1.62003e+06	98001.1	6.79194e+06	496707	163087	66820.8	8.80284e+06	218214	401173	273523	1.1371e+07	254013	955972	760347	104001	4.40812e+06	43921.1	208756	243845	160867	1.50624e+07	159643	440570	246666
Q16695	Histone H3.1t OS=Homo sapiens GN=HIST3H3 PE=1 SV=3	10	30.74	0.74	0.753	0.661	559968	955541	481230	512301	164932	245952	117315	1.62003e+06	98001.1	6.79194e+06	496707	163087	66820.8	8.80284e+06	218214	401173	273523	1.1371e+07	254013	955972	760347	104001	4.40812e+06	43921.1	208756	243845	160867	1.50624e+07	159643	440570	246666
Q71DI3	Histone H3.2 OS=Homo sapiens GN=HIST2H3A PE=1 SV=3	10	30.74	0.74	0.753	0.661	559968	955541	481230	512301	164932	245952	117315	1.62003e+06	98001.1	6.79194e+06	496707	163087	66820.8	8.80284e+06	218214	401173	273523	1.1371e+07	254013	955972	760347	104001	4.40812e+06	43921.1	208756	243845	160867	1.50624e+07	159643	440570	246666
P84243	Histone H3.3 OS=Homo sapiens GN=H3F3A PE=1 SV=2	10	30.74	0.74	0.753	0.661	559968	955541	481230	512301	164932	245952	117315	1.62003e+06	98001.1	6.79194e+06	496707	163087	66820.8	8.80284e+06	218214	401173	273523	1.1371e+07	254013	955972	760347	104001	4.40812e+06	43921.1	208756	243845	160867	1.50624e+07	159643	440570	246666
Q6NXT2	Histone H3.3C OS=Homo sapiens GN=H3F3C PE=1 SV=3	8	25.16	0.943	1.021	0.661	418389	765616	382644	360463	148065	186222	85100.7	1.40941e+06	49114.5	4.79995e+06	358867	102827	19121.8	6.20442e+06	152214	341898	206041	8.24016e+06	173975	702547	462204	71347.9	3.93704e+06	43921.1	165990	170619	114342	1.20484e+07	118731	329208
P62805	Histone H4 OS=Homo sapiens GN=HIST1H4A PE=1 SV=2	12	173.72	0.804	1.072	0.768	1.29042e+06	1.12968e+06	1.5305e+06	3.64445e+06	357705	733267	253933	2.79403e+06	338669	5.96883e+06	694617	361290	88926.7	6.38787e+06	636133	322007	208380	9.74215e+06	242844	1.15021e+06	681195	424103	9.53224e+06	517619	663927	419798	1.77948e+06	1.8886e+07	513238	4.17297e+06	1.75475e+06
P30443	HLA class I histocompatibility antigen, A-1 alpha chain OS=Homo sapiens GN=HLA-A PE=1 SV=1	0	537.53
P13746	HLA class I histocompatibility antigen, A-11 alpha chain OS=Homo sapiens GN=HLA-A PE=1 SV=1	3	638.27	0.823	1.384	1.108	214030	404019	1.07509e+06	403594	2.07362e+06	135799		173808	43574.5		32289.1	77505.1	119892	1.47437e+06	1.88809e+06	2.07887e+06	18052	18065.5	432376	156787	83144.9	85433.8	524895	700688	466370	290561	331357	115662	189814	326781	132609
P01892	HLA class I histocompatibility antigen, A-2 alpha chain OS=Homo sapiens GN=HLA-A PE=1 SV=1	6	519.05	0.494	0.476	0.612	1.0643e+07	1.16295e+07	1.05123e+07	2.41495e+07	4.44641e+06	3.0823e+06	1.34109e+06	6.06148e+06	2.96751e+06	4.74645e+06	4.09146e+06	4.5443e+06	2.78052e+06	3.86209e+06	4.60365e+06	7.28891e+06	4.2084e+06	2.96964e+06	2.96279e+06	6.16536e+06	1.65897e+06	4.20279e+06	1.57581e+07	5.89401e+06	1.06809e+07	2.05634e+06	8.16885e+06	2.48741e+07	1.13629e+07	1.0025e+07	1.16277e+07
P30447	HLA class I histocompatibility antigen, A-23 alpha chain OS=Homo sapiens GN=HLA-A PE=1 SV=1	0	535.45
P05534	HLA class I histocompatibility antigen, A-24 alpha chain OS=Homo sapiens GN=HLA-A PE=1 SV=2	7	678.74	0.558	0.354	0.734	3.96351e+06	2.15407e+06	1.31637e+06	1.05852e+07	2.61712e+06	1.84463e+06	634404	2.99505e+06	1.28708e+06	224674	3.14572e+06	1.49208e+06	934435	195125	2.06563e+06	673523	100741	1.12733e+06	992602	145900	484109	5.13395e+06	305485	3.1912e+06	571036	244662	8.10849e+06	249043	3.62876e+06	6.77063e+06	6.06699e+06
P18462	HLA class I histocompatibility antigen, A-25 alpha chain OS=Homo sapiens GN=HLA-A PE=1 SV=1	0	391.44	0.307	1.227	1.135	146737	2.00913e+06	2.66951e+06	127627	11958.5	591178	60593.2	930719				994144	806200	1.30709e+06	301658	46662.3	45808.1	650700		954451				1.49674e+06				67645.3		41856.7	2.2619e+06
P30450	HLA class I histocompatibility antigen, A-26 alpha chain OS=Homo sapiens GN=HLA-A PE=1 SV=2	1	394.85	0.466	0.96	1.677	139092	1.88236e+06	99463.9	124735	11958.5	598912	64584.8	1.39566e+06	12709.8	21171.8	19646.4	1.02985e+06	806200	1.33086e+06	340983	61196.7	52539.9	669471	17765.5	974938		20540.8	114067	2.13706e+06	43147.1	5697.21	47995.9	113707	26490.7	79784.4	2.27861e+06
P30512	HLA class I histocompatibility antigen, A-29 alpha chain OS=Homo sapiens GN=HLA-A PE=1 SV=2	0	387.34	0.434	1.362	0.54	240057	690720	384437	491918	33529.4	60190.6	84106.3			164430	98647.4	628309	272748	817832	240104	308562	77639.9	371371	137899	336478		80022.1	328272	215545	252586	50552.8	190162	268233	226962	314646	856992
P04439	HLA class I histocompatibility antigen, A-3 alpha chain OS=Homo sapiens GN=HLA-A PE=1 SV=2	0	607.52
P16188	HLA class I histocompatibility antigen, A-30 alpha chain OS=Homo sapiens GN=HLA-A PE=1 SV=2	0	496.34
P16189	HLA class I histocompatibility antigen, A-31 alpha chain OS=Homo sapiens GN=HLA-A PE=1 SV=2	2	437.03	0.204	0.614	0.01	312777	1.05112e+06		2.04952e+06		155365						680297	232415	376069				155897		368775											986817
P10314	HLA class I histocompatibility antigen, A-32 alpha chain OS=Homo sapiens GN=HLA-A PE=1 SV=2	0	387.89
P16190	HLA class I histocompatibility antigen, A-33 alpha chain OS=Homo sapiens GN=HLA-A PE=1 SV=3	0	432.21
P30453	HLA class I histocompatibility antigen, A-34 alpha chain OS=Homo sapiens GN=HLA-A PE=1 SV=1	0	432.29
P30455	HLA class I histocompatibility antigen, A-36 alpha chain OS=Homo sapiens GN=HLA-A PE=1 SV=1	0	537.53
P30456	HLA class I histocompatibility antigen, A-43 alpha chain OS=Homo sapiens GN=HLA-A PE=1 SV=1	1	369.32	0.466	0.96	1.677	139092	1.78363e+06	99463.9	124735	11958.5	598912	64584.8	1.33892e+06	12709.8	21171.8	19646.4	1.02985e+06	763914	1.22119e+06	340983	61196.7	52539.9	669471	17765.5	974938		20540.8	114067	2.08877e+06	43147.1	5697.21	47995.9	113707	26490.7	79784.4	2.27861e+06
P30457	HLA class I histocompatibility antigen, A-66 alpha chain OS=Homo sapiens GN=HLA-A PE=1 SV=1	0	432.29
P01891	HLA class I histocompatibility antigen, A-68 alpha chain OS=Homo sapiens GN=HLA-A PE=1 SV=4	0	395.08
P10316	HLA class I histocompatibility antigen, A-69 alpha chain OS=Homo sapiens GN=HLA-A PE=1 SV=2	0	489.31
P30459	HLA class I histocompatibility antigen, A-74 alpha chain OS=Homo sapiens GN=HLA-A PE=1 SV=1	0	424.64
Q09160	HLA class I histocompatibility antigen, A-80 alpha chain OS=Homo sapiens GN=HLA-A PE=1 SV=1	0	372.38
P13747	HLA class I histocompatibility antigen, alpha chain E OS=Homo sapiens GN=HLA-E PE=1 SV=3	0	118.03
P30511	HLA class I histocompatibility antigen, alpha chain F OS=Homo sapiens GN=HLA-F PE=2 SV=3	0	55.33	0.427	0.683	0.713	1.24835e+06	2.07723e+06	2.46533e+06	2.90533e+06	1.08809e+06	504593	137646	811374	307920	514153	507760	1.46079e+06	333145	1.23349e+06	1.40023e+06	1.09731e+06	566913	449761	531091	688870	184933	1.04005e+06	2.61298e+06	941280	1.10043e+06	183086	1.53969e+06	3.28447e+06	1.32256e+06	1.85834e+06	1.06739e+06
P17693	HLA class I histocompatibility antigen, alpha chain G OS=Homo sapiens GN=HLA-G PE=1 SV=1	0	110.07	0.424	0.493	0.481	2.11621e+06	3.29918e+06	2.83637e+06	5.74454e+06	1.54708e+06	681740	272194	1.58668e+06	542477	755555	1.35128e+06	2.5363e+06	304998	1.01885e+06	2.08533e+06	1.63847e+06	366551	821787	866220	1.2684e+06	414399	947285	2.6842e+06	1.97995e+06	1.23041e+06	529335	3.36009e+06	2.74357e+06	2.70171e+06	4.74777e+06	2.21553e+06
P30461	HLA class I histocompatibility antigen, B-13 alpha chain OS=Homo sapiens GN=HLA-B PE=1 SV=1	1	361.27	100	100	100	36638.9	31938.5	50581.8								16230.7	14443.6	13679				104662							28360.1
P30462	HLA class I histocompatibility antigen, B-14 alpha chain OS=Homo sapiens GN=HLA-B PE=1 SV=1	0	418.25
P30464	HLA class I histocompatibility antigen, B-15 alpha chain OS=Homo sapiens GN=HLA-B PE=1 SV=2	0	510.52
P30466	HLA class I histocompatibility antigen, B-18 alpha chain OS=Homo sapiens GN=HLA-B PE=1 SV=1	3	416.27	0.271	0.717	1.328	41758.8	461385	380137	201363				105726				409127		31006.2	179232		222574				9897.75	71612.5			369281			699034	12358.6		96953.5
P03989	HLA class I histocompatibility antigen, B-27 alpha chain OS=Homo sapiens GN=HLA-B PE=1 SV=2	0	391.23
P30685	HLA class I histocompatibility antigen, B-35 alpha chain OS=Homo sapiens GN=HLA-B PE=1 SV=1	0	529.11
P18463	HLA class I histocompatibility antigen, B-37 alpha chain OS=Homo sapiens GN=HLA-B PE=1 SV=1	0	435.99
Q95365	HLA class I histocompatibility antigen, B-38 alpha chain OS=Homo sapiens GN=HLA-B PE=1 SV=1	0	455.13
P30475	HLA class I histocompatibility antigen, B-39 alpha chain OS=Homo sapiens GN=HLA-B PE=1 SV=1	0	438.81
Q04826	HLA class I histocompatibility antigen, B-40 alpha chain OS=Homo sapiens GN=HLA-B PE=1 SV=1	0	449.07
P30479	HLA class I histocompatibility antigen, B-41 alpha chain OS=Homo sapiens GN=HLA-B PE=1 SV=1	0	391.72
P30480	HLA class I histocompatibility antigen, B-42 alpha chain OS=Homo sapiens GN=HLA-B PE=1 SV=1	0	464.09
P30481	HLA class I histocompatibility antigen, B-44 alpha chain OS=Homo sapiens GN=HLA-B PE=1 SV=1	0	364.68
P30483	HLA class I histocompatibility antigen, B-45 alpha chain OS=Homo sapiens GN=HLA-B PE=1 SV=1	0	396.22
P30484	HLA class I histocompatibility antigen, B-46 alpha chain OS=Homo sapiens GN=HLA-B PE=1 SV=1	1	510.52	0.783	1.233	0.667	4.47529e+06	4.35239e+06	2.23788e+06	2.72757e+06	6.09209e+06	1.52623e+06	2.87401e+06	3.95095e+06	962346	1.06571e+06	1.18077e+06	2.75078e+06	876295	1.37858e+06	2.18401e+06	2.75763e+06	740000	546726	1.96532e+06	2.52442e+06	727219	1.23495e+06	2.98172e+06	1.17315e+06	970785	524716	2.27587e+06	1.44568e+06	1.27486e+06	5.04665e+06	829078
P30485	HLA class I histocompatibility antigen, B-47 alpha chain OS=Homo sapiens GN=HLA-B PE=1 SV=1	0	355.56
P30486	HLA class I histocompatibility antigen, B-48 alpha chain OS=Homo sapiens GN=HLA-B PE=1 SV=1	0	264.8
P30487	HLA class I histocompatibility antigen, B-49 alpha chain OS=Homo sapiens GN=HLA-B PE=1 SV=2	1	415.19	0.35	0.475	0.472	1.34455e+06	2.39008e+06	963009	2.37226e+06		625512	207752	1.01642e+06	220833	35263.6	845144	1.46313e+06	374592	1.1419e+06	1.36499e+06	1.39577e+06	553088	610320	577848	561385	64942.2	838089	22513.5		585317	177540	1.6995e+06	2.83884e+06		1.1107e+06	492069
P30488	HLA class I histocompatibility antigen, B-50 alpha chain OS=Homo sapiens GN=HLA-B PE=1 SV=1	0	396.22
P18464	HLA class I histocompatibility antigen, B-51 alpha chain OS=Homo sapiens GN=HLA-B PE=1 SV=1	0	528.02
P30490	HLA class I histocompatibility antigen, B-52 alpha chain OS=Homo sapiens GN=HLA-B PE=1 SV=1	0	521.61
P30491	HLA class I histocompatibility antigen, B-53 alpha chain OS=Homo sapiens GN=HLA-B PE=1 SV=1	0	548.09
P30492	HLA class I histocompatibility antigen, B-54 alpha chain OS=Homo sapiens GN=HLA-B PE=1 SV=1	2	507.76	0.634	0.378	0.01	579079	389891		779506	183630									131944													408773
P30493	HLA class I histocompatibility antigen, B-55 alpha chain OS=Homo sapiens GN=HLA-B PE=1 SV=1	0	532.44
P30495	HLA class I histocompatibility antigen, B-56 alpha chain OS=Homo sapiens GN=HLA-B PE=1 SV=1	0	532.44
P18465	HLA class I histocompatibility antigen, B-57 alpha chain OS=Homo sapiens GN=HLA-B PE=1 SV=1	0	482.03
P10319	HLA class I histocompatibility antigen, B-58 alpha chain OS=Homo sapiens GN=HLA-B PE=1 SV=1	0	547.59
Q29940	HLA class I histocompatibility antigen, B-59 alpha chain OS=Homo sapiens GN=HLA-B PE=1 SV=1	0	525.39
Q29836	HLA class I histocompatibility antigen, B-67 alpha chain OS=Homo sapiens GN=HLA-B PE=1 SV=1	0	468.59
P01889	HLA class I histocompatibility antigen, B-7 alpha chain OS=Homo sapiens GN=HLA-B PE=1 SV=3	2	456.31	0.398	0.395	0.613	7.75443e+06	9.19643e+06	1.17838e+07	2.39585e+07	5.1244e+06	1.96844e+06	1107440	4.67111e+06	1.51154e+06	3.44604e+06	4.10313e+06	5.50215e+06	1.40725e+06	3.60536e+06	5.3009e+06	5.62433e+06	1.91134e+06	1.74371e+06	2.49226e+06	4.86251e+06	1.35216e+06	3.94731e+06	1.56318e+07	1.09089e+07	5.11176e+06	2.02853e+06	1.21233e+07	1.33978e+07	1.5488e+07	1.53246e+07	6.42693e+06
Q31612	HLA class I histocompatibility antigen, B-73 alpha chain OS=Homo sapiens GN=HLA-B PE=1 SV=1	0	437.27
P30498	HLA class I histocompatibility antigen, B-78 alpha chain OS=Homo sapiens GN=HLA-B PE=1 SV=1	2	511.7	0.554	0.59	0.348	712500	345843	300886	1.54148e+06	204171	115927	54100.5	505825	169220	364720	499460	657528	54864.2	132484	470088	1.61225e+06	82191.2	27047.7	62481.7	282662	11311.5	107320	162136	320069	130523	340085	1.07545e+06	585947	1.0785e+06	985978	156770
P30460	HLA class I histocompatibility antigen, B-8 alpha chain OS=Homo sapiens GN=HLA-B PE=1 SV=1	0	440.72
Q31610	HLA class I histocompatibility antigen, B-81 alpha chain OS=Homo sapiens GN=HLA-B PE=1 SV=1	1	297.25	0.614	0.738	1.057	169911	200548	149691	311051			7086.74	176544	12557.3		47724.9	39989.5	217496		54687.5	55334.5	93661	357925	23420.6	100233		530627	66523.4	47784	87702.1		726954	164864	36688.1	106247	966054
Q29718	HLA class I histocompatibility antigen, B-82 alpha chain OS=Homo sapiens GN=HLA-B PE=1 SV=1	0	473.73
P30499	HLA class I histocompatibility antigen, Cw-1 alpha chain OS=Homo sapiens GN=HLA-C PE=1 SV=1	2	206.73	0.547	0.347	0.619	172445	80824.9	114896	231328	39866.7		12760		43526.1	53028.1	108743		22626.7	41845.8								46536	71830	27036.3	104838		72819.6	206899		147964
P30508	HLA class I histocompatibility antigen, Cw-12 alpha chain OS=Homo sapiens GN=HLA-C PE=1 SV=2	0	584.04
P30510	HLA class I histocompatibility antigen, Cw-14 alpha chain OS=Homo sapiens GN=HLA-C PE=1 SV=2	0	429.26
Q07000	HLA class I histocompatibility antigen, Cw-15 alpha chain OS=Homo sapiens GN=HLA-C PE=1 SV=1	0	480.16
Q29960	HLA class I histocompatibility antigen, Cw-16 alpha chain OS=Homo sapiens GN=HLA-C PE=1 SV=1	0	449.14
Q95604	HLA class I histocompatibility antigen, Cw-17 alpha chain OS=Homo sapiens GN=HLA-C PE=1 SV=1	1	366.53	0.453	0.295	0.426	63962.5	44099.1	67796.8	139904	19527.5	12484.5		74996	21902	25119.7		5270.76		21708.8	17131	19017.7		18126	10013.6	30507.6		18858.3	49620.1	31173.1	46267.4		53754.9	77804		85286.9	166544
Q29865	HLA class I histocompatibility antigen, Cw-18 alpha chain OS=Homo sapiens GN=HLA-C PE=1 SV=1	0	356.95	0.529	0.473	0.46	207497	159903	133640	337412	73027.4	35941.1	15249.8	94113	55652.8		91547.7	91722.9	21268.5	93579.8	37141.7	46286.7	48999.8	30835.1		81011.9		101168	65949.6	53570.2	70510.8		192162	265928		125575	149588
P30501	HLA class I histocompatibility antigen, Cw-2 alpha chain OS=Homo sapiens GN=HLA-C PE=1 SV=1	1	438.43		100			150330																		52741.7
P04222	HLA class I histocompatibility antigen, Cw-3 alpha chain OS=Homo sapiens GN=HLA-C PE=1 SV=2	0	304.29
P30504	HLA class I histocompatibility antigen, Cw-4 alpha chain OS=Homo sapiens GN=HLA-C PE=1 SV=1	0	399.1
Q9TNN7	HLA class I histocompatibility antigen, Cw-5 alpha chain OS=Homo sapiens GN=HLA-C PE=1 SV=1	0	314.29
Q29963	HLA class I histocompatibility antigen, Cw-6 alpha chain OS=Homo sapiens GN=HLA-C PE=1 SV=2	1	525.33	0.529	0.473	0.46	207497	159903	133640	337412	73027.4	35941.1	15249.8	94113	55652.8		91547.7	91722.9	21268.5	93579.8	37141.7	46286.7	48999.8	30835.1		133754		101168	65949.6	53570.2	70510.8		192162	265928		125575	149588
P10321	HLA class I histocompatibility antigen, Cw-7 alpha chain OS=Homo sapiens GN=HLA-C PE=1 SV=3	0	416.47
P30505	HLA class I histocompatibility antigen, Cw-8 alpha chain OS=Homo sapiens GN=HLA-C PE=1 SV=1	0	383.92
P04440	HLA class II histocompatibility antigen, DP beta 1 chain OS=Homo sapiens GN=HLA-DPB1 PE=1 SV=1	1	1.95	0.296	0.253	0.521	340879	365272	745688	1.67704e+06	76891.2		37585.1	167365	64527.6		293143	139601	378399	350832	159984	184778	62462.1	58542.1	115932		83147.5	177730	386423		374666	368470	686325	1.13897e+06	232837		1.24666e+06
P01903	HLA class II histocompatibility antigen, DR alpha chain OS=Homo sapiens GN=HLA-DRA PE=1 SV=1	2	12.42	0.454	0.753	0.56	237792	314836	255618	352249	98450.2	62235.2	32847.4	127917	37631.7	94319.6	71067	138926	60131.6	177712	233557	272667	103659	31365.9	109690	116047	43039.1	115102	153426	74061	161778	32370.6	184719	431755	185713	150911	153783
P79483	HLA class II histocompatibility antigen, DR beta 3 chain OS=Homo sapiens GN=HLA-DRB3 PE=1 SV=1	1	51.77	0.475	0.771	0.855	131182	321789	85474.8	310558		65161.4		19207.9	39134.1	71002.3		184624	44427.9	104001	21094.5	17506.7	144209	39305.4	142402	145259	82350.5	22183.2	51303.3		247696		35591.5	494822	184416		118429
P13762	HLA class II histocompatibility antigen, DR beta 4 chain OS=Homo sapiens GN=HLA-DRB4 PE=1 SV=2	2	9.32	0.282	0.196	0.651	58978.4	40920.7	135906	208858									8242.58						36772.9						58955.7			110699
Q30154	HLA class II histocompatibility antigen, DR beta 5 chain OS=Homo sapiens GN=HLA-DRB5 PE=1 SV=1	1	40.69	0.641	1.138	0.669	175068	310963	177476	263298	47181	38407.7		158164	77700	75176	80831.9	270579		90733.9	241359	234676		79219.7	57969	74332.9	46585.5	74871.9	119477	87502.2	86556.6	30061.4	150733	79092.1	113431	340876
P04229	HLA class II histocompatibility antigen, DRB1-1 beta chain OS=Homo sapiens GN=HLA-DRB1 PE=1 SV=2	0	47.64
Q30167	HLA class II histocompatibility antigen, DRB1-10 beta chain OS=Homo sapiens GN=HLA-DRB1 PE=1 SV=2	0	45.85
P20039	HLA class II histocompatibility antigen, DRB1-11 beta chain OS=Homo sapiens GN=HLA-DRB1 PE=1 SV=1	1	43.6
Q95IE3	HLA class II histocompatibility antigen, DRB1-12 beta chain OS=Homo sapiens GN=HLA-DRB1 PE=1 SV=1	0	20.29
Q5Y7A7	HLA class II histocompatibility antigen, DRB1-13 beta chain OS=Homo sapiens GN=HLA-DRB1 PE=1 SV=1	0	9.21	0.566	0.787	0.859	526759	834615	637117	894193	291021	231865	132525	353410	166571	172172	156136	502387	93988.2	514732	313955	454996	428376	108279	92711.2	302390	13164.7	69287.5	361080	486492	331343	164574	468915	266375	624864	382443	659195
Q9GIY3	HLA class II histocompatibility antigen, DRB1-14 beta chain OS=Homo sapiens GN=HLA-DRB1 PE=1 SV=1	0	8.74
P01911	HLA class II histocompatibility antigen, DRB1-15 beta chain OS=Homo sapiens GN=HLA-DRB1 PE=1 SV=2	1	9.21	0.569	0.816	0.869	563752	970184	750066	1.01742e+06	291021	231865	132525	353410	166571	206518	192731	606641	93988.2	546543	388430	517664	463637	108279	92711.2	330262	13164.7	132683	450201	546537	361802	164574	533537	266375	703626	382443	727780
Q29974	HLA class II histocompatibility antigen, DRB1-16 beta chain OS=Homo sapiens GN=HLA-DRB1 PE=1 SV=1	0	47.64
P01912	HLA class II histocompatibility antigen, DRB1-3 chain OS=Homo sapiens GN=HLA-DRB1 PE=1 SV=2	0	9.21	0.566	0.787	0.859	526759	834615	637117	894193	291021	231865	132525	353410	166571	172172	156136	502387	93988.2	514732	313955	454996	428376	108279	92711.2	302390	13164.7	69287.5	361080	486492	331343	164574	468915	266375	624864	382443	659195
P13760	HLA class II histocompatibility antigen, DRB1-4 beta chain OS=Homo sapiens GN=HLA-DRB1 PE=1 SV=1	1	44.09	0.103	0.056	0.189	91764	49724.5	168265	888253	26307.9						25774.9		16579		24812.7							182319	39322.8					470795
P13761	HLA class II histocompatibility antigen, DRB1-7 beta chain OS=Homo sapiens GN=HLA-DRB1 PE=1 SV=1	3	72.44	0.475	0.718	0.81	131182	349842	100316	417914		65161.4		19207.9	39134.1	125462		184624	44427.9	104001	21094.5	17506.7	151169	39305.4	386550	145259	135300	22183.2	60211.3		558724		35591.5	980013	333952		118429
Q30134	HLA class II histocompatibility antigen, DRB1-8 beta chain OS=Homo sapiens GN=HLA-DRB1 PE=1 SV=2	1	45.39	0.468	0.763	0.441	140528	369031	231567	300184	98047.4	60951.7	40544.7					25339.7	200202	124884								113958	20374.3		100453		157416	324760		167531
Q9TQE0	HLA class II histocompatibility antigen, DRB1-9 beta chain OS=Homo sapiens GN=HLA-DRB1 PE=1 SV=1	5	77.12	0.534	0.771	0.81	226741	356708	100316	245965		112628		19207.9	39134.1	158991		254702	74414.5	104001	40021	36897.9	172335	39305.4	415879	145259	135300	36046.4	60211.3		603904		69899.1	980013	333952	44346.1	118429
Q8N196	Homeobox protein SIX5 OS=Homo sapiens GN=SIX5 PE=1 SV=3	1	18.65	0.174	0.285	0.602	112099	183050	386232	656050	67513.4	25445.5	16722.1	61652.8	24354.8	34914.1	97098.5	135568	47553.7		99983.8	81773.1	47183.7	87247.6	47449.2	81424.4	37719.4	156170	301144	216552	248400	27052.6	361726	347722	282767	430628	309059
Q86YZ3	Hornerin OS=Homo sapiens GN=HRNR PE=1 SV=2	22	185.66	0.896	1.723	0.9	1.19445e+06	1.519e+06	673981	945592	749952	1.37644e+06	320152	140628	132343	486136	134171	509052	326110	711107	834318	3.10559e+06	2.48443e+06	156937	96089.2	352373	3.56867e+06	520274	2.0516e+06	57657.7	127626	174096	2.31833e+06	501186	836440	216152	100340
P50502	Hsc70-interacting protein OS=Homo sapiens GN=ST13 PE=1 SV=2	5	18.19	0.504	0.425	0.588	233951	342344	568531	826283	144528	75472.9	23872.6	107221	22612.5	130333	458724	119825	100884	201483	194348	138973	101349	112568	43326.3	153726	16551.2	193005	421776	326430	246627	21489.4	433303	607676	365694	265807	632439
Q14520	Hyaluronan-binding protein 2 OS=Homo sapiens GN=HABP2 PE=1 SV=1	2	3.33	1.012	1.051	1.069	174595	263889	317061	289863	33702.1	26798.8	45992.6	189964	100218	66469.6	111678	51028.6	96438.9	48065	73530.1	206816	17890.4	70932.2	130706	131936	73430.6	99929.7	190305	256366	203667	40636.2	154782	89814.2	143078	185405	124033
P00492	Hypoxanthine-guanine phosphoribosyltransferase OS=Homo sapiens GN=HPRT1 PE=1 SV=2	3	1.8	0.603	0.46	0.884	146371	109338	209956	137227	10483.6			103631	35297.1		67177.1	42148.2	10775.1	86732.2				28882.7				22170	130084	141202	88232		153171	140818	58522.8	87774.8	26445.7
Q9Y4L1	Hypoxia up-regulated protein 1 OS=Homo sapiens GN=HYOU1 PE=1 SV=1	9	11.06	1.071	0.857	1.318	225108	192234	338594	239715	50967.8		59321	293791	81693.1	142281	110723	169582	36957.7	65054.1	67933.4	101194	24682.3	42109.8	122340	76806		257382	203229	173946	173236	43930.5	189246	92359.9	123265	109932	115419
P0DOX2	Immunoglobulin alpha-2 heavy chain OS=Homo sapiens PE=1 SV=1	7	1104.41	0.904	0.742	0.828	3.86663e+06	4.08067e+06	4.09131e+06	3.30009e+06	2.64397e+06	908743	1.01884e+06	3.6573e+06	1.30913e+06	1.1285e+06	1.16413e+06	768959	3.10621e+06	729453	3.711e+06	2.17587e+06	2.55319e+06	552291	573801	1.82056e+06	778217	3.29224e+06	2.87111e+06	2.19201e+06	1.66036e+06	1.05683e+06	1.73057e+06	2.15304e+06	1.18625e+06	1.43115e+06	3.15499e+06
P0DOX3	Immunoglobulin delta heavy chain OS=Homo sapiens PE=1 SV=1	7	33.76	0.575	0.929	0.919	560495	678768	1.03821e+06	683169	309416	230806	134174	1.15798e+06	206908	382445	93638.9	315238	134257	6899.61	323168	479237	201410	123319	225966	929176	154231	520979	434161	582099	591391	98268.6	358254	82917.4	256214	602978	392632
P0DOX5	Immunoglobulin gamma-1 heavy chain OS=Homo sapiens PE=1 SV=1	3	8865.26	0.739	1.16	0.934	3.63734e+08	6.23609e+08	4.96214e+08	5.75335e+08	1.7283e+08	9.25314e+07	6.95862e+07	1.74833e+08	1.26541e+08	1.23199e+08	1.06575e+08	1.21284e+09	1.70324e+08	1.67445e+08	2.52234e+08	4.24761e+08	1.61125e+08	8.26691e+07	1.62798e+08	2.74975e+08	2.36444e+08	2.09338e+08	2.64144e+08	3.57327e+08	1.54924e+08	1.71254e+08	3.14829e+08	1.42227e+08	2.61914e+08	4.11608e+08	2.77016e+08
P01876	Immunoglobulin heavy constant alpha 1 OS=Homo sapiens GN=IGHA1 PE=1 SV=2	9	1905	1.382	0.95	1.351	2.06305e+08	1.21278e+08	2.25775e+08	1.30514e+08	7.3058e+07	2.76862e+07	2.46856e+07	1.32947e+08	3.86839e+07	7.37731e+08	3.41613e+07	5.02783e+07	4.09065e+07	4.58949e+07	3.46788e+07	7.34957e+07	5.52463e+07	2.16517e+07	4.45599e+07	5.67589e+07	4.81927e+07	6.13147e+07	1.9843e+08	1.78008e+08	9.79404e+07	2.31809e+07	1.63009e+08	1.04814e+08	6.13818e+07	6.40587e+07	4.83697e+07
P01877	Immunoglobulin heavy constant alpha 2 OS=Homo sapiens GN=IGHA2 PE=1 SV=4	0	1028.39
P01880	Immunoglobulin heavy constant delta OS=Homo sapiens GN=IGHD PE=1 SV=3	4	11.64	0.337	0.178	0.613	114131	75343.1	173293	123899	115393	43257.9	19110.2	599532	72878		16243.2	9000.18		6899.61		26809.5		42767.2	31842.6	480784	44974.7	25578.9	39401.6	256488	229607		65926.3	69958.2	54560.7	79249.5	55206.8
P01857	Immunoglobulin heavy constant gamma 1 OS=Homo sapiens GN=IGHG1 PE=1 SV=1	1	8858.46		100			552968										256352
P01859	Immunoglobulin heavy constant gamma 2 OS=Homo sapiens GN=IGHG2 PE=1 SV=2	12	4166.07	0.714	0.993	0.878	6.96921e+07	1.12563e+08	7.35309e+07	1.40842e+08	2.83596e+07	3.18748e+07	9.04405e+06	2.20665e+07	2.74683e+07	4.99247e+06	2.65855e+07	5.96899e+07	7.02423e+07	2.58285e+07	1.2214e+07	7.99837e+07	5.00351e+07	3.67615e+06	2.38312e+07	5.60366e+07	2.24005e+07	3.10205e+07	4.20063e+07	9.27766e+07	3.12842e+07	2.05799e+07	9.55452e+07	1.12893e+07	6.62395e+07	9.29236e+07	1.99634e+07
P01860	Immunoglobulin heavy constant gamma 3 OS=Homo sapiens GN=IGHG3 PE=1 SV=2	7	3687.74	0.491	0.784	0.539	4.15149e+06	5.03522e+06	3.20164e+06	5.36413e+06	1.59509e+06	2.30664e+06	1.58872e+06	5.14821e+06	1.23648e+06	382849	1.20824e+06	2.94057e+06	1.74704e+06	3.00569e+06	1.83949e+06	2.20406e+06	2.40122e+06	1.12874e+06	2.02374e+06	1.71206e+06	1.48186e+06	1.03759e+06	2.83083e+06	1.79509e+06	2.79397e+06	586113	2.81295e+06	2.38151e+06	4.49934e+06	3.4244e+06	5.62129e+06
P01861	Immunoglobulin heavy constant gamma 4 OS=Homo sapiens GN=IGHG4 PE=1 SV=1	10	1658.46	1.704	1.308	1.661	2.79471e+06	3.48487e+06	4.35795e+06	1.45113e+06	4.76293e+06	266539	200734	549205	4.52056e+06	94569	2.82813e+06	2.62204e+06	1.33918e+06	2.91386e+06	222148	3.2422e+06	2.87507e+06	584411	243021	1.36265e+06	605964	2.48645e+06	1.66893e+06	1.43365e+07	917869	1.1257e+06	6.1758e+06	547771	682482	2.63384e+06	688207
P01871	Immunoglobulin heavy constant mu OS=Homo sapiens GN=IGHM PE=1 SV=4	9	6139.05	0.457	0.296	0.545	3.47371e+08	2.328e+08	5.40599e+08	1.11311e+09	5.75738e+07	7.62684e+07	6.38552e+07	1.99223e+08	2.70882e+08	1.02023e+09	8.22678e+07	9.28065e+07	9.75419e+07	1.35132e+08	6.74121e+07	5.54341e+08	3.96622e+07	3.94314e+07	1.38734e+08	1.69405e+08	5.41682e+07	2.92624e+08	6.69307e+08	3.03102e+08	1.92909e+08	1.28901e+08	4.43852e+08	1.033e+09	5.67698e+07	7.11976e+08	9.05042e+08
A0A0C4DH31	Immunoglobulin heavy variable 1-18 OS=Homo sapiens GN=IGHV1-18 PE=3 SV=1	3	36.21	1.474	0.741	13.001	167435	89350.7	5.38686e+06	261678			75933.3						20799.1				44225.9						3.23328e+06				287668			79842.5
P23083	Immunoglobulin heavy variable 1-2 OS=Homo sapiens GN=IGHV1-2 PE=1 SV=2	2	25.83	4.487	3.733	3.497	114755	97698.6	89443	25577.4	104628	23511.9		319682	32276		38261.6	35748.8	68562.4	33887.5	37028.5	18593.5		20002.7		70110.1	34150.5	13082.7		74157.1		23104	14556.9	12491.1
A0A0C4DH33	Immunoglobulin heavy variable 1-24 OS=Homo sapiens GN=IGHV1-24 PE=3 SV=1	1	12.08
A0A0C4DH29	Immunoglobulin heavy variable 1-3 OS=Homo sapiens GN=IGHV1-3 PE=3 SV=1	2	16.9	0.857	2.666	0.519	54326.1	169042	32914.4	63415.5		61206.7		16957.9					20427.5	294757				110457	49388.3	36052.6	55662.6				14688.4	8264.63			19687.6		46255.6
P01743	Immunoglobulin heavy variable 1-46 OS=Homo sapiens GN=IGHV1-46 PE=1 SV=2	2	39.47	0.908	1.277	1.748	129795	158911	451590	89895.4		74697.6		65124.6	21846.4		117327		99218.8	11418.2		65311.2		8341.02		60599.5	103056		554716	123719			10313.7	776241		86527.9	28762.8
P01742	Immunoglobulin heavy variable 1-69 OS=Homo sapiens GN=IGHV1-69 PE=1 SV=2	1	18.63	1.228	0.767	1.073	535801	220340	380977	163001			248113	518435	168653	195934	155606		19837.4	59761.8	9896.37		73959.6	130626	356890			322059		200891	170404	95443.4	25889.1	40903.2		220214	233824
A0A0G2JMI3	Immunoglobulin heavy variable 1-69-2 OS=Homo sapiens GN=IGHV1-69-2 PE=3 SV=2	0	2.26
A0A0B4J2H0	Immunoglobulin heavy variable 1-69D OS=Homo sapiens GN=IGHV1-69D PE=3 SV=1	1	21.39
P0DP01	Immunoglobulin heavy variable 1-8 OS=Homo sapiens GN=IGHV1-8 PE=3 SV=1	1	8.95
A0A0B4J1V2	Immunoglobulin heavy variable 2-26 OS=Homo sapiens GN=IGHV2-26 PE=3 SV=1	6	17.06	0.55	0.591	0.798	258253	433278	352840	359591	65824.4	285803	174523	94815.5	46896.2	186215	16933	293646	86591.3	301861	170336	311094	131655	65854.2	180945	67338.9	44298.1	148853	2.56667e+07	122520	154049	59670.8	156516	36735.5	169119	283863	1.66872e+06
P01814	Immunoglobulin heavy variable 2-70 OS=Homo sapiens GN=IGHV2-70 PE=1 SV=2	1	9.55	0.597	0.831	0.749	228678	271941	305760	359591	44128.1	240941	65977.3	94815.5	46896.2	95592.7		242044	86591.3	201510	155025	311094	98401.3	31842.5	63173.8	67338.9	44298.1	133725	1.37429e+06	71645.4	132637	32682.9	132644		169119	270778
A0A0C4DH43	Immunoglobulin heavy variable 2-70D OS=Homo sapiens GN=IGHV2-70D PE=3 SV=1	0	9.55
P01762	Immunoglobulin heavy variable 3-11 OS=Homo sapiens GN=IGHV3-11 PE=1 SV=2	1	248.25			100			336417																					188621
P01766	Immunoglobulin heavy variable 3-13 OS=Homo sapiens GN=IGHV3-13 PE=1 SV=2	1	184.17
A0A0B4J1V0	Immunoglobulin heavy variable 3-15 OS=Homo sapiens GN=IGHV3-15 PE=3 SV=1	3	255.56	0.875	0.962	0.901	7.95105e+06	1.1966e+07	7.02048e+06	1.40269e+07	2.38393e+06	4.17713e+06	709745	6.29896e+06	1.99597e+06	1.26502e+07	669469	5.70372e+06	6.10586e+06	4.4073e+06	1.65586e+06	8.46017e+06	1.9387e+06	6.53549e+06	3.08061e+06	4.08303e+06	1.45561e+06	6.53706e+06	3.60764e+06	3.93623e+06	5.52084e+06	1.64125e+06	7.40718e+06	1.97714e+07	2.19515e+06	5.59287e+06	6.75375e+06
A0A0C4DH32	Immunoglobulin heavy variable 3-20 OS=Homo sapiens GN=IGHV3-20 PE=3 SV=2	0	223.63	0.445	0.603	0.801	2.97173e+06	5.60858e+06	3.83255e+06	4.92566e+06	1.08981e+06	1.11739e+06	476517	1.94942e+06	659195	1.2127e+06	922093	2.8468e+06	753144	525210	2.87651e+06	1.07599e+07	732793	1.32932e+06	1.12227e+06	1.82358e+06	1.73943e+06	1.61521e+06	4.28154e+06	9.89926e+06	1.21592e+06	989985	2.58302e+06	3.76907e+06	1.21205e+06	3.84778e+06	1.95981e+06
A0A0B4J1V1	Immunoglobulin heavy variable 3-21 OS=Homo sapiens GN=IGHV3-21 PE=1 SV=1	1	245.86
P01764	Immunoglobulin heavy variable 3-23 OS=Homo sapiens GN=IGHV3-23 PE=1 SV=2	2	193.86	6.585	1.907	0.01	176065	51000.2		26738.1										17259.1														14171.8
P0DP02	Immunoglobulin heavy variable 3-30-3 OS=Homo sapiens GN=IGHV3-30-3 PE=3 SV=1	0	282.92
P0DP03	Immunoglobulin heavy variable 3-30-5 OS=Homo sapiens GN=IGHV3-30-5 PE=3 SV=1	3	267.71	0.937	1.058	0.881	2.08495e+06	3.46705e+06	3.1782e+06	3.17726e+06	2.17934e+06	811540	499662	3.18344e+06	366325	395886	1.02138e+06	2.60272e+06	1.06773e+06	1.78445e+06	641400	3.51119e+06	1.93703e+06	917902	811310	1.00919e+06	489628	1.87858e+06	1.90761e+06	1.5732e+06	1.64347e+06	260579	1.80497e+06	5.80233e+06	1.4943e+06	1.70862e+06	668091
P01772	Immunoglobulin heavy variable 3-33 OS=Homo sapiens GN=IGHV3-33 PE=1 SV=2	0	278.89
A0A0B4J1X8	Immunoglobulin heavy variable 3-43 OS=Homo sapiens GN=IGHV3-43 PE=3 SV=1	0	192.89
P0DP04	Immunoglobulin heavy variable 3-43D OS=Homo sapiens GN=IGHV3-43D PE=3 SV=1	0	200.66
P01763	Immunoglobulin heavy variable 3-48 OS=Homo sapiens GN=IGHV3-48 PE=1 SV=2	0	245.86	0.445	0.603	0.801	2.97173e+06	5.60858e+06	3.83255e+06	4.92566e+06	1.08981e+06	1.11739e+06	476517	1.94942e+06	659195	1.2127e+06	922093	2.8468e+06	753144	525210	2.87651e+06	1.07599e+07	732793	1.32932e+06	1.12227e+06	1.82358e+06	1.73943e+06	1.61521e+06	4.28154e+06	9.89926e+06	1.21592e+06	989985	2.58302e+06	3.76907e+06	1.21205e+06	3.84778e+06	1.95981e+06
A0A0A0MS15	Immunoglobulin heavy variable 3-49 OS=Homo sapiens GN=IGHV3-49 PE=3 SV=1	4	108.55	0.755	0.775	1.085	532681	505751	925377	963509	185870	152070	123152	859974	366770	176718	135974	233369	41188.1	160687	24731.8	259836	28354.8	111611	275203	409396	159357	87371.1	555425	455260	428113	370186	505264	720466	294177	795860	248908
P01767	Immunoglobulin heavy variable 3-53 OS=Homo sapiens GN=IGHV3-53 PE=1 SV=2	1	203.28
A0A075B6Q5	Immunoglobulin heavy variable 3-64 OS=Homo sapiens GN=IGHV3-64 PE=3 SV=1	1	14.3	100	100	100	109108	144721	113874		106429		28206.9		39595.8	26382.4	37386.5							31788.6	38124		36095.7			157803	27649	29414.9
A0A0J9YX35	Immunoglobulin heavy variable 3-64D OS=Homo sapiens GN=IGHV3-64D PE=3 SV=1	1	29.64	1.087	0.422	0.442	1.43763e+06	102998	184179	537497	455883	138683		50284.9			445842			164078	40011.2	38917.8				29098.6	173929	39744.9	290888	75755.3	108909				699522	124240
A0A0C4DH42	Immunoglobulin heavy variable 3-66 OS=Homo sapiens GN=IGHV3-66 PE=3 SV=1	0	203.28
P01780	Immunoglobulin heavy variable 3-7 OS=Homo sapiens GN=IGHV3-7 PE=1 SV=2	6	405.33	0.557	0.725	1.035	5.78791e+06	8.49057e+06	1.0822e+07	1.13862e+07	1.83488e+06	2.10467e+06	786226	4.09899e+06	1.15878e+06	4.72447e+07	4.41988e+06	4.44303e+06	2.78911e+06	1.20596e+06	3.63095e+06	1.86205e+07	1.68197e+06	1.69414e+06	2.71395e+06	3.86699e+06	2.43566e+06	4.41814e+06	6.79031e+06	1.18015e+07	3.95865e+06	2.79544e+06	5.97094e+06	8.75726e+06	2.6838e+06	7.44201e+06	3.24061e+06
A0A0B4J1Y9	Immunoglobulin heavy variable 3-72 OS=Homo sapiens GN=IGHV3-72 PE=3 SV=1	3	239.58	0.248	0.384	0.341	371228	700614	637687	2.92008e+06	29116.3	1.3338e+06		409809	554065	104379	104271	188853	3.39811e+06	253457	866737	292778	174199	532133	136534	218935	313595	1.11683e+06	184158	357536	1.30047e+06	44456.5	648437	8.38214e+06	129438	2.62642e+06	1.40598e+06
A0A0B4J1V6	Immunoglobulin heavy variable 3-73 OS=Homo sapiens GN=IGHV3-73 PE=3 SV=1	1	109.15	0.792	1.415	1.21	70796	124162	82720.2	49908	81294	11194.8	8649.22		10538.6	37516.8		674661	53177.7	17866.8		60236.1			31734	55365.8	25034.2	34897.2	36245.3	114529			26171.7		17513.7		59120.5
A0A0B4J1X5	Immunoglobulin heavy variable 3-74 OS=Homo sapiens GN=IGHV3-74 PE=3 SV=1	4	276.33	0.581	0.589	0.68	4.88304e+06	4.25009e+06	7.16338e+06	8.8373e+06	1.26236e+06	2.00837e+06	600582	2.83106e+06	3.90625e+06	3.94862e+06	1.02673e+06	1.90378e+06	3.35056e+06	1.09179e+06	691561	2.6492e+06	754327	966176	1.53326e+06	5.21675e+06	1.57514e+06	1.41811e+06	4.48533e+06	4.01634e+06	8.96187e+06	668117	4.63428e+06	2.65058e+06	2.63693e+06	6.09132e+06	1.19328e+07
P01782	Immunoglobulin heavy variable 3-9 OS=Homo sapiens GN=IGHV3-9 PE=1 SV=2	3	235.86	0.226	0.56	0.488	162495	386735	345943	708366	93574.4	28741.1	29059.2	121424	29504	58212.7	159168	240696	47150.8	145592	229923	227007	118460	69600.9	98147.4	121968	40051.3	138857	207640	195475	321574	17194.7	233418	330190	360526	765585	341069
A0A0C4DH34	Immunoglobulin heavy variable 4-28 OS=Homo sapiens GN=IGHV4-28 PE=3 SV=1	2	21.83	0.659	0.616	0.473	390248	431925	262110	524243	125856	252895	110709	312537	193915	18725.2	84958.3	41960.5	288886			193219	43679.5	27709.8	182294	284363	289641	143180	58338.1	423726	113703	21169.7	274913	259328	171189	419126	1.25224e+06
A0A087WSY4	Immunoglobulin heavy variable 4-30-2 OS=Homo sapiens GN=IGHV4-30-2 PE=3 SV=1	1	14.01	0.358	0.01	1.05	124568		315731	302212			12641.5	104108	1.26219e+06		24741.9											274984	136112	246467	87335.2		285364		123360	130199	167655
P0DP06	Immunoglobulin heavy variable 4-30-4 OS=Homo sapiens GN=IGHV4-30-4 PE=3 SV=1	0	127.96	0.989	0.588	0.508	1.07559e+07	1.32769e+07	7.76396e+06	1.33242e+07	1.79356e+06	2.61504e+06	4.45756e+06	3.95176e+06	2.71744e+06	2.66902e+07	4.82459e+06	1.20718e+08	7.79653e+06	3.42151e+06	5.69391e+06	5.24779e+06	3.23535e+06	4.32949e+06	2.88549e+06	2.3101e+06	3.3403e+06	3.27539e+06	1.25771e+07	2.9335e+06	1.99783e+06	2.09374e+06	3.50787e+06	5.98688e+06	6.2665e+06	1.17565e+07	2.11808e+07
P0DP07	Immunoglobulin heavy variable 4-31 OS=Homo sapiens GN=IGHV4-31 PE=3 SV=1	0	10.03	1.953	0.01	0.662	403405		136334	205945	20770.4				69017.9	210035												107755				18797.1	101547		103010
P06331	Immunoglobulin heavy variable 4-34 OS=Homo sapiens GN=IGHV4-34 PE=1 SV=2	1	138.66	100	100		170316	289392				20136.1				27485.8											65874.8
P0DP08	Immunoglobulin heavy variable 4-38-2 OS=Homo sapiens GN=IGHV4-38-2 PE=3 SV=1	1	130.13	0.95	1.347	0.959	55216.6	78272.6	55715.1	58110.7		32779.3			25546						7478.81				92054.9		17817.3		42502		19016.5					37169.3
P01824	Immunoglobulin heavy variable 4-39 OS=Homo sapiens GN=IGHV4-39 PE=1 SV=2	1	129.77	0.989	0.588	0.508	1.07559e+07	1.32769e+07	7.76396e+06	1.33242e+07	1.79356e+06	2.61504e+06	4.45756e+06	3.95176e+06	2.71744e+06	2.66902e+07	4.82459e+06	1.20718e+08	7.79653e+06	3.42151e+06	5.69391e+06	5.24779e+06	3.23535e+06	4.32949e+06	2.88549e+06	2.3101e+06	3.3403e+06	3.27539e+06	1.25771e+07	2.9335e+06	1.99783e+06	2.09374e+06	3.50787e+06	5.98688e+06	6.2665e+06	1.17565e+07	2.11808e+07
A0A075B6R2	Immunoglobulin heavy variable 4-4 OS=Homo sapiens GN=IGHV4-4 PE=3 SV=2	1	12.23	0.456	0.429	0.63	71495	69902.3	94393.2	182399	8785	68332.4	21258.9		19336.3				17348.6	25113.1		31227.1		28932.3	20949.5	82266.2	11827.8	37737.8	56656.2	147864	21577.8	36111.9	19305.5	83144.7	99745	204422
P01825	Immunoglobulin heavy variable 4-59 OS=Homo sapiens GN=IGHV4-59 PE=1 SV=2	1	127.96
A0A0C4DH41	Immunoglobulin heavy variable 4-61 OS=Homo sapiens GN=IGHV4-61 PE=3 SV=1	1	127.96
A0A0J9YXX1	Immunoglobulin heavy variable 5-10-1 OS=Homo sapiens GN=IGHV5-10-1 PE=3 SV=1	2	21.42	0.394	0.704	0.745	85626.7	152661	123061	165130		15151.7	53703.7	22521.6	227698	39679.6	19776.6		65383.4	88034.4	44792	234524	40445.1	8670.1	63123.4	339632	185525	51915.6	26219.7	476015	45042.2	125062	77502.3	25301.7	569965	402549	79507.6
A0A0C4DH38	Immunoglobulin heavy variable 5-51 OS=Homo sapiens GN=IGHV5-51 PE=3 SV=1	3	14.62	0.733	0.998	0.859	377815	439756	382370	571210	119455	183447	62977.3	273363	137516	246533	86853.6	227273	206389	135807	215701	331871	104321	39208.1	161266	276630	80707.3	161311	312556	330505	121695	81029.4	205563	894535	178546	365363	617985
A0A0B4J1U7	Immunoglobulin heavy variable 6-1 OS=Homo sapiens GN=IGHV6-1 PE=3 SV=1	3	29.09	0.441	0.602	0.768	1.14312e+06	1.54382e+06	1.90367e+06	2.07334e+06	771247	775577	279150	1.03266e+06	323677	463772	195778	2.22046e+06	284255	483648	800778	744984	365346	118605	423470	1.05974e+06	680808	540466	1.32773e+06	1.06734e+06	1.71241e+06	398290	703520	2.72851e+06	494628	1.35988e+07	998284
A0A0J9YVY3	Immunoglobulin heavy variable 7-4-1 OS=Homo sapiens GN=IGHV7-4-1 PE=3 SV=1	2	25.61	100	100		53617.1	28546.6				24028.2					17912.6	13234
P01591	Immunoglobulin J chain OS=Homo sapiens GN=JCHAIN PE=1 SV=4	5	86.96	0.54	0.299	0.612	6.59675e+06	3.90364e+06	1.00853e+07	1.3252e+07	1.01194e+06	901434	855009	4.31147e+06	2.59337e+06	4.28157e+07	967946	1.73005e+06	1.47004e+06	2.03487e+06	1.27761e+06	7.26044e+06	2.12701e+06	831779	1.65982e+06	1.80322e+06	883235	5.67206e+06	9.21513e+06	5.6546e+06	3.49118e+06	1.38402e+06	6.94936e+06	1.22552e+07	912620	7.94949e+06	8.82695e+06
P01834	Immunoglobulin kappa constant OS=Homo sapiens GN=IGKC PE=1 SV=2	2	3239.98	1.035	0.692	0.758	3.72791e+07	2.05813e+07	2.53712e+07	3.99415e+07	1.20603e+07	9.34158e+06	2.76811e+06	1.71294e+07	1.32608e+07	6.13361e+07	3.03896e+06	2.2019e+07	8.16008e+06	6.40991e+06	3.95935e+06	2.1494e+07	1.0073e+07	4.17322e+06	8.13854e+06	1.01956e+07	5.00725e+06	1.07034e+07	3.59866e+07	2.70331e+07	8.55425e+06	4.86471e+06	2.09453e+07	1.98073e+07	7.66864e+06	2.65283e+07	2.02191e+07
P0DOX7	Immunoglobulin kappa light chain OS=Homo sapiens PE=1 SV=1	3	1481.76	0.691	0.692	0.597	4.00811e+07	2.87946e+07	1.97904e+07	4.27509e+07	1.52078e+07	6.4321e+06	1.90345e+06	6.93202e+06	1.2397e+07	2.77977e+07	1.17933e+07	2.44636e+07	1.82627e+07	8.72143e+06	2.99087e+06	1.11134e+07	1.61946e+07	3.41079e+06	4.37624e+06	2.7159e+07	7.32336e+06	8.349e+06	9.0274e+06	1.70639e+07	4.97469e+06	5.42052e+06	5.42756e+07	1.01264e+07	5.77565e+06	4.11821e+07	2.05839e+07
A0A0C4DH73	Immunoglobulin kappa variable 1-12 OS=Homo sapiens GN=IGKV1-12 PE=3 SV=1	2	57.93	1.779	0.729	1.06	286671	203800	235651	131140	166961	65957.5		74157.3	29430.7	1.24702e+07	66461.7	115735	127317	34686.6	51424.1	97683.5	206316	7022.38	11071.5	172881	43237.6	41079.3		319573		60871	197803	24165.4	17778.9	295454
P0DP09	Immunoglobulin kappa variable 1-13 OS=Homo sapiens GN=IGKV1-13 PE=3 SV=1	2	4.67	0.486	0.434	0.251	93498.1	70989.4	58091.4	163657	36258.8	17736.2	12504.2	66197		112485	12422.7				34226				24174.1			34685		23013.1			155799			57663.2
P04430	Immunoglobulin kappa variable 1-16 OS=Homo sapiens GN=IGKV1-16 PE=1 SV=2	2	15.4	0.507	0.744	0.725	117520	210710	151533	153860	15682.6	65491	12155.3	83204.5	20174.8	23470.3		15599.5	29541.3			402112	20313.4		191442	101738	47964.1	55129	52947.3	118918	76225.1		32967.7	2.43156e+06		74166.1	98301.8
P01599	Immunoglobulin kappa variable 1-17 OS=Homo sapiens GN=IGKV1-17 PE=1 SV=2	6	60.55	0.596	0.839	0.605	315133	729029	402740	653044	109304	201369	148394	206018	49228	101519	30529.4	7.59088e+06	73298.6	299779	6.20575e+06	281299	76277.2	52294.4	165972	424149	192129	169904	290788	188896	907059	40257	65137.9	2.4445e+06		713531	184071
A0A075B6S5	Immunoglobulin kappa variable 1-27 OS=Homo sapiens GN=IGKV1-27 PE=3 SV=1	2	38.28	0.048	0.053	0.069	37414.3	33310.5	43655.2	630993				21276.9	21890			15442.5											26202.5					334441
P01597	Immunoglobulin kappa variable 1-39 OS=Homo sapiens GN=IGKV1-39 PE=1 SV=2	2	61.09	1.002	0.917	0.736	134426	88489.7	70758.1	103775	42627.5	96387.1		83394.1	53042.8	26130.4	27398	33505.5	43944	27834.3	16997.5	28747.1	25611.7		77648.5	37797.3		20594.5	61558.3	100260	15062.5		55260.6	167384	22499.2	66377.7	24351.3
P01602	Immunoglobulin kappa variable 1-5 OS=Homo sapiens GN=IGKV1-5 PE=1 SV=2	2	97.74	1.269	0.699	0.731	144011	64669.3	55370.8	132159	114379	71534		89493.7	23586.7	38777		13714.3	31632.5	6761.94	21996.6	35900.1	77181.3	10925.9		36975.6		23359.3	13691.3	92979.1			69304.4			87222.4	34278.7
A0A0C4DH72	Immunoglobulin kappa variable 1-6 OS=Homo sapiens GN=IGKV1-6 PE=3 SV=1	0	71.63
A0A0C4DH67	Immunoglobulin kappa variable 1-8 OS=Homo sapiens GN=IGKV1-8 PE=3 SV=1	3	45.29	0.78	0.64	0.761	315772	252522	557136	778466	92062.6	114716	25127.1	229860	75597.9	125612	255048	70721.6	197246	81012.2	87575.4	46104.5	100205			168704	60635.5	235039	730215	348411	189989	85369.5	408227	672728	218768	602877	302504
A0A0C4DH69	Immunoglobulin kappa variable 1-9 OS=Homo sapiens GN=IGKV1-9 PE=3 SV=1	2	41.71	0.78	0.64	0.761	315772	252522	557136	778466	92062.6	114716	25127.1	229860	75597.9	125612	228273	70721.6	197246	81012.2	87575.4	46104.5	86649.9			168704	60635.5	235039	444858	348411	189989	85369.5	408227	672728	218768	602877	302504
P01611	Immunoglobulin kappa variable 1D-12 OS=Homo sapiens GN=IGKV1D-12 PE=1 SV=2	2	57.93	1.779	0.729	1.06	286671	203800	235651	131140	166961	65957.5		74157.3	29430.7	1.24702e+07	66461.7	115735	127317	34686.6	51424.1	97683.5	206316	7022.38	11071.5	172881	43237.6	41079.3		319573		60871	197803	24165.4	17778.9	295454
P01601	Immunoglobulin kappa variable 1D-16 (Fragment) OS=Homo sapiens GN=IGKV1D-16 PE=3 SV=2	1	5.57	0.01	0.087	0.126		149093	169717	1.34928e+06										52089.4		78753.9	21087.6			50666.2					73622.6		109860	4.60596e+06
P01593	Immunoglobulin kappa variable 1D-33 OS=Homo sapiens GN=IGKV1D-33 PE=1 SV=2	1	13.39	0.906	0.574	1.726	121402	81971.3	271684	157369	33663.9	184290		32740.8			58579.9	78260.2	35107.6	21223.8	24547.4	26651	63851.4		9199.13	61688.8	79694.3			146038		73200.9	65713.3			126409
A0A0C4DH68	Immunoglobulin kappa variable 2-24 OS=Homo sapiens GN=IGKV2-24 PE=3 SV=1	3	17.19	0.676	0.565	0.805	534515	233353	470615	966878	196633	436731	54176.1	221947	215173	826213	35707	106873	337364	54678.8	40902.7	105520	27907.3	30685.1	238767	354256	282607	79298.2	813020	366415	204151	72881.5	748300	608669	116306	618444	145802
A0A075B6P5	Immunoglobulin kappa variable 2-28 OS=Homo sapiens GN=IGKV2-28 PE=3 SV=1	1	105.69	1.066	1.039	1.123	2.46888e+06	2.01329e+06	2.29369e+06	2.35913e+06	1.0708e+06	567422	312675	1.72962e+06	1.0495e+06	560169	566610	1.03503e+08	623856	704228	518616	2.39538e+07	822501	401013	778591	904883	443380	1.33648e+06	1.08863e+06	1.62322e+06	700373	592484	1.23713e+06	1.28827e+06	851700	1.64829e+06	701070
A2NJV5	Immunoglobulin kappa variable 2-29 OS=Homo sapiens GN=IGKV2-29 PE=3 SV=2	2	94.66	0.813	0.497	0.556	1.14431e+06	1.11705e+06	1.47886e+06	2.08712e+06	795048	356195	39226.3	725212	463927	3.07914e+06	131885	152457	450299	33327.1	97434	625159	292583	283147	900061	652075	261164	623887	1.40887e+06	1.15803e+06	316968	144166	2.08888e+06	1.10622e+06	630349	964983	1.06464e+06
P06310	Immunoglobulin kappa variable 2-30 OS=Homo sapiens GN=IGKV2-30 PE=3 SV=2	4	149.78	0.47	0.369	0.426	6.3921e+06	5.0261e+06	5.4334e+06	1.4526e+07	1.61469e+06	1.54956e+06	751872	2.38846e+06	3.01359e+06	4.50324e+06	1.60173e+06	1.76961e+07	1.34631e+06	464276	468610	1.02231e+07	1.75236e+06	1.1171e+06	2.0993e+06	2.66186e+06	990757	1.78808e+06	3.26121e+06	4.77147e+06	1.45816e+06	1.44925e+06	4.76425e+06	2.73167e+07	2.19618e+06	9.29124e+06	8.62282e+06
A0A087WW87	Immunoglobulin kappa variable 2-40 OS=Homo sapiens GN=IGKV2-40 PE=3 SV=2	1	105.69	1.066	1.039	1.123	2.46888e+06	2.01329e+06	2.29369e+06	2.35913e+06	1.0708e+06	567422	312675	1.72962e+06	1.0495e+06	560169	566610	1.03503e+08	623856	704228	518616	2.39538e+07	822501	401013	778591	904883	443380	1.33648e+06	1.08863e+06	1.62322e+06	700373	592484	1.23713e+06	1.28827e+06	851700	1.64829e+06	701070
A0A0A0MRZ7	Immunoglobulin kappa variable 2D-26 OS=Homo sapiens GN=IGKV2D-26 PE=3 SV=1	1	72.52	0.711	0.497	0.619	945460	800179	999440	1.48269e+06	543673	356195	39226.3	435834	369356	2.40756e+06	131885	106181	283761	33327.1	73964.3	409833	195062	193968	855270	521531	261164	421634	1.35612e+06	701014	276579	120054	1.28939e+06	991209	472829	758520	713893
A0A075B6S2	Immunoglobulin kappa variable 2D-29 OS=Homo sapiens GN=IGKV2D-29 PE=3 SV=1	2	94.66	0.813	0.497	0.556	1.14431e+06	1.11705e+06	1.47886e+06	2.08712e+06	795048	356195	39226.3	725212	463927	3.07914e+06	131885	152457	450299	33327.1	97434	625159	292583	283147	900061	652075	261164	623887	1.40887e+06	1.15803e+06	316968	144166	2.08888e+06	1.10622e+06	630349	964983	1.06464e+06
A0A075B6S6	Immunoglobulin kappa variable 2D-30 OS=Homo sapiens GN=IGKV2D-30 PE=3 SV=1	1	75.42	0.579	0.485	0.449	4.94241e+06	4.02717e+06	3.88495e+06	8.25268e+06	1.05554e+06	1.14315e+06	432213	1730605	2.14133e+06	3.44677e+06	1.41301e+06	1.64494e+07	799306	229537	303814	9.68245e+06	1.1359e+06	867191	1.73617e+06	1.94536e+06	745055	1.1209e+06	2.3318e+06	2.91946e+06	932703	1.00363e+06	3.1043e+06	11125723	1.58691e+06	5.27866e+06	4.40824e+06
P04433	Immunoglobulin kappa variable 3-11 OS=Homo sapiens GN=IGKV3-11 PE=1 SV=1	2	113.41	1.188	0.768	1.172	2.83932e+06	2.27343e+06	4.69361e+06	3.72005e+06	1.11836e+06	101416	659514	3.07442e+06	481446	1.87861e+06	450253	900179	758488	880743	351190	2.37712e+06	1.1621e+06	276511	839316	1.17884e+06	615359	7.31032e+06	1.43951e+06	2.6316e+06	4.79539e+06	351612	2.07634e+06	1.20767e+07	1.27982e+06	2.37945e+06	1.06928e+06
P01624	Immunoglobulin kappa variable 3-15 OS=Homo sapiens GN=IGKV3-15 PE=1 SV=2	1	190.59	0.687	0.943	1.194	3.81784e+06	4.81893e+06	5.92136e+06	4.63092e+06	2.19499e+06	192749	583146	2.36247e+06	1.55811e+06	926416	1.23174e+06	1.41782e+06	1.67936e+06	4.40845e+06	2.15182e+06	4.13558e+06	2.53402e+06	460378	1.9564e+06	1.76002e+06	1.03504e+06	2.49805e+06	8.9481e+06	2.89884e+06	1.11949e+06	2.92026e+06	2.42845e+06	1.905e+06	2.03594e+06	4.04559e+06	7.58124e+07
P01619	Immunoglobulin kappa variable 3-20 OS=Homo sapiens GN=IGKV3-20 PE=1 SV=2	3	227.86	1.072	0.845	0.726	6.45544e+06	6.1623e+06	6.17835e+06	6.59993e+06	2.13708e+06	2.10039e+06	1.4107e+06	3.81219e+06	2.24403e+06	2.24395e+06	2.08471e+06	2.66944e+06	2.38551e+06	3.91846e+06	744504	4.29574e+06	1.41474e+06	2.14012e+06	2.72889e+06	2.3646e+06	1.33875e+06	2.45146e+06	8.36851e+06	9.38974e+06	2.68015e+06	985518	3.461e+06	2.72257e+06	2.57025e+06	1.08294e+07	9.49651e+06
A0A0A0MRZ8	Immunoglobulin kappa variable 3D-11 OS=Homo sapiens GN=IGKV3D-11 PE=3 SV=6	2	113.41	1.188	0.768	1.172	2.83932e+06	2.27343e+06	4.69361e+06	3.72005e+06	1.11836e+06	101416	659514	3.07442e+06	481446	1.87861e+06	450253	900179	758488	880743	351190	2.37712e+06	1.1621e+06	276511	839316	1.17884e+06	615359	7.31032e+06	1.43951e+06	2.6316e+06	4.79539e+06	351612	2.07634e+06	1.20767e+07	1.27982e+06	2.37945e+06	1.06928e+06
A0A087WSY6	Immunoglobulin kappa variable 3D-15 OS=Homo sapiens GN=IGKV3D-15 PE=3 SV=6	1	57.47	1.026	1.252	0.763	589010	679352	458976	562938	252195	301060	74369.3	356929	267539	165527	119143		200966	291185	75242.2	475240	198447	63784.4	211068	238344	199781	224830	275484	493212	116492	73435.8	232317	298371	185677	416996	4.42525e+06
A0A0C4DH25	Immunoglobulin kappa variable 3D-20 OS=Homo sapiens GN=IGKV3D-20 PE=3 SV=1	2	106.49	0.183	0.227	0.319	460408	461696	795429	1.64467e+06	192454	103176		504445	232738	125012	98104.4		160159					58819.6	195129	191082	148872	604207	634954	445979	185734	128636	2.55233e+06	711295	233087	4778898	791886
A0A0C4DH55	Immunoglobulin kappa variable 3D-7 OS=Homo sapiens GN=IGKV3D-7 PE=3 SV=5	1	133.12	0.687	0.943	1.194	3.81784e+06	4.81893e+06	5.92136e+06	4.63092e+06	2.19499e+06	192749	583146	2.36247e+06	1.55811e+06	926416	1.23174e+06	1.41782e+06	1.67936e+06	4.40845e+06	2.15182e+06	4.13558e+06	2.53402e+06	460378	1.9564e+06	1.76002e+06	1.03504e+06	2.49805e+06	8.9481e+06	2.89884e+06	1.11949e+06	2.92026e+06	2.42845e+06	1.905e+06	2.03594e+06	4.04559e+06	7.58124e+07
P06312	Immunoglobulin kappa variable 4-1 OS=Homo sapiens GN=IGKV4-1 PE=1 SV=1	4	251.35	1.055	0.892	1.279	2.35177e+06	2.36857e+06	3.49279e+06	2.27034e+06	691940	864651	309955	1.53926e+06	6.54956e+06	5.20203e+07	543923	567845	1.00816e+06	507712	545395	1.45589e+06	652024	292768	1.00727e+06	1.86373e+06	615753	871226	6.80462e+06	1.95833e+06	693536	2.66237e+06	1.04597e+06	1.48652e+06	794836	2.11527e+06	1.09314e+06
A0A0C4DH24	Immunoglobulin kappa variable 6-21 OS=Homo sapiens GN=IGKV6-21 PE=3 SV=1	1	3.6	0.01	1.029	0.593		98442.9	54898.9	102339								30969.4			28143.2	59757				47626.7			51656.1	19634.8				79360.4	50361.6	62560.1	27515.1
A0A0A0MT36	Immunoglobulin kappa variable 6D-21 OS=Homo sapiens GN=IGKV6D-21 PE=3 SV=1	1	5.33	2.3	3.205	2.01	177062	255377	154226	70340.1	51308.6					73260.7			173369	86422.4	154395	58565.7	83916.3	39659.8		79102			107349	74564.7			38248.5		30364.9	43389.3	348740
P0CG04	Immunoglobulin lambda constant 1 OS=Homo sapiens GN=IGLC1 PE=1 SV=1	2	689.28	0.801	0.769	0.971	1.44131e+07	1.35794e+07	1.50658e+07	1.13232e+07	6.1893e+06	4.22389e+06	2.53787e+06	8.2209e+06	2.80744e+06	8.33066e+06	3.32759e+06	6.32269e+06	6.00739e+06	3.88316e+06	5.25227e+06	7.30978e+06	5.97312e+06	1.00921e+06	3.03764e+06	6.20196e+06	2.10008e+06	6.35583e+06	1.24363e+07	9.57078e+06	3.51739e+06	3.12181e+06	1.78606e+07	6.00158e+06	3.51771e+06	1.59968e+07	3.86006e+06
P0DOY2	Immunoglobulin lambda constant 2 OS=Homo sapiens GN=IGLC2 PE=1 SV=1	3	2248.76	1.269	0.821	0.816	3.68083e+07	2.86419e+07	2.42052e+07	3.27896e+07	1.36524e+07	1.09363e+07	8.29798e+06	1.41757e+07	1.14204e+07	1.89544e+07	5.23995e+06	6.39071e+06	1.61381e+07	1.01297e+07	7.23215e+06	1.74778e+07	1.07894e+07	3.47824e+06	1.15829e+07	1.06499e+07	5.92998e+06	1.57494e+07	1.19265e+07	1.35713e+07	1.50966e+07	4.03202e+06	2.61891e+07	9.08639e+06	1.36104e+07	2.81344e+07	1.57877e+07
P0DOY3	Immunoglobulin lambda constant 3 OS=Homo sapiens GN=IGLC3 PE=1 SV=1	3	2248.76	1.269	0.821	0.816	3.68083e+07	2.86419e+07	2.42052e+07	3.27896e+07	1.36524e+07	1.09363e+07	8.29798e+06	1.41757e+07	1.14204e+07	1.89544e+07	5.23995e+06	6.39071e+06	1.61381e+07	1.01297e+07	7.23215e+06	1.74778e+07	1.07894e+07	3.47824e+06	1.15829e+07	1.06499e+07	5.92998e+06	1.57494e+07	1.19265e+07	1.35713e+07	1.50966e+07	4.03202e+06	2.61891e+07	9.08639e+06	1.36104e+07	2.81344e+07	1.57877e+07
P0CF74	Immunoglobulin lambda constant 6 OS=Homo sapiens GN=IGLC6 PE=1 SV=1	0	1955.58	1.356	0.644	0.847	9.61219e+06	4.44568e+06	5.38397e+06	6.35922e+06	3.17841e+06	3.06566e+06	2.32869e+06	2.61247e+06	3.34529e+06	4.06602e+06	987384	929384	3.92844e+06	1.14049e+06	1.00054e+06	3.40679e+06	1.24475e+06	698484	2.43299e+06	1.50149e+06	1.05122e+06	4.74608e+06	3.23154e+06	2.82708e+06	3.4477e+06	655780	6.1816e+06	2.10129e+06	2.9908e+06	6.9673e+06	2.52955e+06
A0M8Q6	Immunoglobulin lambda constant 7 OS=Homo sapiens GN=IGLC7 PE=1 SV=3	1	1942.47	3.172	4.149	86.942	42754.4	55930.9	1.17199e+06	13480.1	71947.6		3649.54		14009.5				23954.7									494428					7068.95
P01700	Immunoglobulin lambda variable 1-47 OS=Homo sapiens GN=IGLV1-47 PE=1 SV=2	3	40	1.534	1.664	1.33	1.06081e+06	523036	557326	389283	173930	805933	50583.6	93871.8	384973	1.81178e+06		200155	2.7794e+06	86385.2	254441	380200	103027	47377.5	168406	313278	144233	671450	198014	312480	398170	113106	841738	167103	198987	229096
P01701	Immunoglobulin lambda variable 1-51 OS=Homo sapiens GN=IGLV1-51 PE=1 SV=2	4	3.29	1.845	1.302	1.326	1.03033e+06	511473	746847	634399	296642	237078	31510.4	803460	24936.6	2.77737e+06	488760	267587	702242	25882.1	38302	459734	121928	516526	188655	288762	29535.2	453204	2.0139e+06	94034.6	323979	37795.8	378170	215062	470124	82413.6	305454
P01706	Immunoglobulin lambda variable 2-11 OS=Homo sapiens GN=IGLV2-11 PE=1 SV=2	1	28.46	0.455	0.711	0.972	178134	378568	683794	580906	28620.3	364075	154487	681703	64645.9		16906.2	97179.2	48948.6	80671.7	68354.3	363466	156512	79977.1	166352	233690	194817	288473	418011	129101	997532	74436.7	238588	416477	273206	555692	248874
A0A075B6J9	Immunoglobulin lambda variable 2-18 OS=Homo sapiens GN=IGLV2-18 PE=3 SV=2	2	8.09	0.783	1.315	1.399	1.31372e+06	66690.7	60633.3	276665		42066					369000	958365	28563	13187.9					36862.1		12972.1			33995.7			22721.4	936336
P01705	Immunoglobulin lambda variable 2-23 OS=Homo sapiens GN=IGLV2-23 PE=1 SV=2	1	1.93	100	100		137820	126476				48372.5				73747.7		84041.7	15479.4	32223.2	69817.5			21686.1		56844.2
P01709	Immunoglobulin lambda variable 2-8 OS=Homo sapiens GN=IGLV2-8 PE=1 SV=2	1	30.26	0.412	0.359	2.148	331159	327234	1.21036e+06	1.31892e+06	64290.1	77028.4	55172.8	234582	64052.3	125146	134638	154388	10021.9			123754	196454	45140.9	135896	158826	128845	180668	726473	585438	1.50621e+06	882726	791515	146448	88813.4	875518	635043
A0A075B6K4	Immunoglobulin lambda variable 3-10 OS=Homo sapiens GN=IGLV3-10 PE=3 SV=2	2	12.34	3.203	1.782	2.17	139972	90008	131634	41992.8	48757.2	62006.9	36763.6	344137	34907.1	70082.4	166878	60268.6	41205.8	271641	42976.7	19805.7	3363.86		28836.4	8197.57	20488.6	80220.5		10426.2	181823	23538.2	20651.4	23733.3	109270	15475.9
A0A075B6K0	Immunoglobulin lambda variable 3-16 OS=Homo sapiens GN=IGLV3-16 PE=3 SV=2	1	2.71	0.885	0.01	0.442	99432.5		64812.6	146568	19756.6	40880.6	106437	68751.7	493701	21998.1												36641.9	24219.7	27116.5	77815.8			30940.5	98709	65468.4	215196
P80748	Immunoglobulin lambda variable 3-21 OS=Homo sapiens GN=IGLV3-21 PE=1 SV=2	1	5.9
P01717	Immunoglobulin lambda variable 3-25 OS=Homo sapiens GN=IGLV3-25 PE=1 SV=2	1	2.71	0.885	0.01	0.442	99432.5		64812.6	146568	19756.6	40880.6	106437	68751.7	493701	21998.1												36641.9	24219.7	27116.5	77815.8			30940.5	98709	65468.4	215196
P01718	Immunoglobulin lambda variable 3-27 OS=Homo sapiens GN=IGLV3-27 PE=1 SV=2	1	2.71	0.885	0.01	0.442	99432.5		64812.6	146568	19756.6	40880.6	106437	68751.7	493701	21998.1												36641.9	24219.7	27116.5	77815.8			30940.5	98709	65468.4	215196
A0A075B6K5	Immunoglobulin lambda variable 3-9 OS=Homo sapiens GN=IGLV3-9 PE=3 SV=1	1	8.3	100			143893							101877
A0A075B6H9	Immunoglobulin lambda variable 4-69 OS=Homo sapiens GN=IGLV4-69 PE=1 SV=1	1	4.47	1.202	1.024	1.195	163358	141849	143567	118212	65150.9	81144.3	55549.9	100581	29778.4	44076.1		60121.4	66132.6	30539.3	20740.2	164959	55802.9	36305.9	55073.3	57293.8	24546.1	101853	84768.6	82409.7	45747.4	37084.9	153285	45760	50524.6	75611.8	134459
A0A0G2JS06	Immunoglobulin lambda variable 5-39 OS=Homo sapiens GN=IGLV5-39 PE=3 SV=1	1	2.06	1.422	0.99	0.01	53268.5	37097.1		37456.1												16572.2														23958.1
A0A087WSX0	Immunoglobulin lambda variable 5-45 OS=Homo sapiens GN=IGLV5-45 PE=3 SV=1	2	2.06	1.422	0.99		53268.5	37097.1	91929.9	37456.1												16572.2								51543						23958.1
P04211	Immunoglobulin lambda variable 7-43 OS=Homo sapiens GN=IGLV7-43 PE=3 SV=2	1	28.91	100	100	100	64849.1	112021	234887										42090.6						53966.1			103898	134460
A0A075B6I9	Immunoglobulin lambda variable 7-46 OS=Homo sapiens GN=IGLV7-46 PE=3 SV=4	1	28.91	0.294	0.496	0.718	438204	721065	831450	1.07559e+06	358999	151632	125554	312413	80353	109122	147911	157151	193648	227446	505629	648203	344678	100781	407974	271409	106803	498000	499049	528570	358365	159852	792637	570087	451080	2.89461e+06	309354
A0A075B6I0	Immunoglobulin lambda variable 8-61 OS=Homo sapiens GN=IGLV8-61 PE=3 SV=7	3	15.61	0.323	0.398	0.296	183149	345044	162482	970627	63896.5	593585	48029.7		1.86246e+06	20770.7		86998.6	6617.98	339615		14992.6	135560		145828	378961		12719.3		564200		41970.8	4.47191e+06		200390	881018	329331
A0A0B4J1Y8	Immunoglobulin lambda variable 9-49 OS=Homo sapiens GN=IGLV9-49 PE=1 SV=1	3	2.01	1.844	1.117	1.091	260984	251482	195275	226425	431707	109357	31491.1	978874	55035.9	99931.6		962945		41932.3		433114	11058.5	63753.5	103073	90979.4	49184.6		1.1193e+06	158928	51840.5	34749.4	156451	386841	36554.8	94178.9	109021
P0DOX8	Immunoglobulin lambda-1 light chain OS=Homo sapiens PE=1 SV=1	4	719.46	0.808	0.685	0.907	1.79246e+07	1.57328e+07	1.82682e+07	1.452e+07	8.14252e+06	4.65579e+06	3.6172e+06	9.86249e+06	3.42285e+06	8.72074e+06	3.82603e+06	7.11507e+06	6.98013e+06	5.26942e+06	6.17513e+06	8.70548e+06	6.75605e+06	1.33175e+06	3.74731e+06	6.98067e+06	2.4569e+06	7.70683e+06	1.4942e+07	1.06783e+07	4.92257e+06	3.59338e+06	2.23151e+07	7.69595e+06	4.74611e+06	1.95129e+07	5.16675e+06
P15814	Immunoglobulin lambda-like polypeptide 1 OS=Homo sapiens GN=IGLL1 PE=1 SV=1	1	2.01	1.077	1.881	0.768	44159.6	77143	31503.6	41003.7				11069.1					33039.7											17663.4						26227.2
B9A064	Immunoglobulin lambda-like polypeptide 5 OS=Homo sapiens GN=IGLL5 PE=2 SV=2	3	694.31	0.773	0.663	0.929	1.77928e+07	1.51595e+07	1.80469e+07	1.43223e+07	8.05185e+06	4.65579e+06	3.54701e+06	9.76165e+06	3.35717e+06	8.68169e+06	3.79283e+06	6.92388e+06	6.71747e+06	4.92236e+06	5.97733e+06	8.62483e+06	6.65644e+06	1.31918e+06	3.70153e+06	6.89973e+06	2.38766e+06	7.61345e+06	1.4942e+07	1.06201e+07	4.78068e+06	3.54479e+06	2.19857e+07	7.59114e+06	4.58247e+06	1.92814e+07	4.93269e+06
P0DOX6	Immunoglobulin mu heavy chain OS=Homo sapiens PE=1 SV=1	4	4942.94	0.855	0.403	0.642	2.09062e+06	993211	976467	3.4252e+06	525402	325710	966758	909733	410310	1.21621e+06	436767	919360	875855	339095	219028	1.05418e+06	178010	240400	416076	202802	121430	807814	4.30675e+06	492499	423588	191181	1.50632e+06	2.47618e+06	435985	2.19086e+06	2.94792e+06
Q969P0	Immunoglobulin superfamily member 8 OS=Homo sapiens GN=IGSF8 PE=1 SV=1	12	47.8	0.355	0.477	0.519	350868	601986	715579	1.5183e+06	258228	126361	100645	249863	114414	183984	384552	268340	138130	477562	219920	279682	189307	150488	180993	371398	115673	409761	573364	258836	310416	69714.5	567973	1.46986e+06	714069	608240	1.60091e+06
Q14974	Importin subunit beta-1 OS=Homo sapiens GN=KPNB1 PE=1 SV=2	3	13.66	0.465	0.483	0.907	98904.2	54143.9	167833	213564	31363.2			29937.1			24768.1	19027.7		68528.3	18253.4	17274.3	16784	25662.2				90600	78725.3	184437	49075.2		159957	128079	82431.3	136602	43494.8
Q6PJF5	Inactive rhomboid protein 2 OS=Homo sapiens GN=RHBDF2 PE=1 SV=2	2	15.94	1.469	0.47	0.521	227083	83867.6	80503.3	154540							63783.7						17197.8	24168.1				49059.9		45136.3	33763.7		59072.9	132647	59772	98848.6	170868
P58166	Inhibin beta E chain OS=Homo sapiens GN=INHBE PE=1 SV=1	4	11.43	0.719	1.006	1.546	114231	319061	321527	319820	118057	7190.07	10705.3	40688.2	170242	35151.2	12647.1	68909.9	193841	112297	119173	171979	34957.8	32841.3	140778	78689.1	84155.9	124387	355201	169093	353065	83053.6	104923	122382	169455	276814	153989
P17936	Insulin-like growth factor-binding protein 3 OS=Homo sapiens GN=IGFBP3 PE=1 SV=2	2	7.11	0.569	0.389	0.688	516010	1.20213e+06	1.78532e+06	3.94233e+06	399679	115876	109499	443025	93881.6	184827	669222	597649	196008	389786	535860	560479	268317	348196	275465	607531	178590	699461	1.07157e+06	1.64552e+06	1.5711e+06	147676	1.92598e+06	1.9522e+06	1.8895e+06	2.83654e+06	1.89818e+06
P24593	Insulin-like growth factor-binding protein 5 OS=Homo sapiens GN=IGFBP5 PE=1 SV=1	3	105.76	0.3	0.39	1.901	297117	1.02309e+06	5.31208e+06	2.39555e+06	67083.3	15206.7	32495.7	190693	118946	276046	379865	515249	145304	343425	368286	770749	277476	138530	270988	542446	311765	2.63929e+06	3.39867e+06	2.74542e+06	2.02528e+06	1.37216e+06	1.23647e+06	2.10455e+06	1.12665e+06	1.60006e+06	609142
P35858	Insulin-like growth factor-binding protein complex acid labile subunit OS=Homo sapiens GN=IGFALS PE=1 SV=1	22	258.97	1.325	1.358	1.089	3.1739e+06	3.15309e+06	2.91285e+06	2.57657e+06	1.50406e+06	3.57715e+06	478407	2.24905e+06	1.15085e+06	1.11874e+06	1.89414e+06	1.16853e+06	1.75517e+06	570791	909330	1.76202e+06	571935	549786	1.72101e+06	2.38807e+06	1.38502e+06	822367	2.0004e+06	1.63317e+06	798641	1.18752e+06	1.4531e+06	925840	1.21179e+06	2.26801e+06	868244
P17301	Integrin alpha-2 OS=Homo sapiens GN=ITGA2 PE=1 SV=1	25	346.08	0.259	0.321	0.455	1.47246e+07	2.29437e+07	3.11073e+07	3.44483e+07	5.94907e+06	4.70834e+06	4.06423e+06	1.08971e+07	3.04767e+06	6.97852e+06	5.37752e+06	1.47746e+07	4.93845e+06	8.40633e+06	1.22773e+07	1.55644e+07	7.30622e+06	3.50877e+06	6.85074e+06	7.4349e+06	2.62257e+06	1.3549e+07	1.94742e+07	9.44418e+06	1.34943e+07	2.00528e+06	1.73982e+07	1.82663e+07	1.54526e+07	2.51217e+07	1.65864e+07
P08648	Integrin alpha-5 OS=Homo sapiens GN=ITGA5 PE=1 SV=2	5	60.86	0.305	0.299	0.529	222575	332122	542296	1.20966e+06	80224.4			138640	26728.3	65183.5	288467	153969	61058.8	125493	139314	139657	79902.9	90756.1	37920.1	155992		167978	330530	304053	318145	19367.9	589607	1.07567e+06	533480	773735	772685
P23229	Integrin alpha-6 OS=Homo sapiens GN=ITGA6 PE=1 SV=5	42	935.68	0.273	0.353	0.586	7.98819e+06	1.48517e+07	2.49939e+07	3.77295e+07	5.39388e+06	620324	768131	5.61574e+06	1.06698e+06	3.0418e+06	1.37987e+07	9.45576e+06	2.5023e+06	9.21687e+06	5.13905e+06	5.89366e+06	5.74451e+06	3.98644e+06	2.26323e+06	5.84972e+06	1.26234e+06	1.06836e+07	1.50017e+07	1.70938e+07	9.81607e+06	1.04119e+06	1.62806e+07	2.8874e+07	1.7012e+07	2.41329e+07	2.19031e+07
P08514	Integrin alpha-IIb OS=Homo sapiens GN=ITGA2B PE=1 SV=3	35	2581.72	0.317	0.359	0.591	4.04578e+07	8.94054e+07	1.53911e+08	2.46082e+08	3.65575e+07	6.26331e+06	5.09971e+06	2.88236e+07	5.38587e+06	1.44206e+07	8.23559e+07	4.29532e+07	2.26651e+07	4.27648e+07	2.83204e+07	4.01232e+07	4.08964e+07	1.95485e+07	1.22976e+07	4.34533e+07	1.04751e+07	6.86566e+07	7.8843e+07	9.8417e+07	6.67659e+07	7.60785e+06	1.19323e+08	1.30429e+08	9.48334e+07	1.89585e+08	1.31014e+08
P20701	Integrin alpha-L OS=Homo sapiens GN=ITGAL PE=1 SV=3	12	91.68	0.648	0.743	0.976	840290	828888	1.36318e+06	1.76517e+06	193392	32400.5	120757	697010	274920	212636	317476	397095	70311.1	213399	474127	270140	337040	176187	368702	596287	111568	492220	818198	652832	1.05825e+06	394633	1.35447e+06	1.35595e+06	830174	583648	706860
P11215	Integrin alpha-M OS=Homo sapiens GN=ITGAM PE=1 SV=2	27	380.93	0.497	0.531	1.174	3.48196e+06	5.49035e+06	1.06822e+07	9.14931e+06	917978	449657	613486	2.96521e+06	1.00825e+06	1.66523e+06	2.61865e+06	2.70485e+06	1.44994e+06	1.74839e+06	2.75708e+06	3.66619e+06	1.93224e+06	977424	1.97296e+06	2.38094e+06	820231	4.08664e+06	6.41161e+06	5.29781e+06	6.78586e+06	3.41814e+06	8.08302e+06	4.84935e+06	3.83735e+06	5.77674e+06	4.59725e+06
P20702	Integrin alpha-X OS=Homo sapiens GN=ITGAX PE=1 SV=3	2	1.63	1.112	0.925	1.006	77775.9	66682.3	208728	150238				22994.7						22566.1										193027	90545.5	39190.7	49937.8	79233.4		281973	72699.2
P05556	Integrin beta-1 OS=Homo sapiens GN=ITGB1 PE=1 SV=2	21	777.49	0.253	0.395	0.566	3.77423e+07	3.58e+07	7.09145e+07	6.86205e+07	1.21691e+07	7.8986e+06	9.00847e+06	2.41259e+07	2.20809e+07	1.40349e+07	1.5217e+07	1.20855e+07	1.13964e+07	1.29337e+07	1.43042e+07	1.67015e+07	1.36903e+07	7.64533e+06	1.34059e+07	1.7738e+07	7.03794e+06	3.11756e+07	3.65179e+07	3.29975e+07	3.07625e+07	2.0757e+07	3.20479e+07	3.97302e+07	3.11982e+07	4.38917e+07	3.31784e+07
P05107	Integrin beta-2 OS=Homo sapiens GN=ITGB2 PE=1 SV=2	12	552.73	0.44	0.517	1.015	2.67797e+06	4.9386e+06	8.01861e+06	8.8893e+06	748791	269142	461071	2.009e+06	766778	957038	1.65235e+06	2.56574e+06	731693	1.51928e+06	2.10498e+06	2.84706e+06	1.55357e+06	779481	1.90229e+06	1.9704e+06	598672	3.01628e+06	5.04202e+06	3.90707e+06	5.10646e+06	2.07129e+06	5.6543e+06	5.85182e+06	3.30961e+06	2.8806e+06	4.28008e+06
P05106	Integrin beta-3 OS=Homo sapiens GN=ITGB3 PE=1 SV=2	31	1561.26	0.208	0.298	0.528	3.21662e+07	7.71982e+07	1.27074e+08	2.37232e+08	2.30166e+07	4.79609e+06	5.46991e+06	2.13055e+07	5.09132e+06	1.30002e+07	5.58881e+07	3.92773e+07	1.40923e+07	3.29184e+07	2.27887e+07	3.14232e+07	2.64333e+07	1.91068e+07	1.21957e+07	3.19973e+07	8.64486e+06	5.36087e+07	7.30643e+07	7.49745e+07	6.61044e+07	6.56439e+06	9.28077e+07	1.48583e+08	9.04674e+07	1.5174e+08	1.41108e+08
P18084	Integrin beta-5 OS=Homo sapiens GN=ITGB5 PE=1 SV=1	1	3.38	0.35	0.219	0.932	122802	78341.4	299758	324927	32683.3		17931	86944.6	53264.1	36261	71268.9	17011.4	23225.2	11928.1	22753	46809.8	14303.3	52897.1	53765.7	72808.7	30700.2	46239.2	164652	168067	231664	111025	154286	229788	152816	164819	248144
P26010	Integrin beta-7 OS=Homo sapiens GN=ITGB7 PE=1 SV=1	1	3.38	0.35	0.219	0.932	122802	78341.4	299758	324927	32683.3		17931	86944.6	53264.1	36261	71268.9	17011.4	23225.2	11928.1	22753	46809.8	14303.3	52897.1	53765.7	72808.7	30700.2	46239.2	164652	168067	231664	111025	154286	229788	152816	164819	248144
Q13418	Integrin-linked protein kinase OS=Homo sapiens GN=ILK PE=1 SV=2	22	603.16	0.224	0.196	0.534	4.28056e+06	6.49883e+06	1.82302e+07	3.527e+07	2.16573e+06	219213	205399	1.95384e+06	648405	1.1429e+06	7.93934e+06	5.7584e+06	1.18743e+06	2.12234e+06	2.84761e+06	3.13243e+06	1.96569e+06	1.01119e+06	849356	2.3627e+06	843740	7.44566e+06	1.09421e+07	1.28632e+07	1.16817e+07	727084	1.84956e+07	2.20832e+07	1.57662e+07	3.00027e+07	1.33211e+07
Q8WWA0	Intelectin-1 OS=Homo sapiens GN=ITLN1 PE=1 SV=1	5	103.18	0.457	1.532	0.532	541535	4.79804e+06	1.07157e+06	2.7464e+06	178448	220791	106977	636067	127626	434103	1.91948e+06	4.89874e+06	282932	2.48045e+06	8.52926e+06	5.12965e+06	1.7512e+06	253382	752548	1.24076e+06	517122	790185	643175	198975	154073	497483	640475	1.45566e+06	1.64948e+06	1.54844e+06	1.60938e+06
Q8WWU7	Intelectin-2 OS=Homo sapiens GN=ITLN2 PE=2 SV=1	1	95.6
P19827	Inter-alpha-trypsin inhibitor heavy chain H1 OS=Homo sapiens GN=ITIH1 PE=1 SV=3	37	1857.99	0.696	0.806	1.113	3.37371e+07	3.54461e+07	4.49284e+07	4.60177e+07	1.21615e+07	5.84396e+06	9.57126e+06	3.35184e+07	5.27024e+06	1.8653e+07	9.63697e+06	1.46781e+07	1.72376e+07	1.24689e+07	1.07574e+07	2.72623e+07	1.09938e+07	3.03742e+06	1.00467e+07	1.48377e+07	7.7622e+06	2.34393e+07	4.82283e+07	2.32554e+07	1.94898e+07	9.85074e+06	1.4968e+07	1.4974e+07	2.16426e+07	4.56287e+07	2.50015e+07
P19823	Inter-alpha-trypsin inhibitor heavy chain H2 OS=Homo sapiens GN=ITIH2 PE=1 SV=2	49	2783.18	1.078	1.117	1.108	2.02772e+08	1.95393e+08	1.76856e+08	1.93852e+08	6.76919e+07	4.21394e+07	8.56748e+07	3.32673e+08	3.14961e+07	1.01305e+08	7.98397e+07	7.49087e+07	9.75547e+07	8.74871e+07	5.79615e+07	1.1121e+08	5.56029e+07	2.78421e+07	7.44843e+07	8.07769e+07	4.20477e+07	9.41246e+07	1.92185e+08	7.92244e+07	7.67197e+07	3.8663e+07	4.88632e+07	6.42528e+07	9.11707e+07	1.4647e+08	1.16571e+08
Q06033	Inter-alpha-trypsin inhibitor heavy chain H3 OS=Homo sapiens GN=ITIH3 PE=1 SV=2	39	978.33	0.921	0.9	1.259	2.19881e+07	1.88352e+07	3.33139e+07	2.65066e+07	8.95132e+06	3.5804e+06	1.22472e+07	2.4505e+07	6.78276e+06	9.2494e+06	5.55127e+06	8.79982e+06	6.21653e+06	6.3248e+06	1.08571e+07	1.5352e+07	9.11447e+06	5.57211e+06	7.36782e+06	5.82717e+06	2.65433e+06	1.40541e+07	2.45911e+07	1.22063e+07	2.06538e+07	2.53146e+06	7.39056e+06	1.09811e+07	1.54629e+07	1.69544e+07	1.60239e+07
Q14624	Inter-alpha-trypsin inhibitor heavy chain H4 OS=Homo sapiens GN=ITIH4 PE=1 SV=4	60	3532.77	0.772	0.923	0.922	1.79258e+08	1.86403e+08	1.62743e+08	2.06957e+08	1.41141e+08	1.96998e+07	8.76557e+07	1.54157e+08	4.64948e+07	1.0636e+08	8.76339e+07	8.59801e+07	5.28713e+07	1.26935e+08	6.22113e+07	1.28956e+08	8.05764e+07	7.16376e+07	7.91788e+07	4.84854e+07	3.23281e+07	9.77993e+07	1.26069e+08	7.17216e+07	7.05973e+07	4.16033e+07	6.46845e+07	1.69952e+08	8.79941e+07	1.32376e+08	5.1171e+08
P05362	Intercellular adhesion molecule 1 OS=Homo sapiens GN=ICAM1 PE=1 SV=2	4	4.2	0.642	1.107	0.647	174190	500645	239287	273867	160973	88633.3	49061.3	118260	47420.5	63704.1	96004.3	180783	75032.3	304784	300173	287130	330759	57155.7	65982.8	286989	36906.6	100948	210988	114023	205695	27634.5	202468	479685	116789	131826	131863
P13598	Intercellular adhesion molecule 2 OS=Homo sapiens GN=ICAM2 PE=1 SV=2	4	31.05	0.271	0.482	0.679	294573	692421	1.04115e+06	1.47183e+06	128721	28009.7	30068.3	193449	21872.4	86175.3	375290	404852	79998.7	326155	288821	228083	256660	141646	88004.8	272542	88027.3	517839	624916	451722	508784	54978.8	771825	930821	595991	952698	685467
P32942	Intercellular adhesion molecule 3 OS=Homo sapiens GN=ICAM3 PE=1 SV=2	1	12.66	0.458	0.717	0.827	57573.9	90837.5	109786	132738	21035.7	9476.04		40762.6	16839.5	18382.1	21998.8	37651.5	17813.9	33255.5	65799.1	51933.5	28288.1	11323.9	25063.2	31869.4		46315.6	61219	41993.8	52570.3	30407.3	75945.2	82814.5	49253.9	45982.6	63911.6
P09914	Interferon-induced protein with tetratricopeptide repeats 1 OS=Homo sapiens GN=IFIT1 PE=1 SV=2	1	40.67	1.009	1.364	1.101	1.42129e+06	1.99979e+06	1.54579e+06	1.52253e+06	549336	571435	599590	3.57257e+06	736353	1.03796e+06	166918	744100	946098	902446	810662	1.42591e+06	394107	420943	1.23673e+06	529228	313917	652125	876982	508330	797615	443323	666358	828362	722839	848933	733079
P09913	Interferon-induced protein with tetratricopeptide repeats 2 OS=Homo sapiens GN=IFIT2 PE=1 SV=1	1	40.67	1.009	1.364	1.101	1.42129e+06	1.99979e+06	1.54579e+06	1.52253e+06	549336	571435	599590	3.57257e+06	736353	1.03796e+06	166918	744100	946098	902446	810662	1.42591e+06	394107	420943	1.23673e+06	529228	313917	652125	876982	508330	797615	443323	666358	828362	722839	848933	733079
Q13325	Interferon-induced protein with tetratricopeptide repeats 5 OS=Homo sapiens GN=IFIT5 PE=1 SV=1	1	40.67	1.009	1.364	1.101	1.42129e+06	1.99979e+06	1.54579e+06	1.52253e+06	549336	571435	599590	3.57257e+06	736353	1.03796e+06	166918	744100	946098	902446	810662	1.42591e+06	394107	420943	1.23673e+06	529228	313917	652125	876982	508330	797615	443323	666358	828362	722839	848933	733079
Q27J81	Inverted formin-2 OS=Homo sapiens GN=INF2 PE=1 SV=2	15	74.39	0.659	0.358	0.521	1.06008e+06	965505	1.52023e+06	3.76456e+06	332805	373412	308935	979190	205770	377668	1.52706e+06	775932	290789	329508	320610	427689	319872	267651	427294	306612	110643	588420	912466	1.05587e+06	720104	160258	1.42222e+06	2.11065e+06	1.32553e+06	2.40793e+06	2.41886e+06
Q96CN7	Isochorismatase domain-containing protein 1 OS=Homo sapiens GN=ISOC1 PE=1 SV=3	2	1.62	0.988	0.694	0.86	125154	75887.3	126203	129745	39790.3			31538.8			35062.5	55755.4		41093.4	29749.3	33593.5	18907.6	13660.1				49239.4	82261.7	76510	37328.1		68038.5	62020.2	57151.1	126775	76768.7
P48735	Isocitrate dehydrogenase [NADP], mitochondrial OS=Homo sapiens GN=IDH2 PE=1 SV=2	6	177.8	0.544	0.766	0.969	1.96084e+06	3.03549e+06	3.21293e+06	3.3373e+06	637732	567531	579408	1.62446e+06	481096	1.17994e+06	537767	1.44315e+06	572042	1.31149e+06	1.3597e+06	2.00444e+06	1.05658e+06	461066	1.25098e+06	870369	403055	1355441	2.65999e+06	1.49745e+06	1.43029e+06	401362	1.43496e+06	2.4146e+06	1.56956e+06	2.23204e+06	1.37494e+06
P53990	IST1 homolog OS=Homo sapiens GN=IST1 PE=1 SV=1	6	8.09	0.35	0.4	0.505	403845	533462	634384	1.39241e+06	165610	60242.7	52392.3	275419	50488.8	152693	825689	611039	73911.9	122401	178061	231309	222237	155807	240187	192825	92740.1	267628	646913	145261	517101	58386.2	289638	1.11867e+06	654864	191957	1.87027e+06
P14923	Junction plakoglobin OS=Homo sapiens GN=JUP PE=1 SV=3	23	163.94	0.461	0.849	0.44	1.07427e+06	1.82582e+06	736357	905379	464887	778858	137271	159867	52642.1	3.6815e+06	80950.8	828070	345571	1.51337e+07	892119	833727	1.37396e+06	5.50377e+06	216074	384140	294394	410445	1.06866e+06	163843	243073	190208	1.76803e+06	1.86795e+07	425808	418855	250071
Q9Y624	Junctional adhesion molecule A OS=Homo sapiens GN=F11R PE=1 SV=1	11	186.21	0.326	0.411	0.614	979989	2.80216e+06	3.56371e+06	7.25281e+06	1.13405e+06	270093	109223	684269	134372	375713	2.04191e+06	1.51292e+06	583355	1.17118e+06	1.55038e+06	1.25175e+06	1.1101e+06	615528	391736	966597	307285	1.50343e+06	2.01319e+06	3.17355e+06	1.9354e+06	202761	3.10386e+06	3.84416e+06	2.84227e+06	4.96328e+06	3.62368e+06
P57087	Junctional adhesion molecule B OS=Homo sapiens GN=JAM2 PE=1 SV=1	1	4.67	0.934	1.584	1.015	64582.1	103617	60845.3	63683.1	12964.7						20691.3	26318.5	9272.12	62493.5	62649.3	47591.8	27138.9			36353		21953.4	36520.3		34709.5		33395.4	85296	13736.6	31112.9	37959.2
Q9BX67	Junctional adhesion molecule C OS=Homo sapiens GN=JAM3 PE=1 SV=1	6	41.3	0.216	0.318	0.444	286632	595441	1.08992e+06	2.79157e+06	345780	130639	62355.5	152289		108375	647059	284984	60523	456481	407616	257652	260258	256626	88884.5	191884	29713.8	456460	654186	967785	736638	50105.8	1.13734e+06	1.4796e+06	925793	2.12359e+06	2.18737e+06
O60229	Kalirin OS=Homo sapiens GN=KALRN PE=1 SV=2	2	24.18	0.272	0.264	0.646	137763	49690.3	358389	568004	68857.2		9416.57	61880.6		28552	94770.5	23036										227651	172509	221164	141252		297861	587220	165266	515150	202028
P29622	Kallistatin OS=Homo sapiens GN=SERPINA4 PE=1 SV=3	24	521.14	0.498	0.667	0.917	5.35546e+06	7.75485e+06	1.22388e+07	1.33536e+07	2.00556e+06	522492	928526	8.09852e+06	1.64572e+06	4.92626e+06	4.23637e+06	3.80496e+06	6.892e+06	1.73786e+06	2.77051e+06	6.21978e+06	1.97115e+06	1.15892e+06	2.62367e+06	4.79805e+06	2.17017e+06	3.5636e+06	9.72542e+06	6.15271e+06	5.30915e+06	3.43668e+06	4.06261e+06	4.64927e+06	6.91555e+06	1.20623e+07	6.42959e+06
Q8IYT4	Katanin p60 ATPase-containing subunit A-like 2 OS=Homo sapiens GN=KATNAL2 PE=1 SV=3	1	59.73	0.171	0.304	0.636	125586	252591	503069	733063	68545.9	17305.4	11915.4	77123.9	27297.7	54744.1	136972	116794	30385.5	139582	101049	120522	68130	118839	36111	67053.7	21383.4	202222	317148	282059	221591	29211.5	384418	892959	297882	282885	399858
Q15323	Keratin, type I cuticular Ha1 OS=Homo sapiens GN=KRT31 PE=1 SV=3	4	135.9	0.53	1.513	0.989	185583	278119	194388	161379	43358.6	49613.4	58763.8	151211		1.59377e+06	48378.6	135719		2.29581e+07	108040	93626.4	25384.7	3.65253e+06	97210.1	19875.8	9.29609e+06	40757	554029	157850	84324.9	28981.6	15242.1	6.32741e+06	36026	103223	117987
Q14532	Keratin, type I cuticular Ha2 OS=Homo sapiens GN=KRT32 PE=2 SV=3	1	81.71
O76009	Keratin, type I cuticular Ha3-I OS=Homo sapiens GN=KRT33A PE=2 SV=2	0	99.62
Q14525	Keratin, type I cuticular Ha3-II OS=Homo sapiens GN=KRT33B PE=1 SV=3	5	122.6	1.471	2.47	0.546	667314	1.46301e+06	38115.5	91239.5						240932				3.68018e+06	23139.7			363017			294810		31702.7			7104.85		423270		58359.5	33611.4
O76011	Keratin, type I cuticular Ha4 OS=Homo sapiens GN=KRT34 PE=1 SV=2	2	61.61	0.592	17.502	0.603	30007.9	1.99551e+06	52709.1	87460.7	9515.7					164334				2.86277e+06	23858.4			438322		7574.26	1.26167e+06				22865			100712			19383.1
Q92764	Keratin, type I cuticular Ha5 OS=Homo sapiens GN=KRT35 PE=1 SV=5	8	96.77	0.661	1.195	0.841	5.39676e+06	8.34017e+06	6.07385e+06	5.29408e+06	1.04868e+06	1.05028e+06	1.49832e+06	4269667	2.47904e+06	2.81897e+06	2.41573e+06	2.42218e+06	3.46092e+06	5.44861e+06	4.20873e+06	3.21899e+06	1.78803e+06	1.89077e+06	2.58297e+06	3.27338e+06	2.39899e+06	1.86819e+06	3.72811e+06	3.40547e+06	2.37558e+06	1.94898e+06	2.66841e+06	6.2116e+06	3.49077e+06	3.08834e+06	2.54903e+06
O76013	Keratin, type I cuticular Ha6 OS=Homo sapiens GN=KRT36 PE=1 SV=1	6	105.43	0.842	1.217	0.785	1.55246e+06	2.68274e+06	1.66899e+06	1.6843e+06	6.97843e+06	500950	644795	778602	389562	2.52543e+06	488760	1.0481e+06	695025	1.96521e+07	1.46051e+06	1.4221e+06	481677	3.163e+06	831961	601177	4.59397e+06	1.02129e+06	1.72438e+06	651994	724002	333783	651381	7.54357e+06	1.16959e+06	1.07733e+06	549109
O76014	Keratin, type I cuticular Ha7 OS=Homo sapiens GN=KRT37 PE=1 SV=3	0	48.91
O76015	Keratin, type I cuticular Ha8 OS=Homo sapiens GN=KRT38 PE=1 SV=3	0	46.76
P13645	Keratin, type I cytoskeletal 10 OS=Homo sapiens GN=KRT10 PE=1 SV=6	36	1606.63	0.931	1.182	0.869	6.73417e+07	1.1614e+08	6.86845e+07	6.5418e+07	2.64246e+07	1.03902e+09	1.53907e+07	3.0172e+07	2.12183e+07	2.46456e+07	1.50503e+07	3.00825e+07	1.79794e+07	3.14082e+07	6.80227e+07	6.49237e+07	4.7114e+07	1.01167e+07	2.93987e+07	5.82553e+07	3.34781e+07	4.40528e+07	8.76086e+07	2.4241e+07	2.53249e+07	1.77419e+07	9.89675e+07	2.8616e+07	5.75847e+07	4.18433e+07	2.301e+07
Q99456	Keratin, type I cytoskeletal 12 OS=Homo sapiens GN=KRT12 PE=1 SV=1	0	55.17
P13646	Keratin, type I cytoskeletal 13 OS=Homo sapiens GN=KRT13 PE=1 SV=4	13	160.93	0.691	1.022	1.169	3.02166e+06	3.23618e+06	5.06542e+06	3.86173e+06	1.10655e+06	1.2911e+06	948938	1.7988e+06	1.44074e+06	2.01662e+06	531235	1.43133e+06	1.12444e+06	1.06165e+07	8.03128e+06	1.45123e+06	818363	3.22751e+06	1.21778e+06	1.13104e+06	837701	2.89528e+06	3.04034e+06	1.96096e+06	1.7869e+06	1.39365e+06	2.02509e+06	6.5498e+06	1.91238e+06	1.87315e+06	1.3897e+06
P02533	Keratin, type I cytoskeletal 14 OS=Homo sapiens GN=KRT14 PE=1 SV=4	11	717.75	1.026	1.291	0.842	6.08382e+06	1.09017e+07	4.651e+06	4.83478e+06	3.89263e+06	2.37732e+07	1.04474e+06	3.09876e+06	2.3239e+06	2.31727e+06	1.3501e+06	4.18443e+06	1.13591e+06	4.5456e+06	8.24439e+06	5.98093e+06	4.90484e+06	822974	2.46989e+06	3.33294e+06	2.84776e+06	4.11508e+06	8.39662e+06	1.23578e+06	2.01759e+06	802965	7.11095e+06	2.56255e+06	6.72989e+06	2.85283e+06	1.65072e+06
P19012	Keratin, type I cytoskeletal 15 OS=Homo sapiens GN=KRT15 PE=1 SV=3	0	202.1
P08779	Keratin, type I cytoskeletal 16 OS=Homo sapiens GN=KRT16 PE=1 SV=4	15	578.29	1.165	1.432	1.323	429198	756679	399191	142857	1.72611e+06	5.33098e+06	32538.1	11662.7	698155	102415	84028.1	394445	49164.1	1.81485e+06	993074	300617	295387	38643.4	106927	126751	314732	2.69613e+06	325249	223818	59540.1	38630	235568	16187.2	562972	63982.2	68783.8
Q04695	Keratin, type I cytoskeletal 17 OS=Homo sapiens GN=KRT17 PE=1 SV=2	5	330.74	2.275	1.533	2.162	224989	282535	668627	146651	419670	1.22769e+06	64912.9	28529.2	241598		16722.2	66919.2	50520.2	318545	109756	525431	85951.4	63894.7	44978.2	55115		282074	415744		31375.1		61096.6		86815.4
P05783	Keratin, type I cytoskeletal 18 OS=Homo sapiens GN=KRT18 PE=1 SV=2	6	28.41	0.643	0.346	0.88	152193	54084.8	240131	272604	45282.8		33143.5	1.5302e+06	60801.1	61328.7	68259.2	32984.9	16921	17164.2	32299	14273.6	21245.4	8705.87	7914.72	22502.7	13128.2	53661.7	2.03314e+06	90108.9	155643		99413.6	1.01759e+06	128208	406623	62898.6
P08727	Keratin, type I cytoskeletal 19 OS=Homo sapiens GN=KRT19 PE=1 SV=4	6	141.18	0.804	0.893	0.882	47144.2	56860.5	40568.2	69165.5	10461.5		14250.9	865607	16329.7			26857.9	24352.8	54379.5	18871.5	27056.3	25921.8	10431.9	10428.4	13888.5		10858	1.46137e+06	22745.7	67375	9790.66	20616.7	740503	20540.3	70062.2
P35900	Keratin, type I cytoskeletal 20 OS=Homo sapiens GN=KRT20 PE=1 SV=1	1	18.93	2.481	1.616	0.886	328571	273787	133155	130561	104192	159891	152823	231680	177653	72392.6		37338.5	122753	62940.9	43224.6	116834	31602.1	137809	202437	103983	129152	43159.1	112389	82050.7	50175.8	34395.4	68466.1	95617.5	103781	78149.7	62471.4
Q9C075	Keratin, type I cytoskeletal 23 OS=Homo sapiens GN=KRT23 PE=1 SV=2	1	19.78
Q2M2I5	Keratin, type I cytoskeletal 24 OS=Homo sapiens GN=KRT24 PE=1 SV=1	0	34.34	0.534	1.138	0.671	4.64036e+06	8.65661e+06	4.86761e+06	8.6203e+06	1.84193e+06	9.69765e+07	1.01606e+06	1.70111e+06	1.18772e+06	2.4408e+06	1.1195e+06	1.32684e+06	704843	7.02164e+06	6.46029e+06	4.34943e+06	1.56007e+06	1.69061e+06	2.43512e+06	3.73248e+06	5.1817e+06	2.98402e+06	6.96523e+06	1.26545e+06	2.11155e+06	674963	5.83894e+06	4.56896e+06	4.39824e+06	3.09679e+06	1.53275e+06
Q7Z3Z0	Keratin, type I cytoskeletal 25 OS=Homo sapiens GN=KRT25 PE=1 SV=1	1	236.3	1.098	1.403	0.661	8.4147e+06	1.37848e+07	5.86334e+06	6.52713e+06	4.03017e+06	2.34877e+08	2.29041e+06	3.03699e+06	2.36847e+06	2.50126e+06	1.52662e+06	2.7266e+06	825221	2.52894e+06	1.00817e+07	8.87211e+06	5.24439e+06	1.17524e+06	4.11965e+06	8.22425e+06	4.53548e+06	4.28859e+06	1.15866e+07	1.35754e+06	2.5435e+06	417463	1.36174e+07	1.48688e+06	8.11961e+06	4.17495e+06	2.6189e+06
Q7Z3Y9	Keratin, type I cytoskeletal 26 OS=Homo sapiens GN=KRT26 PE=1 SV=2	0	221.11	1.122	1.233	0.833	6.05752e+06	8.88111e+06	5.14027e+06	4.83528e+06	3.10095e+06	1.87944e+08	1.72753e+06	2.05849e+06	1.92385e+06	1.93858e+06	1.24769e+06	1.58413e+06	422476	1.38929e+06	6.65517e+06	5.55685e+06	2.71921e+06	914946	3.29794e+06	5.63984e+06	3.47744e+06	2.56113e+06	7.49034e+06	988148	2.22983e+06	246165	1.0109e+07	869612	5.94588e+06	3.09279e+06	2.05734e+06
Q7Z3Y8	Keratin, type I cytoskeletal 27 OS=Homo sapiens GN=KRT27 PE=1 SV=2	1	236.3	1.098	1.403	0.661	8.4147e+06	1.37848e+07	5.86334e+06	6.52713e+06	4.03017e+06	2.34877e+08	2.29041e+06	3.03699e+06	2.36847e+06	2.50126e+06	1.52662e+06	2.7266e+06	825221	2.52894e+06	1.00817e+07	8.87211e+06	5.24439e+06	1.17524e+06	4.11965e+06	8.22425e+06	4.53548e+06	4.28859e+06	1.15866e+07	1.35754e+06	2.5435e+06	417463	1.36174e+07	1.48688e+06	8.11961e+06	4.17495e+06	2.6189e+06
Q7Z3Y7	Keratin, type I cytoskeletal 28 OS=Homo sapiens GN=KRT28 PE=1 SV=2	2	262.13	1.036	1.186	0.684	1.34767e+07	2.67735e+07	1.0731e+07	1.15619e+07	6.00416e+06	3.30902e+08	3.37173e+06	4.86493e+06	3.61625e+06	5.00342e+06	2.68583e+06	4.04746e+06	1.62147e+06	9.52025e+06	1.6302e+07	1.32629e+07	6.85478e+06	2.9082e+06	6.59871e+06	1.20643e+07	9.66781e+06	7.23827e+06	1.87063e+07	2.65419e+06	4.65505e+06	1.09243e+06	1.95335e+07	6.11229e+06	1.26284e+07	7.39533e+06	4.23398e+06
Q6A163	Keratin, type I cytoskeletal 39 OS=Homo sapiens GN=KRT39 PE=1 SV=2	2	1.69	1.238	1.548	1.158	190418	238056	178050	153814	45508.9		39644.9		86556.7	72627.1	35693.8	181226	95923.1	174153	91946.1	106346	100739	68758.6	73583.6		48057.9	103449	106868	68494.1			80660.2
Q6A162	Keratin, type I cytoskeletal 40 OS=Homo sapiens GN=KRT40 PE=1 SV=2	1	42.59	0.29	0.877	0.45	34214.1	65662.2	53098.4	117972	8950.63		9871.32					17021	28122.5	123673		20836.4		86940.1							23033.9		61864.5	239234		23447.8
P35527	Keratin, type I cytoskeletal 9 OS=Homo sapiens GN=KRT9 PE=1 SV=3	45	1728.15	0.807	1.24	0.504	4.48904e+07	7.67681e+07	1.71176e+07	4.59436e+07	3.69742e+07	6.98264e+07	1.11314e+07	1.76963e+07	2.11577e+06	1.19215e+07	9.81314e+06	4.23836e+07	1.66394e+07	2.18145e+07	4.24744e+07	8.24115e+07	1.10924e+08	1.01904e+07	8.2192e+06	1.60218e+07	2.2933e+07	9.7681e+06	6.27115e+07	4.11297e+06	7.42555e+06	3.62852e+06	1.39199e+08	2.43512e+07	5.57569e+07	5.39767e+06	5.22685e+06
Q14533	Keratin, type II cuticular Hb1 OS=Homo sapiens GN=KRT81 PE=1 SV=3	3	154.94	0.82	1.167	1.197	2.81201e+06	3.59738e+06	3.72032e+06	4.54435e+06	961043	523607	494888	3.69468e+06	1.19e+06	4.01619e+06	1.35807e+06	1.4985e+06	1275966	2.34969e+07	1.55527e+06	2.46693e+06	480655	5.27956e+06	907531	1.02113e+06	7.71209e+06	1.42248e+06	3.51749e+06	1.64129e+06	1.61386e+06	991812	893623	1.15175e+07	2.68057e+06	2.02782e+06	2.18804e+06
Q9NSB4	Keratin, type II cuticular Hb2 OS=Homo sapiens GN=KRT82 PE=1 SV=3	6	38.01	1.175	1.323	0.546	69477.4	268147	30586.8	51840.5	36489.3	33109.2	17580.3	58410.4		2.26936e+06	10986.7		40524.7	1.87267e+07	44705.3	37332.2	72137.2	4.89727e+06	24522.1	140074	3.08201e+06			18712.1		7241.01	27185.2	1.40847e+07	22059.9	28045.8	77309.9
P78385	Keratin, type II cuticular Hb3 OS=Homo sapiens GN=KRT83 PE=1 SV=2	0	171.76
Q9NSB2	Keratin, type II cuticular Hb4 OS=Homo sapiens GN=KRT84 PE=2 SV=2	16	132.66	0.652	1.168	0.733	246607	416476	157094	207210	89250.2	150989	52489.7	147508	37710.2	115427	41241.1	255798	103214	5.021e+06	113437	97349	187963	127130	176252	70768.1	94677	37278.9	124285	88079.2	75622.2	19991.2	69663.8	509837	134150	83065.5	99768.8
P78386	Keratin, type II cuticular Hb5 OS=Homo sapiens GN=KRT85 PE=1 SV=1	7	166.58	0.711	1.37	0.926	1.22824e+06	1.55433e+06	1.56891e+06	1.62926e+06	393922	608477	210162	743652	275068	3.04156e+06	275580	287882	469475	3.65542e+07	613713	760944	411398	7.73755e+06	444168	433002	3.61451e+06	661876	1.92079e+06	497234	676820	420446	508258	2.01785e+07	525924	1.94427e+06	784465
O43790	Keratin, type II cuticular Hb6 OS=Homo sapiens GN=KRT86 PE=1 SV=1	3	158.37	0.82	1.167	1.197	2.81201e+06	3.59738e+06	3.72032e+06	4.54435e+06	961043	523607	494888	3.69468e+06	1.19e+06	4.01619e+06	1.35807e+06	1.4985e+06	1275966	2.34969e+07	1.55527e+06	2.46693e+06	480655	5.27956e+06	907531	1.02113e+06	7.71209e+06	1.42248e+06	3.51749e+06	1.64129e+06	1.61386e+06	991812	893623	1.15175e+07	2.68057e+06	2.02782e+06	2.18804e+06
P04264	Keratin, type II cytoskeletal 1 OS=Homo sapiens GN=KRT1 PE=1 SV=6	52	2677.24	1.025	1.205	0.609	1.06373e+08	1.48669e+08	5.90328e+07	1.07403e+08	5.70452e+07	6.17834e+08	2.25561e+07	3.87448e+07	1.10443e+07	3.18332e+07	2.08371e+07	6.82112e+07	2.53858e+07	3.69673e+07	9.13713e+07	1.46177e+08	1.58551e+08	1.71083e+07	2.59832e+07	5.27022e+07	4.60691e+07	3.60302e+07	1.18495e+08	2.66735e+07	1.83466e+07	1.52488e+07	2.24833e+08	5.69262e+07	9.54655e+07	5.1499e+07	3.00087e+07
Q7Z794	Keratin, type II cytoskeletal 1b OS=Homo sapiens GN=KRT77 PE=1 SV=3	5	365.22	0.651	2.435	1.849	32784.3	87105	66144.7	35766.3	14888.8	195821	9458.79	10470.1							50896.8	17622.3	23433.1					27904.5									17221
P35908	Keratin, type II cytoskeletal 2 epidermal OS=Homo sapiens GN=KRT2 PE=1 SV=2	55	1989.24	0.933	1.137	0.796	6.80002e+07	8.49862e+07	5.48934e+07	6.28702e+07	2.57728e+07	1.01984e+09	1.95696e+07	2.62918e+07	1.29693e+07	2.49556e+07	1.2101e+07	2.83135e+07	1.14017e+07	2.19318e+07	6.61629e+07	7.20585e+07	4.86268e+07	8.79726e+06	2.20984e+07	5.04453e+07	2.53688e+07	2.86976e+07	6.98602e+07	1.79783e+07	2.38125e+07	1.10704e+07	9.82926e+07	3.33227e+07	4.97871e+07	3.12544e+07	1.78119e+07
Q01546	Keratin, type II cytoskeletal 2 oral OS=Homo sapiens GN=KRT76 PE=1 SV=2	0	357.3
P12035	Keratin, type II cytoskeletal 3 OS=Homo sapiens GN=KRT3 PE=1 SV=3	0	312.44
P19013	Keratin, type II cytoskeletal 4 OS=Homo sapiens GN=KRT4 PE=1 SV=4	15	101.56	0.648	0.892	0.726	680802	703512	678407	798447	215213	534408	274922	400787	247841	351356	250158	317676	78960.9	290010	8.69487e+06	385695	167896	157430	261670	287907	157192	255933	521202	255381	403168	175239	488348	415204	375517	348929	560777
P13647	Keratin, type II cytoskeletal 5 OS=Homo sapiens GN=KRT5 PE=1 SV=3	24	772.6	0.786	1.137	0.655	7.78487e+06	2.08351e+07	5.78142e+06	1.99509e+07	5.91952e+06	5.66852e+07	1.58864e+06	4.17917e+06	2.28748e+06	4.44402e+06	1.54711e+06	6.65818e+06	2.1666e+06	2.0733e+07	1.30504e+07	9.78682e+06	1.06197e+07	4.35241e+06	3.32371e+06	5.44744e+06	7.42804e+06	5.67928e+06	1.26858e+07	1.7806e+06	2.50796e+06	1.15572e+06	1.34533e+07	1.08716e+07	9.38308e+06	4.12368e+06	3.05265e+06
P02538	Keratin, type II cytoskeletal 6A OS=Homo sapiens GN=KRT6A PE=1 SV=3	2	719.13	1.157	2.89	1.117	584142	1.3389e+06	349792	455985	1.35013e+06	3.69348e+06	106740	161429	717563	78019.5	25918	1.16191e+06		1.4931e+06	1.62879e+06	598119	43151.4	115191	190040	395003	364288	1.94637e+06	738287	135643	88894.1	90354.8	458153	241683	863712	46634.7	219298
P04259	Keratin, type II cytoskeletal 6B OS=Homo sapiens GN=KRT6B PE=1 SV=5	3	686.05	1.36	1.603	1.239	1.36455e+06	1.84822e+06	999745	756271	2.60754e+06	6.1485e+06	404643	492009	1.04217e+06	172431	253264	1.13507e+06	425333	4.7997e+06	3.04953e+06	1.20808e+06	220847	335155	539134	553056	493262	2.077e+06	825462	269304	315758	258244	658418	400842	1.02847e+06	366284	322440
P48668	Keratin, type II cytoskeletal 6C OS=Homo sapiens GN=KRT6C PE=1 SV=3	0	701.87
P08729	Keratin, type II cytoskeletal 7 OS=Homo sapiens GN=KRT7 PE=1 SV=5	7	123.84	0.8	1.311	0.815	100124	612120	334917	353302	17564.3			35384.6		77868.8	28123	266088	89796.9	1.36176e+06			175619	274550	48532.2	116604	293107	289757	1.02653e+06	182374	145286	37071.3	21204.4	986350		225982
Q3SY84	Keratin, type II cytoskeletal 71 OS=Homo sapiens GN=KRT71 PE=1 SV=3	1	197.04	100		100	26251.7		51263.6					18586.3																28742.4
Q14CN4	Keratin, type II cytoskeletal 72 OS=Homo sapiens GN=KRT72 PE=1 SV=2	0	219.99
Q86Y46	Keratin, type II cytoskeletal 73 OS=Homo sapiens GN=KRT73 PE=1 SV=1	1	202.31	0.675	1.439	0.152	1.75219e+06	1.99209e+06	110294	893179	483083	1.05433e+07	590724	183937	22141	121500	436527	1.27719e+06	374733	379901	992904	1.16858e+06	1.93182e+06	341039	166348	266530	832901	234665	2.52195e+06	37185	47845.3	15347	1.77755e+06	391690	2.07024e+06	571304	253470
Q7RTS7	Keratin, type II cytoskeletal 74 OS=Homo sapiens GN=KRT74 PE=1 SV=2	1	200.51	0.675	1.439	0.152	1.75219e+06	1.99209e+06	110294	893179	483083	1.05433e+07	590724	183937	22141	121500	436527	1.27719e+06	374733	379901	992904	1.16858e+06	1.93182e+06	341039	166348	266530	832901	234665	2.52195e+06	37185	47845.3	15347	1.77755e+06	391690	2.07024e+06	571304	253470
O95678	Keratin, type II cytoskeletal 75 OS=Homo sapiens GN=KRT75 PE=1 SV=2	2	316.31	0.204	0.358	0.291	565704	525257	767112	3.0093e+06	85235.7	101658	72118.8	341884	316019	1.4709e+06		106559	224963	6.6975e+06		678926	40636	1.07262e+06	162091	160382	1.15527e+06	362153	721799	430102	327233	180485	639126	3.11306e+06		1.6024e+06	1.74049e+06
Q8N1N4	Keratin, type II cytoskeletal 78 OS=Homo sapiens GN=KRT78 PE=1 SV=2	14	50.42	1.397	1.663	1.027	164883	210841	138018	155718	112596	3.18328e+06	26466.7	22625.8	12120.5	32593.7	15061.3	85018.6	45558.3	75618.5	341646	207153	368590	15932.9	54715.5	69796.9	64491	68113.8	206689	16036.1	19524	35651.5	288532	82534.2	112355	47204.3	12932
Q5XKE5	Keratin, type II cytoskeletal 79 OS=Homo sapiens GN=KRT79 PE=1 SV=2	0	194.52
P05787	Keratin, type II cytoskeletal 8 OS=Homo sapiens GN=KRT8 PE=1 SV=7	14	288.55	1.066	1.391	1.128	780454	1.09797e+06	793702	928972	220226	383671	380911	4.37592e+06	175437	906191	221503	408726	161972	2.27898e+06	310502	635645	335323	1.33128e+06	293705	339325	388460	382945	3.60604e+06	228382	288510	205021	274813	4.68442e+06	436904	1.01901e+06	376187
Q6KB66	Keratin, type II cytoskeletal 80 OS=Homo sapiens GN=KRT80 PE=1 SV=2	12	21.07	0.778	1.14	0.791	504228	652936	404806	710759	158367	1.35782e+06	144107	620749	242552	400992	142976	131448	25539.5	548953	300783	239581	153432	416938	342303	193917	170155	281536	504971	66760.7	137164	104565	177276	1.36507e+06	415002	454623	214796
Q8N1A0	Keratin-like protein KRT222 OS=Homo sapiens GN=KRT222 PE=2 SV=1	0	2.08	0.603	1.015	0.989	1.15312e+06	1.93956e+06	1.72523e+06	1.74485e+06	425988	288798	140375	1.39901e+06	359210	1.05183e+06	448891	596931	253611	713168	1941185	1.63875e+06	480225	190214	987372	1.14837e+06	259110	727823	1.65081e+06	715128	1283420	269928	914998	1179485	1091201	871023	732444
Q5T749	Keratinocyte proline-rich protein OS=Homo sapiens GN=KPRP PE=1 SV=1	3	7.2	0.712	0.875	1.011	870104	1.17111e+06	1.11215e+06	1.15204e+06	277761	2.48669e+06	112090	611945	246302	416461	359275	476857	633486	507558	517964	790056	433487	71225.1	264974	320259	184006	469183	1.17536e+06	394851	565222	172133	577602	438789	699238	736882	861371
Q96Q89	Kinesin-like protein KIF20B OS=Homo sapiens GN=KIF20B PE=1 SV=3	1	1.76	0.682	1.122	0.951	8.50095e+06	1.36293e+07	1.0592e+07	1.18859e+07	2.78518e+06	3.6461e+06	2.42503e+06	6.20463e+06	2.55733e+06	6.99347e+06	3.69951e+06	6426026	3.14054e+06	5.09752e+06	5.20591e+06	8.32927e+06	4.46433e+06	1.75641e+06	4.03427e+06	6644719	2.61747e+06	4.29479e+06	1.48331e+07	7192777	3.93281e+06	2.73603e+06	6232966	6.86105e+06	4.70764e+06	9.51008e+06	5.15645e+06
O00139	Kinesin-like protein KIF2A OS=Homo sapiens GN=KIF2A PE=1 SV=3	4	12.27	0.321	0.209	0.588	43825.3	39086.2	185735	459183		16973.7						74534.6			15742.1	14377	10142					75678.2	204903	106702	78634.8		304299	363449	162247	293708	86805.9
P01042	Kininogen-1 OS=Homo sapiens GN=KNG1 PE=1 SV=2	24	675.4	0.811	0.718	0.917	2.9445e+07	3.0092e+07	3.51262e+07	3.92376e+07	1.6561e+07	4.64324e+06	6.11853e+06	3.61968e+07	1.0251e+07	2.63502e+07	1.81222e+07	1.45048e+07	1.47696e+07	1.1042e+07	9.5016e+06	2.14042e+07	6.3138e+06	3.4066e+06	1.5159e+07	4.45963e+06	6.58808e+06	1.48187e+07	2.35712e+07	1.79742e+07	1.9538e+07	8.7405e+06	1.39906e+07	1.41784e+07	2.1685e+07	2.50975e+07	2.99436e+07
Q08431	Lactadherin OS=Homo sapiens GN=MFGE8 PE=1 SV=2	20	405.89	0.502	0.749	0.744	3.74224e+06	6.53107e+06	6.81361e+06	7.95212e+06	2.06166e+06	1.88274e+06	835667	1.41164e+06	1.34086e+06	1.10015e+06	1.42535e+06	3.02888e+06	2.07375e+06	1.92418e+06	6.91439e+06	2.91651e+06	1.77655e+06	895559	2.55271e+06	2.61832e+06	1.5131e+06	2.87446e+06	5.89002e+06	4.26011e+06	2.39326e+06	1.11095e+06	3.24347e+06	8.29212e+06	3.73996e+06	6.82652e+06	3.08111e+06
P02788	Lactotransferrin OS=Homo sapiens GN=LTF PE=1 SV=6	25	170.13	0.695	1.025	2.034	4.12021e+06	6.86237e+06	1.13727e+07	5.89405e+06	1.65507e+06	1.38425e+06	962633	2.3515e+06	1.65589e+06	839648	1.35867e+06	2.81411e+06	2.03187e+06	3.13161e+06	3.09947e+06	5.8089e+06	2.46868e+06	1.30401e+06	1.99591e+06	2.02908e+06	1.76594e+06	4.61104e+06	7.73741e+06	5.51543e+06	5.95605e+06	2.93768e+06	4.2459e+06	2.82076e+06	2.77203e+06	2.82391e+06	2.91589e+06
Q14739	Lamin-B receptor OS=Homo sapiens GN=LBR PE=1 SV=2	3	9.71	1.232	0.746	1.007	152777	117571	137621	136682		64011.4		152659	39815.2		109240	32849.7	27162.7	43636.1	30306.6	45582.8	46846.8		77135.6	52818.9	26762.8	94330.3	86918.4	61160.5	54370.9	35549	106488	72444.8	46703.4	85007.5	80569.9
P20700	Lamin-B1 OS=Homo sapiens GN=LMNB1 PE=1 SV=2	2	3.3		100			125379																27540
Q03252	Lamin-B2 OS=Homo sapiens GN=LMNB2 PE=1 SV=4	1	3.3		100			125379																27540
Q01650	Large neutral amino acids transporter small subunit 1 OS=Homo sapiens GN=SLC7A5 PE=1 SV=2	4	6.62	0.791	0.73	0.779	292640	105437	148283	168681	244495	157354		34247.7	11586.3	7953.33	84005.9	73245		126250	30010.8	26270.9	38068.9	17256.1				69887.8	89001.6	69635.9	65483	20021.8	187500	89404.7	26268.1	41875.7	162478
O75387	Large neutral amino acids transporter small subunit 3 OS=Homo sapiens GN=SLC43A1 PE=1 SV=1	2	1.81	0.629	0.69	0.779	254935	229357	239071	317501	125022	110370	55211			75430.8	121088	87465.2	55049.9	371139	86938			96308.6		82466.3		106977		126373			149387	494005	149324	138118	159380
Q14766	Latent-transforming growth factor beta-binding protein 1 OS=Homo sapiens GN=LTBP1 PE=1 SV=4	7	22.91	1.051	0.946	0.953	524079	441627	419097	212887	298974	29768.9	145989	542083	128094	63888.2	77115.1	291078	242036	334720	63916.6	154174	42476.3	21882.6	366353	30132.3	277921	247400	251548	90668.4	163338	126223	82549.8	112835	369386	86059.4	123387
P02750	Leucine-rich alpha-2-glycoprotein OS=Homo sapiens GN=LRG1 PE=1 SV=2	7	19.4	0.964	1.088	0.812	233548	277743	183417	175881	127038	159701	66660.3	52412.3	110424		24382.7	71068.6	125134	68566.8	63392.7	194521	49480.5	105898	132127	96705.5	63705.4	77378.1	61496.2	121676	95619.5	19077.3	61849.2	107136	162856	112499	63872.7
O43155	Leucine-rich repeat transmembrane protein FLRT2 OS=Homo sapiens GN=FLRT2 PE=1 SV=1	1	3.3	0.404	0.436	0.931	469931	376421	787811	917980				110668		97723.5	239993	368890			137379	153661	114241	88007.7		106278		292546	396717	501812	548227		265628	1.36492e+06	650685	587167	335151
Q8TF66	Leucine-rich repeat-containing protein 15 OS=Homo sapiens GN=LRRC15 PE=2 SV=2	5	28.14	0.266	1.234	0.035	44799.3	88704.1	32728.5	22093.6		115292	11276.8	36354.8		1.73374e+06	10378.5		106434	4.1484e+06	34458.6		12998.2	2.51292e+06		22340.4	6322.17		26831.8			6189.42	10899	5.02624e+06		14131.8
Q6UY01	Leucine-rich repeat-containing protein 31 OS=Homo sapiens GN=LRRC31 PE=2 SV=1	1	27.86
Q14392	Leucine-rich repeat-containing protein 32 OS=Homo sapiens GN=LRRC32 PE=1 SV=1	6	23.66	0.377	0.397	0.527	74547.4	99332.1	252174	516336	98471.1	11987.8	10012.1	52779.8		14373.3	176119	111165	24253.1	105533	18394.6	43508.8	31998.6	21818.8	24774	69774		123288	151359	205789	49398.5	9059.79	270766	363402	105751	660218	173017
Q8N9N7	Leucine-rich repeat-containing protein 57 OS=Homo sapiens GN=LRRC57 PE=1 SV=1	2	3.3	0.557	0.701	0.763	82143.5	76248.1	86096.1	194623	65602	10380.3	10695.9	58157.9	13225.9		78719.9	22388.7	12634.3	133841	111914	38059.2	19503	34372.5	20404.1	26750.9		40051.5	42181.5	43776.4	67603.1		102060	197880	80239	66141.6	193510
Q9UIQ6	Leucyl-cystinyl aminopeptidase OS=Homo sapiens GN=LNPEP PE=1 SV=3	12	25.11	0.527	0.345	0.646	316468	167617	670873	819070	25389.7	66926.6	55683.6	211061	228176	127026	963762	62876.5	66025.6	61721.8	66038	62170.8	44461.3	112236	11891.1	66932	59068.2	332881	341196	376143	396383	151442	388706	1.12906e+06	385216	344210	1.39257e+06
P30740	Leukocyte elastase inhibitor OS=Homo sapiens GN=SERPINB1 PE=1 SV=1	16	348.5	0.306	0.306	0.618	1.25182e+06	2.27302e+06	5.82969e+06	8.99036e+06	922554	148214	83649.4	762152	252321	537312	1.53384e+06	2.42631e+06	754676	822764	1.4267e+06	1.49857e+06	792471	466786	376724	606245	151799	2.68161e+06	2.3393e+06	3.26857e+06	2.76697e+06	382953	5.96003e+06	4.7651e+06	3.95466e+06	4.92694e+06	4.54503e+06
Q08722	Leukocyte surface antigen CD47 OS=Homo sapiens GN=CD47 PE=1 SV=1	5	125.62	0.258	0.363	0.575	1.70641e+06	3.14184e+06	4.45917e+06	6.69168e+06	635493	313757	219575	1.04449e+06	348461	746286	2.26147e+06	1.31009e+06	504257	1.32981e+06	1.22486e+06	1.43993e+06	889560	777908	577322	1.09836e+06	361167	1.88119e+06	2.57515e+06	2.63455e+06	3.00245e+06	507525	3.05176e+06	5.66775e+06	3.14716e+06	3.79215e+06	4.39129e+06
P19397	Leukocyte surface antigen CD53 OS=Homo sapiens GN=CD53 PE=1 SV=1	1	1.88	0.482	0.431	0.61	496443	633995	639030	964546	141496	186701	96856.9	420713	184930	215392	244658	164848	121082	228176	302150	281084	103288	140319	301437	325251	78024.6	269588	425229	264431	446650	140461	356718	956543	453635	569962	801742
O00453	Leukocyte-specific transcript 1 protein OS=Homo sapiens GN=LST1 PE=1 SV=2	1	1.7	0.813	0.573	0.767	170194	128805	175326	209282							43061.6	49421.9		52665.5	82731.6	80098.6				34039.8	16418.1	73964.9		99772		37355.2	98426.3	210321	58693.9		112356
P16150	Leukosialin OS=Homo sapiens GN=SPN PE=1 SV=1	4	110.96	0.491	0.55	0.613	1.47917e+06	1.74177e+06	1.76192e+06	3.58758e+06	498992	384038	249697	829092	504591	695768	700864	869947	348230	1.1227e+06	1.02075e+06	1.2593e+06	434923	354300	622895	1.01359e+06	218580	743301	1.34319e+06	980012	1.19662e+06	449247	1.4213e+06	2.71176e+06	1.68727e+06	1.62155e+06	1.97128e+06
P09960	Leukotriene A-4 hydrolase OS=Homo sapiens GN=LTA4H PE=1 SV=2	4	6.03	1.746	2.337	0.838	215096	311157	69939.3	103441	73234.1		32286.7	36254.5	80882.3	68602.7	60416.7	85545	155433	155988	119295	209616	42350.8	63018.6	133247	113348	31237.4	32370.7	78405.9		24405.7	16466.8	105932	52894.3	60685.9	21639.2	49805.3
Q15722	Leukotriene B4 receptor 1 OS=Homo sapiens GN=LTB4R PE=1 SV=2	5	11.18	0.728	0.891	0.875	263398	283346	341522	261650	89807.4	40069.7	54207.3	124051	88902	196050	148242	115919	84337.5	94035.8	329571	283026	149529	62238.4	152220	81519.9		144078	159575	175584	315652	139338	142991	133074		47482.6	147318
P48059	LIM and senescent cell antigen-like-containing domain protein 1 OS=Homo sapiens GN=LIMS1 PE=1 SV=4	6	88.62	0.417	0.394	0.619	7.5718e+06	1.01346e+07	1.53962e+07	5.08977e+06	3.01887e+06	959711	2.63171e+06	2.67396e+06	2.281e+06	5.61957e+06	8.1936e+06	8.04816e+06	2.9722e+06	3.51677e+06	4.45502e+06	4.6295e+06	2.06367e+06	868994	5.28395e+06	2.5327e+06	2.25607e+06	6.4952e+06	1.16051e+07	8.35652e+06	7.45021e+06	1.51102e+06	2.53842e+06	2.6977e+06	2.4313e+06	4.1665e+06	1.97084e+06
P31025	Lipocalin-1 OS=Homo sapiens GN=LCN1 PE=1 SV=1	1	2.11	0.712	0.979	0.01	67774	53557.8		48065.2		16991	19553.9			47393.7	8842.83							13451.3	19796.5								467984	25257			23142.7
Q6ZUX7	Lipoma HMGIC fusion partner-like 2 protein OS=Homo sapiens GN=LHFPL2 PE=2 SV=2	1	2.91	0.977	1.263	0.579	75583.2	129130	59810.9	102251	12856.5						46149.8	63928.1					32529.9					28139	32191.3	19267.3	30996.1		40581.7	77717.1	18896.7	65402.8	57437.2
P18428	Lipopolysaccharide-binding protein OS=Homo sapiens GN=LBP PE=1 SV=3	26	7957.67	1.833	1.372	1.022	7.70933e+08	5.36638e+08	5.487e+08	4.01519e+08	3.19136e+08	3.85565e+08	3.9837e+08	5.16556e+08	2.89404e+08	2.21119e+08	1.54638e+08	2.13813e+08	2.87133e+08	1.41099e+08	2.13806e+08	1.75467e+08	9.85252e+07	1.88826e+08	3.37532e+08	2.89233e+08	1.19105e+08	1.45247e+08	3.29338e+08	3.13717e+08	2.60565e+08	9.01487e+07	1.98041e+08	1.63129e+08	1.88838e+08	3.58332e+08	2.61676e+08
P06858	Lipoprotein lipase OS=Homo sapiens GN=LPL PE=1 SV=1	9	89.74	0.765	0.814	1.267	2.64243e+06	2.54262e+06	4.07232e+06	3.83063e+06	605197	1.2857e+06	1.11687e+06	2.30435e+06	2.44797e+06	1.1984e+06	570388	1.10734e+06	1.39273e+06	824164	1.31206e+06	849906	310555	891304	1.42403e+06	860776	599811	2.2636e+06	2.95787e+06	2.28326e+06	1.66211e+06	1.02579e+06	1.02933e+06	1.14242e+06	2.50455e+06	2.45019e+06	2.03746e+06
Q13136	Liprin-alpha-1 OS=Homo sapiens GN=PPFIA1 PE=1 SV=1	1	1.9	0.737	0.734	0.999	284292	214194	280260	385574	91408.1	143272	53779.2	207046	104417	192535	78303	60774.4	88119.7	61543.7	76797.4	99613.8	31486.7	96041.7	125246	123985	98666.4	55091.5	282746	283238	121576	70668.9	90524.7	145146	181339	303119	211034
P00338	L-lactate dehydrogenase A chain OS=Homo sapiens GN=LDHA PE=1 SV=2	12	302.87	0.462	0.525	0.67	2.88713e+06	4.74354e+06	5.17776e+06	8.20317e+06	2.36573e+06	576976	911100	3.66556e+06	535738	871407	1.50861e+06	2.67438e+06	788231	1.52188e+06	2.00347e+06	2.23912e+06	1.26099e+06	1.53975e+06	1.55243e+06	1.68418e+06	495064	2.18434e+06	3.06568e+06	3.2737e+06	3.06988e+06	323631	4.01508e+06	4.7409e+06	3.85803e+06	3.57927e+06	4.37721e+06
P07195	L-lactate dehydrogenase B chain OS=Homo sapiens GN=LDHB PE=1 SV=2	12	259.99	0.436	0.729	0.72	7.67349e+06	1.33672e+07	1.27763e+07	1.53409e+07	4.44177e+06	1.79603e+06	1.58525e+06	6.35914e+06	1.07063e+06	2.59841e+06	3.26746e+06	6.32587e+06	2.58314e+06	5.08095e+06	5.59811e+06	6.21021e+06	3.35282e+06	2.96137e+06	4.49276e+06	4.64985e+06	1.43231e+06	5.4594e+06	7.66856e+06	5.70972e+06	6.48343e+06	1.01696e+06	8.04479e+06	9.61188e+06	6.92029e+06	8.6049e+06	7.63241e+06
P12318	Low affinity immunoglobulin gamma Fc region receptor II-a OS=Homo sapiens GN=FCGR2A PE=1 SV=4	3	24.91	0.285	0.448	0.515	183664	279617	336955	793808	102503		47341.4	91262.5	45183.2	50749.7	98353.3	130342	59596.8	87414.8	141785	160492	74811.5	102285	86468.8	106096	26646.5	142151	200933	283319	319124	60596.8	443268	420737	314368	498226	395975
P31995	Low affinity immunoglobulin gamma Fc region receptor II-c OS=Homo sapiens GN=FCGR2C PE=1 SV=1	2	24.91	0.277	0.448	0.511	164086	279617	336955	668428	82666.1		47341.4	91262.5	45183.2	50749.7	98353.3	130342	59596.8	87414.8	141785	160492	74811.5	102285	86468.8	106096	26646.5	142151	200933	229937	319124	60596.8	349247	420737	314368	407530	395975
P08637	Low affinity immunoglobulin gamma Fc region receptor III-A OS=Homo sapiens GN=FCGR3A PE=1 SV=2	3	31.59	0.785	0.766	0.979	329019	310214	461890	550753	241832	38167.2	82783.8	162665	87289.3	108563	138921	215362	90157.2	90608.5	207086	322942	158948	78947.6	113102	16635.7	41637.2	194858	221767	309505	263109	39605.5	438532	303229	259024	324303	156817
O75015	Low affinity immunoglobulin gamma Fc region receptor III-B OS=Homo sapiens GN=FCGR3B PE=1 SV=2	1	2.27	0.845	1.163	1.028	62782.2	65023.2	77061.3	52612.7	22240.4	15504	7430.79	50074.2		22149.2	16924.4	46771.6	25373.1	11085	27724	66459.6	52123	11722.2	20487.2			21758.4	24509.4	43206.5	46081.1	20761	211253	44382.8	20886.3	33652.7	19134.6
P14151	L-selectin OS=Homo sapiens GN=SELL PE=1 SV=2	2	1.63	1.067	1.648	1.334	201686	272649	296846	150229	71242.7	140912	54356.8	89782.4	47909.5	76257.2	39293.2	111471	109740		130700	190733	81446.1	43105.3	85361.2	95656.1	88543.5	244107	128361	59063	132018	76678.2	64273.1	79625	100628	86545.9	176024
P51884	Lumican OS=Homo sapiens GN=LUM PE=1 SV=2	6	4.06	0.492	0.866	0.698	457373	730023	421173	674932	154157	491650	71799.1	387444	124158	162701	138401	258539	436394	240440	259786	521101	289361	5971.26	233658	360121	170743	207573	241030	269329	182187	108793	331208	112275	477647	431707	369862
Q5SQ64	Lymphocyte antigen 6 complex locus protein G6f OS=Homo sapiens GN=LY6G6F PE=1 SV=2	2	8.15	0.192	0.262	0.369	130400	163028	242953	771049	58582.5	29277.4	32360.9	107335	13354.9	35645.1	140412	71665.3	18689.7	114358	69577.1	71490.5	48001.2	61886.2	34129.8	57038.2	37213.2	80509.8	222973	136218	185009	18210.4	371054	480955	365828	469443	371250
Q13094	Lymphocyte cytosolic protein 2 OS=Homo sapiens GN=LCP2 PE=1 SV=1	2	1.77	0.678	0.01	0.01	147793			218056							42795.2																62865.4		89476.1	159860	129598
Q7L5N7	Lysophosphatidylcholine acyltransferase 2 OS=Homo sapiens GN=LPCAT2 PE=1 SV=1	4	5.64	0.955	0.629	0.744	250298	66778.8	169796	320532	88925.3	26938.2	16047.6	226118			44359.9		24297.7	94882.2	55599.4	45549.7	21146.5	7867.03	12174.5	16241.1		50536	101914	127266	103432	8550.88	278336	169889	28421.7	71217.7	159190
Q96N66	Lysophospholipid acyltransferase 7 OS=Homo sapiens GN=MBOAT7 PE=1 SV=2	1	1.74
P38571	Lysosomal acid lipase/cholesteryl ester hydrolase OS=Homo sapiens GN=LIPA PE=1 SV=2	1	9.11	0.752	0.733	1.13	77832.1	77399	142072	144300	43159.7	23314.4	13701	50305.8	18994.6	48971.9	69284.2	32157.7			22921.9	58380.3	26302.4	11698.1	28829.2	60636.7	19658.7		85273.7	27949.3	119407		23133.8	40534.3	101744	100263	69478.5
P10253	Lysosomal alpha-glucosidase OS=Homo sapiens GN=GAA PE=1 SV=4	1	3.32	0.594	0.507	0.955	133928	119801	236846	199942	37244.7	27021	97634.3	132201	67900.5	56556.1	31367.6	60635.7	49214	21945.8	61143.7	45311.9	22455.8	45900.6	75180.3	43820.5	19105.4	127630	142158	98683.3	162192	19874.5		364812	94400.1	127393	82199.9
P11279	Lysosome-associated membrane glycoprotein 1 OS=Homo sapiens GN=LAMP1 PE=1 SV=3	3	16.75	1.518	0.01	1.144	98133.9		53357.8	40104.2	28921.2			8579.98			29658.6													25714.5		16035.2	21030.6		15899.6	41357.2
P61626	Lysozyme C OS=Homo sapiens GN=LYZ PE=1 SV=1	5	82.37	0.562	0.576	1.209	171489	169353	475274	384104	17361.8	10808.8	42581.1	170769	72313.4	50023.4	77354.4	34367.8	12016.1	131231	39956.9	133075	45559.7	53127.2	44863.1	91315.2		343085	273639	129823	314674	122768	310223	175419	61798.5		214634
Q04912	Macrophage-stimulating protein receptor OS=Homo sapiens GN=MST1R PE=1 SV=2	1	75.99	0.315	0.172	0.018	863834	472629	55184.9	3.002e+06								300622	147535		31033.3			180710				23280.9					1.27117e+06			1.98642e+06	1.44542e+06
Q9NZW5	MAGUK p55 subfamily member 6 OS=Homo sapiens GN=MPP6 PE=1 SV=2	1	30.43	0.798	1.292	0.693	1.6835e+06	2.47256e+06	1.64313e+06	2.44111e+06	431195	439568	2.01559e+06	2.19515e+06	582665	771335	495824	1.75787e+06	1.43619e+06	704090	686189	1.11524e+06	919117	898551	1.00332e+06	389826	557436	627835	1.62975e+06	553921	712786	436965	1.32004e+06	647177	1.21911e+06	1.23671e+06	1.17536e+06
P40925	Malate dehydrogenase, cytoplasmic OS=Homo sapiens GN=MDH1 PE=1 SV=4	5	29.95	0.281	0.499	0.714	133837	598856	870889	1.30292e+06	182524	62005.2	34970.1	75454.9	50025.7	31215.3	225039	338658	234837	227098	350767	268808	159721	130913	138642	222043	18214.1	397682	480534	488288	461536	55307.1	683250	857585	604551	760725	700689
P40926	Malate dehydrogenase, mitochondrial OS=Homo sapiens GN=MDH2 PE=1 SV=3	4	17.03	0.572	0.608	0.821	106418	58563.8	30734.5	289868	33745.8	20020	15508.4	129401		14030.6	34403.4		19982.6	67262.9			10511.7	49916.8		20546.6		8647.44	305529	244532	13332.5	5170.63	124460	209240	140511	185408	29907.3
Q14165	Malectin OS=Homo sapiens GN=MLEC PE=1 SV=1	2	7.04	1.089	1.517	1.23	201005	289835	234306	268470	67755	21996.8		159897	34135	56516.5	150799	63310.7	323515	157223	113486	101949	112342	54637.3	83844.6	101686		158561	121868	167663	101641	29813.2	93230.1	176031	78158.8	171721	138429
P48740	Mannan-binding lectin serine protease 1 OS=Homo sapiens GN=MASP1 PE=1 SV=3	6	99.98	0.186	0.305	0.377	207751	278764	509034	1.81653e+06	26957.8	103195	29055.1	160348	28073.6		114097	273063	93408	120579	188702	192505	115595	32171	82098.2	32899.7	16876.4	235205	697526	285404	155195	79252.4	952586	1.11771e+06	676725	878880	894496
P33908	Mannosyl-oligosaccharide 1,2-alpha-mannosidase IA OS=Homo sapiens GN=MAN1A1 PE=1 SV=3	29	193.66	1.924	1.439	0.804	7.27048e+06	5.59764e+06	3.37982e+06	4.21811e+06	4.18206e+06	3.07824e+06	7.23746e+06	1.97634e+07	1.30778e+06	3.59143e+06	2.39588e+06	2.66064e+06	3.42108e+06	1.28184e+06	1.85239e+06	2.41469e+06	1.46875e+06	1.43705e+06	3.24519e+06	2.59077e+06	987045	1.42585e+06	2.46918e+06	1.57324e+06	1.8467e+06	360632	1.17059e+06	1.4879e+06	2.46096e+06	2.69803e+06	2.58009e+06
O60476	Mannosyl-oligosaccharide 1,2-alpha-mannosidase IB OS=Homo sapiens GN=MAN1A2 PE=1 SV=1	1	1.91	1.323	0.917	0.634	62134.8	41422.2	30046.7	47393.8		26983	57189	146996	16032.1	27381.4	17452.6		17740.7	5923.3					29247.7	28907.2	8731.61			12007.8	18286.5				20446.8		24876.2
Q8IX19	Mast cell-expressed membrane protein 1 OS=Homo sapiens GN=MCEMP1 PE=1 SV=1	1	2.84	0.293	0.395	0.856	37622.2	55428.8	104911	125045	4940.63		6514.1				17608.8		12002.8	20016.9				15822.2	15173.8	19446.7		37970.2	62968.9	66018.6	42239	43519.8	78628.2	58165.6		71469.1	67379.2
P08493	Matrix Gla protein OS=Homo sapiens GN=MGP PE=1 SV=2	2	47.85	0.864	1.102	1.788	565797	710690	1.09577e+06	612991	234171	281052	122495	351448	205327	335528	106204	244094	144322	342938	386294	273019	222328	73517.6	394417	319974	128100	462273	591040	722928	792143	203574	263092	443915	288296	456341	287452
P14780	Matrix metalloproteinase-9 OS=Homo sapiens GN=MMP9 PE=1 SV=3	13	58.44	0.891	0.943	1.732	2.35453e+06	3.2277e+06	3.65095e+06	3.36465e+06	490827	549429	1.80347e+06	2.62797e+06	601789	853305	924169	1.24094e+06	2.12006e+06	578028	867970	1.77724e+06	851890	1.69211e+06	1.39045e+06	183747	819170	1.07493e+06	3.05222e+06	1.20787e+06	1.58377e+06	1.03023e+06	912274	957405	2.05746e+06	2.15213e+06	2.51613e+06
Q15049	Membrane protein MLC1 OS=Homo sapiens GN=MLC1 PE=1 SV=5	2	1.6	0.301	0.312	0.357	67091	69929.5	77673.9	225676	29713.9	12651.1	20296.7	31991.7		37583.6	51738.9	65213.1	6790.82	11600.3	26590.4		33583.5	17184.7	15331.4	24534.1	18515.5	23604.1	115749	44756.2	32786.6		81555.5	119613			120877
P01033	Metalloproteinase inhibitor 1 OS=Homo sapiens GN=TIMP1 PE=1 SV=1	1	6.32	0.493	0.487	0.549	75049	74442.6	92304	152880	39214.7	27944.9	13145.1	32493.9	32517.7	23766.8	34360.2	58864.9			28918.5	13758	21862.6	31889.7	23651.6	23717.8		36261		55576.8	20258.8	33145.8	58815.3	98073.8	71549.2	97786.9	115886
P35625	Metalloproteinase inhibitor 3 OS=Homo sapiens GN=TIMP3 PE=1 SV=2	4	21.74	0.565	0.719	0.777	2.34045e+06	2.94806e+06	2.59738e+06	3.23258e+06	736844	738181	680138	1.94588e+06	472456	1.4488e+06	582401	1.20386e+06	739428	1.22689e+06	1.35301e+06	1.2425e+06	615930	715052	1.24906e+06	1.06778e+06	669399	1.03034e+06	1.8805e+06	1.45629e+06	2.14189e+06	461614	1.56481e+06	2.83881e+06	1.93104e+06	1.87283e+06	1.55645e+06
Q658P3	Metalloreductase STEAP3 OS=Homo sapiens GN=STEAP3 PE=1 SV=2	10	178.02	0.534	0.426	0.629	1.00344e+06	838909	1.3828e+06	4.23562e+06	628963	459612	94441.9	125380	158872	411449	1.29384e+06	337432	218151	482706	558550	527615	260116	498301	244016	231597	67639.7	894099	730495	775305	1.8399e+06	245311	2.29228e+06	3.74192e+06	738738	1.05447e+06	2.03939e+06
Q9H8H3	Methyltransferase-like protein 7A OS=Homo sapiens GN=METTL7A PE=1 SV=1	1	1.64	1.153	1.04	1.193	123014	97262.4	111515	93501.9		40723.6				27459.3	41779.7		74390.6	28725.4	37783.2	51090.9	17990.2		32620.4	110417		47044.8		126532	36229.4		84842.1	49558.2	33435.5	78296.7	43497.5
Q15555	Microtubule-associated protein RP/EB family member 2 OS=Homo sapiens GN=MAPRE2 PE=1 SV=1	10	80.84	0.438	0.234	0.448	227513	262158	738045	2.12715e+06			7974.6	235916	82565.8	73191.6	1.4325e+06	448417	59338.4	84245.9	90703.2	191415	79779.3	106202	12520.1	91975.5		199166	442986	544947	508252	6482.35	706345	918957	1.14693e+06	1.36059e+06	1.42969e+06
Q9UPY8	Microtubule-associated protein RP/EB family member 3 OS=Homo sapiens GN=MAPRE3 PE=1 SV=1	1	18.92	0.589	0.218	0.526	191973	73888.7	184392	387583				80655.5			251917				19978.4	43090.5	15226.6	23220					102205	103384	103576		101373	153443	213670	247909	228303
Q8N4C8	Misshapen-like kinase 1 OS=Homo sapiens GN=MINK1 PE=1 SV=2	7	19.02	0.273	0.435	0.469	169390	263617	455912	1.00367e+06	106312			52743.1	37892.9	49529	103768	189816	15492.7	89211.1	265123	160103	78923	34731.2	44150.4	87758.9		195894	177364	255620	225484	21279.5	451119	871809	407064	641975	498694
O43772	Mitochondrial carnitine/acylcarnitine carrier protein OS=Homo sapiens GN=SLC25A20 PE=1 SV=1	1	21.6	0.433	0.752	0.663	139282	230612	207185	323016	55076.7	31367.9	43693.3	90695.1	31574.3	124974	68675.8	125524	36847.2	95319.2	124402	153066	55310.4	39584.4	87922.5	89688.7	33390.4	78847.5	216960	116164	111990	25699.1	133392	165701	169157	206611	164061
P53779	Mitogen-activated protein kinase 10 OS=Homo sapiens GN=MAPK10 PE=1 SV=2	1	1.61	0.587	0.277	0.765	114570	55672.7	151324	193145							25060	25809.5			25334.1			9834.31				65578.6	104391	68770.8	63902.6		106254	124676	87751.2	123541	78071.5
Q15759	Mitogen-activated protein kinase 11 OS=Homo sapiens GN=MAPK11 PE=1 SV=2	1	1.61	0.587	0.277	0.765	114570	55672.7	151324	193145							25060	25809.5			25334.1			9834.31				65578.6	104391	68770.8	63902.6		106254	124676	87751.2	123541	78071.5
P53778	Mitogen-activated protein kinase 12 OS=Homo sapiens GN=MAPK12 PE=1 SV=3	1	1.61	0.587	0.277	0.765	114570	55672.7	151324	193145							25060	25809.5			25334.1			9834.31				65578.6	104391	68770.8	63902.6		106254	124676	87751.2	123541	78071.5
O15264	Mitogen-activated protein kinase 13 OS=Homo sapiens GN=MAPK13 PE=1 SV=1	1	1.61	0.587	0.277	0.765	114570	55672.7	151324	193145							25060	25809.5			25334.1			9834.31				65578.6	104391	68770.8	63902.6		106254	124676	87751.2	123541	78071.5
Q16539	Mitogen-activated protein kinase 14 OS=Homo sapiens GN=MAPK14 PE=1 SV=3	1	1.61	0.587	0.277	0.765	114570	55672.7	151324	193145							25060	25809.5			25334.1			9834.31				65578.6	104391	68770.8	63902.6		106254	124676	87751.2	123541	78071.5
P45983	Mitogen-activated protein kinase 8 OS=Homo sapiens GN=MAPK8 PE=1 SV=2	1	1.61	0.587	0.277	0.765	114570	55672.7	151324	193145							25060	25809.5			25334.1			9834.31				65578.6	104391	68770.8	63902.6		106254	124676	87751.2	123541	78071.5
P45984	Mitogen-activated protein kinase 9 OS=Homo sapiens GN=MAPK9 PE=1 SV=2	1	1.61	0.587	0.277	0.765	114570	55672.7	151324	193145							25060	25809.5			25334.1			9834.31				65578.6	104391	68770.8	63902.6		106254	124676	87751.2	123541	78071.5
O95819	Mitogen-activated protein kinase kinase kinase kinase 4 OS=Homo sapiens GN=MAP4K4 PE=1 SV=2	7	19.02	0.273	0.435	0.469	169390	263617	455912	1.00367e+06	106312			52743.1	37892.9	49529	103768	189816	15492.7	89211.1	265123	160103	78923	34731.2	44150.4	87758.9		195894	177364	255620	225484	21279.5	451119	871809	407064	641975	498694
P26038	Moesin OS=Homo sapiens GN=MSN PE=1 SV=3	50	1835.63	0.423	0.669	0.683	3.57323e+07	5.87146e+07	5.39503e+07	8.15099e+07	1.58398e+07	9.60037e+06	4.65318e+06	1.8014e+07	9.66452e+06	1.35987e+07	1.49746e+07	2.8973e+07	1.1442e+07	3.08969e+07	3.33364e+07	2.53852e+07	1.63207e+07	8.88244e+06	1.48418e+07	2.55407e+07	5.49803e+06	2.276e+07	3.99829e+07	2.87941e+07	3.27993e+07	6.53795e+06	4.04321e+07	7.40774e+07	3.83349e+07	4.62243e+07	3.9501e+07
P53985	Monocarboxylate transporter 1 OS=Homo sapiens GN=SLC16A1 PE=1 SV=3	3	26.34	0.472	0.555	0.611	192407	198971	170976	507211	114144	71105.9	21569.8	114104	15045.8	86852.3	208173	64824.1	13842.9	169934	109985	130126	87284.2	29036.9		27045.4		107885	198809	88212.1	74168.9	17492.2	157115	516951	121852	324427	363958
O15427	Monocarboxylate transporter 4 OS=Homo sapiens GN=SLC16A3 PE=1 SV=1	2	5.17	0.644	0.506	0.575	67122.4	75507.3	89767.4	205096	12890.1			41250.9		20669.9	27363.8			19390.6	50380.2	49701.6	20313.1	17652.2	22480.3	23901		10330	72500.8	41829.7	64915.6	23187.8	33112.2	139679	64113.3	131186	126168
P08571	Monocyte differentiation antigen CD14 OS=Homo sapiens GN=CD14 PE=1 SV=2	15	549.64	1.406	1.01	1.091	2.27741e+07	1.74413e+07	1.76562e+07	1.67702e+07	8.07452e+06	1.51635e+06	6.60713e+06	4.5599e+07	8.21925e+06	1.67035e+07	9.84455e+06	7.77838e+06	8.90643e+06	6.13547e+06	7.49813e+06	1.15825e+07	3.55903e+06	1.9606e+06	7.8199e+06	3.14871e+06	1.80112e+06	7.44864e+06	1.19961e+07	9.33023e+06	8.20151e+06	3.29423e+06	5.57963e+06	4.46325e+06	7.88717e+06	1.595e+07	9.44788e+06
Q13477	Mucosal addressin cell adhesion molecule 1 OS=Homo sapiens GN=MADCAM1 PE=1 SV=2	1	10.34	0.626	0.891	0.715	121185	163413	131033	174325				85799.7	15295.3		34961.7		50165.5	77153								68760.2	130833	51636.3		27211.1			93514.3	108103	83935.1
P33527	Multidrug resistance-associated protein 1 OS=Homo sapiens GN=ABCC1 PE=1 SV=3	1	5.89	0.328	0.188	0.412	26899.6	16372.3	35866.6	87018	8035.26								7012.11									14242.8	22870.3				36512.6	68199		57438.3	40600.3
Q13201	Multimerin-1 OS=Homo sapiens GN=MMRN1 PE=1 SV=3	22	323.98	0.262	0.401	0.526	707586	1.47034e+06	2.43016e+06	5.45126e+06	978282	105778	315080	557031	45899.1	207201	178747	1.72101e+06	667500	536272	538864	877869	744464	228320	284697	254615	65478.1	965215	1.62609e+06	1.36254e+06	1.63852e+06	45157.7	2.85504e+06	2.94035e+06	4.10649e+06	3.48679e+06	1.41964e+06
Q9UNW1	Multiple inositol polyphosphate phosphatase 1 OS=Homo sapiens GN=MINPP1 PE=1 SV=1	4	4.09	1.557	2.603	1.39	649612	561572	280301	313591	158405	328523	157196	576409	81256.3	274519	219666	311886	239310	194050	247001	185967	119879	20256	154270	204527	128475	152424	147588	199927	121593	67697.8	164447	133449	152996	233201	142939
Q8N699	Myc target protein 1 OS=Homo sapiens GN=MYCT1 PE=1 SV=1	8	275.9	0.323	0.508	0.378	2.19833e+06	3.27721e+06	2.45977e+06	6.6222e+06	1.47837e+06	782447	621381	1.14287e+06	398938	848405	1.15984e+06	1.98481e+06	900221	1.73014e+06	1.21793e+06	1.68396e+06	1.09504e+06	626667	717794	1.20184e+06	657413	980033	2.82683e+06	1.71237e+06	1.06704e+06	278391	2.85482e+06	5.63524e+06	3.11448e+06	3.32992e+06	3.24902e+06
P41218	Myeloid cell nuclear differentiation antigen OS=Homo sapiens GN=MNDA PE=1 SV=1	3	1.74	1.926	0.899	0.666	240186	48485	67928.7	42120.2		87644.6	170276	123484	79070.4	49250.1			10972.3	16407.9	10415.6	15636.9	7395.98	91519.7	58542.9	26865.4	14906.4	20757.4	130481		12176.5	24224.5	121525	48878.7	12743.4	21030.8	20280.3
Q96S97	Myeloid-associated differentiation marker OS=Homo sapiens GN=MYADM PE=1 SV=2	4	57.8	0.398	0.402	0.578	486534	800073	1.0091e+06	2.22664e+06	168384	25204.6	24275.4	315622	84129.7	258671	594366	376118	108605	379812	338900	410836	203693	173305	179516	307178	35416.5	425711	733743	527319	580063	143732	691653	1.32316e+06	494560	1.42422e+06	1.38043e+06
P05164	Myeloperoxidase OS=Homo sapiens GN=MPO PE=1 SV=1	14	124.01	0.483	0.526	0.988	687577	1.20115e+06	2.72409e+06	2.19423e+06	178665	163543	87487.2	594077	100654	340278	534223	550555	357562	552992	706579	959785	501986	266852	320757	367498	173330	1.75737e+06	1.63504e+06	1.18821e+06	1.33168e+06	426231	2.79924e+06	921094	1.03197e+06	1.52377e+06	1.01701e+06
Q14814	Myocyte-specific enhancer factor 2D OS=Homo sapiens GN=MEF2D PE=1 SV=1	1	27.72	0.509	0.603	0.399	39876.9	47239.6	31250.5	78377.5	11786.6								11946.9				12708.5			19075.7		7987.41		28920			41101.2
P14649	Myosin light chain 6B OS=Homo sapiens GN=MYL6B PE=1 SV=1	1	16.5	0.33	0.685	0.717	90489.1	224986	211194	273832	80615.2		14394.7	64066.6	14159	33299.7	167568	146351	35805.6	114155	96715.5	82480.1	60526	56872.9	37047.2	62743.1		120266	181304	118412	83531.3	12683.7	115455	216043	122745	175151	202867
Q9H1R3	Myosin light chain kinase 2, skeletal/cardiac muscle OS=Homo sapiens GN=MYLK2 PE=1 SV=3	1	1.61	0.587	0.277	0.765	114570	55672.7	151324	193145							25060	25809.5			25334.1			9834.31				65578.6	104391	68770.8	63902.6		106254	124676	87751.2	123541	78071.5
Q32MK0	Myosin light chain kinase 3 OS=Homo sapiens GN=MYLK3 PE=1 SV=3	1	1.61	0.587	0.277	0.765	114570	55672.7	151324	193145							25060	25809.5			25334.1			9834.31				65578.6	104391	68770.8	63902.6		106254	124676	87751.2	123541	78071.5
Q86YV6	Myosin light chain kinase family member 4 OS=Homo sapiens GN=MYLK4 PE=1 SV=2	1	1.61	0.587	0.277	0.765	114570	55672.7	151324	193145							25060	25809.5			25334.1			9834.31				65578.6	104391	68770.8	63902.6		106254	124676	87751.2	123541	78071.5
Q15746	Myosin light chain kinase, smooth muscle OS=Homo sapiens GN=MYLK PE=1 SV=4	4	24.84	0.506	0.36	0.891	2.15498e+06	3.59624e+06	4.34447e+06	3.94149e+06	780967	823877	570605	1.66248e+06	604151	1.4607e+06	671668	2.26518e+06	738976	1.26089e+06	2.50968e+06	2.30709e+06	853427	508125	1.60368e+06	1115591	790125	1.8328e+06	3.94962e+06	1.71902e+06	2.22903e+06	548450	1.65307e+06	2.55646e+06	2.22905e+06	2.4166e+06	1.89777e+06
P60660	Myosin light polypeptide 6 OS=Homo sapiens GN=MYL6 PE=1 SV=2	3	16.5	0.434	0.812	0.771	326830	635634	619708	783472	153327	74402.9	86799.4	251382	69171.9	224900	305106	450112	146571	286686	339511	390022	187796	100902	154600	203060	61140.9	317604	677235	278783	268827	73540.7	410853	452038	345881	472360	424757
P12882	Myosin-1 OS=Homo sapiens GN=MYH1 PE=1 SV=3	2	2.26	0.563	0.921	0.615	68585.3	109019	71707	133191	36021.2	34631.4			17983	47462.9		25251	23607.1	64757.2	82039.1	56500.5	29328.5	21955.3	32154		30283.5	37688.3		32270.8			198500	77244.7	57247.6	59617.2
P35580	Myosin-10 OS=Homo sapiens GN=MYH10 PE=1 SV=3	1	41.33
P35749	Myosin-11 OS=Homo sapiens GN=MYH11 PE=1 SV=3	4	91.43	0.558	0.529	0.782	2.66532e+06	5.29177e+06	4.48207e+06	4.05588e+06	934971	4.52701e+06	354538	1.70585e+06	648037	830330	2.19787e+06	2.52063e+06	1.83518e+06	1.99228e+06	2.44524e+06	2.30076e+06	1.03141e+06	386873	2.51287e+06	1.6377e+06	2.18169e+06	2.60769e+06	3.44899e+06	2.513e+06	1.93809e+06	858849	1.48016e+06	1.93951e+06	2.93661e+06	2.59426e+06	2.80462e+06
Q7Z406	Myosin-14 OS=Homo sapiens GN=MYH14 PE=1 SV=2	0	37.82
Q9UKX2	Myosin-2 OS=Homo sapiens GN=MYH2 PE=1 SV=1	1	2.26	0.01	0.233	0.01		54792.6		235375								25251	23607.1														123431
P11055	Myosin-3 OS=Homo sapiens GN=MYH3 PE=1 SV=3	2	2.26	0.563	0.921	0.615	68585.3	109019	71707	133191	36021.2	34631.4			17983	47462.9		25251	23607.1	64757.2	82039.1	56500.5	29328.5	21955.3	32154		30283.5	37688.3		32270.8			198500	77244.7	57247.6	59617.2
Q9Y623	Myosin-4 OS=Homo sapiens GN=MYH4 PE=2 SV=2	2	2.26	0.563	0.921	0.615	68585.3	109019	71707	133191	36021.2	34631.4			17983	47462.9		25251	23607.1	64757.2	82039.1	56500.5	29328.5	21955.3	32154		30283.5	37688.3		32270.8			198500	77244.7	57247.6	59617.2
P13533	Myosin-6 OS=Homo sapiens GN=MYH6 PE=1 SV=5	1	2.26	0.01	0.233	0.01		54792.6		235375								25251	23607.1														123431
P12883	Myosin-7 OS=Homo sapiens GN=MYH7 PE=1 SV=5	1	2.26	0.01	0.233	0.01		54792.6		235375								25251	23607.1														123431
A7E2Y1	Myosin-7B OS=Homo sapiens GN=MYH7B PE=1 SV=3	1	18.77	0.951	1.355	1.053	613464	947386	669378	792207	188318		158392	420674	266644	377598	241550	448978	418560	482627	462710	414004	340049	156807	347905	299220	194086	403114	185955	368733	290374	280308	492796	453767	293770	304640	381437
P35579	Myosin-9 OS=Homo sapiens GN=MYH9 PE=1 SV=4	77	659.69	0.363	0.349	0.631	8.825e+06	1.31287e+07	2.09679e+07	2.96936e+07	3.72855e+06	6.07657e+06	997598	5.76975e+06	1.84022e+06	2.82492e+06	8.66733e+06	7.34952e+06	4.55206e+06	4.80038e+06	5.09556e+06	7.12812e+06	3.12209e+06	1.72975e+06	4.81375e+06	4.61011e+06	3.36807e+06	1.00264e+07	1.49484e+07	1.17562e+07	6.61778e+06	2.0647e+06	1.12754e+07	1.61818e+07	1.02056e+07	1.98722e+07	1.42971e+07
P58546	Myotrophin OS=Homo sapiens GN=MTPN PE=1 SV=2	1	4.94	0.527	0.359	0.624	99469.9	67738.7	114131	188893	31542.6							61473.1							20637.9	23765.5			58035.8	63990.5	52118.8		74148.1	101976	67697	135960	90949.6
P29966	Myristoylated alanine-rich C-kinase substrate OS=Homo sapiens GN=MARCKS PE=1 SV=4	2	21.07	0.633	1.198	0.958	112778	112275	123073	141079	40149.9	11021.4		33547	39247.4	33781	41396.4		30593.3	73725.4	78827	50156.1			44467	73807.3	23973.9	47938.5	80006.5		89783.3	22056.4	48984.2	88685.2	70412.1	56225.8	67927.4
Q15599	Na(+)/H(+) exchange regulatory cofactor NHE-RF2 OS=Homo sapiens GN=SLC9A3R2 PE=1 SV=2	2	3.32	0.758	1.693	0.967	186931	560857	285595	243674	175098	109276	64116.4	112458	19485.7	116065	21993.4	266372	88706.6	575332	462662	260748	215900	100483	126763	192071	64580.9	86163.9	222029	124152	159789		132559	359549	56967.3	58257.8	117326
Q96PD5	N-acetylmuramoyl-L-alanine amidase OS=Homo sapiens GN=PGLYRP2 PE=1 SV=1	17	464.29	0.584	0.588	0.935	5.13545e+06	7.49335e+06	1.11663e+07	1.27304e+07	2.88246e+06	580892	1.0611e+06	9.3298e+06	1.51778e+06	5.837e+06	3.995e+06	5.55169e+06	3.48214e+06	2.33717e+06	1.71661e+06	5.10292e+06	2.20398e+06	780092	3.99414e+06	1.93238e+06	1.52839e+06	4.71075e+06	9.084e+06	5.21252e+06	7.22235e+06	1.03359e+06	3.50929e+06	4.56191e+06	5.98724e+06	1.239e+07	8.60629e+06
Q9BXD5	N-acetylneuraminate lyase OS=Homo sapiens GN=NPL PE=1 SV=1	3	1.7	0.713	0.792	0.589	154436	206647	42903.1	239532	94489.2		27209.6	109341	26031.5	67893.6	94146.2	115950	68920.7	94901.4	87964.4	103941	53395.6	45391	37287.2	53126.1		11330.7	114637	24054.8	105357	10689.1	94315.4	102495	112654	205065	162709
P00387	NADH-cytochrome b5 reductase 3 OS=Homo sapiens GN=CYB5R3 PE=1 SV=3	8	21.42	0.758	0.511	1.15	361420	499958	1.13404e+06	1.07829e+06	157807	14944.8	36435.6	862465	34708.9	99245	1.26859e+06	105439	181404	245158	137332	263633	242792	149184	95473.5	375201	42766.8	425950	927373	1.09691e+06	491941	103543	550265	571518	359776	725182	937948
Q13765	Nascent polypeptide-associated complex subunit alpha OS=Homo sapiens GN=NACA PE=1 SV=1	1	6.09	0.498	1.033	0.01	42738.1	88644.3		85785.8							12004.4	20825.1		59196.4		14632.7		69517.8										102804	17844.3
E9PAV3	Nascent polypeptide-associated complex subunit alpha, muscle-specific form OS=Homo sapiens GN=NACA PE=1 SV=1	1	6.09	0.498	1.033	0.01	42738.1	88644.3		85785.8							12004.4	20825.1		59196.4		14632.7		69517.8										102804	17844.3
Q9Y2A7	Nck-associated protein 1 OS=Homo sapiens GN=NCKAP1 PE=1 SV=1	29	305.28	0.261	0.234	0.436	1.01507e+07	9.94786e+06	1.63706e+07	1.90849e+07	2.56444e+06	2.85395e+06	3.3652e+06	6.91086e+06	5.72218e+06	3.99118e+06	2.24929e+06	5.14661e+06	3.18596e+06	3.79466e+06	3.44809e+06	4.39837e+06	3.10852e+06	2.036e+06	3.97899e+06	4.09265e+06	2.28791e+06	9.83416e+06	9.82588e+06	8.82709e+06	7.95194e+06	4.01302e+06	9.11549e+06	1.13528e+07	8.97581e+06	1.27576e+07	7.24002e+06
P55160	Nck-associated protein 1-like OS=Homo sapiens GN=NCKAP1L PE=1 SV=3	14	79.79	0.192	0.175	0.476	381651	290225	1.72845e+06	3.42719e+06	184689	101716	25275	283921	124958	137333	404727	214967	40558.2	142554	118674	539207	86603.4	42258.6	79699	96734.2	19591	482291	1.03744e+06	1.31188e+06	1.05244e+06	101691	1.78727e+06	2.90871e+06	1.61184e+06	2.59324e+06	1.62909e+06
Q8WUJ1	Neuferricin OS=Homo sapiens GN=CYB5D2 PE=2 SV=1	1	30.31	1.188	1.267	1.505	4.07718e+06	4.50523e+06	4.83357e+06	3.2114e+06	1.06809e+06	15340533	491814	2.9155e+06	1.21269e+06	980962	1.50405e+06	2431319	2.51029e+06	902302	1824694	1.35706e+06	755782	599773	4605598	1.51603e+06	4.03282e+06	1.43757e+06	3.22948e+06	2.71007e+06	2.35586e+06	1.16837e+06	1.48048e+06	1.88512e+06	2.56658e+06	2.05411e+06	1.38677e+06
Q09666	Neuroblast differentiation-associated protein AHNAK OS=Homo sapiens GN=AHNAK PE=1 SV=2	3	9.96	1.368	1.666	1.846	428194	859443	524538	625850	139282	672607	55898.6	295547	128176	86322.5	109204	242236	446650	454216	333486	255868	107723	188995	365756	21441.7	298691	233904	25327	294096	201957	160827	132272	623164	294343
Q5TI25	Neuroblastoma breakpoint family member 14 OS=Homo sapiens GN=NBPF14 PE=2 SV=2	1	2.07
Q3BBV1	Neuroblastoma breakpoint family member 20 OS=Homo sapiens GN=NBPF20 PE=2 SV=1	1	2.07
B4DH59	Neuroblastoma breakpoint family member 26 OS=Homo sapiens GN=NBPF26 PE=5 SV=1	1	2.07
P07197	Neurofilament medium polypeptide OS=Homo sapiens GN=NEFM PE=1 SV=3	1	2.32	100		100	157530		22373.9					111532															13429.1
Q14697	Neutral alpha-glucosidase AB OS=Homo sapiens GN=GANAB PE=1 SV=3	12	36.15	0.541	0.448	0.791	553405	605071	1.2251e+06	1.53033e+06	119207	33460.5	84586.1	607838	118639	138783	449918	316399	201828	208533	133323	397408	260238	140468	96366.6	208445	53514.4	459428	735324	879199	553553	186116	703078	1.00536e+06	719729	920406	751910
Q15758	Neutral amino acid transporter B(0) OS=Homo sapiens GN=SLC1A5 PE=1 SV=2	6	19.67	0.82	0.468	0.644	866854	1.51179e+06	2.10385e+06	3.44339e+06	740225	130686	44936.1	240944	96639.9	384276	1.30269e+06	680027	216735	665955	640812	830256	722734	301930	221655	546641	118441	887553	818091	1.42306e+06	1.28842e+06	85438	1.80571e+06	2.27602e+06	1.46568e+06	2.1906e+06	1.72752e+06
P22894	Neutrophil collagenase OS=Homo sapiens GN=MMP8 PE=1 SV=1	2	2.08	1.107	0.919	1.007	48872.4	49991.9	135801	89185.9	13142.6			22029.2		21790	26386.6		14399.9	16917.8		45443.6		6174.09	14959.2	18031.8	16965.5	22282.8	81509.9	78393.4	34885.7	41194.7	41398.7	73843	41945	51931.4	43756.8
P19878	Neutrophil cytosol factor 2 OS=Homo sapiens GN=NCF2 PE=1 SV=2	1	1.93	0.901	0.888	0.952	201932	195612	208859	198652	54159.7	69230.2	89967.9	332484	73000.2	83896	62677	66791.9	110625	252157	53424.3	96526.1	39688	157791	124579	55710.4	40310.6	57468.6	130410	117103	101966	45579.6	101066	400485	103177	114890	95648.2
P08246	Neutrophil elastase OS=Homo sapiens GN=ELANE PE=1 SV=1	1	2.11	0.303	0.298	0.591	42863	46080.6	89101.5	148359	9035.49		11265		17076.4	10936.5	66201.5		9869.17	18886.1		16550.7	10657.1	43034.4	22654.3			49310.5	53480.1	40509.2	53149.8	11730.5	103795	38973.3	69774.6	82327.3	100765
P80188	Neutrophil gelatinase-associated lipocalin OS=Homo sapiens GN=LCN2 PE=1 SV=2	5	20.17	0.873	0.934	2.642	172881	249674	829550	176393	79955.9	27050.8	15851.3	122401		59393.7	70091.9	99442		80897.8	132782	246154	148916	22716.5	29681.6	91488.4		251354	626240	390411	503435	214281	142289	277006	82959.4	57722.6	53482.7
P25090	N-formyl peptide receptor 2 OS=Homo sapiens GN=FPR2 PE=2 SV=2	1	2.08	0.306	0.481	0.96	38437.6	62965.3	121528	127077	7877.81			27214	9404.8	13238.5	24063	42882.6	14391.6	20895.7	49912.9	69547	28402.8	14103.7	16967.6	19124.7	7624.93	41916.3	64695.9		94529.1	35393.5	116695	60732.6	45616.2	81282.2	75049.7
P43490	Nicotinamide phosphoribosyltransferase OS=Homo sapiens GN=NAMPT PE=1 SV=1	4	12.07	0.608	0.36	0.938	64608	51164.9	147575	157081	27991.6	11850.8	9174.46	65915.2	20637.3	22305.8	19874	23719.7	7101			34678.1	17694.6		14320.7	32631.4	7982.26	89521.4	7891.63	82742.2	55800.8	38931.5	82373.3	72730	66402.9	190594	148582
O15118	Niemann-Pick C1 protein OS=Homo sapiens GN=NPC1 PE=1 SV=2	1	1.83	0.297	0.513	0.156	88337.9	152548	46385.7	297250		19670.4				60586.8	26680.9		18540.3	80876.6		68147.1		41783.1			12482.6					11981.9		157549
O00567	Nucleolar protein 56 OS=Homo sapiens GN=NOP56 PE=1 SV=4	1	1.65
P55209	Nucleosome assembly protein 1-like 1 OS=Homo sapiens GN=NAP1L1 PE=1 SV=1	4	9.12	1.006	1.203	1.478	389150	546237	773623	522208	181687	113337	64113.7	258691	75090.1	196599	219140	498124	124072	288227	363080	315891	207145	60278.2	135978	148038	72579	410444	651826	433753	141898	63780	312709	248777	214353	376758	251436
Q9NTK5	Obg-like ATPase 1 OS=Homo sapiens GN=OLA1 PE=1 SV=2	4	15.53	0.499	0.458	0.691	76616.9	76009.9	124239	294288	22338.4	11253.9		24779			88245.5	64408.3		28121.9	25067.7	31058.5	14492.9	36781.6				38865.9	66741.5	133323	60216.6		176179	173076	91111.7	149878	141696
Q6UX06	Olfactomedin-4 OS=Homo sapiens GN=OLFM4 PE=1 SV=1	5	23.34	1.019	0.524	0.95	152486	201607	754151	551153	12829.6		28821.8	107961	49996.4	77034.5	366323	70908.3	83448.6	70595.3	113502	37102.7	33019.9	94744.6	90718.9	178323	20079.3	318154	578666	162641	348280	13623.7	662692	89006.7	259213	690357	189510
Q8WWZ8	Oncoprotein-induced transcript 3 protein OS=Homo sapiens GN=OIT3 PE=1 SV=2	6	289.49	0.722	0.85	1.352	2.09021e+06	2.04675e+06	4.14789e+06	2.91307e+06	889454	1.02358e+06	567064	2.24457e+06	769432	444593	162312	2.06812e+06	694455	842337	1.64602e+06	3.08172e+06	914180	257622	711302	196467	279894	1.74987e+06	3.96862e+06	1.29089e+06	2.27771e+06	578620	1.52761e+06	2.45049e+06	1.76677e+06	1.21474e+06	835334
Q9HC10	Otoferlin OS=Homo sapiens GN=OTOF PE=1 SV=3	1	13.21	0.355	0.378	0.48	440250	574062	623403	1.27441e+06	220878	116058	122035	313393	133123	165558	405067	259061	101927	251977	256170	272438	175243		186756	201404	83256	307093	374176	326476	479160	88855.8	524964	855783	599368	775314	1.02431e+06
Q86UD1	Out at first protein homolog OS=Homo sapiens GN=OAF PE=2 SV=1	1	18.81	0.495	0.678	0.707	48220.5	61664.3	71734.4	97544.5			11892.8	36419.4	13903	19516.9	19062.5	49601.5	69740.9	23032.1	17495.8	24958.6			22419.3			18492.3	39829.8	53063.8	33638.7				45876.1	82285.6	38643.9
P51575	P2X purinoceptor 1 OS=Homo sapiens GN=P2RX1 PE=1 SV=1	4	58.09	0.34	0.399	0.726	253350	193590	858022	1.15768e+06	98363.6			124572	19956	95040.3	257986	89746.8		175279	66600.7	78048.6	45143.3	94994.5	22610.5	152429	50846.1	536222	536722	419923	372207	27950.2	419594	800851	520639	740490	661374
Q96ST3	Paired amphipathic helix protein Sin3a OS=Homo sapiens GN=SIN3A PE=1 SV=2	1	1.85	0.424	0.554	0.774	165191	241698	284867	380502	33228.5	80579.3	55923.1	113690	64601.4	168745	61773.8	73488.4	46078.5	48468.6	91809.9	118343	28535.4	61906.6	104466	131836	66965.5	67608.8	273858	159718	185280	57614.3	151080	201675	170494	322603	223153
Q96RD7	Pannexin-1 OS=Homo sapiens GN=PANX1 PE=1 SV=4	1	2.04	0.446	0.333	0.606	39036.4	20249.6	20228.7	87460.5	8665.39						10193.1	13658.5		6852.69		6527.3	10147.4		4663.92			8533.88	7619.58	38503.6			45864.3	4586		72425.3
O00151	PDZ and LIM domain protein 1 OS=Homo sapiens GN=PDLIM1 PE=1 SV=4	2	33.64	0.247	0.509	0.545	457512	811905	1.08901e+06	1.58923e+06	230281	98718.8	60907.5	307341	69438.5	182317	573034	517867	156905	106793	463099	349091	385798	189491	151150	295951	46808.9	487296	967292	454681	472410	56940.7	611528	1.63178e+06	676070	1.01652e+06	1.58601e+06
P62937	Peptidyl-prolyl cis-trans isomerase A OS=Homo sapiens GN=PPIA PE=1 SV=2	8	113.91	0.453	0.604	0.543	3.86419e+06	6.59312e+06	4.28211e+06	7.46143e+06	1.374e+06	612407	765764	2.62177e+06	1.2989e+06	2.24315e+06	1.80295e+06	3.37936e+06	2.46587e+06	4.10349e+06	3.55116e+06	2.65402e+06	1.92757e+06	2.13412e+06	2.56404e+06	1.61747e+06	1.07916e+06	1.80574e+06	2.39008e+06	3.30166e+06	2.15329e+06	1.10611e+06	3.91277e+06	6.9581e+06	3.37475e+06	4.99338e+06	3.13824e+06
Q9Y536	Peptidyl-prolyl cis-trans isomerase A-like 4A OS=Homo sapiens GN=PPIAL4A PE=2 SV=1	2	6.55	0.235	0.394	0.535	141824	348081	501935	1.2109e+06	88466.6	18823.3	16231.4	71424.4	13893.5	160180	133389	283711	35543	650213	166719	123709	90392.5	358449	46399.9	126510	57828.7	320104	225835	281424	364620	13567.8	480001	1256751	441025	774528	607751
A0A0B4J2A2	Peptidyl-prolyl cis-trans isomerase A-like 4C OS=Homo sapiens GN=PPIAL4C PE=2 SV=1	2	6.55	0.235	0.394	0.535	141824	348081	501935	1.2109e+06	88466.6	18823.3	16231.4	71424.4	13893.5	160180	133389	283711	35543	650213	166719	123709	90392.5	358449	46399.9	126510	57828.7	320104	225835	281424	364620	13567.8	480001	1256751	441025	774528	607751
F5H284	Peptidyl-prolyl cis-trans isomerase A-like 4D OS=Homo sapiens GN=PPIAL4D PE=3 SV=1	2	6.55	0.235	0.394	0.535	141824	348081	501935	1.2109e+06	88466.6	18823.3	16231.4	71424.4	13893.5	160180	133389	283711	35543	650213	166719	123709	90392.5	358449	46399.9	126510	57828.7	320104	225835	281424	364620	13567.8	480001	1256751	441025	774528	607751
P0DN26	Peptidyl-prolyl cis-trans isomerase A-like 4F OS=Homo sapiens GN=PPIAL4F PE=3 SV=1	2	6.55	0.235	0.394	0.535	141824	348081	501935	1.2109e+06	88466.6	18823.3	16231.4	71424.4	13893.5	160180	133389	283711	35543	650213	166719	123709	90392.5	358449	46399.9	126510	57828.7	320104	225835	281424	364620	13567.8	480001	1256751	441025	774528	607751
P0DN37	Peptidyl-prolyl cis-trans isomerase A-like 4G OS=Homo sapiens GN=PPIAL4G PE=3 SV=1	2	6.55	0.235	0.394	0.535	141824	348081	501935	1.2109e+06	88466.6	18823.3	16231.4	71424.4	13893.5	160180	133389	283711	35543	650213	166719	123709	90392.5	358449	46399.9	126510	57828.7	320104	225835	281424	364620	13567.8	480001	1256751	441025	774528	607751
P23284	Peptidyl-prolyl cis-trans isomerase B OS=Homo sapiens GN=PPIB PE=1 SV=2	13	71.23	0.471	0.345	0.692	439315	731875	1.76653e+06	2.19557e+06	136334	76345.4	129516	405084	92912.4	93847.4	519483	340033	172227	302880	193145	326233	198936	302451	124262	302749	46005.7	491593	1.0603e+06	995215	1.07146e+06	241002	963073	1.55923e+06	678989	1.40435e+06	1486822
Q08752	Peptidyl-prolyl cis-trans isomerase D OS=Homo sapiens GN=PPID PE=1 SV=3	1	6.55	0.148	0.395	0.484	141824	305037	376257	699882	88466.6	18823.3	16231.4	71424.4	13893.5	115878	79908.8	254104	35543	567420	139730	123709	90392.5	263377	46399.9	80323.7	57828.7	215114	225835	178252	234705	13567.8	344334	1.00656e+06	299108	545548	336983
Q9UNP9	Peptidyl-prolyl cis-trans isomerase E OS=Homo sapiens GN=PPIE PE=1 SV=1	1	3.42	0.421	0.387	0.45	163385	141489	179627	388511									31307.1	128658		26520.1		56362.1		49640		75779.5	52025			90987.9		505190		101292
P30405	Peptidyl-prolyl cis-trans isomerase F, mitochondrial OS=Homo sapiens GN=PPIF PE=1 SV=1	1	6.55	0.148	0.395	0.484	141824	305037	376257	699882	88466.6	18823.3	16231.4	71424.4	13893.5	115878	79908.8	254104	35543	567420	139730	123709	90392.5	263377	46399.9	80323.7	57828.7	215114	225835	178252	234705	13567.8	344334	1.00656e+06	299108	545548	336983
Q02790	Peptidyl-prolyl cis-trans isomerase FKBP4 OS=Homo sapiens GN=FKBP4 PE=1 SV=3	1	2.17	0.298	1.115	0.632	26452.4	72763.1	41273.9	65256.9					5972.64		7430.01							15982.8					24773.2					30347.6	76051.4		31420.3
O43447	Peptidyl-prolyl cis-trans isomerase H OS=Homo sapiens GN=PPIH PE=1 SV=1	1	6.55	0.148	0.395	0.484	141824	305037	376257	699882	88466.6	18823.3	16231.4	71424.4	13893.5	115878	79908.8	254104	35543	567420	139730	123709	90392.5	263377	46399.9	80323.7	57828.7	215114	225835	178252	234705	13567.8	344334	1.00656e+06	299108	545548	336983
Q15063	Periostin OS=Homo sapiens GN=POSTN PE=1 SV=2	18	99.6	1.106	0.89	1.282	1.20074e+06	880657	1.24352e+06	1.12848e+06	2.98151e+06	286173	267360	1.18809e+06	573257	492781	335863	519826	216518	484724	386714	599664	305824	142039	329263	200313	73930.8	524604	824746	625398	942872	111395	77543.5	284293	530734	722245	894491
Q06830	Peroxiredoxin-1 OS=Homo sapiens GN=PRDX1 PE=1 SV=1	5	92.2	0.389	0.616	0.723	174346	262361	492671	503486	41737.7	89524.4	72911.9	77325.9	7213.39	37991.4	93491.3	204111	82547.7	184594	279002	230815	96077.2	41375.2	19117.8	52012.2	13815.3	352346	309475	276230	126135	16113.6	225728	928038	289704	322045	161523
P32119	Peroxiredoxin-2 OS=Homo sapiens GN=PRDX2 PE=1 SV=5	15	233.84	0.348	0.281	0.732	2.41981e+06	2.50629e+06	7.99707e+06	8.01259e+06	811486	988363	660174	6.65356e+06	582076	1.08158e+06	2.0189e+06	1.18421e+06	381777	992704	1.21011e+06	2.13184e+06	1.08444e+06	540149	722697	562665	312287	2.02306e+06	5.21209e+06	4.48377e+06	5.01603e+06	716132	8.57395e+06	6.64377e+06	3.72979e+06	2.87428e+06	3.85795e+06
Q13162	Peroxiredoxin-4 OS=Homo sapiens GN=PRDX4 PE=1 SV=1	2	16.43	0.456	0.449	0.758	65424.7	77453.9	287561	331889	23897.3	17306.5		46321	7213.39	16512.9	43482.4	44819.2	16454	48940.3	30088.2	78565.3	45089.8	5297.26	4270.28	21346		121314	197262	184544	21338.2	6694.19	123197	222979	156091	230227	45649.7
P30041	Peroxiredoxin-6 OS=Homo sapiens GN=PRDX6 PE=1 SV=3	14	81.94	0.999	1.008	1.019	1.47776e+06	1.42241e+06	1.49712e+06	1.44146e+06	362480	155541	341953	4.42773e+06	549004	673975	2.10057e+06	381572	770358	518812	240160	627503	240046	539305	608751	990664	219011	320593	898594	1.20071e+06	763052	158835	689659	836182	671951	922003	978777
P51659	Peroxisomal multifunctional enzyme type 2 OS=Homo sapiens GN=HSD17B4 PE=1 SV=3	5	5.67	0.619	0.574	0.909	162914	116265	190805	230389	53274.1	25207.8	35406.8	112605	51787.5	35593.3	58876.4	54256.8	89102.3	38529.6	45165.1	46862.5	39427.9	35438.6	23567.5	28796.8		67138.8	139509	106980	126343	35076.1	113773	195910	108354	229976	71280.6
O43933	Peroxisome biogenesis factor 1 OS=Homo sapiens GN=PEX1 PE=1 SV=1	1	3.45
Q00325	Phosphate carrier protein, mitochondrial OS=Homo sapiens GN=SLC25A3 PE=1 SV=2	2	7.77	1.071	1.011	1.155	1.64766e+06	1.60222e+06	2.16707e+06	1.87606e+06	376673	6551773	266523	1.17516e+06	521389	283266	707148	651736	851934	290993	709357	586459	232609	303823	1.55367e+06	939603	1.92184e+06	716836	1.11892e+06	1.23174e+06	940069	582012	519812	706264	1.11205e+06	1.19999e+06	982641
P04180	Phosphatidylcholine-sterol acyltransferase OS=Homo sapiens GN=LCAT PE=1 SV=1	5	21.75	1.134	1.185	1.346	491852	444929	554797	234199	193249	243486	98974	804202	166458	186603	213664	208503	276762	117138	141638	271108	181843	44823.5	149468	288520	100193	319123	347477	148155	107906	143310	107631	91021.7	110146	592520	141680
P30086	Phosphatidylethanolamine-binding protein 1 OS=Homo sapiens GN=PEBP1 PE=1 SV=3	2	8.49	0.641	0.766	0.869	125409	210564	215080	267296	64048.6	15007			13249.4	61992.1		147649	13645.6	62002.1	57221.2		67657.3	53155.3				96738.8	166076	66642.8	87511.1		140170	142380	20626.8	101465	192780
Q8WUK0	Phosphatidylglycerophosphatase and protein-tyrosine phosphatase 1 OS=Homo sapiens GN=PTPMT1 PE=1 SV=1	1	39.2	0.523	0.804	0.882	388584	596299	661852	750413	156573	161762	107924	351221	80034.2	350497	113383	211334	204413	308440	439055	378161	158757	85536.1	254652	253120	102003	279216	789527	248999	375752	93207.6	266921	398640	457165	479987	360103
Q9NTJ5	Phosphatidylinositide phosphatase SAC1 OS=Homo sapiens GN=SACM1L PE=1 SV=2	6	9.79	0.802	0.925	1.367	1.03421e+06	2.11654e+06	2.08361e+06	1.8691e+06	462783	247779	227226	1.55034e+06	323901	338735	928415	775364	2.69173e+06	605269	636042	848095	634797	208890	1.28001e+06	860721	892523	809400	1.99056e+06	1.86637e+06	903864	371917	591878	755818	1.79919e+06	1.29189e+06	899946
Q9BTU6	Phosphatidylinositol 4-kinase type 2-alpha OS=Homo sapiens GN=PI4K2A PE=1 SV=1	8	3.75	1.028	0.961	0.71	195951	337322	247867	695741	114634	9852.91	15338.3	59786.4	32775.6	79648.8	415744	158420	52283.8	172520	108002	214718	108254	74094.4	117035	49343.3		172629	105655	76017	151405		364846	398404	151798	173098	344967
P48426	Phosphatidylinositol 5-phosphate 4-kinase type-2 alpha OS=Homo sapiens GN=PIP4K2A PE=1 SV=2	6	39.72	0.348	0.342	0.713	279126	492229	911917	1.15986e+06	119837	66156.9	65089	122333	26716.9	39372.5	177202	289225	136950	157182	215657	233032	170754	74827.5	79399.9	205791	44390.5	381992	579708	519987	395586	42786.5	608233	642828	543420	801545	476225
Q13492	Phosphatidylinositol-binding clathrin assembly protein OS=Homo sapiens GN=PICALM PE=1 SV=2	1	2.01	1.771	0.01	1.129	52687		33592.5	29747.9				36873.9			14970.9											13728.2		19443			15599.8
P80108	Phosphatidylinositol-glycan-specific phospholipase D OS=Homo sapiens GN=GPLD1 PE=1 SV=3	18	44.18	0.988	1.434	1.091	928262	1.72876e+06	1.25608e+06	1.04433e+06	373681	364718	221323	723799	127631	318687	453156	203088	973020	434218	773343	713818	461050	201317	773800	611813	550642	529904	587447	881887	391409	395121	356480	282234	646507	667987	664909
P36871	Phosphoglucomutase-1 OS=Homo sapiens GN=PGM1 PE=1 SV=3	16	93.88	0.857	0.952	0.857	1.18519e+06	1.92156e+06	1.41592e+06	1.75561e+06	409900	138027	130824	1.88603e+06	250267	518224	1.27497e+06	695116	881327	705763	703736	862688	515494	380952	814400	766336	210867	592325	849854	857641	1.0527e+06	61476.6	720268	831798	919454	1.12294e+06	1.12289e+06
P00558	Phosphoglycerate kinase 1 OS=Homo sapiens GN=PGK1 PE=1 SV=3	14	387.76	0.425	0.634	0.703	3.41435e+06	5.99462e+06	6.51014e+06	8.90323e+06	1.44879e+06	418279	402918	2.89232e+06	505506	1.07897e+06	2.61473e+06	3.06317e+06	2.1331e+06	2.1472e+06	2.32624e+06	2.47854e+06	1.99958e+06	1.31815e+06	1.14647e+06	2.71052e+06	564580	2.69695e+06	3.90748e+06	3.94318e+06	2.94977e+06	459403	4.78633e+06	4.50787e+06	4.18727e+06	6.04729e+06	4.24019e+06
P07205	Phosphoglycerate kinase 2 OS=Homo sapiens GN=PGK2 PE=1 SV=3	1	156.18
P18669	Phosphoglycerate mutase 1 OS=Homo sapiens GN=PGAM1 PE=1 SV=2	6	48.7	0.521	0.599	0.781	350759	479366	490925	1.15325e+06	159638	25803.3	42323.7	108051	103188	81873.3	163105	237068	123988	336542	253931	271956	173597	98704.8	111743	100390	71484.2	203335	294661	459318	464595	76148.4	473100	770697	547524	737652	507588
P15259	Phosphoglycerate mutase 2 OS=Homo sapiens GN=PGAM2 PE=1 SV=3	4	46.11	0.509	0.588	0.859	295574	426623	455114	982163	159638	25803.3	30065.6	87219.5	80186.7	81873.3	163105	212270	90961.2	298658	241874	271956	173597	87312.7	74660.6	100390	56370.1	191999	228156	435495	442159	76148.4	441177	672565	510774	628221	448342
Q6P4A8	Phospholipase B-like 1 OS=Homo sapiens GN=PLBD1 PE=1 SV=2	1	1.78	2.059	1.332	1.648	106310	71980.2	83415.5	51629.2								33369.5				25948.4	21897.8					49963.6	63404.7	46769.2	25598.4	17697.5	23845.4			37495.3
Q9NRQ2	Phospholipid scramblase 4 OS=Homo sapiens GN=PLSCR4 PE=1 SV=2	2	1.9	1.337	0.742	0.697	66335.6	33256.3	44241.6	44805.1							28867.3	15417.4			15101.2	12704.1							29264.2	24805.3	7725.32		23495.8	33650.5	14389.6	23097.6	37018.2
P55058	Phospholipid transfer protein OS=Homo sapiens GN=PLTP PE=1 SV=1	23	1472.1	1.357	1.162	1.284	7.42627e+07	6.73196e+07	7.6867e+07	7.32844e+07	2.20041e+07	1.11758e+07	5.60699e+06	6.74182e+07	3.27384e+07	4.17492e+07	4.93748e+07	4.36043e+07	3.10655e+07	1.88348e+07	1.51111e+07	3.57782e+07	1.31705e+07	9.79246e+06	3.51976e+07	3.38783e+07	1.42225e+07	4.0055e+07	7.02574e+07	4.16668e+07	3.33446e+07	1.58859e+07	1.94387e+07	2.1551e+07	3.44663e+07	5.04896e+07	3.92925e+07
Q9Y2Q0	Phospholipid-transporting ATPase IA OS=Homo sapiens GN=ATP8A1 PE=1 SV=1	9	47.15	0.372	0.44	0.694	268303	353285	1.05633e+06	1.59904e+06	111023	38098.3	18247.8	145571	10864.6	185585	428401	78059	95815.2	582492	164569	131612	205987	172114	36956.4	258987	45230.6	308970	926913	592258	566078	45049.8	465884	1.05035e+06	606701	1.02279e+06	1.1874e+06
Q9NTI2	Phospholipid-transporting ATPase IB OS=Homo sapiens GN=ATP8A2 PE=1 SV=2	1	25.26	0.448	0.488	0.838	143484	168843	274084	296528	48483			48859.2		34451	96603.8	17528.4	24187.1	104146	65033		48888.2	37404.5		60311	21388.5	97133.6	205798	134610	135733		141892	183236	136706	189668	226219
Q15126	Phosphomevalonate kinase OS=Homo sapiens GN=PMVK PE=1 SV=3	3	3.28	0.776	0.74	0.957	5.63634e+06	4.66144e+06	7.25167e+06	6.72582e+06	1.97281e+06	611574	566532	4227712	1.93072e+06	2.33313e+06	3.25325e+06	4542669	1.77082e+06	1.99084e+06	1.3959e+06	3.25063e+06	1.18455e+06	818114	2.2588e+06	1.73134e+06	872460	3.50691e+06	4.9737e+06	3.23815e+06	3.14575e+06	765214	1.8629e+06	3.10229e+06	3.57014e+06	4.30204e+06	4.10713e+06
Q9HBI6	Phylloquinone omega-hydroxylase CYP4F11 OS=Homo sapiens GN=CYP4F11 PE=1 SV=3	1	11.65	2.559	0.01	0.575	143222		40252.6	74662.5				54564.3														10091.6	24291.2		27195.2	10341.6	41753.2	19832.5		44782.3	40297.3
P78329	Phylloquinone omega-hydroxylase CYP4F2 OS=Homo sapiens GN=CYP4F2 PE=1 SV=1	4	11.65	0.753	0.469	0.728	164872	113836	259073	359583			16090	198818			47568.1	23753.8		45765.1	62161.1	86529	30624.3	20338.6	21754.4			132710	155499	103781	176423	43086.5	322630	142105	47345.6	230000	239671
P36955	Pigment epithelium-derived factor OS=Homo sapiens GN=SERPINF1 PE=1 SV=4	16	151.21	0.634	1.13	0.902	706642	1.2931e+06	1.2638e+06	1.6124e+06	353693	202239	131474	477761	379200	245521	462931	324275	1.33734e+06	437281	227813	1.21245e+06	348126	156560	458181	1.16065e+06	507206	377452	758552	1.371e+06	521005	431859	788613	557658	928656	1.03134e+06	791327
P53801	Pituitary tumor-transforming gene 1 protein-interacting protein OS=Homo sapiens GN=PTTG1IP PE=1 SV=1	4	179.84	0.161	0.223	0.331	1.04134e+06	1.38918e+06	1.83798e+06	6.46364e+06	385068	260010	286493	773169	103961	435155	1.36965e+06	1.03434e+06	138298	870866	405944	536306	536463	353092	229380	592884	195450	775392	1.83316e+06	1.02056e+06	1.15508e+06	117478	1.79241e+06	6.06316e+06	3.03991e+06	3.56298e+06	3.85566e+06
Q13835	Plakophilin-1 OS=Homo sapiens GN=PKP1 PE=1 SV=2	10	50.82	0.569	1.095	0.749	171566	422815	133235	311153	59711.1	318344	128914	19632.4		1.01767e+06	25535.2	185754	16163.2	4.89673e+06	164249	221870	169012	1.99416e+06		122261	55809.8	99463.5	98499.6		36237.8	27941.6	307324	4.36785e+06	146338	24547.1	21479.1
Q9Y446	Plakophilin-3 OS=Homo sapiens GN=PKP3 PE=1 SV=1	14	35.12	0.545	0.834	0.565	292455	210068	208927	220865	154625	51491.7	116412	264823	63617.5	325790	49241.6	55639.7	99178	2.37207e+06	74027.9	230126	216616	765874	20884.1	50083.3	22683.3	88779.2	103279	117140	95532.4	25793.9	94905.8	1.87169e+06	52316	193834	106343
P03952	Plasma kallikrein OS=Homo sapiens GN=KLKB1 PE=1 SV=1	14	186.38	0.563	0.78	0.579	2.56572e+06	4.40143e+06	3.03192e+06	3.97732e+06	1.38644e+06	847669	498004	2.13792e+06	791146	2.34424e+06	2.10063e+06	1.0264e+06	1.82099e+06	1.58349e+06	621941	3.26502e+06	634926	627405	2.41538e+06	1.59856e+06	1.12628e+06	1.34792e+06	1.53362e+06	1.5472e+06	1.31524e+06	844906	1.4617e+06	1.95014e+06	3.09991e+06	2.54401e+06	8.44368e+06
P20020	Plasma membrane calcium-transporting ATPase 1 OS=Homo sapiens GN=ATP2B1 PE=1 SV=3	2	99.53	0.819	0.991	0.831	78925	87569.5	78950.8	84044	18784.1						25102.6	55077.5	7987.78	30211.9	32360.7	33523.2	25891			30722.9		33307	60680.3	33658.6	37709.8	9239.48	44072.7	55466.8	37485.1	44111.7	51723.6
Q01814	Plasma membrane calcium-transporting ATPase 2 OS=Homo sapiens GN=ATP2B2 PE=1 SV=2	1	76.91	100	100		39552.5	100092										137795		34006.9	33855.8		26820.2
Q16720	Plasma membrane calcium-transporting ATPase 3 OS=Homo sapiens GN=ATP2B3 PE=1 SV=3	1	91.46	0.574	0.747	0.828	1.00307e+06	1.33055e+06	1.36375e+06	1.80853e+06	308842	172017	181485	732674	374912	518701	694561	599027	273272	677762	628468	612059	457391	171232	467214	577385	147625	1.03352e+06	811129	764622	1.02626e+06	347887	948395	1.78706e+06	809479	1.05052e+06	1.156e+06
P23634	Plasma membrane calcium-transporting ATPase 4 OS=Homo sapiens GN=ATP2B4 PE=1 SV=2	11	157.63	0.53	0.706	0.782	1.88466e+06	2.64729e+06	2.87547e+06	4.18685e+06	745973	306726	312001	1.06074e+06	547953	941208	1.24648e+06	1.22993e+06	348767	1.50284e+06	1.42814e+06	1.37273e+06	1.18413e+06	411396	732303	926764	231096	1.82691e+06	1.7259e+06	1.32136e+06	2.34983e+06	531904	1.60388e+06	3.59475e+06	1.96912e+06	1.67045e+06	2.28347e+06
P05155	Plasma protease C1 inhibitor OS=Homo sapiens GN=SERPING1 PE=1 SV=2	21	621.42	0.84	0.877	0.764	2.58922e+07	2.51242e+07	2.12865e+07	3.09232e+07	1.00248e+07	6.61804e+06	6.34525e+06	1.90208e+07	9.56917e+06	1.13314e+07	7.47829e+06	8.15957e+06	1.43302e+07	8.88173e+06	5.7118e+06	1.3318e+07	5.43325e+06	4.21731e+06	1.2671e+07	1.25591e+07	5.47474e+06	1.1424e+07	1.27765e+07	1.55819e+07	8.12335e+06	4.90866e+06	1.05528e+07	8.10884e+06	1.62988e+07	1.97794e+07	1.73325e+07
P05154	Plasma serine protease inhibitor OS=Homo sapiens GN=SERPINA5 PE=1 SV=3	19	649.01	0.815	1.576	2.249	1.4112e+07	3.1671e+07	3.31983e+07	2.22246e+07	4.51145e+06	3.3285e+06	2.97328e+06	9.91062e+06	5.8201e+06	1.02697e+07	1.26758e+07	1.60452e+07	1.29333e+07	1.28401e+07	1.29035e+07	1.62088e+07	7.79579e+06	2.41238e+06	1.03691e+07	9.80329e+06	7.70704e+06	1.32276e+07	3.7358e+07	2.78782e+07	1.44013e+07	5.88112e+06	7.00913e+06	1.18921e+07	1.15241e+07	1.41096e+07	1.07008e+07
P00747	Plasminogen OS=Homo sapiens GN=PLG PE=1 SV=2	30	411.15	0.908	1.069	1.345	6.26568e+06	7.08398e+06	9.61911e+06	6.98569e+06	2.29739e+06	1.70945e+06	2.39384e+06	6.12331e+06	1.96653e+06	1.72314e+06	2.23193e+06	2.03221e+06	3.1043e+06	2.34301e+06	1.59813e+06	6.29462e+06	2.28318e+06	948254	2.47614e+06	3.9737e+06	1.88478e+06	4.61245e+06	5.77353e+06	5.10324e+06	3.17065e+06	2.49958e+06	3.08898e+06	2.61569e+06	3.28544e+06	6.08734e+06	3.3687e+06
Q15195	Plasminogen-like protein A OS=Homo sapiens GN=PLGLA PE=2 SV=1	3	19.52	0.944	1.183	1.513	1.25407e+06	1.40911e+06	1.83105e+06	1.38125e+06	425632	283804	516769	1.16234e+06	447413	334002	358305	276803	713161	464903	387476	1.39034e+06	388830	152660	559064	699521	389684	772464	1.23966e+06	949801	718566	584929	521675	456767	740609	1.09162e+06	665053
P13796	Plastin-2 OS=Homo sapiens GN=LCP1 PE=1 SV=6	11	40.08	0.494	0.578	0.677	513904	654136	742600	1.24806e+06	255439	367368	153310	245816	128067	114011	184262	331270	288675	214838	242848	346966	197095	73330.4	177031	152319	205506	353337	445720	296302	367815	124947	589193	950401	586977	682800	657894
P13797	Plastin-3 OS=Homo sapiens GN=PLS3 PE=1 SV=4	3	18.56	0.354	0.501	0.713	35623.7	113441	143965	245322				10588		4270.68	10006.1	83137.9	23383.5	161490		72163.3	9625.05	30336.8	6425.39	39799.6	17051.6	79184.5	108121	64509.7	24195.5		91719	181165	117665	39603.3	118119
P02775	Platelet basic protein OS=Homo sapiens GN=PPBP PE=1 SV=3	2	53.08	0.464	0.502	0.532	834233	743018	1.10919e+06	1.95829e+06	248198	228322	173329	1.18506e+06	194848	383050	305714	289139	270676	239556	210098	670591	76389.1	358735	329611	483174	330650	270945	665751	721707	740204	209958	981134	1.52574e+06	963381	1.14469e+06	942891
P16284	Platelet endothelial cell adhesion molecule OS=Homo sapiens GN=PECAM1 PE=1 SV=1	26	641.58	0.321	0.428	0.533	5.21671e+06	1.16905e+07	1.42991e+07	2.49033e+07	3.64074e+06	507000	760377	3.66509e+06	433140	1.9877e+06	7.37163e+06	5.23949e+06	2.56151e+06	6.14979e+06	4.69749e+06	5.51734e+06	4.31155e+06	2.00886e+06	1.40574e+06	5.60126e+06	809178	6.25059e+06	8.58253e+06	7.22637e+06	6.75616e+06	714332	1.21249e+07	1.56229e+07	1.00975e+07	2.04745e+07	1.19906e+07
P02776	Platelet factor 4 OS=Homo sapiens GN=PF4 PE=1 SV=2	4	191.32	0.512	0.462	0.6	2.03208e+07	2.2488e+07	2.57744e+07	3.94679e+07	7.38919e+06	3.91079e+06	4.16407e+06	1.32497e+07	3.09242e+06	1.38146e+07	6.19779e+06	8.87948e+06	3.89779e+06	8.935e+06	5.06758e+06	7.17524e+06	4.24538e+06	6.58511e+06	1.26871e+07	1.03041e+07	7.42206e+06	1.4342e+07	1.31271e+07	1.44511e+07	1.7394e+07	3.70701e+06	1.61158e+07	3.29941e+07	1.68078e+07	2.52449e+07	2.06607e+07
P10720	Platelet factor 4 variant OS=Homo sapiens GN=PF4V1 PE=1 SV=1	2	189.2	0.448	0.462	0.575	2.02491e+07	2.24098e+07	2.56739e+07	3.93342e+07	7.37214e+06	3.90105e+06	4.15436e+06	1.32203e+07	3.09242e+06	1.37683e+07	6.16781e+06	8.85226e+06	3.88628e+06	8.9003e+06	5.06758e+06	7.16409e+06	4.23268e+06	6.56904e+06	1.26673e+07	1.02877e+07	7.42206e+06	1.4342e+07	1.30931e+07	1.43948e+07	1.73636e+07	3.69594e+06	1.60908e+07	3.29031e+07	1.67768e+07	2.51593e+07	20608464
P16671	Platelet glycoprotein 4 OS=Homo sapiens GN=CD36 PE=1 SV=2	16	664.57	0.358	0.49	0.424	1.08869e+07	1.81069e+07	1.97112e+07	3.92359e+07	8.2747e+06	3.23099e+06	2.33805e+06	4.56022e+06	3.25294e+06	4.07447e+06	7.54406e+06	1.19497e+07	3.71971e+06	1.25944e+07	1.25631e+07	1.34597e+07	1.23739e+06	2.79388e+06	3.3801e+06	1.48184e+07	2.44016e+06	1.02729e+07	1.1831e+07	8.7838e+06	1.24282e+07	1.5032e+06	2.94591e+07	2.0796e+07	1.08251e+07	5.63106e+07	1.2203e+07
P07359	Platelet glycoprotein Ib alpha chain OS=Homo sapiens GN=GP1BA PE=1 SV=2	12	137.39	0.213	0.204	0.609	1.5818e+06	2.83977e+06	8.10248e+06	1.60637e+07	1.15053e+06	149371	192439	1.09116e+06	229470	613841	2.87346e+06	1.62059e+06	833869	1.22623e+06	1.09041e+06	1.28343e+06	697220	1.63549e+06	658144	2.0541e+06	428575	2.56373e+06	4.86323e+06	5.2883e+06	4.73979e+06	275956	6.18892e+06	1.00853e+07	6.54863e+06	1.18454e+07	7.73445e+06
P13224	Platelet glycoprotein Ib beta chain OS=Homo sapiens GN=GP1BB PE=1 SV=1	6	451.61	0.139	0.274	0.516	4.88868e+06	1.42382e+07	2.25748e+07	4.66749e+07	6.614e+06	1.02707e+06	710012	3.58325e+06	647205	1.78544e+06	8.33972e+06	1.18666e+07	3.17895e+06	7.05675e+06	5.44403e+06	5.5343e+06	3.89164e+06	4.76263e+06	1.73858e+06	6.48975e+06	1.10432e+06	9.15788e+06	1.35497e+07	1.39427e+07	1.19111e+07	917526	2.01516e+07	3.14108e+07	1.73375e+07	3.07312e+07	2.24733e+07
P14770	Platelet glycoprotein IX OS=Homo sapiens GN=GP9 PE=1 SV=3	4	40.57	0.279	0.407	0.591	376864	703127	1.38599e+06	2.64423e+06	259602	127356	43726.1	158099	12641.6	135072	582877	589056	300175	431595	261003	254725	189766	320144	90459.6	387594	54829	584707	412483	960574	605914	47134.8	1.34162e+06	1.4015e+06	906736	2.2794e+06	1.36399e+06
P40197	Platelet glycoprotein V OS=Homo sapiens GN=GP5 PE=1 SV=1	10	88.01	0.715	0.643	0.891	4.218e+06	6.21001e+06	6.88122e+06	6.02255e+06	1.51641e+06	1.09741e+06	1.26176e+06	2.88032e+06	727865	2.97695e+06	1.31496e+06	3.44563e+06	1.72429e+06	2.4708e+06	3.02685e+06	3.69439e+06	1.92277e+06	823299	1.98371e+06	1.89302e+06	875043	3.58004e+06	5.1899e+06	2.44028e+06	2.98505e+06	820914	2.57185e+06	3.19209e+06	3.51953e+06	4.36747e+06	2.83207e+06
Q9HCN6	Platelet glycoprotein VI OS=Homo sapiens GN=GP6 PE=1 SV=4	1	4.98	0.199	0.632	0.01	27502.1	87384.2		138289			6892.45		9980.67			82886	15837.6	44027.1	36230.3			15318.1		28724.8									65038.8
Q13093	Platelet-activating factor acetylhydrolase OS=Homo sapiens GN=PLA2G7 PE=1 SV=1	11	42	0.969	1.465	1.362	994345	1.5961e+06	1.27575e+06	1.25567e+06	275692	373824	369862	718018	248068	398138	626293	652178	742282	671735	633911	697409	344595	225751	426264	855060	444776	700456	1.28895e+06	576201	395117	329539	422787	240480	590555	820402	659092
P08567	Pleckstrin OS=Homo sapiens GN=PLEK PE=1 SV=3	18	480.63	0.341	0.256	0.551	1.23165e+06	1.3367e+06	2.98375e+06	5.61699e+06	1.12282e+06	42164.1	80510	723384	66101	238746	4.44914e+06	1.94954e+06	686843	505324	398169	489072	1.37277e+06	262834	124176	1.4655e+06	85607.7	1.8177e+06	1.32267e+06	7.81179e+06	1.29434e+06	89178	7.06512e+06	2.97714e+06	1.75496e+06	1.48313e+07	2.0086e+06
Q6UX71	Plexin domain-containing protein 2 OS=Homo sapiens GN=PLXDC2 PE=1 SV=1	3	5.6	0.578	0.856	0.66	90461.8	179646	96506.4	262362	57392.5	5055.63	40206.9	52367.7	12701.9	27963.1	53167.6	84712.1	48280.1	100425	36381.3	104749	64961.9	44532.3	74643.6	57921	20711	53659.4	95158.2	39206.9	41864.1	19140.2	67441.9	139058	104263	170443	365795
Q9HCM2	Plexin-A4 OS=Homo sapiens GN=PLXNA4 PE=1 SV=4	5	11.64	0.589	0.59	0.498	79279.2	203319	168478	319406	41257.1	18983.4		34202.7		15044.1	48914.1	169107		103649	78982.7	27684.4	50132.5					118663	21993	95659.9	72169.9		208523	169293	107767	410931	140085
O00592	Podocalyxin OS=Homo sapiens GN=PODXL PE=1 SV=2	2	7.9	0.514	0.778	0.617	289237	313824	290906	411490	166237	98806	76571.7	117972	56647.6	134507	117930	78291.8	124591	284113	298494	122037	76091.5	130607	143084	279128	63358.1	100429	297158	163104	231387	33886.1	214823	354897	188275	263201	363769
Q15365	Poly(rC)-binding protein 1 OS=Homo sapiens GN=PCBP1 PE=1 SV=2	3	7.38	0.376	0.308	0.613	76041.7	44096.2	190870	429270	10078.7	11454.4	28864.9	165639	27596	65289.8	260298	28949.2	18886	135844	10224.1		9233.66	125444	14951.9	24060.6	6595.32	46800.8	180895	107016	124364	30617.3	225109	447939	111021	39239.1	453563
Q15366	Poly(rC)-binding protein 2 OS=Homo sapiens GN=PCBP2 PE=1 SV=1	1	5.29	0.474	1.079	0.633	67131.2	152745	99836.9	141512				60474.8	9568.73		73452.1			35827				48407.1				21484.7	94244.6	61670.7	39309.9		37062.4	104958		64683.8	148656
P57721	Poly(rC)-binding protein 3 OS=Homo sapiens GN=PCBP3 PE=2 SV=2	0	5.29	0.314	0.286	0.522	43431.2	52474.8	119368	243534	10078.7			86375.3	14610.4		221052	28949.2	18886	65629.5	10224.1		9233.66	71445.5		24060.6	6595.32	46800.8	113155	66926.9	65676.8	15118.2	73589.4	221003	66895.9		380403
P57723	Poly(rC)-binding protein 4 OS=Homo sapiens GN=PCBP4 PE=2 SV=1	0	5.29	0.285	0.223	0.487	43431.2	44096.2	122684	189321	10078.7			59179.7	14610.4		98861.2		18886	25709.9	10224.1		9233.66	54868.3		24060.6	6595.32		75682.7	66926.9	65676.8	15118.2	73589.4	133560	66895.9		224284
P11940	Polyadenylate-binding protein 1 OS=Homo sapiens GN=PABPC1 PE=1 SV=2	11	19.23	0.59	1.141	0.846	864652	1.14711e+06	1.18464e+06	1.21377e+06	226210	414445	269076	634409	248697	692482	300996	389434	174774	889992	589145	781558	278423	609440	451129	432499	228115	499765	1.28443e+06	482596	612204	210656	636500	1.55662e+06	841163	721913	530167
Q4VXU2	Polyadenylate-binding protein 1-like OS=Homo sapiens GN=PABPC1L PE=2 SV=1	4	1.71	0.682	1.562	0.66	257865	833728	51367.5	358484		201193		82296	39513	136912	72429.8			231174				223509					42691.3	28800.6	11772.4		202409	454044	156587		19797
Q13310	Polyadenylate-binding protein 4 OS=Homo sapiens GN=PABPC4 PE=1 SV=1	3	15.56	0.515	1.06	0.01	87873	180761		170498						33224.7				89679	13552.3			39705										90368.2
Q96DU9	Polyadenylate-binding protein 5 OS=Homo sapiens GN=PABPC5 PE=2 SV=1	1	1.71	0.668	1.315	0.01	257865	492427		385983		201193		82296	39513	101703	72429.8			128692				140062									202409	288596	121078
Q15022	Polycomb protein SUZ12 OS=Homo sapiens GN=SUZ12 PE=1 SV=3	1	8.63	1.105	1.152	1.148	3.60282e+06	3.74825e+06	3.7141e+06	3.21996e+06	698952	18687700	513262	2.90654e+06	914109	883598	1.31413e+06	2.11608e+06	1.73085e+06	771702	1.71272e+06	1.13319e+06	727665	391494	3524028	1.21968e+06	3643438	1.22629e+06	2.35743e+06	1.94166e+06	1867101	959388	1.32754e+06	1.99694e+06	1.89299e+06	2.05958e+06	1.00463e+06
P0CG47	Polyubiquitin-B OS=Homo sapiens GN=UBB PE=1 SV=1	10	680.74	0.382	0.556	0.437	1.62432e+07	2.57227e+07	1.80816e+07	3.98937e+07	7.84814e+06	6.20926e+06	4.64168e+06	5.08721e+06	2.25944e+06	6.20071e+06	1.19758e+07	1.37402e+07	6.80636e+06	1.57107e+07	1.27415e+07	1.20232e+07	9.11411e+06	5.40002e+06	4.21223e+06	7.73721e+06	3.12653e+06	9.94839e+06	1.30741e+07	8.91455e+06	7.84375e+06	2.50116e+06	1.80366e+07	3.67966e+07	1.53075e+07	2.55172e+07	2.31697e+07
P0CG48	Polyubiquitin-C OS=Homo sapiens GN=UBC PE=1 SV=3	10	680.74	0.382	0.556	0.437	1.62432e+07	2.57227e+07	1.80816e+07	3.98937e+07	7.84814e+06	6.20926e+06	4.64168e+06	5.08721e+06	2.25944e+06	6.20071e+06	1.19758e+07	1.37402e+07	6.80636e+06	1.57107e+07	1.27415e+07	1.20232e+07	9.11411e+06	5.40002e+06	4.21223e+06	7.73721e+06	3.12653e+06	9.94839e+06	1.30741e+07	8.91455e+06	7.84375e+06	2.50116e+06	1.80366e+07	3.67966e+07	1.53075e+07	2.55172e+07	2.31697e+07
P20648	Potassium-transporting ATPase alpha chain 1 OS=Homo sapiens GN=ATP4A PE=2 SV=5	0	9.8	0.581	0.599	0.575	283347	300501	399598	830687	89851.3	91387.9		173978	47578.1	74008.9	169139	112443		132995	219421	114477	140693	77402.1	30845.2	45433		176551	134867	224045	242548	20779.4	361023	523821	390680	343423	517110
P54707	Potassium-transporting ATPase alpha chain 2 OS=Homo sapiens GN=ATP12A PE=1 SV=3	1	2.14	0.527	0.543	0.611	444480	496924	651061	1.1065e+06	173488	121939	26519.2	255668	29138.1	114630	224010	250344	42952.5	253923	393536	232765	229033	104098	94348.2	108743	32194	297042	299914	365035	353388	50675.8	550769	856074	520400	520851	680589
Q6S8J3	POTE ankyrin domain family member E OS=Homo sapiens GN=POTEE PE=2 SV=3	1	1328.66	0.128	0.264	0.56	364277	884175	2.28233e+06	3.0137e+06	681122	35925.2	41751.6	307827	39848.6	115398	486781	683741	141013	430302	503360	495095	268544	172024	155230	249069	58210	962847	787382	1.42389e+06	1.14995e+06	37423.9	2.47997e+06	2.27966e+06	1.13079e+06	1.92765e+06	1.12741e+06
A5A3E0	POTE ankyrin domain family member F OS=Homo sapiens GN=POTEF PE=1 SV=2	1	1311.15
P0CG38	POTE ankyrin domain family member I OS=Homo sapiens GN=POTEI PE=3 SV=1	1	789.79	0.128	0.264	0.56	364277	884175	2.28233e+06	3.0137e+06	681122	35925.2	41751.6	307827	39848.6	115398	486781	683741	141013	430302	503360	495095	268544	172024	155230	249069	58210	962847	787382	1.42389e+06	1.14995e+06	37423.9	2.47997e+06	2.27966e+06	1.13079e+06	1.92765e+06	1.12741e+06
P0CG39	POTE ankyrin domain family member J OS=Homo sapiens GN=POTEJ PE=3 SV=1	1	630.92	0.128	0.264	0.56	364277	884175	2.28233e+06	3.0137e+06	681122	35925.2	41751.6	307827	39848.6	115398	486781	683741	141013	430302	503360	495095	268544	172024	155230	249069	58210	962847	787382	1.42389e+06	1.14995e+06	37423.9	2.47997e+06	2.27966e+06	1.13079e+06	1.92765e+06	1.12741e+06
O75915	PRA1 family protein 3 OS=Homo sapiens GN=ARL6IP5 PE=1 SV=1	3	6.79	1.246	0.523	0.997	150845	112827	468161	303695				76266.2		57034.2	391713			11592.2			45702.3	16459.5		105347		117224	394272	271197	203087	54511.8	55875.5	228757	142831	56171.8	323547
P20742	Pregnancy zone protein OS=Homo sapiens GN=PZP PE=1 SV=4	15	674.09	2.868	2.327	1.339	198297	1.04132e+06	265471	214399	70199.2	1.89967e+06	12725.8	20307.1	693445		49891.7	159413	529327	157507	822479	640556	236030	156472	619343	297433	877501	111995	380476	338087	26443.9	42281.3	12282.8		100834	274155
P02545	Prelamin-A/C OS=Homo sapiens GN=LMNA PE=1 SV=1	11	30.84	0.848	1.207	0.936	390566	468747	98055.9	178141	36113.2	350376		276522	28066.8	91954.5	144293	291799	324965	1.80732e+06	135607	116550	64157.8	889314	84596.6	106581	267476	37424.1	704973	54977.7	14594.2	41992.6	57976.1	1.65865e+06	83781.4	235059	45244.5
Q9UHG3	Prenylcysteine oxidase 1 OS=Homo sapiens GN=PCYOX1 PE=1 SV=3	19	794.25	1.144	1.824	1.304	2.39081e+07	3.893e+07	4.49406e+07	4.16612e+07	7.33071e+06	5.9138e+06	4.07089e+06	4.27771e+07	8.97313e+06	1.9217e+07	2.14176e+07	2.02732e+07	1.58432e+07	7.78937e+06	1.42766e+07	2.5127e+07	8.74378e+06	4.92648e+06	1.73152e+07	2.13165e+07	1.19734e+07	1.89591e+07	4.77e+07	2.08697e+07	2.0275e+07	1.09522e+07	1.03657e+07	1.36932e+07	1.95937e+07	2.97156e+07	2.58246e+07
Q9BVK2	Probable dolichyl pyrophosphate Glc1Man9GlcNAc2 alpha-1,3-glucosyltransferase OS=Homo sapiens GN=ALG8 PE=1 SV=2	1	1.64	0.737	0.625	0.811	285479	257384	303906	374504	68150.2	77596.8	112888	169815	113861	178821	72961.6	67923.5	53308.5	66806.8	135475	189095	54133.5	50456.9	121885	135788	70659.4	128209	298124	101615	188269	73150.8	149636	352607	190008	239544	165142
Q13064	Probable E3 ubiquitin-protein ligase makorin-3 OS=Homo sapiens GN=MKRN3 PE=1 SV=1	1	1.63	0.31	0.239	1.588	32049.2	30375.3	249501	107926			6540.85	45677.1	11345.6	10229.5	40013						5901.05			14757.4		27970	149754	188647	138940	14620.7	111132	46262.1	64090.6	61623.1	51965
Q8N0Y7	Probable phosphoglycerate mutase 4 OS=Homo sapiens GN=PGAM4 PE=3 SV=1	3	12.92	0.591	0.652	0.92	145329	247670	168138	680707	92772.6		12258.1	46216.3	23000.9	16401.6	90134.9	154173	78998	190939	133341	165494	94032.2	11392.1	27816.9	25184.7	15114.1	37679.2	66200.5	240905	245610	43431.8	339755	404325	320143	441833	272863
Q15113	Procollagen C-endopeptidase enhancer 1 OS=Homo sapiens GN=PCOLCE PE=1 SV=2	0	1.69
P07737	Profilin-1 OS=Homo sapiens GN=PFN1 PE=1 SV=2	10	293.46	0.345	0.288	0.417	1.87089e+06	2.64225e+06	2.55129e+06	1.23472e+07	1.3831e+06	110750	88628.4	1.66938e+06	120264	524848	1.23337e+06	1.62805e+06	705677	1.08713e+06	999465	1.02126e+06	921965	1.34619e+06	553090	952010	284968	1.67406e+06	1.50691e+06	3.28786e+06	1.10674e+06	252340	6.47488e+06	4.61352e+06	4.11359e+06	8.00856e+06	6.10066e+06
Q8WXW3	Progesterone-induced-blocking factor 1 OS=Homo sapiens GN=PIBF1 PE=1 SV=2	1	92.65	1.02	1.109	0.905	82772.4	96876.7	76188.9	87320.8	30968.9		16124.5	64374.6	21542.5	39205	21164.9	39260.4	37581	138651		43277.2		21395.9				34133.1	67460.1	27221.2		18532.3	27789.5	47995.1	48245.3	55853	39562.3
Q8WUM4	Programmed cell death 6-interacting protein OS=Homo sapiens GN=PDCD6IP PE=1 SV=1	37	295.11	0.303	0.356	0.488	3.84484e+06	4.87525e+06	6.80327e+06	1.0274e+07	1.76476e+06	832070	927162	2.95147e+06	790932	1.69438e+06	5.34319e+06	1.6215e+06	1.19966e+06	2.02374e+06	2.06877e+06	2.76756e+06	1.33347e+06	1.4137e+06	1.13021e+06	1.68232e+06	667524	2.8701e+06	5.55453e+06	3.59629e+06	3.37521e+06	875689	5.00303e+06	7.62915e+06	4.83197e+06	6.16409e+06	9.55303e+06
Q9BUL8	Programmed cell death protein 10 OS=Homo sapiens GN=PDCD10 PE=1 SV=1	3	22.38	0.345	0.452	0.655	97392.6	154659	271555	883322	38329.4	23718.4	15939.1		35344.4	35052.9	52667	87167.8		52338.4		51649.5	40923.5	85656.3	49162.9	81630.9		51527.9	83971.7	295531	318085		303248	468181	393604	684548	473849
O75340	Programmed cell death protein 6 OS=Homo sapiens GN=PDCD6 PE=1 SV=1	8	15.42	0.576	0.74	0.653	358337	478658	471717	753416	200609	6423.44	37348.4	227914	48659	172487	597684	218724	207985	359458	133731	179357	430571	300789	111316	234799	18557.8	273264	414802	134982	204629	10619.4	389793	575761	287168	481908	1.72753e+06
Q96NZ9	Proline-rich acidic protein 1 OS=Homo sapiens GN=PRAP1 PE=1 SV=2	1	6.69
Q9H939	Proline-serine-threonine phosphatase-interacting protein 2 OS=Homo sapiens GN=PSTPIP2 PE=1 SV=4	5	5.04	0.358	0.431	0.724	165303	223563	387691	589873	63957.9	11647.4	39294.4	181189	52550	61939.3	183073	191090	88792.6	96149.4	97248.7	93053.8	64549.3	61567.6	42686.4	60944.8	37238.4	163555	271532	212576	207526	31648.8	290870	312646	286814	271705	303252
Q07954	Prolow-density lipoprotein receptor-related protein 1 OS=Homo sapiens GN=LRP1 PE=1 SV=2	21	12.94	0.487	0.718	0.781	239312	329141	409337	423904	134259	108708	179216	331206	49069.2	147017	24730.8	283670	68364.3	522643	113458	165700	218068	227063	70500.9	100443	33466.1	172687	320902	122609	214484	23337.8	130815	394823	78557.9	271142	4.55312e+07
P27918	Properdin OS=Homo sapiens GN=CFP PE=1 SV=2	1	1.63	0.927	0.699	2.922	164572	132027	549491	188079	43057	99080.7	34991.1	71339.4	117363	171939	36003	183063	31796.3	39133.8		68385.3	52386.1		55309.6	33289.6	30319.4	231814		127880		170064	115039	99686.5	87426.6	86754.7	107852
P05165	Propionyl-CoA carboxylase alpha chain, mitochondrial OS=Homo sapiens GN=PCCA PE=1 SV=4	1	1.72	0.787	1.363	1.209	313858	554857	568313	370068	82598.1	73438.4	131123	223288	113353	250337	87347.8	230480	13734.8	256814	281584	442198	230084	53827.3	177400	41211.4	140961	303280	456514	104939	246532	130273	227003	268734	172785	215370	178183
P05166	Propionyl-CoA carboxylase beta chain, mitochondrial OS=Homo sapiens GN=PCCB PE=1 SV=3	11	46.25	0.773	1.189	1.222	430982	873136	881947	675349	212938	99538.7	64716.4	303633	7458.34	257085	121655	604892	369063	452721	361951	266357	275229	194331	78194	183383	124374	207507	529358	601274	58665.5	376632	407999	459792	42763.4	431974	140673
Q9P2B2	Prostaglandin F2 receptor negative regulator OS=Homo sapiens GN=PTGFRN PE=1 SV=2	4	17.51	0.619	0.896	0.789	599461	902255	797244	933092	273955	214940	204499	115760	201473	362991	165449	372545	148292	412865	436448	627471	251881	152267	367464	380971	127492	336334	708440	377668	426663	158210	480835	599187	586528	534459	449271
Q06323	Proteasome activator complex subunit 1 OS=Homo sapiens GN=PSME1 PE=1 SV=1	2	7.7	0.757	0.825	1.308	238798	290602	306581	234835	76364.5	210192	21264	248065	97559.3	37657.2	107467	132823	73826.6	64188.9	131352	136708	61426.4	40674.8	150119	103412	92172.9	141135	225682	167366	132994	70987.3	123147	491746	190057	148289	87454.1
Q9UL46	Proteasome activator complex subunit 2 OS=Homo sapiens GN=PSME2 PE=1 SV=4	1	1.75
Q14997	Proteasome activator complex subunit 4 OS=Homo sapiens GN=PSME4 PE=1 SV=2	1	1.69
O14818	Proteasome subunit alpha type-7 OS=Homo sapiens GN=PSMA7 PE=1 SV=1	2	1.61
P28074	Proteasome subunit beta type-5 OS=Homo sapiens GN=PSMB5 PE=1 SV=3	1	1.65	0.264	0.01	0.01	38934.8			147722		40217.7																					32446.1			225588
P11171	Protein 4.1 OS=Homo sapiens GN=EPB41 PE=1 SV=4	26	177.1	0.388	0.325	0.979	1.0109e+07	1.79441e+07	2.36932e+07	3.16889e+07	2.85048e+06	928937	2.28454e+06	1.16048e+07	4.12568e+06	9.11027e+06	3.77112e+06	8.14353e+06	2.35986e+06	7.50398e+06	9.64429e+06	9.13805e+06	5.08061e+06	2.85255e+06	6.67207e+06	6.43099e+06	3.25174e+06	9.50912e+06	1.57643e+07	1.32842e+07	1.42528e+07	3.75297e+06	1.69458e+07	2.30706e+07	1.49036e+07	1.44955e+07	1.14327e+07
P02760	Protein AMBP OS=Homo sapiens GN=AMBP PE=1 SV=1	11	119.06	0.887	0.839	1.058	1.69601e+06	1.41741e+06	1.57168e+06	1.87633e+06	584144	245402	337990	1.42226e+06	415153	1.0372e+06	786621	447731	1.00601e+06	535707	377630	657599	604551	233417	576815	818284	304116	540964	943347	1.45565e+06	1.00288e+06	250659	840441	621836	952901	1.20016e+06	1.02184e+06
O60610	Protein diaphanous homolog 1 OS=Homo sapiens GN=DIAPH1 PE=1 SV=2	2	6.35	0.304	0.527	0.802	110862	220978	355622	409719	39434.2		18942.8	78490.6	27306.6		129545	102444		97462.8	95364.1		61125.7	37458.5	41077.8	26711.9		174071	193149	220347	131918		250187	278930	189215	262069	182640
P30101	Protein disulfide-isomerase A3 OS=Homo sapiens GN=PDIA3 PE=1 SV=4	27	207.07	0.454	0.391	0.796	1.29748e+06	2.20141e+06	5.11371e+06	6.4023e+06	525272	151410	279788	2.42167e+06	223859	238639	1.8283e+06	1.03692e+06	715482	876234	757672	852390	757946	983840	266505	902761	493202	1.84256e+06	3.46446e+06	3.53889e+06	2.21831e+06	525284	3.19632e+06	5.5098e+06	2.50207e+06	4.0951e+06	3.91161e+06
P13667	Protein disulfide-isomerase A4 OS=Homo sapiens GN=PDIA4 PE=1 SV=2	7	9.07	0.623	0.779	0.67	1.05812e+06	1.34546e+06	1.29932e+06	1.90493e+06	328625	388383	311706	662216	250661	556163	359644	655676	273583	558378	1.00894e+06	1.07456e+06	540299	262248	499292	449051	205850	531119	1.37962e+06	728501	678843	229324	823201	1.08365e+06	964164	1.06958e+06	917198
Q15084	Protein disulfide-isomerase A6 OS=Homo sapiens GN=PDIA6 PE=1 SV=1	6	40.97	0.563	0.49	0.701	296240	245555	602642	761292	93939.6	53145.7	43547.9	286051		32052.4	299333	125930	46056.1	142508	96874.9	25434.1	85053.2	53110.4		66896		265983	361715	469556	208162	68820.6	335869	403503	250156	651940	430208
P07237	Protein disulfide-isomerase OS=Homo sapiens GN=P4HB PE=1 SV=3	21	107.53	0.534	0.526	0.74	449973	1.27745e+06	1.52483e+06	1.69419e+06	102519	69665.1	104713	783478	153123	180646	455361	597488	237458	688890	539725	565634	374256	533776	119337	156701	73358.1	704498	915228	638248	686129	183842	2.30239e+06	1.39928e+06	618087	977777	815727
P49257	Protein ERGIC-53 OS=Homo sapiens GN=LMAN1 PE=1 SV=2	1	1.6
Q9NVM1	Protein eva-1 homolog B OS=Homo sapiens GN=EVA1B PE=1 SV=1	3	6.96	0.456	0.732	0.455	102097	103157	95376.4	279654	147645		12877.3	69709.8	24807.9	40028.7	39605.4	43037.6		33555.7		47942.4	45069.5	7971.23			46881.8		42564.4		41374	48987.2	57290.3	162218	131524	73125.8	224734
P34910	Protein EVI2B OS=Homo sapiens GN=EVI2B PE=1 SV=2	2	1.62	1.137	0.724	0.839	147403	129385	117419	210287				31290.7	66212.7		41402.8			44276	39764.2	57799.6							42718.6	27903.3	84034	53567.1					101250
Q8N128	Protein FAM177A1 OS=Homo sapiens GN=FAM177A1 PE=1 SV=1	1	2.24	1.43	0.813	0.01	72344.1	41122		50585.1							20320.2							9032.65										26811.3	19499.6		81149.4
Q8NB25	Protein FAM184A OS=Homo sapiens GN=FAM184A PE=2 SV=3	1	30.43	0.798	1.292	0.693	1.6835e+06	2.47256e+06	1.64313e+06	2.44111e+06	431195	439568	2.01559e+06	2.19515e+06	582665	771335	495824	1.75787e+06	1.43619e+06	704090	686189	1.11524e+06	919117	898551	1.00332e+06	389826	557436	627835	1.62975e+06	553921	712786	436965	1.32004e+06	647177	1.21911e+06	1.23671e+06	1.17536e+06
Q9H0Q0	Protein FAM49A OS=Homo sapiens GN=FAM49A PE=2 SV=1	1	8.07	1.033	0.998	0.666	112514	101524	59762.5	96648.9	35678.8			41045.5	14390.7		39241.8	55032.1	26066.3	32902.5	47086.4	47357.9	98729.8		20808.3	31151.9		56024.4	28543.5	46550.3	25918.6	15437.2	83315	43448.7	42174.2	71076.5	46535.1
Q9NUQ9	Protein FAM49B OS=Homo sapiens GN=FAM49B PE=1 SV=1	3	10.43	0.763	0.99	0.733	232206	211135	248074	297185	87187.8			117742	34794	67709.3	66109	177308	63902.4	32902.5	170545	47357.9	98729.8		80157.6	82461.2		145782	176759	98001.8	107614	38688.3	206250	158835	133836	190088	124868
Q6ZRV2	Protein FAM83H OS=Homo sapiens GN=FAM83H PE=1 SV=3	1	8.24	0.928	1.282	1.116	3.77338e+08	4.5082e+08	4.27716e+08	3.83421e+08	8.17199e+07	7.43505e+07	1.19698e+08	3.28743e+08	1.46211e+08	1.64848e+08	1.85483e+08	1.51085e+08	2.39976e+08	1.51601e+08	2.68282e+08	2.0255e+08	1.16284e+08	7.62602e+07	1.89444e+08	2.41223e+08	1.20065e+08	1.27655e+08	2.84307e+08	2.39811e+08	1.64549e+08	1.41856e+08	1.51442e+08	2.19142e+08	2.51128e+08	2.45248e+08	1.60241e+08
Q14667	Protein KIAA0100 OS=Homo sapiens GN=KIAA0100 PE=1 SV=3	1	1.6	100	100	100	84711.4	352462	186589				31166.2					163399	12517.7		201150							78716.3
P17252	Protein kinase C alpha type OS=Homo sapiens GN=PRKCA PE=1 SV=4	1	13.47	0.703	0.516	0.906	62123.9	42998.1	72985.8	73434.4				8745.99			17449.5	27599	15231.1	15841.3	17289.6	12333	15778.1	3494.59	18172.5	11678.7		34651.5	55506.2	26923.4	28133.3		46317.5	34224.8	34536.9	42836.6	53520.3
Q9UNF0	Protein kinase C and casein kinase substrate in neurons protein 2 OS=Homo sapiens GN=PACSIN2 PE=1 SV=2	3	3.75	0.501	0.498	0.62	95081.2	137940	168285	345237	14355.7	47229.4		54264.4	21830.9		72583.2	63948.1	22605.8		89422.7	30968.3	44992.8	47730.4	54311.3	105015	23234.7	92228.9	37761.2	94353.6	121039	8093.9	145440	182984	166121	154340	170467
P05771	Protein kinase C beta type OS=Homo sapiens GN=PRKCB PE=1 SV=4	3	15.17	0.36	0.302	0.696	207085	373884	748793	954539	93220.9	48453.7	20349.8	152166	8520	49967.6	200510	242642	80996.5	186574	208167	167256	119097	77096.7	82184.9	130991	15557.2	270279	481656	419831	385378	66025.1	549523	602227	440419	610552	403087
Q05655	Protein kinase C delta type OS=Homo sapiens GN=PRKCD PE=1 SV=2	2	5.48	0.794	0.36	0.727	213294	61481.4	200264	278903							61947.4	24854.2		25939.9		27465.3	10662.1	14738.4				81281.2	124940	96600.9	109382		126568	184603	114605	195834	134288
Q969X1	Protein lifeguard 3 OS=Homo sapiens GN=TMBIM1 PE=1 SV=2	3	79.8	0.347	0.314	0.535	613567	450501	975409	1.76498e+06	332817	83109.2	60800.4	467422	45751.3	215603	665151	164038	59762.1	194101	493855	361546	90448.6	159570	93028.4	307524	55998.8	411496	620513	496431	643420	39245	368393	1.83589e+06	830085	1.01285e+06	1.57375e+06
Q92597	Protein NDRG1 OS=Homo sapiens GN=NDRG1 PE=1 SV=1	1	4.15	0.977	1.426	0.751	65224.3	100136	49993.1	66570.3	22081					22950.2	14619.4			64015.9	49713.7		26938.9	19775.1		26394.1		21090.6					37380.2	92279.2	29239.2		29608.1
Q9P2P1	Protein NYNRIN OS=Homo sapiens GN=NYNRIN PE=2 SV=3	2	12.13	0.904	0.981	0.738	499864	727044	704467	1.08859e+06	100666	223507	124573	184036	265355	352993	246984	152142	152615	127438	304081	630923	433117	191833	285398	559745	124510	297194	294334	310437	618162	209886	500518	149737	692276	725275	524140
Q13438	Protein OS-9 OS=Homo sapiens GN=OS9 PE=1 SV=1	1	9.43
P26447	Protein S100-A4 OS=Homo sapiens GN=S100A4 PE=1 SV=1	5	35.53	0.361	0.403	0.605	255563	600644	564424	1.37818e+06	185227	9750.22	32449	218380	20181.1	80061.8	238763	295796	107221	206088	254707	299789	164829	130127	30868.1	159415	46228.3	265196	106431	316460	623103	14651.7	734539	1.09278e+06	353501	772371	663577
P05109	Protein S100-A8 OS=Homo sapiens GN=S100A8 PE=1 SV=1	3	2.28	0.377	0.491	0.592	222874	213617	383717	702880	142106	47722.4	70718.3	61420.9	76547.6	76579.8	66146.3	83013.7	23048.3	33645.4	812979	269310	64756.9	91131.5	135971	66509.2	9384.04	206428	230313	96365.3	268967	60016.2	537546	123718	330571	124942	343798
P06702	Protein S100-A9 OS=Homo sapiens GN=S100A9 PE=1 SV=1	4	10.56	0.57	0.718	0.784	67596.4	121522	212559	146402	71784	16537		28194.8	22035.5	25558.1	20475.4	31800.7	62563.3	55306.9	130010	45161.3	62005.2		16579.2	18977.9		107392	87767.7	119177	100846	46608.9	386524	77596.3	56216.3	149320	15274
Q99590	Protein SCAF11 OS=Homo sapiens GN=SCAF11 PE=1 SV=2	1	30.31	1.188	1.267	1.505	4.07718e+06	4.50523e+06	4.83357e+06	3.2114e+06	1.06809e+06	15340533	491814	2.9155e+06	1.21269e+06	980962	1.50405e+06	2431319	2.51029e+06	902302	1824694	1.35706e+06	755782	599773	4605598	1.51603e+06	4.03282e+06	1.43757e+06	3.22948e+06	2.71007e+06	2.35586e+06	1.16837e+06	1.48048e+06	1.88512e+06	2.56658e+06	2.05411e+06	1.38677e+06
Q9C0H2	Protein tweety homolog 3 OS=Homo sapiens GN=TTYH3 PE=1 SV=3	9	342.86	0.289	0.391	0.36	3.63707e+06	5.15698e+06	4.93384e+06	1.52297e+07	1.86222e+06	1.69721e+06	1.58958e+06	1.35248e+06	220069	1.71344e+06	2.46595e+06	2.88048e+06	511974	2.68411e+06	1.72905e+06	2.18445e+06	2.42142e+06	1.25213e+06	976913	1.67128e+06	1.238e+06	2.02375e+06	4.11622e+06	2.76629e+06	2.56569e+06	517947	4.70955e+06	1.18673e+07	7.16265e+06	5.97725e+06	8.1414e+06
Q14761	Protein tyrosine phosphatase receptor type C-associated protein OS=Homo sapiens GN=PTPRCAP PE=1 SV=1	3	21.65	0.415	0.715	0.637	243984	364362	367566	563451	63109.8	9870.14	66922.4	200065	93135.8	72946.9	94014.5	281212	58064.8	173829	178507	151761	95783.4	77949.9	157589	161164	32605	147782	383367	157532	159449	129154	245759	835969	379602	168576	271294
Q70J99	Protein unc-13 homolog D OS=Homo sapiens GN=UNC13D PE=1 SV=1	17	82.95	0.637	0.362	0.821	389828	739894	2.18767e+06	2.65893e+06	106151	89329.6	76922.2	270794	32703.1	451984	836603	762492	191425	342118	320243	296656	367442	115768	20225.9	291577	49698.3	1.14822e+06	1.15579e+06	1.22658e+06	1.03027e+06	65694.5	1.27505e+06	1.77078e+06	1.04323e+06	1.70073e+06	1.82785e+06
O75695	Protein XRP2 OS=Homo sapiens GN=RP2 PE=1 SV=4	4	1.71	0.604	0.674	0.942	2.11397e+06	2.19045e+06	3.8808e+06	3.04355e+06	415359	767878	743184	1.31502e+06	1.7914e+06	909714	428990	673683	936326	569844	732653	1.1174e+06	540037	482082	1.00192e+06	1.06012e+06	680056	1714214	1.85086e+06	1.23824e+06	1.68348e+06	1.4765e+06	1.73054e+06	1.29164e+06	1.55216e+06	1.94674e+06	1.23377e+06
Q9UK55	Protein Z-dependent protease inhibitor OS=Homo sapiens GN=SERPINA10 PE=1 SV=1	19	375.63	1.382	1.812	1.322	8.37482e+06	1.3852e+07	1.04691e+07	7.04027e+06	4.13742e+06	3.16205e+06	5.85924e+06	1.32897e+07	2.90295e+06	6.85284e+06	2.4628e+06	6.7304e+06	5.9946e+06	5.28663e+06	4.2199e+06	6.74236e+06	2.93404e+06	2.11222e+06	5.79386e+06	5.15939e+06	1.92943e+06	4.41662e+06	7.534e+06	3.74426e+06	5.06484e+06	2.53439e+06	2.55712e+06	3.73151e+06	4.33421e+06	2.94288e+06	4.84568e+06
Q99497	Protein/nucleic acid deglycase DJ-1 OS=Homo sapiens GN=PARK7 PE=1 SV=2	3	1.63	0.588	0.544	0.669	109231	113679	119055	373762	130494		36804.3	66222.1	7707.09	5298.62	187643	16980.9	12354.8	224078	86382.3	50783.4	103028	50861.4	11277.7	28735.9		68720.7	71458.5	28082.4	164471	6119.83	192860	284443	164739	239070	254726
Q96RI0	Proteinase-activated receptor 4 OS=Homo sapiens GN=F2RL3 PE=1 SV=3	1	1.77	0.414	0.253	0.706	63935.7	41372.6	111268	156318	14664						27403.2	19180	12007.9	12371.3	19185.9	19817.7	6549.81	10511.4	6370.84	19194		42092.5	74477.1	77449	42165		81973.1	86804.4	52000.7	138012	73046.9
Q08188	Protein-glutamine gamma-glutamyltransferase E OS=Homo sapiens GN=TGM3 PE=1 SV=4	3	7.61	0.645	0.841	1.167	910324	1.39892e+06	1.74211e+06	1.66841e+06	407032	445683	266523	425004	247044	701315	415188	766022	349178	732427	634484	689320	262836	306262	593194	474040	248052	734944	2.15542e+06	479736	772486	230501	756211	1.19286e+06	922125	904903	803314
P22735	Protein-glutamine gamma-glutamyltransferase K OS=Homo sapiens GN=TGM1 PE=1 SV=4	3	1.85	0.659	0.602	0.549	144569	81942.4	70595.6	100729	45666.8	217567		23907.8		22431.8	48283.5	230980	21190.3	64194.6	28516	36605.7	27615.4	12617.5	15732.4	43888.5		46321	33163.9		30624.1		50029.6	53388.9			63873.9
P22061	Protein-L-isoaspartate(D-aspartate) O-methyltransferase OS=Homo sapiens GN=PCMT1 PE=1 SV=4	3	3.35	100	100	100	85132.9	40341.1	74799.4					60274.4			86324.6			8543.18			17342.3							41938.3
Q92954	Proteoglycan 4 OS=Homo sapiens GN=PRG4 PE=1 SV=2	18	139.34	1.4	1.3	1.333	4.3715e+06	4.03888e+06	4.68562e+06	3.15157e+06	1.2267e+06	995795	1.90688e+06	6.02975e+06	1.79276e+06	2.39566e+06	2.02847e+06	1.48967e+06	3.25395e+06	1.09684e+06	2.574e+06	1.55542e+06	938627	856416	2.18962e+06	1.46787e+06	1.27611e+06	2.815e+06	3.23753e+06	2.62712e+06	1.85128e+06	960909	1.51435e+06	1.67041e+06	2.90622e+06	1.73348e+06	2.31445e+06
Q04941	Proteolipid protein 2 OS=Homo sapiens GN=PLP2 PE=1 SV=1	1	40.81	0.425	0.601	0.777	462319	538758	749151	753585	145413	72362.9	82175.4	353704	80621.7	176234	196679	227007	75338.7	370039	205755	268991	150305	208951	151694	192264	69562.8	332468	449652	338435	375280	119984	395180	788352	311006	405967	536062
P00734	Prothrombin OS=Homo sapiens GN=F2 PE=1 SV=2	34	1868.21	0.597	0.661	1.014	1.27893e+08	1.2936e+08	1.92577e+08	1.93698e+08	3.65863e+07	1.53536e+07	2.72174e+07	1.04136e+08	2.95468e+07	5.36023e+07	4.53634e+07	5.47198e+07	8.1321e+07	4.1633e+07	4.01467e+07	6.52443e+07	2.8061e+07	4.94793e+07	5.74875e+07	4.80891e+07	2.27245e+07	7.64173e+07	1.74234e+08	1.29651e+08	8.35392e+07	2.88074e+07	6.00686e+07	5.45723e+07	1.70664e+08	2.03483e+08	9.3263e+07
P12931	Proto-oncogene tyrosine-protein kinase Src OS=Homo sapiens GN=SRC PE=1 SV=3	12	315.39	0.279	0.306	0.519	3.00918e+06	4.86135e+06	8.71263e+06	2.25745e+07	1.32212e+06	480556	407139	1.63879e+06	416513	872433	2.55852e+06	3.54667e+06	1.00037e+06	2.08625e+06	1.96606e+06	2.29578e+06	1.2562e+06	1.16216e+06	808538	1.57256e+06	554749	3.06272e+06	5.22945e+06	5.27497e+06	4.94896e+06	504755	8.06354e+06	1.1965e+07	6.70072e+06	1.64875e+07	1.08823e+07
P16109	P-selectin OS=Homo sapiens GN=SELP PE=1 SV=3	4	31.18	0.394	0.334	0.633	203742	67111	375021	621256	49111.1					11506	153126	35618.1	18812.3	35694	26070.4	20253	10945.4	71960.1	9186.52	57079.1		146236	240414	196866	237405		325786	231234	153824	697935	348256
P07988	Pulmonary surfactant-associated protein B OS=Homo sapiens GN=SFTPB PE=1 SV=3	3	9.26	1.569	1.255	0.545	349520	375467	116391	293602	72963.7	286564		305010	118090	176307	78089.6		135359	84526.7	149288	499385	61255.1	82473	238351	140930	44442.4	46110.7	63584.5	77467.6	53765.6		64278.1	243762	43459.7	187797	305031
P00491	Purine nucleoside phosphorylase OS=Homo sapiens GN=PNP PE=1 SV=2	10	101.63	0.369	0.342	0.702	236918	630759	1.43734e+06	2.3172e+06	299992	101959	20994.4	193242	15523.9	77756.6	322211	376687	81990.9	240047	309473	212828	156911	223803	123590	239316	20519.3	606370	761071	1.04467e+06	705545	108769	1.3579e+06	1.31385e+06	853398	1.48215e+06	948792
P55786	Puromycin-sensitive aminopeptidase OS=Homo sapiens GN=NPEPPS PE=1 SV=2	7	8.51	0.617	0.741	0.793	491995	1.15777e+06	872496	1.19253e+06	199500	165910	115347	309901	107771	198302	178375	645828	366871	422732	463517	732818	431083	142359	260093	232435	255722	517152	866751	489189	305581	104907	534121	445644	635406	906045	574189
P20848	Putative alpha-1-antitrypsin-related protein OS=Homo sapiens GN=SERPINA2 PE=1 SV=1	1	3.23	100	100	100	87215.9	222584	54943.4		153515							318535	13190.8	134273	42885	55781.1					560443	23179
A6NMY6	Putative annexin A2-like protein OS=Homo sapiens GN=ANXA2P2 PE=5 SV=2	13	402.68	0.624	0.816	0.896	3.35748e+06	4.34593e+06	4.23875e+06	5.04454e+06	1.10094e+06	1.45462e+06	447053	3.18666e+06	753535	1.37388e+06	1.41068e+06	1.74376e+06	915350	2.40651e+06	2.9893e+06	2.24314e+06	1.48442e+06	727115	1.21345e+06	2.2902e+06	501533	1.7882e+06	4.46425e+06	2.19787e+06	2.54588e+06	1.03396e+06	2.64536e+06	4.56557e+06	1.872e+06	2.82337e+06	3.85175e+06
Q9BYX7	Putative beta-actin-like protein 3 OS=Homo sapiens GN=POTEKP PE=5 SV=1	1	921.98	0.128	0.264	0.56	364277	884175	2.28233e+06	3.0137e+06	681122	35925.2	41751.6	307827	39848.6	115398	486781	683741	141013	430302	503360	495095	268544	172024	155230	249069	58210	962847	787382	1.42389e+06	1.14995e+06	37423.9	2.47997e+06	2.27966e+06	1.13079e+06	1.92765e+06	1.12741e+06
[truncated: 387 more rows]

## Sheet: Sheet1
F1	E:\PD results_2\171102_Osaka_MagCap_Exo_T10_120m.raw	2017-11-06 10:26:00	0.00 - 114.02	Orbitrap Fusion Lumos	3.0.2041	F7
F2	E:\PD results_2\171102_Osaka_MagCap_Exo_S10_120m.raw	2017-11-06 07:59:00	0.00 - 114.02	Orbitrap Fusion Lumos	3.0.2041	F5
[truncated: 38 more rows]
