# Supplementary material for: NHERF2 as a Novel Biomarker for Distinguishing MAC Pulmonary Disease from Tuberculosis Based on Proteome Analysis of Serum Extracellular Vesicles
Source: Int J Mol Sci. 2025 Jan 29;26(3):1155. doi: 10.3390/ijms26031155 (PMC11818707; doi:10.3390/ijms26031155)
Supplement: Supplementary file 1 [file ijms-26-01155-s001.zip › Table S5.4 DDA after normalizaion.xlsx]

## Sheet: Proteins
Accession	Description	# Unique Peptides	Score Sequest HT: Sequest HT	Abundance Ratio: (T) / (HC)	Abundance Ratio: (M) / (HC)	Abundance Ratio: (TC) / (HC)	Abundances (Grouped): T	Abundances (Grouped): M	Abundances (Grouped): TC	Abundances (Grouped): HC	Abundances (Normalized): F1: Sample, T	Abundances (Normalized): F4: Sample, T	Abundances (Normalized): F7: Sample, T	Abundances (Normalized): F10: Sample, T	Abundances (Normalized): F13: Sample, T	Abundances (Normalized): F18: Sample, T	Abundances (Normalized): F23: Sample, T	Abundances (Normalized): F3: Sample, M	Abundances (Normalized): F6: Sample, M	Abundances (Normalized): F9: Sample, M	Abundances (Normalized): F12: Sample, M	Abundances (Normalized): F15: Sample, M	Abundances (Normalized): F20: Sample, M	Abundances (Normalized): F25: Sample, M	Abundances (Normalized): F30: Sample, M	Abundances (Normalized): F35: Sample, M	Abundances (Normalized): F40: Sample, M	Abundances (Normalized): F16: Sample, TC	Abundances (Normalized): F21: Sample, TC	Abundances (Normalized): F26: Sample, TC	Abundances (Normalized): F31: Sample, TC	Abundances (Normalized): F36: Sample, TC	Abundances (Normalized): F17: Sample, HC	Abundances (Normalized): F22: Sample, HC	Abundances (Normalized): F27: Sample, HC	Abundances (Normalized): F32: Sample, HC	Abundances (Normalized): F37: Sample, HC	Abundance: F1: Sample, T	Abundance: F4: Sample, T	Abundance: F7: Sample, T	Abundance: F10: Sample, T	Abundance: F13: Sample, T	Abundance: F18: Sample, T	Abundance: F23: Sample, T	Abundance: F3: Sample, M	Abundance: F6: Sample, M	Abundance: F9: Sample, M	Abundance: F12: Sample, M	Abundance: F15: Sample, M
P04114	Apolipoprotein B-100 OS=Homo sapiens GN=APOB PE=1 SV=2	394	26039.6	1.501	1.707	1.475	1.58253e+09	2.12257e+09	1.77734e+09	1.24277e+09	1.72801e+09	2.53639e+09	2.1833e+09	1.38744e+09	6.47949e+09	6.38369e+08	1.44929e+09	1.92239e+09	2.34359e+09	1.4418e+09	2.39108e+09	1.71091e+09	1.55705e+09	8.9883e+08	2.98629e+09	2.71157e+09	4.86282e+09	1.77734e+09	2.017e+09	1.70011e+09	1.57411e+09	2.02773e+09	8.04596e+08	8.4303e+08	2.04499e+09	1.24277e+09	1.26153e+09	6.0701e+08	7.65518e+08	1.18938e+09	4.39967e+08	3.21854e+09	1.8418e+08	1.0261e+09	8.91206e+08	1.00374e+09	4.8792e+08	9.28853e+08	7.64304e+08
P01024	Complement C3 OS=Homo sapiens GN=C3 PE=1 SV=2	194	52208.3	1.015	0.986	1.282	5.86441e+09	5.29568e+09	6.28469e+09	4.99919e+09	7.38634e+09	4.04341e+09	4.69667e+09	5.63783e+09	3.82013e+09	6.19659e+09	8.78262e+09	4.62587e+09	6.48037e+09	5.201e+09	4.73468e+09	5.30217e+09	5.69411e+09	5.27953e+09	6.84632e+09	5.75461e+09	5.2892e+09	7.25388e+09	5.66321e+09	5.68375e+09	6.28469e+09	9.1369e+09	5.89923e+09	4.9271e+09	5.23009e+09	4.99919e+09	4.20215e+09	2.59465e+09	1.22036e+09	2.55857e+09	1.78779e+09	1.89756e+09	1.78781e+09	6.21812e+09	2.14452e+09	2.77548e+09	1.76008e+09	1.83926e+09	2.36861e+09
Q9Y490	Talin-1 OS=Homo sapiens GN=TLN1 PE=1 SV=3	155	7444.61	0.168	0.197	0.521	3.65787e+07	1.00685e+08	2.29816e+08	4.89342e+08	4.06555e+07	8.23264e+07	4.17836e+08	1.13372e+08	1.72988e+07	1.40376e+07	3.29107e+07	2.01729e+08	4.47444e+07	1.0868e+08	1.009e+08	1.06147e+08	1.09521e+08	8.45536e+07	2.46079e+07	1.00471e+08	4.60403e+07	2.29816e+08	1.99005e+08	3.60461e+08	3.57793e+08	3.27268e+07	4.89342e+08	5.61763e+08	3.95171e+08	6.6926e+08	3.91465e+08	1.42813e+07	2.48473e+07	2.27622e+08	3.59511e+07	8.59277e+06	4.05007e+06	2.33009e+07	9.35203e+07	1.91636e+07	3.67786e+07	3.91963e+07	4.74186e+07
P21333	Filamin-A OS=Homo sapiens GN=FLNA PE=1 SV=4	131	6426.1	0.151	0.188	0.53	4.55169e+07	9.98884e+07	2.26346e+08	4.6032e+08	4.82831e+07	7.32881e+07	3.21981e+08	1.28981e+08	9.4816e+06	2.12387e+07	4.29091e+07	1.52701e+08	4.71716e+07	1.01817e+08	9.79962e+07	8.9999e+07	1.03471e+08	1.15639e+08	2.70868e+07	1.0898e+08	2.72874e+07	2.20523e+08	2.26346e+08	3.51913e+08	3.33161e+08	5.15794e+07	3.85657e+08	5.7385e+08	4.6032e+08	6.28284e+08	4.10148e+08	1.69607e+07	2.21194e+07	1.75403e+08	4.09006e+07	4.70977e+06	6.1277e+06	3.03798e+07	7.07911e+07	2.02032e+07	3.44561e+07	3.80682e+07	4.02048e+07
P0C0L5	Complement C4-B OS=Homo sapiens GN=C4B PE=1 SV=2	6	8915.12	2.094	2.039	0.964	4.88692e+08	4.14349e+08	2.18518e+08	2.28835e+08	5.73528e+08	4.7077e+08	2.48584e+08	5.3708e+08	4.20574e+08	7.01022e+08	8.88625e+08	2.82074e+08	4.24979e+08	4.28429e+08	4.03985e+08	4.26466e+08	3.03658e+08	6.61798e+08	6.49283e+08	3.14775e+08	4.03297e+08	2.52742e+08	2.47714e+08	2.18518e+08	1.81766e+08	1.70185e+08	2.3133e+08	2.38195e+08	2.28835e+08	1.89332e+08	2.12115e+08	2.01467e+08	1.42085e+08	1.3542e+08	1.70312e+08	2.08911e+08	2.02256e+08	6.2915e+08	1.30767e+08	1.82015e+08	1.44985e+08	1.56935e+08	1.90513e+08
P0C0L4	Complement C4-A OS=Homo sapiens GN=C4A PE=1 SV=2	5	8558.1	2.249	1.42	0.877	3.55659e+07	2.30461e+07	1.28671e+07	1.48888e+07	3.68936e+07	2.85983e+07	9.97379e+06	3.74531e+07	2.88159e+07	4.46711e+07	1.08891e+08	2.16121e+07	2.45753e+07	1.80201e+07	2.70132e+07	3.17853e+07	1.11182e+07	3.07094e+07	5.32357e+07	1.28825e+07	1.98968e+07	1.51321e+07	2.03022e+07	1.28671e+07	1.219e+07	9.98622e+06	2.10204e+07	1.28867e+07	1.26227e+07	1.54144e+07	1.48888e+07	1.29599e+07	8.63136e+06	5.43335e+06	1.18766e+07	1.43137e+07	1.28883e+07	7.70952e+07	1.00192e+07	1.05254e+07	6.09819e+06	1.04937e+07	1.41993e+07
P01023	Alpha-2-macroglobulin OS=Homo sapiens GN=A2M PE=1 SV=3	77	3551.1	0.768	1.451	0.845	6.97812e+07	1.38528e+08	6.61369e+07	1.138e+08	6.62621e+07	9.125e+07	2.04701e+08	9.94643e+07	5.89659e+07	2.35615e+07	3.00601e+07	8.89404e+07	1.26616e+08	1.38585e+08	4.95251e+07	1.67842e+08	1.38472e+08	6.30718e+07	1.48791e+08	3.76861e+08	1.58908e+08	9.2016e+07	6.61369e+07	1.3889e+08	4.68171e+07	4.46667e+07	5.43293e+07	2.82528e+07	1.16741e+08	1.51732e+08	1.138e+08	2.32763e+07	2.75405e+07	1.11514e+08	3.15408e+07	2.929e+07	6.79788e+06	2.12826e+07	4.12321e+07	5.42284e+07	4.68988e+07	1.92388e+07	7.49793e+07
P01031	Complement C5 OS=Homo sapiens GN=C5 PE=1 SV=4	101	3908.36	1.073	0.983	1.242	2.15846e+08	1.79599e+08	2.31847e+08	1.99355e+08	2.96892e+08	1.58026e+08	1.13469e+08	1.98126e+08	2.35151e+08	3.29294e+08	1.35014e+08	8.62296e+07	2.0111e+08	1.57089e+08	1.16533e+08	1.20863e+08	1.61667e+08	3.21685e+08	1.9952e+08	2.6693e+08	2.89446e+08	2.31847e+08	2.18956e+08	2.11956e+08	2.39616e+08	3.17867e+08	2.05295e+08	1.43192e+08	2.14207e+08	1.8417e+08	1.99355e+08	1.04291e+08	4.76945e+07	6.18139e+07	6.28271e+07	1.16806e+08	9.50067e+07	9.55901e+07	3.99754e+07	8.61336e+07	5.31607e+07	4.52692e+07	5.39923e+07
P12259	Coagulation factor V OS=Homo sapiens GN=F5 PE=1 SV=4	84	3155.59	0.209	0.346	0.55	4.43266e+07	8.12612e+07	1.11524e+08	1.68556e+08	2.46882e+07	2.28978e+07	5.25872e+07	4.5505e+07	7.44305e+06	2.80418e+07	7.57646e+07	1.14856e+08	4.85867e+07	1.10764e+08	1.00213e+08	9.2112e+07	1.06872e+08	4.58672e+07	5.80895e+07	7.16886e+07	5.43299e+07	1.0152e+08	1.18758e+08	1.11524e+08	1.28156e+08	5.91522e+07	1.12173e+08	1.68556e+08	2.02512e+08	1.70897e+08	1.15942e+08	8.67239e+06	6.91088e+06	2.86476e+07	1.44299e+07	3.69717e+06	8.09051e+06	5.36416e+07	5.32463e+07	2.08092e+07	3.74838e+07	3.89292e+07	4.11487e+07
P02649	Apolipoprotein E OS=Homo sapiens GN=APOE PE=1 SV=1	58	28899.6	1.063	1.576	1.251	5.19757e+09	7.70922e+09	6.08136e+09	5.24787e+09	4.76671e+09	2.69748e+09	6.79974e+09	4.71471e+09	1.89153e+09	4.00605e+09	5.66739e+09	7.91945e+09	9.97321e+09	9.06602e+09	1.03317e+10	6.45533e+09	8.78875e+09	5.85183e+09	6.88803e+09	6.65721e+09	7.50457e+09	6.08136e+09	4.87383e+09	6.94248e+09	5.01379e+09	8.33109e+09	5.91064e+09	5.51726e+09	5.24787e+09	4.24136e+09	4.10531e+09	1.67443e+09	8.14137e+08	3.70425e+09	1.49506e+09	9.39575e+08	1.15581e+09	4.01253e+09	3.6714e+09	4.27144e+09	3.06804e+09	4.01352e+09	2.88376e+09
P02787	Serotransferrin OS=Homo sapiens GN=TF PE=1 SV=3	58	2519.13	0.62	1.04	0.906	4.4259e+07	8.18841e+07	6.22293e+07	9.09441e+07	2.90567e+07	2.25528e+08	1.04978e+08	5.34799e+07	5.35676e+07	8.67353e+06	1.48573e+07	2.37945e+07	7.85531e+07	1.03579e+08	2.45985e+07	1.82408e+08	5.9298e+07	3.14481e+07	8.53563e+07	2.15847e+08	1.36091e+08	1.03087e+08	5.24579e+07	1.19811e+08	4.0524e+07	6.22293e+07	9.09441e+07	6.47278e+07	1.03422e+08	1.03283e+08	6.9559e+07	1.02069e+07	6.80675e+07	5.71879e+07	1.69588e+07	2.66085e+07	2.50245e+06	1.0519e+07	1.10309e+07	3.36436e+07	3.50522e+07	9.55569e+06	8.14861e+07
Q14624	Inter-alpha-trypsin inhibitor heavy chain H4 OS=Homo sapiens GN=ITIH4 PE=1 SV=4	60	3532.77	0.772	0.923	0.922	1.79258e+08	1.86403e+08	1.62743e+08	2.06957e+08	5.22764e+07	8.02945e+07	1.47581e+08	4.4509e+08	3.96593e+07	3.03816e+08	2.17735e+08	1.85465e+08	1.23447e+08	3.75091e+08	1.60146e+08	2.88669e+08	2.99516e+08	3.26137e+08	1.87346e+08	1.38198e+08	1.4202e+08	2.31823e+08	2.1004e+08	1.2792e+08	1.62743e+08	1.6106e+08	1.2335e+08	3.20649e+08	1.87098e+08	2.06957e+08	1.06277e+09	1.83635e+07	2.4234e+07	8.03965e+07	1.41141e+08	1.96998e+07	8.76557e+07	1.54157e+08	8.59801e+07	5.28713e+07	1.26935e+08	6.22113e+07	1.28956e+08
P12814	Alpha-actinin-1 OS=Homo sapiens GN=ACTN1 PE=1 SV=2	41	2393.63	0.261	0.273	0.69	7.20695e+06	2.68859e+07	6.39952e+07	9.11807e+07	5.93553e+06	1.85224e+07	1.03131e+08	5.22126e+07	2.6267e+06	4.33878e+06	8.75072e+06	3.57038e+07	1.56985e+07	2.79677e+07	2.14726e+07	2.58459e+07	3.10203e+07	3.68998e+07	7.0365e+06	3.90322e+07	8.07208e+06	6.39952e+07	6.21163e+07	1.01882e+08	8.8007e+07	7.7852e+06	8.40813e+07	1.13578e+08	8.63726e+07	1.36737e+08	9.11807e+07	2.08501e+06	5.59033e+06	5.6182e+07	1.6557e+07	1.30475e+06	1.25181e+06	6.19554e+06	1.6552e+07	6.72354e+06	9.46458e+06	8.34139e+06	1.1546e+07
P11277	Spectrin beta chain, erythrocytic OS=Homo sapiens GN=SPTB PE=1 SV=5	97	633.19	0.361	0.297	1.498	7.37955e+06	7.21745e+06	4.2905e+07	1.98115e+07	4.89438e+06	7.37809e+06	8.63231e+06	5.75108e+06	4.03491e+06	7.38102e+06	1.44113e+07	7.13128e+06	6.69413e+06	7.84796e+06	1.00051e+07	9.15879e+06	1.11732e+07	7.02575e+06	7.26275e+06	7.17244e+06	6.03036e+06	2.17168e+07	4.2905e+07	6.44431e+07	5.13523e+07	1.33086e+07	4.89674e+07	1.87425e+07	2.3889e+07	1.98115e+07	1.48135e+07	1.71928e+06	2.22681e+06	4.70257e+06	1.82371e+06	2.00425e+06	2.12954e+06	1.02033e+07	3.30601e+06	2.86704e+06	2.65584e+06	3.88663e+06	4.09146e+06
P18206	Vinculin OS=Homo sapiens GN=VCL PE=1 SV=4	75	2138.05	0.272	0.351	0.772	1.3429e+07	3.50312e+07	7.32153e+07	9.51787e+07	1.29176e+07	2.44402e+07	7.48644e+07	3.69189e+07	7.85169e+06	7.30625e+06	1.39606e+07	5.01858e+07	1.66166e+07	3.74637e+07	3.51808e+07	4.07289e+07	3.90602e+07	3.48823e+07	1.36524e+07	3.3939e+07	1.53361e+07	7.7852e+07	7.32153e+07	7.19122e+07	7.62024e+07	1.36877e+07	7.69828e+07	1.22823e+08	8.55685e+07	9.92866e+07	9.51787e+07	4.53765e+06	7.37638e+06	4.07834e+07	1.17072e+07	3.90015e+06	2.10797e+06	9.88419e+06	2.32658e+07	7.11672e+06	1.26781e+07	1.36666e+07	1.81946e+07
P35908	Keratin, type II cytoskeletal 2 epidermal OS=Homo sapiens GN=KRT2 PE=1 SV=2	55	1989.24	0.933	1.137	0.796	6.80002e+07	8.49862e+07	5.48934e+07	6.28702e+07	6.91513e+07	6.81724e+07	7.32964e+07	8.1275e+07	2.05311e+09	6.78285e+07	3.71352e+07	6.1074e+07	2.66213e+07	6.4808e+07	1.70318e+08	1.61304e+08	1.80754e+08	4.00504e+07	5.22871e+07	1.43784e+08	1.11447e+08	6.80246e+07	1.16392e+08	3.20653e+07	5.48934e+07	4.2857e+07	1.87438e+08	6.28702e+07	1.0586e+08	4.88633e+07	3.69936e+07	2.42912e+07	2.05754e+07	3.99292e+07	2.57728e+07	1.01984e+09	1.95696e+07	2.62918e+07	2.83135e+07	1.14017e+07	2.19318e+07	6.61629e+07	7.20585e+07
P02786	Transferrin receptor protein 1 OS=Homo sapiens GN=TFRC PE=1 SV=2	57	1672.54	1.054	0.672	0.695	3.97248e+07	3.05245e+07	3.22304e+07	4.99421e+07	8.98377e+07	1.17346e+09	3.5079e+07	1.37577e+08	6.85123e+07	1.11329e+07	5.63124e+06	1.94592e+07	1.64474e+07	5.96992e+07	4.67882e+07	3.41376e+07	2.71214e+07	5.63839e+07	2.72938e+07	3.99508e+07	1.88831e+07	5.93952e+07	1.42926e+07	2.97053e+07	3.76814e+07	3.22304e+07	5.62657e+07	4.99421e+07	2.94495e+07	5.37572e+07	4.44259e+07	3.15579e+07	3.54166e+08	1.91098e+07	4.36264e+07	3.40319e+07	3.21202e+06	3.98694e+06	9.02115e+06	7.04427e+06	2.02029e+07	1.81757e+07	1.52501e+07
P06396	Gelsolin OS=Homo sapiens GN=GSN PE=1 SV=1	50	3913.42	0.648	0.612	1.144	1.32287e+08	1.183e+08	2.71287e+08	2.44028e+08	4.09249e+07	3.71915e+07	2.15579e+08	1.68293e+08	2.38658e+07	1.03554e+08	2.57396e+08	1.91773e+08	1.00957e+08	1.54574e+08	1.28974e+08	2.47851e+08	2.0786e+08	8.09135e+07	8.10885e+07	1.0851e+08	1.06674e+08	2.71287e+08	4.23059e+08	2.0945e+08	2.88159e+08	1.37026e+08	1.32125e+08	1.5927e+08	2.44028e+08	3.04483e+08	3.35951e+08	1.43759e+07	1.12249e+07	1.17439e+08	5.33669e+07	1.18548e+07	2.9877e+07	1.82237e+08	8.89044e+07	4.32388e+07	5.23095e+07	5.0102e+07	1.10721e+08
P02549	Spectrin alpha chain, erythrocytic 1 OS=Homo sapiens GN=SPTA1 PE=1 SV=5	97	711.41	0.429	0.402	1.554	6.8908e+06	6.8041e+06	4.15035e+07	1.62185e+07	5.76943e+06	7.81373e+06	6.35893e+06	4.60208e+06	3.34001e+06	6.56405e+06	1.21444e+07	7.36808e+06	4.72578e+06	8.51267e+06	8.74835e+06	7.94359e+06	1.14418e+07	5.00282e+06	5.03011e+06	6.28329e+06	4.27409e+06	1.96452e+07	4.15035e+07	5.85035e+07	4.4237e+07	1.0793e+07	4.35247e+07	1.61724e+07	2.31117e+07	1.62185e+07	1.23692e+07	2.02667e+06	2.35829e+06	3.46411e+06	1.45935e+06	1.65907e+06	1.89384e+06	8.5983e+06	3.41579e+06	2.02401e+06	2.88079e+06	3.39844e+06	3.5486e+06
P60709	Actin, cytoplasmic 1 OS=Homo sapiens GN=ACTB PE=1 SV=1	10	5958.29	0.189	0.313	0.599	1.68454e+08	4.45617e+08	7.26123e+08	1.26998e+09	1.12486e+08	2.8286e+08	1.19832e+09	6.07522e+08	3.82997e+07	8.06734e+07	1.99202e+08	7.34345e+08	1.58817e+08	5.01045e+08	4.85587e+08	4.40031e+08	4.99465e+08	4.51274e+08	1.50505e+08	3.55912e+08	1.24697e+08	7.26123e+08	6.31216e+08	1.05327e+09	1.03646e+09	1.08866e+08	1.26998e+09	1.50195e+09	1.19989e+09	1.53883e+09	1.07924e+09	3.95136e+07	8.53712e+07	6.52803e+08	1.92649e+08	1.90245e+07	2.32756e+07	1.41036e+08	3.40437e+08	6.80197e+07	1.69559e+08	1.88634e+08	1.96573e+08
P63261	Actin, cytoplasmic 2 OS=Homo sapiens GN=ACTG1 PE=1 SV=1	10	5958.29	0.189	0.313	0.599	1.68454e+08	4.45617e+08	7.26123e+08	1.26998e+09	1.12486e+08	2.8286e+08	1.19832e+09	6.07522e+08	3.82997e+07	8.06734e+07	1.99202e+08	7.34345e+08	1.58817e+08	5.01045e+08	4.85587e+08	4.40031e+08	4.99465e+08	4.51274e+08	1.50505e+08	3.55912e+08	1.24697e+08	7.26123e+08	6.31216e+08	1.05327e+09	1.03646e+09	1.08866e+08	1.26998e+09	1.50195e+09	1.19989e+09	1.53883e+09	1.07924e+09	3.95136e+07	8.53712e+07	6.52803e+08	1.92649e+08	1.90245e+07	2.32756e+07	1.41036e+08	3.40437e+08	6.80197e+07	1.69559e+08	1.88634e+08	1.96573e+08
P04264	Keratin, type II cytoskeletal 1 OS=Homo sapiens GN=KRT1 PE=1 SV=6	52	2677.24	1.025	1.205	0.609	1.06373e+08	1.48669e+08	5.90328e+07	1.07403e+08	2.0227e+08	1.34396e+08	2.09831e+08	1.79893e+08	1.24381e+09	7.81798e+07	5.47241e+07	1.47136e+08	5.92723e+07	1.09238e+08	2.3521e+08	3.27218e+08	5.89363e+08	7.78874e+07	6.14791e+07	1.50217e+08	2.02385e+08	8.54059e+07	1.97421e+08	4.75737e+07	4.22931e+07	5.90328e+07	4.28743e+08	1.07403e+08	2.02985e+08	8.05137e+07	6.23251e+07	7.10527e+07	4.05624e+07	1.14308e+08	5.70452e+07	6.17834e+08	2.25561e+07	3.87448e+07	6.82112e+07	2.53858e+07	3.69673e+07	9.13713e+07	1.46177e+08
P01008	Antithrombin-III OS=Homo sapiens GN=SERPINC1 PE=1 SV=1	43	3703.31	0.764	0.89	1.303	2.13066e+08	3.49044e+08	4.50117e+08	3.222e+08	9.97376e+07	1.61605e+08	4.11421e+08	3.10377e+08	6.37159e+07	1.84426e+08	2.46154e+08	4.11569e+08	4.06157e+08	4.12107e+08	3.44247e+08	4.16075e+08	3.1426e+08	1.73191e+08	3.53907e+08	2.6818e+08	2.44219e+08	4.42043e+08	6.25484e+08	5.04197e+08	4.50117e+08	2.53263e+08	2.42117e+08	1.97899e+08	5.42705e+08	4.69691e+08	3.222e+08	3.50355e+07	4.87746e+07	2.24127e+08	9.84227e+07	3.16494e+07	5.32098e+07	1.74278e+08	1.908e+08	1.73953e+08	1.39462e+08	1.33728e+08	1.85871e+08
P01009	Alpha-1-antitrypsin OS=Homo sapiens GN=SERPINA1 PE=1 SV=3	42	2342.7	2.469	2.06	1.157	1.32964e+08	1.1836e+08	7.43098e+07	7.22116e+07	8.34322e+07	1.73612e+08	1.21594e+08	7.61316e+08	1.45396e+08	4.18771e+08	2.32405e+08	1.19563e+08	1.10624e+08	1.17169e+08	8.2336e+07	1.63108e+08	1.38638e+08	1.08293e+08	1.99964e+08	2.2835e+08	1.16511e+08	7.16597e+07	7.43098e+07	8.93706e+07	7.83932e+07	5.31206e+07	4.05286e+07	4.10033e+07	9.25551e+07	7.22116e+07	7.54272e+07	2.93078e+07	5.23985e+07	6.624e+07	2.41418e+08	7.22223e+07	1.20822e+08	1.64544e+08	5.54285e+07	4.73792e+07	3.96514e+07	3.19848e+07	7.28643e+07
P00450	Ceruloplasmin OS=Homo sapiens GN=CP PE=1 SV=1	50	901.22	0.934	1.271	0.835	1.26196e+07	1.60817e+07	1.16184e+07	1.48219e+07	9.59344e+06	2.79755e+07	2.04804e+07	2.1197e+07	2.14301e+07	4.6675e+06	6.77213e+06	6.88116e+06	1.58773e+07	1.62887e+07	7.23995e+06	3.57701e+07	1.3194e+07	1.20898e+07	1.92926e+07	4.46894e+07	2.1385e+07	1.27496e+07	1.16184e+07	2.26961e+07	8.20729e+06	9.00147e+06	1.23141e+07	1.33565e+07	2.2471e+07	1.93434e+07	1.48219e+07	3.36995e+06	8.44339e+06	1.1157e+07	6.72172e+06	1.06449e+07	1.34665e+06	4.79469e+06	3.19006e+06	6.80009e+06	5.51227e+06	2.81248e+06	1.59794e+07
P02751	Fibronectin OS=Homo sapiens GN=FN1 PE=1 SV=4	67	1786.05	0.769	1.617	1.302	8.08327e+07	7.05665e+07	6.22417e+07	4.43985e+07	8.56464e+07	1.05624e+08	3.96795e+07	9.82629e+07	6.68033e+07	1.71042e+08	8.46878e+07	6.17425e+07	1.9088e+08	5.71564e+07	5.17105e+07	5.44966e+07	6.00922e+07	1.25306e+08	1.11321e+08	8.06516e+07	1.17211e+08	3.99737e+07	6.22417e+07	8.56575e+07	6.69488e+07	4.39462e+07	3.28684e+07	3.45898e+07	8.92474e+07	5.19027e+07	4.43985e+07	3.00856e+07	3.18787e+07	2.16159e+07	3.11598e+07	3.3183e+07	4.93483e+07	5.99593e+07	2.86234e+07	8.17523e+07	1.93424e+07	2.00878e+07	2.4345e+07
P06727	Apolipoprotein A-IV OS=Homo sapiens GN=APOA4 PE=1 SV=3	58	2778.83	0.95	1.242	1.078	1.05219e+08	1.43881e+08	1.13021e+08	1.32672e+08	4.93686e+07	1.12751e+08	1.87312e+08	1.09758e+08	7.69193e+07	6.67003e+07	9.40986e+07	1.70998e+08	1.00123e+08	2.21036e+08	1.65923e+08	1.44909e+08	1.31714e+08	6.66447e+07	2.24809e+08	1.4286e+08	8.44238e+07	1.71963e+08	1.89205e+08	1.00426e+08	1.13021e+08	7.46701e+07	4.02629e+07	5.85819e+07	1.42483e+08	1.49835e+08	1.32672e+08	1.7342e+07	3.40297e+07	1.02041e+08	3.48048e+07	3.82079e+07	1.92441e+07	6.66222e+07	7.92735e+07	4.28817e+07	7.48011e+07	6.44555e+07	6.47343e+07
P16157	Ankyrin-1 OS=Homo sapiens GN=ANK1 PE=1 SV=3	63	937.75	0.334	0.325	1.168	7.78939e+06	6.98264e+06	3.26636e+07	2.3243e+07	7.59976e+06	1.46427e+07	8.47174e+06	4.98272e+06	4.15623e+06	7.98376e+06	1.14242e+07	6.47495e+06	1.6375e+06	7.67197e+06	7.53014e+06	8.42857e+06	1.5723e+07	7.99088e+06	3.40134e+06	5.92483e+06	2.68632e+06	1.70198e+07	3.26636e+07	4.75084e+07	4.03234e+07	7.31436e+06	3.95508e+07	3.49968e+07	1.67791e+07	1.53006e+07	2.3243e+07	2.66962e+06	4.41936e+06	4.6151e+06	1.58005e+06	2.06451e+06	2.30344e+06	8.08834e+06	3.00174e+06	701324	2.59628e+06	2.92521e+06	3.76525e+06
P02768	Serum albumin OS=Homo sapiens GN=ALB PE=1 SV=2	53	6797.04	0.625	1.303	1.069	2.73176e+08	6.40677e+08	4.78552e+08	5.69146e+08	1.51351e+08	4.29014e+08	9.85279e+08	4.79502e+08	4.02005e+08	1.08249e+08	1.56741e+08	2.55244e+08	6.42287e+08	7.27275e+08	2.29463e+08	1.3734e+09	6.39071e+08	2.64442e+08	5.46926e+08	1.00154e+09	1.03467e+09	7.11362e+08	3.8856e+08	7.80167e+08	2.71264e+08	4.78552e+08	5.69146e+08	2.6487e+08	6.75491e+08	6.27535e+08	3.98724e+08	5.3166e+07	1.29482e+08	5.36744e+08	1.52053e+08	1.99687e+08	3.12314e+07	1.10974e+08	1.18329e+08	2.75086e+08	2.46118e+08	8.91389e+07	6.13531e+08
P26038	Moesin OS=Homo sapiens GN=MSN PE=1 SV=3	50	1835.63	0.423	0.669	0.683	3.57323e+07	5.87146e+07	5.39503e+07	8.15099e+07	3.55001e+07	3.86313e+07	6.62215e+07	4.99512e+07	1.93272e+07	1.6128e+07	2.54433e+07	6.24967e+07	2.67154e+07	9.12998e+07	8.58154e+07	5.68252e+07	6.06669e+07	4.04382e+07	3.51172e+07	7.27987e+07	2.41532e+07	5.39503e+07	6.66143e+07	5.1356e+07	7.56098e+07	2.53105e+07	7.71016e+07	1.39762e+08	8.15099e+07	7.22672e+07	8.20397e+07	1.24704e+07	1.16595e+07	3.60751e+07	1.58398e+07	9.60037e+06	4.65318e+06	1.8014e+07	2.8973e+07	1.1442e+07	3.08969e+07	3.33364e+07	2.53852e+07
P35579	Myosin-9 OS=Homo sapiens GN=MYH9 PE=1 SV=4	77	659.69	0.363	0.349	0.631	8.825e+06	1.31287e+07	2.09679e+07	2.96936e+07	6.82138e+06	9.55671e+06	1.93531e+07	1.1758e+07	1.22332e+07	3.45769e+06	8.14932e+06	1.58534e+07	1.06284e+07	1.4185e+07	1.31171e+07	1.59564e+07	1.16054e+07	7.87484e+06	1.13898e+07	1.31402e+07	1.47962e+07	2.37666e+07	2.49051e+07	2.09679e+07	1.52555e+07	7.99309e+06	2.15016e+07	3.05304e+07	2.16998e+07	3.10683e+07	2.96936e+07	2.39619e+06	2.88435e+06	1.05428e+07	3.72855e+06	6.07657e+06	997598	5.76975e+06	7.34952e+06	4.55206e+06	4.80038e+06	5.09556e+06	7.12812e+06
P10909	Clusterin OS=Homo sapiens GN=CLU PE=1 SV=1	43	5935.89	0.699	0.767	0.908	7.29749e+08	8.82164e+08	9.37072e+08	1.16994e+09	4.7655e+08	2.99984e+08	7.58338e+08	8.50989e+08	2.23669e+08	5.11147e+08	8.87494e+08	1.15517e+09	1.07844e+09	1.02392e+09	8.56129e+08	9.30193e+08	8.89519e+08	4.28112e+08	8.74869e+08	7.71461e+08	7.9018e+08	1.11252e+09	1.37124e+09	8.77962e+08	9.37072e+08	8.09956e+08	6.94424e+08	7.29682e+08	1.23721e+09	1.30773e+09	1.16994e+09	1.67401e+08	9.05393e+07	4.13115e+08	2.69854e+08	1.11103e+08	1.47474e+08	6.28349e+08	5.35526e+08	4.61887e+08	3.46506e+08	3.32578e+08	4.1554e+08
P19823	Inter-alpha-trypsin inhibitor heavy chain H2 OS=Homo sapiens GN=ITIH2 PE=1 SV=2	49	2783.18	1.078	1.117	1.108	2.02772e+08	1.95393e+08	1.76856e+08	1.93852e+08	4.74727e+07	5.50795e+07	1.92612e+08	2.13467e+08	8.4834e+07	2.9695e+08	4.69875e+08	1.61583e+08	2.27777e+08	2.58523e+08	1.49206e+08	2.48946e+08	2.06686e+08	1.26754e+08	1.76238e+08	2.30238e+08	1.84718e+08	2.23113e+08	3.20194e+08	1.41301e+08	1.76856e+08	1.49677e+08	9.31792e+07	1.21226e+08	1.93852e+08	2.28992e+08	2.42107e+08	1.66761e+07	1.66237e+07	1.04928e+08	6.76919e+07	4.21394e+07	8.56748e+07	3.32673e+08	7.49087e+07	9.75547e+07	8.74871e+07	5.79615e+07	1.1121e+08
P35527	Keratin, type I cytoskeletal 9 OS=Homo sapiens GN=KRT9 PE=1 SV=3	45	1728.15	0.807	1.24	0.504	4.48904e+07	7.67681e+07	1.71176e+07	4.59436e+07	1.09263e+08	5.2231e+07	1.38255e+08	1.16599e+08	1.40573e+08	3.85814e+07	2.49947e+07	9.14242e+07	3.88508e+07	6.44616e+07	1.09339e+08	1.84479e+08	4.12323e+08	4.63927e+07	1.94475e+07	4.5667e+07	1.00746e+08	2.31543e+07	1.04482e+08	7.33571e+06	1.71176e+07	1.40472e+07	2.65445e+08	4.59436e+07	1.18554e+08	8.43874e+06	1.08556e+07	3.83817e+07	1.57641e+07	7.53164e+07	3.69742e+07	6.98264e+07	1.11314e+07	1.76963e+07	4.23836e+07	1.66394e+07	2.18145e+07	4.24744e+07	8.24115e+07
P11142	Heat shock cognate 71 kDa protein OS=Homo sapiens GN=HSPA8 PE=1 SV=1	21	1976.53	0.42	0.469	0.619	1.64539e+07	2.96772e+07	3.69261e+07	5.6448e+07	1.42658e+07	9.96518e+07	4.0551e+07	4.37064e+07	1.32191e+07	1.00219e+07	1.38927e+07	3.28147e+07	1.28223e+07	3.63606e+07	3.61872e+07	2.96841e+07	2.96703e+07	3.76809e+07	1.6982e+07	2.55229e+07	1.47015e+07	4.22645e+07	3.69261e+07	3.56919e+07	4.5014e+07	1.45635e+07	4.89456e+07	7.98133e+07	5.6448e+07	5.49859e+07	6.67715e+07	5.01123e+06	3.00763e+07	2.20907e+07	1.38596e+07	6.56631e+06	2.89148e+06	9.83609e+06	1.52127e+07	5.49168e+06	1.23049e+07	1.40575e+07	1.32606e+07
P01871	Immunoglobulin heavy constant mu OS=Homo sapiens GN=IGHM PE=1 SV=4	9	6139.05	0.457	0.296	0.545	3.47371e+08	2.328e+08	5.40599e+08	1.11311e+09	4.11985e+08	1.50637e+09	5.15826e+08	1.8156e+08	1.53542e+08	2.21323e+08	2.81387e+08	2.0019e+08	2.27747e+08	3.99311e+08	1.73534e+08	1.2409e+09	1.47431e+08	1.79515e+08	3.2826e+08	4.82855e+08	2.37965e+08	6.93633e+08	1.11511e+09	5.40599e+08	4.447e+08	4.99018e+08	8.46401e+08	1.94897e+09	1.20707e+08	1.11311e+09	1.87968e+09	1.44721e+08	4.54643e+08	2.81003e+08	5.75738e+07	7.62684e+07	6.38552e+07	1.99223e+08	9.28065e+07	9.75419e+07	1.35132e+08	6.74121e+07	5.54341e+08
P68032	Actin, alpha cardiac muscle 1 OS=Homo sapiens GN=ACTC1 PE=1 SV=1	7	4156.45	0.139	0.112	0.384	3.00335e+06	2.61222e+06	2.32225e+07	2.20556e+07	1.52184e+06	5.90984e+06	1.3427e+07	9.42173e+06	798970	909113	3.53749e+06	4.44794e+07	2.6492e+06	2.01377e+06	1.98057e+06	2.59915e+06	1.86282e+06	1.02115e+07	2.62535e+06	6.18546e+06	2.21039e+06	4.29814e+07	7.19239e+06	2.73589e+07	2.32225e+07	2.08606e+06	2.56537e+07	2.20556e+07	2.06972e+07	3.45343e+07	2.1146e+07	534585	1.78367e+06	7.31453e+06	2.98769e+06	396870	262294	2.50456e+06	2.06203e+07	1.13463e+06	681483	769386	1.1611e+06
P13645	Keratin, type I cytoskeletal 10 OS=Homo sapiens GN=KRT10 PE=1 SV=6	36	1606.63	0.931	1.182	0.869	6.73417e+07	1.1614e+08	6.86845e+07	6.5418e+07	1.0383e+08	9.56107e+07	6.9572e+07	8.33304e+07	2.09174e+09	5.33443e+07	4.26155e+07	6.48899e+07	4.19794e+07	9.28108e+07	1.75106e+08	1.45333e+08	1.75131e+08	4.60571e+07	6.95604e+07	1.66045e+08	1.47071e+08	1.04422e+08	1.45962e+08	4.32353e+07	5.83797e+07	6.86845e+07	1.88725e+08	5.399e+07	1.2244e+08	6.5418e+07	4.77896e+07	3.6473e+07	2.88566e+07	3.79002e+07	2.64246e+07	1.03902e+09	1.53907e+07	3.0172e+07	3.00825e+07	1.79794e+07	3.14082e+07	6.80227e+07	6.49237e+07
P68133	Actin, alpha skeletal muscle OS=Homo sapiens GN=ACTA1 PE=1 SV=1	6	4156.45	0.139	0.111	0.384	3.00335e+06	2.60579e+06	2.32225e+07	2.20556e+07	1.52184e+06	5.90984e+06	1.3427e+07	9.42173e+06	798970	909113	3.53749e+06	4.44794e+07	2.61246e+06	2.01377e+06	1.98057e+06	2.59915e+06	1.86282e+06	1.02115e+07	2.62535e+06	6.18546e+06	2.21039e+06	4.29814e+07	7.19239e+06	2.73589e+07	2.32225e+07	2.08606e+06	2.55617e+07	2.20556e+07	2.06972e+07	3.45343e+07	2.1146e+07	534585	1.78367e+06	7.31453e+06	2.98769e+06	396870	262294	2.50456e+06	2.06203e+07	1.11889e+06	681483	769386	1.1611e+06
P19827	Inter-alpha-trypsin inhibitor heavy chain H1 OS=Homo sapiens GN=ITIH1 PE=1 SV=3	37	1857.99	0.696	0.806	1.113	3.37371e+07	3.54461e+07	4.49284e+07	4.60177e+07	5.32333e+06	1.22855e+07	3.82555e+07	3.83515e+07	1.17649e+07	3.31741e+07	4.73421e+07	3.16617e+07	4.02475e+07	3.68455e+07	2.7692e+07	6.1027e+07	4.08661e+07	1.38282e+07	2.37716e+07	4.2292e+07	3.40999e+07	5.55604e+07	8.03517e+07	4.14773e+07	4.49284e+07	3.81353e+07	2.8543e+07	2.82516e+07	4.60177e+07	7.13361e+07	5.19257e+07	1.86996e+06	3.70793e+06	2.08402e+07	1.21615e+07	5.84396e+06	9.57126e+06	3.35184e+07	1.46781e+07	1.72376e+07	1.24689e+07	1.07574e+07	2.72623e+07
P18428	Lipopolysaccharide-binding protein OS=Homo sapiens GN=LBP PE=1 SV=3	26	7957.67	1.833	1.372	1.022	7.70933e+08	5.36638e+08	5.487e+08	4.01519e+08	1.06058e+09	7.65692e+08	6.15795e+08	1.0064e+09	7.7621e+08	1.38076e+09	7.29595e+08	4.61209e+08	6.70416e+08	4.16944e+08	5.50384e+08	3.92785e+08	3.66235e+08	8.59651e+08	7.98637e+08	8.24401e+08	5.23235e+08	3.44292e+08	5.487e+08	5.59532e+08	6.00662e+08	3.48994e+08	3.77653e+08	3.07777e+08	4.01519e+08	5.60218e+08	5.43476e+08	3.72557e+08	2.31096e+08	3.35463e+08	3.19136e+08	3.85565e+08	3.9837e+08	5.16556e+08	2.13813e+08	2.87133e+08	1.41099e+08	2.13806e+08	1.75467e+08
P02730	Band 3 anion transport protein OS=Homo sapiens GN=SLC4A1 PE=1 SV=3	33	2057.16	0.247	0.279	0.671	3.94983e+07	5.32135e+07	1.35542e+08	1.74426e+08	3.37829e+07	7.2777e+07	5.53215e+07	3.26272e+07	1.16377e+07	1.76347e+07	5.47857e+07	5.30008e+07	1.33815e+07	4.7786e+07	5.51775e+07	7.67683e+07	8.19816e+07	5.34269e+07	3.1604e+07	5.85886e+07	4.17592e+07	7.8563e+07	1.35542e+08	1.82751e+08	1.68906e+08	3.74141e+07	1.74426e+08	3.56379e+08	1.19865e+08	9.75286e+07	1.94314e+08	1.18672e+07	2.19651e+07	3.01371e+07	1.03463e+07	5.78078e+06	5.0879e+06	3.87885e+07	2.45708e+07	5.73117e+06	1.61713e+07	2.14346e+07	3.42943e+07
Q06033	Inter-alpha-trypsin inhibitor heavy chain H3 OS=Homo sapiens GN=ITIH3 PE=1 SV=2	39	978.33	0.921	0.9	1.259	2.19881e+07	1.88352e+07	3.33139e+07	2.65066e+07	1.10676e+07	1.43787e+07	2.4763e+07	2.82281e+07	7.20799e+06	4.24491e+07	3.46114e+07	1.89818e+07	1.45147e+07	1.86897e+07	2.79487e+07	3.43657e+07	3.38801e+07	2.53676e+07	1.7433e+07	1.66092e+07	1.16607e+07	3.33139e+07	4.09704e+07	2.17707e+07	4.76117e+07	9.8001e+06	1.40934e+07	2.0718e+07	3.28781e+07	2.65066e+07	3.328e+07	3.88779e+06	4.33968e+06	1.349e+07	8.95132e+06	3.5804e+06	1.22472e+07	2.4505e+07	8.79982e+06	6.21653e+06	6.3248e+06	1.08571e+07	1.5352e+07
P02647	Apolipoprotein A-I OS=Homo sapiens GN=APOA1 PE=1 SV=1	40	2410.26	1.691	1.641	1.065	1.47745e+08	1.81398e+08	1.2079e+08	1.50596e+08	1.61954e+08	8.10583e+08	2.51405e+08	1.34783e+08	3.01175e+08	9.94885e+07	1.26215e+08	2.00365e+08	1.94004e+08	1.69612e+08	1.38586e+08	1.52859e+08	1.04311e+08	1.67612e+08	2.18332e+08	4.46127e+08	2.47121e+08	1.01145e+08	1.72883e+08	1.43641e+08	1.2079e+08	8.90477e+07	5.93114e+07	5.51103e+07	1.61822e+08	1.50596e+08	1.58372e+08	5.68907e+07	2.44645e+08	1.36956e+08	4.27406e+07	1.49602e+08	2.8704e+07	8.93605e+07	9.28877e+07	8.309e+07	5.73985e+07	5.3836e+07	6.8286e+07
P63267	Actin, gamma-enteric smooth muscle OS=Homo sapiens GN=ACTG2 PE=1 SV=1	6	4034.33	0.139	0.112	0.384	3.00335e+06	2.61222e+06	2.32225e+07	2.20556e+07	1.52184e+06	5.90984e+06	1.3427e+07	9.42173e+06	798970	909113	3.53749e+06	4.44794e+07	2.6492e+06	2.01377e+06	1.98057e+06	2.59915e+06	1.81199e+06	1.02115e+07	2.62535e+06	6.18546e+06	2.21039e+06	4.29814e+07	7.19239e+06	2.73589e+07	2.32225e+07	2.08606e+06	2.56537e+07	2.20556e+07	2.06972e+07	3.45343e+07	2.1146e+07	534585	1.78367e+06	7.31453e+06	2.98769e+06	396870	262294	2.50456e+06	2.06203e+07	1.13463e+06	681483	769386	1.1611e+06
P62736	Actin, aortic smooth muscle OS=Homo sapiens GN=ACTA2 PE=1 SV=1	6	4034.33	0.139	0.112	0.384	3.00335e+06	2.61222e+06	2.32225e+07	2.20556e+07	1.52184e+06	5.90984e+06	1.3427e+07	9.42173e+06	798970	909113	3.53749e+06	4.44794e+07	2.6492e+06	2.01377e+06	1.98057e+06	2.59915e+06	1.81199e+06	1.02115e+07	2.62535e+06	6.18546e+06	2.21039e+06	4.29814e+07	7.19239e+06	2.73589e+07	2.32225e+07	2.08606e+06	2.56537e+07	2.20556e+07	2.06972e+07	3.45343e+07	2.1146e+07	534585	1.78367e+06	7.31453e+06	2.98769e+06	396870	262294	2.50456e+06	2.06203e+07	1.13463e+06	681483	769386	1.1611e+06
P05546	Heparin cofactor 2 OS=Homo sapiens GN=SERPIND1 PE=1 SV=3	33	2941.98	0.719	0.729	1.299	1.80855e+08	2.11157e+08	3.64412e+08	3.14918e+08	4.40569e+07	4.59948e+07	1.76548e+08	2.3271e+08	4.90923e+07	1.36255e+08	5.70247e+08	3.0454e+08	2.13869e+08	2.06676e+08	2.19483e+08	3.71644e+08	2.01896e+08	1.04037e+08	2.5233e+08	1.86878e+08	2.0848e+08	3.64412e+08	6.24635e+08	2.68974e+08	4.02218e+08	3.33874e+08	1.48215e+08	2.11853e+08	3.14918e+08	3.97034e+08	4.61011e+08	1.54762e+07	1.38819e+07	9.61768e+07	7.37939e+07	2.43855e+07	3.93117e+07	4.03737e+08	1.41183e+08	9.15983e+07	6.99414e+07	8.52617e+07	1.66022e+08
Q86UX7	Fermitin family homolog 3 OS=Homo sapiens GN=FERMT3 PE=1 SV=1	45	1905.96	0.196	0.196	0.489	2.18557e+07	3.44093e+07	5.95341e+07	1.40375e+08	2.14298e+07	4.82077e+07	9.79173e+07	4.08525e+07	5.32004e+06	8.59968e+06	2.22901e+07	4.78877e+07	1.89431e+07	3.63995e+07	3.32998e+07	3.4863e+07	3.39614e+07	3.63164e+07	1.38419e+07	3.88218e+07	1.74492e+07	5.21017e+07	5.95341e+07	1.03136e+08	1.00368e+08	1.37249e+07	1.28046e+08	1.54501e+08	1.24676e+08	1.85504e+08	1.40375e+08	7.52778e+06	1.45498e+07	5.33417e+07	1.29546e+07	2.64261e+06	2.48115e+06	1.57815e+07	2.22004e+07	8.11315e+06	1.2318e+07	1.29359e+07	1.55742e+07
P0DOX5	Immunoglobulin gamma-1 heavy chain OS=Homo sapiens PE=1 SV=1	3	8865.26	0.739	1.16	0.934	3.63734e+08	6.23609e+08	4.96214e+08	5.75335e+08	6.7601e+08	4.89109e+08	6.51865e+08	5.45021e+08	1.86282e+08	2.41187e+08	2.46939e+08	2.61618e+09	3.97682e+08	4.94798e+08	6.49307e+08	9.50834e+08	5.98928e+08	3.7636e+08	3.85197e+08	7.83762e+08	1.03872e+09	4.96214e+08	4.40082e+08	6.37314e+08	3.57136e+08	6.62977e+08	6.00361e+08	2.68341e+08	5.56898e+08	6.4351e+08	5.75335e+08	2.37466e+08	1.4762e+08	3.55112e+08	1.7283e+08	9.25314e+07	6.95862e+07	1.74833e+08	1.21284e+09	1.70324e+08	1.67445e+08	2.52234e+08	4.24761e+08
P01857	Immunoglobulin heavy constant gamma 1 OS=Homo sapiens GN=IGHG1 PE=1 SV=1	1	8858.46		100			552968										552968																											256352
P00734	Prothrombin OS=Homo sapiens GN=F2 PE=1 SV=2	34	1868.21	0.597	0.661	1.014	1.27893e+08	1.2936e+08	1.92577e+08	1.93698e+08	5.43812e+07	1.46681e+08	1.90041e+08	1.15375e+08	3.09095e+07	9.43359e+07	1.47084e+08	1.18034e+08	1.89873e+08	1.23025e+08	1.03347e+08	1.4605e+08	1.04308e+08	2.25259e+08	1.36022e+08	1.37068e+08	9.98304e+07	1.81139e+08	2.90285e+08	2.3124e+08	1.92577e+08	1.11523e+08	1.14547e+08	1.02962e+08	3.62876e+08	3.18126e+08	1.93698e+08	1.91028e+07	4.42702e+07	1.03527e+08	3.65863e+07	1.53536e+07	2.72174e+07	1.04136e+08	5.47198e+07	8.1321e+07	4.1633e+07	4.01467e+07	6.52443e+07
P02748	Complement component C9 OS=Homo sapiens GN=C9 PE=1 SV=2	38	3306.08	1.105	0.983	1.293	2.31864e+08	2.17846e+08	2.9442e+08	2.25448e+08	2.31953e+08	1.43492e+08	2.21433e+08	3.70674e+08	1.78589e+08	4.73754e+08	3.48212e+08	1.75924e+08	1.83563e+08	2.08259e+08	2.06867e+08	2.36698e+08	2.27875e+08	3.64445e+08	2.42191e+08	1.79179e+08	2.44809e+08	2.9442e+08	3.28946e+08	2.04497e+08	4.24606e+08	2.9399e+08	2.04148e+08	1.74932e+08	2.25448e+08	2.57971e+08	2.52074e+08	8.14797e+07	4.33078e+07	1.20629e+08	1.17543e+08	8.87098e+07	1.36686e+08	2.46535e+08	8.15572e+07	7.86186e+07	7.04771e+07	8.03608e+07	1.05739e+08
P00488	Coagulation factor XIII A chain OS=Homo sapiens GN=F13A1 PE=1 SV=4	37	1125.58	0.402	0.374	0.703	2.08962e+07	2.91892e+07	5.10957e+07	5.92688e+07	1.209e+07	1.54968e+07	5.83889e+07	2.97397e+07	5.91885e+06	1.84072e+07	2.37216e+07	3.69974e+07	2.63835e+07	2.92703e+07	3.12009e+07	3.88922e+07	3.06646e+07	2.43706e+07	2.33954e+07	2.91083e+07	1.7598e+07	5.24191e+07	6.0387e+07	5.08947e+07	5.10957e+07	1.80812e+07	4.47931e+07	5.03663e+07	7.08269e+07	7.77341e+07	5.92688e+07	4.24694e+06	4.67715e+06	3.18081e+07	9.43067e+06	2.94006e+06	5.31078e+06	1.6795e+07	1.71517e+07	1.12998e+07	9.90541e+06	1.21205e+07	1.73741e+07
Q6Q788	Apolipoprotein A-V OS=Homo sapiens GN=APOA5 PE=1 SV=1	34	1209.04	0.405	0.823	0.798	1.05508e+07	2.641e+07	3.08049e+07	2.81646e+07	6.60052e+06	8.2867e+06	1.67736e+07	1.01806e+07	5.02853e+06	8.0294e+06	1.09345e+07	2.56815e+07	1.63062e+07	2.56703e+07	4.72038e+07	3.86777e+07	2.71591e+07	9.87126e+06	4.33777e+07	5.58627e+07	1.95579e+07	2.93207e+07	3.25358e+07	1.50321e+07	3.42042e+07	3.08049e+07	2.48208e+07	2.81646e+07	3.9479e+07	7.30798e+07	2.67807e+07	2.31861e+06	2.50104e+06	9.13766e+06	3.22834e+06	2.49781e+06	2.31661e+06	7.74167e+06	1.19058e+07	6.9838e+06	8.68711e+06	1.83371e+07	1.72783e+07
P10643	Complement component C7 OS=Homo sapiens GN=C7 PE=1 SV=2	35	1335.79	1.089	0.843	1.296	5.52299e+07	4.30943e+07	6.04702e+07	4.69192e+07	8.94573e+07	3.51132e+07	2.24893e+07	6.16298e+07	5.92199e+07	8.43115e+07	2.79447e+07	1.84357e+07	4.62962e+07	4.01139e+07	2.21993e+07	2.70796e+07	5.1255e+07	7.36635e+07	3.43874e+07	5.20926e+07	6.51826e+07	6.68501e+07	6.04702e+07	5.8145e+07	4.6466e+07	7.8862e+07	5.80233e+07	3.76564e+07	4.69192e+07	4.93282e+07	4.11012e+07	3.14242e+07	1.05976e+07	1.22513e+07	1.95432e+07	2.94161e+07	2.43252e+07	1.9785e+07	8.54663e+06	1.98282e+07	1.3575e+07	8.62369e+06	1.20971e+07
P00751	Complement factor B OS=Homo sapiens GN=CFB PE=1 SV=2	39	1983.92	1.477	0.943	1.913	1.10858e+08	7.68695e+07	9.91235e+07	5.92048e+07	5.42737e+08	1.59693e+08	1.07341e+08	7.0618e+07	1.14491e+08	7.86092e+07	4.1462e+07	1.10271e+08	3.62756e+07	9.51977e+07	1.05689e+08	1.19489e+08	1.17534e+08	4.10163e+07	3.78497e+07	6.20699e+07	6.02239e+07	3.20578e+08	6.55361e+07	9.91235e+07	9.78121e+07	2.76975e+08	1.18804e+08	8.62109e+07	5.92048e+07	5.52113e+07	4.68266e+07	1.90651e+08	4.81976e+07	5.84753e+07	2.23934e+07	5.68708e+07	2.268e+07	2.93553e+07	5.1121e+07	1.55365e+07	3.2216e+07	4.10568e+07	5.33785e+07
P08514	Integrin alpha-IIb OS=Homo sapiens GN=ITGA2B PE=1 SV=3	35	2581.72	0.317	0.359	0.591	4.04578e+07	8.94054e+07	1.53911e+08	2.46082e+08	4.02059e+07	8.70102e+07	1.79385e+08	1.15285e+08	1.26092e+07	1.76757e+07	4.07111e+07	9.2653e+07	5.292e+07	1.26369e+08	7.2903e+07	8.98164e+07	1.52019e+08	8.89963e+07	2.90975e+07	1.23855e+08	4.60176e+07	1.62743e+08	1.31358e+08	1.75532e+08	1.53911e+08	2.94524e+07	2.27542e+08	2.46082e+08	2.0164e+08	2.96398e+08	2.72103e+08	1.41234e+07	2.62609e+07	9.77225e+07	3.65575e+07	6.26331e+06	5.09971e+06	2.88236e+07	4.29532e+07	2.26651e+07	4.27648e+07	2.83204e+07	4.01232e+07
P0DOX6	Immunoglobulin mu heavy chain OS=Homo sapiens PE=1 SV=1	4	4942.94	0.855	0.403	0.642	2.09062e+06	993211	976467	3.4252e+06	3.06639e+06	1.15429e+07	2.63794e+06	1.65686e+06	655711	3.35079e+06	1.28493e+06	1.98312e+06	2.045e+06	1.00202e+06	563826	2.3598e+06	661694	1.09445e+06	984481	578048	533450	1.91484e+06	7.17535e+06	878401	976467	740124	2.87247e+06	4.67184e+06	927017	3.4252e+06	6.12253e+06	1.07715e+06	3.4838e+06	1.43705e+06	525402	325710	966758	909733	919360	875855	339095	219028	1.05418e+06
P08133	Annexin A6 OS=Homo sapiens GN=ANXA6 PE=1 SV=3	42	488.3	0.518	0.53	1.322	1.52178e+07	1.4264e+07	2.79505e+07	1.96519e+07	1.52776e+07	2.66666e+07	1.51581e+07	1.11167e+07	7.97213e+06	1.48445e+07	2.14854e+07	9.43597e+06	1.48449e+07	1.30846e+07	1.20491e+07	1.39446e+07	1.70403e+07	1.77242e+07	1.27371e+07	1.6573e+07	1.45907e+07	2.60838e+07	2.95207e+07	2.20631e+07	2.79505e+07	2.89198e+07	2.36569e+07	1.96519e+07	1.73154e+07	1.72821e+07	2.56202e+07	5.36666e+06	8.04834e+06	8.2576e+06	3.52517e+06	3.95997e+06	4.28288e+06	1.52117e+07	4.37445e+06	6.35793e+06	4.42798e+06	4.68068e+06	6.22942e+06
P12111	Collagen alpha-3(VI) chain OS=Homo sapiens GN=COL6A3 PE=1 SV=5	60	423.12	0.647	0.772	0.815	6.27684e+06	1.00722e+07	1.00667e+07	1.2328e+07	1.86066e+06	1.79578e+06	8.28359e+06	1.08903e+07	2.22155e+06	2.76972e+06	8.08757e+06	1.18906e+07	1.01827e+07	9.96287e+06	8.68424e+06	1.71613e+07	1.23146e+07	3.86306e+06	6.70495e+06	7.04801e+06	1.06088e+07	1.21508e+07	1.60973e+07	7.18344e+06	1.00667e+07	6.08221e+06	5.42572e+06	8.90002e+06	1.4281e+07	1.2328e+07	1.95213e+07	653606	541990	4.5126e+06	3.45339e+06	1.10351e+06	799108	5.72603e+06	5.5124e+06	4.36116e+06	3.37155e+06	3.37354e+06	7.66638e+06
P01859	Immunoglobulin heavy constant gamma 2 OS=Homo sapiens GN=IGHG2 PE=1 SV=2	12	4166.07	0.714	0.993	0.878	6.96921e+07	1.12563e+08	7.35309e+07	1.40842e+08	4.67021e+08	3.11325e+07	9.18483e+07	8.94324e+07	6.41696e+07	3.13468e+07	3.11673e+07	1.28755e+08	1.64006e+08	7.63228e+07	3.14415e+07	1.79045e+08	1.85989e+08	1.6736e+07	5.63873e+07	1.59721e+08	9.84069e+07	7.35309e+07	6.99854e+07	1.65472e+08	7.21172e+07	7.96712e+07	1.82199e+08	2.12996e+07	1.40842e+08	1.45277e+08	4.14621e+07	1.64054e+08	9.39621e+06	5.00356e+07	2.83596e+07	3.18748e+07	9.04405e+06	2.20665e+07	5.96899e+07	7.02423e+07	2.58285e+07	1.2214e+07	7.99837e+07
P11021	78 kDa glucose-regulated protein OS=Homo sapiens GN=HSPA5 PE=1 SV=2	40	1084.37	0.565	0.809	0.805	1.60627e+07	2.3975e+07	2.33349e+07	2.97239e+07	1.27001e+07	3.25742e+07	2.34923e+07	2.03157e+07	8.79015e+06	1.07319e+07	1.04414e+07	2.37792e+07	1.09748e+07	3.31224e+07	2.71232e+07	2.68172e+07	2.38008e+07	2.69263e+07	1.33557e+07	2.41505e+07	1.56597e+07	2.33349e+07	2.98962e+07	2.26332e+07	2.62774e+07	1.37279e+07	2.61084e+07	4.25798e+07	2.66989e+07	2.97239e+07	3.21367e+07	4.46125e+06	9.83135e+06	1.27978e+07	6.44224e+06	4.36631e+06	3.09633e+06	7.39252e+06	1.10239e+07	4.7004e+06	1.1209e+07	1.05365e+07	1.19799e+07
O43707	Alpha-actinin-4 OS=Homo sapiens GN=ACTN4 PE=1 SV=2	23	830.93	0.428	0.42	0.75	1.98672e+06	3.74824e+06	6.19438e+06	8.92942e+06	3.3403e+06	2.20452e+06	1.11982e+07	4.16573e+06	484410	970722	1.79043e+06	6.3796e+06	2.63365e+06	3.36871e+06	5.02246e+06	6.07647e+06	3.82009e+06	3.67775e+06	843600	4.24525e+06	755254	5.92864e+06	6.19438e+06	7.57102e+06	6.75702e+06	1.01485e+06	8.92942e+06	9.24122e+06	7.36054e+06	1.03742e+07	7.56048e+06	1.17337e+06	665354	6.10035e+06	1.32098e+06	240620	280069	1.26763e+06	2.95753e+06	1.12797e+06	1.14001e+06	1.95106e+06	2.71451e+06
O14791	Apolipoprotein L1 OS=Homo sapiens GN=APOL1 PE=1 SV=5	30	2370.43	0.815	0.643	0.988	2.13186e+08	1.58133e+08	2.26865e+08	3.14373e+08	1.03697e+08	2.5712e+08	1.96897e+08	1.95646e+08	8.32395e+07	9.9322e+07	3.03715e+08	1.50762e+08	1.88867e+08	1.88006e+08	1.32973e+08	2.74871e+08	1.33779e+08	1.05388e+08	1.65863e+08	1.79485e+08	1.35022e+08	2.01899e+08	4.06039e+08	2.20097e+08	2.26865e+08	2.57689e+08	2.17674e+08	3.14373e+08	2.63256e+08	3.24322e+08	3.87686e+08	3.64263e+07	7.76022e+07	1.07262e+08	6.20408e+07	4.13473e+07	2.8656e+07	2.15032e+08	6.98923e+07	8.08898e+07	6.36235e+07	5.16556e+07	1.22792e+08
P04406	Glyceraldehyde-3-phosphate dehydrogenase OS=Homo sapiens GN=GAPDH PE=1 SV=3	24	555.98	0.595	0.428	0.67	1.93964e+07	1.57589e+07	2.59602e+07	3.73366e+07	2.08786e+07	2.16436e+07	2.84374e+07	1.40429e+07	2.40079e+06	3.72056e+06	3.30271e+07	2.15808e+07	1.20546e+07	1.93961e+07	1.58125e+07	1.93228e+07	2.55725e+07	1.43679e+07	7.85201e+06	1.57056e+07	8.41454e+06	2.59602e+07	2.48818e+07	2.76263e+07	2.72859e+07	7.41457e+06	3.73366e+07	3.2385e+07	3.34212e+07	3.92891e+07	4.20895e+07	7.33415e+06	6.53234e+06	1.54916e+07	4.4531e+06	1.19254e+06	1.07344e+06	2.33833e+07	1.00047e+07	5.16287e+06	6.56385e+06	6.14262e+06	8.63198e+06
P55058	Phospholipid transfer protein OS=Homo sapiens GN=PLTP PE=1 SV=1	23	1472.1	1.357	1.162	1.284	7.42627e+07	6.73196e+07	7.6867e+07	7.32844e+07	5.20912e+07	5.33351e+07	7.94773e+07	6.93902e+07	2.24988e+07	1.94339e+07	9.5223e+07	9.40573e+07	7.25336e+07	5.56566e+07	3.88992e+07	8.009e+07	4.89572e+07	4.45811e+07	8.32812e+07	9.65633e+07	6.24805e+07	9.49461e+07	1.17054e+08	7.43151e+07	7.6867e+07	6.14993e+07	3.70685e+07	4.06605e+07	7.32844e+07	7.89357e+07	8.16067e+07	1.82984e+07	1.60973e+07	4.32963e+07	2.20041e+07	1.11758e+07	5.60699e+06	6.74182e+07	4.36043e+07	3.10655e+07	1.88348e+07	1.51111e+07	3.57782e+07
P13647	Keratin, type II cytoskeletal 5 OS=Homo sapiens GN=KRT5 PE=1 SV=3	24	772.6	0.786	1.137	0.655	7.78487e+06	2.08351e+07	5.78142e+06	1.99509e+07	8.4531e+06	7.16947e+06	1.24104e+07	1.86673e+07	1.14117e+08	5.50626e+06	5.90275e+06	1.43621e+07	5.05872e+06	6.12656e+07	3.35946e+07	2.1908e+07	3.94754e+07	1.98148e+07	7.86424e+06	1.55268e+07	3.26319e+07	1.34621e+07	2.11355e+07	3.1758e+06	5.78142e+06	4.47416e+06	2.56547e+07	2.05116e+07	1.99509e+07	6.44698e+06	6.34006e+06	2.96938e+06	2.16384e+06	6.76072e+06	5.91952e+06	5.66852e+07	1.58864e+06	4.17917e+06	6.65818e+06	2.1666e+06	2.0733e+07	1.30504e+07	9.78682e+06
P15924	Desmoplakin OS=Homo sapiens GN=DSP PE=1 SV=3	67	103.25	0.564	0.997	0.597	4.954e+06	7.98389e+06	4.64638e+06	7.29044e+06	3.6892e+06	5.10348e+06	6.38435e+06	5.92392e+06	5.50581e+06	2.44213e+06	4.80891e+06	8.27882e+06	3.65412e+06	4.17166e+07	7.69948e+06	1.07171e+07	1.38424e+07	2.27759e+07	2.45774e+06	3.67282e+06	3.26753e+06	5.76839e+06	7.00244e+06	3.07202e+06	3.53528e+06	4.64638e+06	1.04912e+07	2.95363e+07	7.29044e+06	3.8524e+06	3.81989e+06	1.29593e+06	1.5403e+06	3.47796e+06	1.87851e+06	2.73489e+06	704593	3.40472e+06	3.838e+06	1.56503e+06	1.41174e+07	2.99099e+06	4.7876e+06
P23229	Integrin alpha-6 OS=Homo sapiens GN=ITGA6 PE=1 SV=5	42	935.68	0.273	0.353	0.586	7.98819e+06	1.48517e+07	2.49939e+07	3.77295e+07	7.26828e+06	1.14123e+07	2.77448e+07	1.70097e+07	1.24882e+06	2.66235e+06	7.93179e+06	2.03967e+07	5.84254e+06	2.72357e+07	1.32291e+07	1.3193e+07	2.13534e+07	1.81487e+07	5.35504e+06	1.66734e+07	5.54556e+06	2.53244e+07	2.49939e+07	3.04878e+07	2.26283e+07	4.03078e+06	3.10462e+07	5.44768e+07	3.61719e+07	3.77295e+07	4.54906e+07	2.55318e+06	3.4444e+06	1.51144e+07	5.39388e+06	620324	768131	5.61574e+06	9.45576e+06	2.5023e+06	9.21687e+06	5.13905e+06	5.89366e+06
P04275	von Willebrand factor OS=Homo sapiens GN=VWF PE=1 SV=4	36	796.03	0.806	1.045	1.243	1.13581e+07	1.20219e+07	1.74236e+07	1.21169e+07	1.44997e+07	1.30566e+07	9.88052e+06	1.31371e+07	3.29889e+06	4.1291e+06	1.46132e+07	1.35525e+07	5.36045e+07	7.85478e+06	1.50785e+07	9.54135e+06	8.82591e+06	3.31903e+06	1.23844e+07	1.167e+07	1.69824e+07	4.37042e+06	2.55027e+07	2.13367e+07	1.74236e+07	4.57827e+06	5.02869e+06	1.21169e+07	2.23198e+07	1.38301e+07	9.22162e+06	5.09342e+06	3.94066e+06	5.38254e+06	4.16586e+06	1.63865e+06	1.19131e+06	1.03462e+07	6.28282e+06	2.29583e+07	2.65815e+06	5.8575e+06	4.26236e+06
P50995	Annexin A11 OS=Homo sapiens GN=ANXA11 PE=1 SV=1	32	939.22	0.514	0.625	0.693	1.46779e+07	2.32269e+07	1.96132e+07	3.08577e+07	2.68666e+06	1.69532e+07	2.26823e+07	1.2708e+07	1.4598e+06	5.54133e+06	1.87323e+07	3.16967e+07	1.70204e+07	5.96869e+07	1.56252e+07	1.39356e+07	5.58909e+07	4.10962e+07	1.12322e+07	3.73341e+07	6.69159e+06	4.15938e+07	4.87586e+07	1.84564e+07	1.96132e+07	8.60022e+06	2.16611e+07	6.42397e+07	1.77059e+07	3.08577e+07	1.37208e+08	943762	5.11672e+06	1.23565e+07	4.02978e+06	725123	1.59876e+06	1.32626e+07	1.46944e+07	7.28967e+06	2.01987e+07	6.06987e+06	6.22537e+06
P08603	Complement factor H OS=Homo sapiens GN=CFH PE=1 SV=4	34	457.54	0.849	0.991	1.151	1.00904e+07	1.07072e+07	1.27462e+07	1.06803e+07	1.5747e+07	1.4378e+07	1.48213e+07	1.19966e+07	8.48717e+06	4.65419e+06	5.64006e+06	4.72795e+06	1.5551e+07	1.01649e+07	3.93276e+06	1.57275e+07	8.70439e+06	6.86853e+06	1.12785e+07	1.59676e+07	1.36061e+07	1.24292e+07	1.27462e+07	1.53566e+07	8.77014e+06	1.30767e+07	1.06803e+07	7.28346e+06	1.47037e+07	1.37917e+07	7.92502e+06	5.53156e+06	4.33947e+06	8.07409e+06	3.80419e+06	4.21581e+06	1.34281e+06	3.99318e+06	2.19184e+06	6.66037e+06	3.43992e+06	1.52775e+06	7.02587e+06
P27105	Erythrocyte band 7 integral membrane protein OS=Homo sapiens GN=STOM PE=1 SV=3	24	2074.57	0.199	0.262	0.332	4.17538e+07	8.43644e+07	9.37835e+07	2.45806e+08	1.45025e+07	8.60606e+07	1.07762e+08	1.14858e+08	1.87592e+07	2.60233e+07	3.7748e+07	9.86222e+07	3.26311e+07	1.25995e+08	8.42817e+07	7.32241e+07	8.44472e+07	1.21467e+08	4.01408e+07	8.50655e+07	4.06846e+07	8.28821e+07	9.37835e+07	1.12876e+08	1.24751e+08	2.72835e+07	2.29571e+08	3.43006e+08	2.21266e+08	2.45806e+08	2.97396e+08	5.09439e+06	2.59743e+07	5.87048e+07	3.64221e+07	9.31822e+06	7.50813e+06	2.67258e+07	4.57205e+07	1.39756e+07	4.26383e+07	3.27406e+07	3.2711e+07
P14618	Pyruvate kinase PKM OS=Homo sapiens GN=PKM PE=1 SV=4	34	617.67	0.345	0.351	0.707	9.04633e+06	7.91087e+06	1.74639e+07	2.5354e+07	8.36711e+06	1.32516e+07	1.97253e+07	1.10731e+07	2.04077e+06	2.83463e+06	9.7807e+06	1.7218e+07	6.94062e+06	9.06111e+06	7.83548e+06	8.33391e+06	1.25394e+07	6.87396e+06	4.92135e+06	7.98699e+06	3.63539e+06	1.74639e+07	1.63588e+07	1.97485e+07	1.95329e+07	3.73292e+06	2.67107e+07	2.60554e+07	2.16629e+07	2.5354e+07	2.46648e+07	2.93917e+06	3.99953e+06	1.07456e+07	3.51136e+06	1.01371e+06	817836	6.92477e+06	7.98212e+06	2.97261e+06	3.06638e+06	3.04382e+06	3.72297e+06
O75083	WD repeat-containing protein 1 OS=Homo sapiens GN=WDR1 PE=1 SV=4	31	935.11	0.214	0.223	0.461	7.57896e+06	1.44066e+07	2.79798e+07	5.85194e+07	6.06818e+06	1.15283e+07	4.06842e+07	2.08738e+07	1.6179e+06	3.43371e+06	7.60834e+06	2.72921e+07	6.27285e+06	1.77206e+07	1.40968e+07	1.57171e+07	1.47233e+07	1.62041e+07	6.70566e+06	1.39682e+07	4.22442e+06	2.79798e+07	2.46033e+07	3.64129e+07	3.5748e+07	4.09922e+06	5.85194e+07	6.73376e+07	4.8921e+07	7.76027e+07	4.91385e+07	2.13161e+06	3.4794e+06	2.21633e+07	6.61921e+06	803653	990681	5.38674e+06	1.26524e+07	2.6866e+06	5.99685e+06	5.47613e+06	7.02122e+06
P55072	Transitional endoplasmic reticulum ATPase OS=Homo sapiens GN=VCP PE=1 SV=4	38	314.13	0.338	0.374	0.689	1.19654e+06	2.23378e+06	4.29342e+06	6.44609e+06	1.35926e+06	2.02877e+06	4.30542e+06	2.15293e+06	499570	665575	1.0533e+06	2.42574e+06	918241	3.87711e+06	2.24297e+06	2.22506e+06	2.24254e+06	4.25553e+06	1.04238e+06	1.83983e+06	1.28963e+06	4.16127e+06	4.55121e+06	5.38279e+06	4.29342e+06	601993	6.44609e+06	1.19228e+07	4.69308e+06	5.77125e+06	6.8858e+06	477477	612310	2.34544e+06	682707	248150	192029	745737	1.12456e+06	393274	1.31206e+06	871320	993989
P06733	Alpha-enolase OS=Homo sapiens GN=ENO1 PE=1 SV=2	34	730.1	0.441	0.458	0.72	7.87649e+06	1.20544e+07	1.76631e+07	2.81974e+07	5.65619e+06	9.81113e+06	2.06233e+07	1.24935e+07	2.39335e+06	4.09741e+06	9.66923e+06	1.40182e+07	6.58089e+06	1.37192e+07	1.21245e+07	9.61361e+06	1.4909e+07	1.46495e+07	4.58825e+06	1.19847e+07	5.20523e+06	1.76631e+07	1.7348e+07	2.16138e+07	2.11748e+07	4.75047e+06	2.82223e+07	2.90307e+07	2.16469e+07	2.72025e+07	2.81974e+07	1.98689e+06	2.96114e+06	1.12348e+07	3.96177e+06	1.18884e+06	1.18217e+06	6.84585e+06	6.49873e+06	2.81854e+06	4.64274e+06	4.70997e+06	4.29464e+06
P00738	Haptoglobin OS=Homo sapiens GN=HP PE=1 SV=1	15	1309.19	0.944	1.041	0.781	8.12555e+07	7.81895e+07	6.02003e+07	7.28284e+07	9.57253e+07	1.13906e+08	1.06537e+08	1.5384e+08	4.62635e+06	3.95009e+07	3.86316e+07	2.28843e+07	6.84488e+07	1.02004e+08	3.48451e+07	6.10216e+07	5.98464e+07	8.93165e+07	1.04546e+08	1.25284e+08	1.02877e+08	6.02003e+07	6.04722e+07	5.48705e+07	3.74183e+07	6.92636e+07	8.38243e+07	7.28284e+07	6.86669e+07	1.04837e+08	7.08513e+07	3.36261e+07	3.43783e+07	5.80372e+07	4.87838e+07	2.29803e+06	1.13967e+07	2.73513e+07	1.0609e+07	2.9316e+07	3.45193e+07	1.35362e+07	2.72599e+07
P11597	Cholesteryl ester transfer protein OS=Homo sapiens GN=CETP PE=1 SV=2	22	1670.94	1.065	1.106	1.22	1.53466e+08	1.9584e+08	2.17089e+08	1.53658e+08	1.29108e+08	6.45234e+07	2.16595e+08	1.11876e+08	1.14275e+08	7.16116e+07	3.06235e+08	2.00273e+08	2.58952e+08	1.44943e+08	1.91505e+08	2.24034e+08	1.36956e+08	1.38388e+08	2.4954e+08	2.90375e+08	1.78136e+08	2.17089e+08	3.08251e+08	2.73742e+08	2.0417e+08	1.48438e+08	1.25543e+08	1.33821e+08	2.19567e+08	1.53658e+08	3.33954e+08	4.53527e+07	1.94741e+07	1.17993e+08	3.54767e+07	5.67634e+07	2.06611e+07	2.16815e+08	9.28449e+07	1.10907e+08	4.90503e+07	7.43934e+07	1.00082e+08
O75955	Flotillin-1 OS=Homo sapiens GN=FLOT1 PE=1 SV=3	33	305.9	0.559	0.452	0.746	4.03918e+06	3.77247e+06	7.13085e+06	8.53815e+06	2.88727e+06	6.51615e+06	4.54155e+06	5.83348e+06	2.12223e+06	3.32683e+06	3.59238e+06	3.01272e+06	2.14611e+06	5.36358e+06	5.4984e+06	4.3847e+06	4.39268e+06	3.98548e+06	1.48565e+06	3.57084e+06	1.43709e+06	7.21825e+06	6.30254e+06	1.05188e+07	7.13085e+06	2.47538e+06	8.53815e+06	1.43617e+07	4.72232e+06	7.3727e+06	1.53141e+07	1.01423e+06	1.96666e+06	2.47407e+06	1.84983e+06	1.05417e+06	959844	2.54342e+06	1.39667e+06	919160	1.8151e+06	2.13595e+06	1.95875e+06
P08567	Pleckstrin OS=Homo sapiens GN=PLEK PE=1 SV=3	18	480.63	0.341	0.256	0.551	1.23165e+06	1.3367e+06	2.98375e+06	5.61699e+06	1.4847e+06	3.96687e+06	8.53891e+06	3.54084e+06	84883.8	279049	1.02172e+06	4.20528e+06	1.60368e+06	1.49322e+06	1.02498e+06	1.0948e+06	5.10281e+06	1.19658e+06	293814	4.17712e+06	376081	4.30866e+06	2.20366e+06	1.39328e+07	2.98375e+06	345237	1.34728e+07	5.61699e+06	3.73151e+06	2.31873e+07	4.17166e+06	521541	1.19726e+06	4.65168e+06	1.12282e+06	42164.1	80510	723384	1.94954e+06	686843	505324	398169	489072
Q9H4B7	Tubulin beta-1 chain OS=Homo sapiens GN=TUBB1 PE=1 SV=1	19	937.57	0.102	0.088	0.361	2.18063e+06	3.91591e+06	1.36868e+07	6.03986e+07	2.06849e+06	3.5377e+06	2.31027e+07	3.0919e+06	650628	359903	2.11933e+06	1.22462e+07	2.68804e+06	6.68306e+06	3.54291e+06	3.77745e+06	4.4782e+06	6.54745e+06	1.18434e+06	4.05943e+06	2.20153e+06	1.36868e+07	9.48628e+06	2.72768e+07	3.85711e+07	1.0549e+06	5.27256e+07	6.29995e+07	6.03986e+07	8.73075e+07	3.48682e+07	726611	1.06773e+06	1.25855e+07	980463	323185	103838	1.50049e+06	5.67724e+06	1.15126e+06	2.26162e+06	1.3763e+06	1.68748e+06
Q12913	Receptor-type tyrosine-protein phosphatase eta OS=Homo sapiens GN=PTPRJ PE=1 SV=3	36	898.45	0.338	0.32	0.441	1.20244e+07	1.39883e+07	1.38791e+07	3.10554e+07	1.26797e+07	1.9143e+07	2.06943e+07	1.86268e+07	7.71172e+06	1.14029e+07	8.38976e+06	1.53612e+07	7.51327e+06	1.55046e+07	1.71925e+07	1.40923e+07	1.3885e+07	1.8592e+07	8.27053e+06	1.37045e+07	7.01727e+06	1.32537e+07	1.38791e+07	1.85872e+07	2.60946e+07	5.78556e+06	2.88687e+07	3.75209e+07	3.00008e+07	3.53948e+07	3.10554e+07	4.45409e+06	5.77761e+06	1.12735e+07	5.90667e+06	3.83062e+06	3.28992e+06	5.93998e+06	7.12135e+06	3.21787e+06	5.24695e+06	6.67871e+06	6.29537e+06
P13671	Complement component C6 OS=Homo sapiens GN=C6 PE=1 SV=3	29	1718.17	1.011	0.844	1.29	5.11643e+07	3.85626e+07	5.78301e+07	4.48942e+07	7.94658e+07	2.97076e+07	1.85225e+07	5.60377e+07	5.55686e+07	7.67074e+07	2.47089e+07	2.25989e+07	4.01316e+07	5.44886e+07	2.29136e+07	2.80901e+07	4.9861e+07	6.54957e+07	3.52162e+07	3.70549e+07	5.43663e+07	7.15711e+07	5.78301e+07	5.00367e+07	5.32104e+07	7.91512e+07	5.30206e+07	4.48942e+07	4.87909e+07	4.08179e+07	4.28236e+07	2.79145e+07	8.96618e+06	1.00904e+07	1.77699e+07	2.76024e+07	2.21313e+07	1.7494e+07	1.04767e+07	1.7188e+07	1.84396e+07	8.90115e+06	1.25485e+07
P01011	Alpha-1-antichymotrypsin OS=Homo sapiens GN=SERPINA3 PE=1 SV=2	25	1043.52	1.024	0.881	0.919	2.81996e+07	2.29617e+07	2.50365e+07	2.75908e+07	3.06813e+07	4.11565e+07	2.83242e+07	3.76258e+07	3.07511e+07	2.80556e+07	2.2728e+07	1.24782e+07	2.23674e+07	1.66277e+07	1.21029e+07	3.06286e+07	1.75364e+07	3.26224e+07	2.35718e+07	4.09022e+07	2.94444e+07	2.94958e+07	2.083e+07	3.7322e+07	2.50365e+07	2.21728e+07	2.75908e+07	2.11222e+07	2.99639e+07	3.82322e+07	2.36653e+07	1.07776e+07	1.24216e+07	1.543e+07	1.19314e+07	1.52749e+07	8.0945e+06	1.60915e+07	5.7848e+06	9.57975e+06	5.627e+06	4.70157e+06	1.36826e+07
P68371	Tubulin beta-4B chain OS=Homo sapiens GN=TUBB4B PE=1 SV=1	2	648.06	0.301	0.226	0.39	1.1674e+06	1.15378e+06	2.59376e+06	8.15983e+06	1.20224e+06	1.74826e+06	4.85643e+06	1.1015e+06	292765	298721	1.13356e+06	2.81576e+06	1.19569e+06	4.67098e+06	680901	869624	2.77088e+06	3.32239e+06	332822	1.11335e+06	376229	2.59376e+06	1.79621e+06	5.6367e+06	4.17709e+06	450311	8.15983e+06	8.68618e+06	7.75111e+06	1.16966e+07	4.83948e+06	422320	527650	2.6456e+06	349292	145424	86186	802565	1.30537e+06	512104	1.58071e+06	264507	388482
P07437	Tubulin beta chain OS=Homo sapiens GN=TUBB PE=1 SV=2	5	620.76	0.123	0.167	0.398	441125	684479	1.80246e+06	4.69134e+06	353522	653425	3.56052e+06	550435	59113.2	113812	309899	2.14274e+06	372901	6.15016e+06	780025	503333	784562	3.38943e+06	54447.7	600636	353217	1.80246e+06	1.42374e+06	2.60906e+06	3.13767e+06	265209	4.33688e+06	8.20462e+06	4.69134e+06	6.16373e+06	3.56833e+06	124184	197213	1.93964e+06	174547	29363.1	32836.6	219409	993360	159710	2.08128e+06	303013	224852
P69905	Hemoglobin subunit alpha OS=Homo sapiens GN=HBA1 PE=1 SV=2	12	1248.03	0.28	0.212	0.403	4.27337e+07	3.78808e+07	7.66388e+07	1.87339e+08	1.9393e+07	5.87755e+07	2.92817e+07	4.92537e+07	3.97778e+07	2.75253e+07	6.31504e+07	4.14398e+07	2.21234e+07	4.20711e+07	3.83616e+07	4.37725e+07	4.26439e+07	3.74061e+07	2.29438e+07	1.99602e+07	2.09264e+07	4.76261e+07	7.66388e+07	8.45631e+07	1.05845e+08	2.11587e+07	1.99246e+08	2.66219e+08	1.28464e+08	8.18769e+07	1.87339e+08	6.81232e+06	1.77392e+07	1.59516e+07	1.56187e+07	1.97587e+07	7.94149e+06	4.47107e+07	1.92112e+07	9.47524e+06	1.42373e+07	1.49022e+07	1.95543e+07
O00391	Sulfhydryl oxidase 1 OS=Homo sapiens GN=QSOX1 PE=1 SV=3	35	1089.93	0.673	0.673	1.018	2.62115e+07	3.21079e+07	3.75007e+07	4.82289e+07	1.82991e+07	1.04211e+07	3.89011e+07	3.55821e+07	1.00092e+07	9.51724e+06	3.68602e+07	4.7984e+07	2.80579e+07	3.64547e+07	3.29496e+07	4.55621e+07	4.76133e+07	1.39434e+07	1.85701e+07	3.12876e+07	2.5147e+07	3.75007e+07	6.72851e+07	3.24149e+07	4.64958e+07	1.86442e+07	2.84958e+07	2.96179e+07	4.98722e+07	4.82289e+07	6.0462e+07	6.42806e+06	3.14524e+06	2.11919e+07	1.12833e+07	4.97185e+06	2.74588e+06	2.60972e+07	2.22451e+07	1.20169e+07	1.23367e+07	1.27998e+07	2.03537e+07
P05106	Integrin beta-3 OS=Homo sapiens GN=ITGB3 PE=1 SV=2	31	1561.26	0.208	0.298	0.528	3.21662e+07	7.71982e+07	1.27074e+08	2.37232e+08	2.3036e+07	5.4404e+07	1.32739e+08	7.25831e+07	9.65539e+06	1.89588e+07	3.00924e+07	8.47237e+07	3.29035e+07	9.72732e+07	5.86632e+07	7.03412e+07	9.82573e+07	8.69857e+07	2.88564e+07	9.1202e+07	3.79774e+07	1.27074e+08	1.2173e+08	1.33721e+08	1.52386e+08	2.54128e+07	1.76979e+08	2.80333e+08	1.92357e+08	2.37232e+08	2.93067e+08	8.09199e+06	1.64199e+07	7.23111e+07	2.30166e+07	4.79609e+06	5.46991e+06	2.13055e+07	3.92773e+07	1.40923e+07	3.29184e+07	2.27887e+07	3.14232e+07
P02533	Keratin, type I cytoskeletal 14 OS=Homo sapiens GN=KRT14 PE=1 SV=4	11	717.75	1.026	1.291	0.842	6.08382e+06	1.09017e+07	4.651e+06	4.83478e+06	6.16655e+06	4.28726e+06	6.03921e+06	1.22755e+07	4.78597e+07	3.62107e+06	4.37675e+06	9.0261e+06	2.6522e+06	1.34322e+07	2.12229e+07	1.33884e+07	1.82321e+07	3.74667e+06	5.84403e+06	9.49988e+06	1.25104e+07	9.75437e+06	1.39894e+07	2.20408e+06	4.651e+06	3.10853e+06	1.35602e+07	4.83478e+06	1.43095e+07	4.46012e+06	3.42838e+06	2.16617e+06	1.29395e+06	3.28994e+06	3.89263e+06	2.37732e+07	1.04474e+06	3.09876e+06	4.18443e+06	1.13591e+06	4.5456e+06	8.24439e+06	5.98093e+06
Q8WUM4	Programmed cell death 6-interacting protein OS=Homo sapiens GN=PDCD6IP PE=1 SV=1	37	295.11	0.303	0.356	0.488	3.84484e+06	4.87525e+06	6.80327e+06	1.0274e+07	1.23063e+06	3.54613e+06	4.91651e+06	5.56518e+06	1.6751e+06	3.21355e+06	4.16871e+06	3.49768e+06	2.80105e+06	5.98013e+06	5.32548e+06	6.19523e+06	4.95673e+06	6.43602e+06	2.67419e+06	4.79512e+06	2.93248e+06	6.80327e+06	9.25423e+06	6.41419e+06	7.78064e+06	3.39007e+06	9.54048e+06	1.4394e+07	1.0274e+07	9.63697e+06	1.98407e+07	432290	1.07027e+06	2.67834e+06	1.76476e+06	832070	927162	2.95147e+06	1.6215e+06	1.19966e+06	2.02374e+06	2.06877e+06	2.76756e+06
P01860	Immunoglobulin heavy constant gamma 3 OS=Homo sapiens GN=IGHG3 PE=1 SV=2	7	3687.74	0.491	0.784	0.539	4.15149e+06	5.03522e+06	3.20164e+06	5.36413e+06	2.63703e+06	2.74629e+06	4.00663e+06	5.03014e+06	4.64368e+06	5.50652e+06	7.27145e+06	6.34301e+06	4.07911e+06	8.88177e+06	4.73525e+06	4.93382e+06	8.92575e+06	5.1387e+06	4.78839e+06	4.87989e+06	6.5099e+06	2.45949e+06	4.71635e+06	3.20164e+06	6.44073e+06	2.26903e+06	5.36413e+06	4.49322e+06	9.56677e+06	5.35372e+06	1.16749e+07	926325	828868	2.18267e+06	1.59509e+06	2.30664e+06	1.58872e+06	5.14821e+06	2.94057e+06	1.74704e+06	3.00569e+06	1.83949e+06	2.20406e+06
Q7L576	Cytoplasmic FMR1-interacting protein 1 OS=Homo sapiens GN=CYFIP1 PE=1 SV=1	39	596.38	0.217	0.218	0.478	4.15345e+06	5.59035e+06	1.18307e+07	2.40882e+07	2.88814e+06	4.7736e+06	9.36159e+06	4.7057e+06	1.96277e+06	2.66081e+06	3.66601e+06	7.16025e+06	2.06536e+06	7.88092e+06	7.04948e+06	6.75527e+06	5.82624e+06	4.53707e+06	3.6033e+06	5.36401e+06	3.14487e+06	1.0551e+07	1.18307e+07	1.29657e+07	1.60476e+07	3.55132e+06	2.26612e+07	3.22738e+07	2.24404e+07	3.08104e+07	2.40882e+07	1.01454e+06	1.44074e+06	5.09985e+06	1.49221e+06	974963	767688	2.59555e+06	3.31944e+06	884577	2.66699e+06	2.73849e+06	3.01774e+06
Q9BVA1	Tubulin beta-2B chain OS=Homo sapiens GN=TUBB2B PE=1 SV=1	2	535.34	0.958	1.941	0.78	125202	228406	118734	195195	125202	88123.4	514329		246861		69670.2	510760	228406	1.80302e+06	870306	141560	163159	1.22594e+06	120770		202047	380200	118734	65666.5	66497.3	158315	195195	829932	230980	180137	153383	43980.5	26596.9	280188		122623		49326.8	236784	97824.2	610164	338085	63238.6
P02671	Fibrinogen alpha chain OS=Homo sapiens GN=FGA PE=1 SV=2	28	969.86	1.143	1.402	1.278	1.35818e+07	1.54704e+07	1.60961e+07	1.01945e+07	1.02979e+07	1.57109e+07	1.35897e+07	1.55742e+07	5.26329e+06	1.35739e+07	1.77287e+07	1.80145e+07	2.59602e+07	1.2556e+07	1.32855e+07	1.19667e+07	1.30743e+07	1.9067e+07	2.21203e+07	1.18273e+07	2.20707e+07	1.44393e+07	1.60961e+07	1.75692e+07	1.85782e+07	9.42949e+06	6.9362e+06	7.00564e+06	2.04129e+07	1.01945e+07	2.11108e+07	3.61742e+06	4.74177e+06	7.40316e+06	4.93867e+06	2.61442e+06	3.91628e+06	1.2552e+07	8.3514e+06	1.11185e+07	4.24909e+06	5.16099e+06	5.34581e+06
Q9H4M9	EH domain-containing protein 1 OS=Homo sapiens GN=EHD1 PE=1 SV=2	17	630.42	0.353	0.431	0.549	2.22686e+06	3.38252e+06	3.60464e+06	7.77866e+06	2.27773e+06	4.44599e+06	4.82334e+06	3.0684e+06	719745	311311	2.17713e+06	3.90878e+06	2.52859e+06	5.033e+06	4.95676e+06	2.92712e+06	4.014e+06	1.73034e+06	1.02326e+06	4.35692e+06	881404	3.60464e+06	3.50354e+06	4.95784e+06	4.90938e+06	1.50666e+06	6.51847e+06	8.05889e+06	5.82816e+06	9.21515e+06	7.77866e+06	800113	1.34186e+06	2.62758e+06	973009	357517	89818.3	1.54142e+06	1.81208e+06	1.08297e+06	1.70323e+06	1.92553e+06	1.30762e+06
Q9UHG3	Prenylcysteine oxidase 1 OS=Homo sapiens GN=PCYOX1 PE=1 SV=3	19	794.25	1.144	1.824	1.304	2.39081e+07	3.893e+07	4.49406e+07	4.16612e+07	1.03679e+07	1.39342e+07	2.74331e+07	2.31175e+07	1.19055e+07	1.41097e+07	6.04193e+07	4.37306e+07	3.69918e+07	2.30174e+07	3.67513e+07	5.62472e+07	3.25022e+07	2.24283e+07	4.09697e+07	6.07583e+07	5.26e+07	4.49406e+07	7.94715e+07	3.72223e+07	4.67385e+07	4.23995e+07	1.97668e+07	2.58351e+07	4.16612e+07	4.64576e+07	5.36352e+07	3.64199e+06	4.20553e+06	1.49445e+07	7.33071e+06	5.9138e+06	4.07089e+06	4.27771e+07	2.02732e+07	1.58432e+07	7.78937e+06	1.42766e+07	2.5127e+07
Q13885	Tubulin beta-2A chain OS=Homo sapiens GN=TUBB2A PE=1 SV=1	1	537.19
P08779	Keratin, type I cytoskeletal 16 OS=Homo sapiens GN=KRT16 PE=1 SV=4	15	578.29	1.165	1.432	1.323	429198	756679	399191	142857	615764	56301.4	964452	5.44331e+06	1.07322e+07	112777	16472.6	850844	114791	5.36285e+06	2.5564e+06	672936	1.09801e+06	175928	253001	361279	1.38264e+06	6.3909e+06	541887	399191	137253	149549	449215	30540.5	1.19703e+06	100030	142857	216303	16992.5	525398	1.72611e+06	5.33098e+06	32538.1	11662.7	394445	49164.1	1.81485e+06	993074	300617
P48668	Keratin, type II cytoskeletal 6C OS=Homo sapiens GN=KRT6C PE=1 SV=3	0	701.87
P06681	Complement C2 OS=Homo sapiens GN=C2 PE=1 SV=2	31	490.38	0.866	0.785	0.929	9.97584e+06	8.15204e+06	1.09214e+07	1.3807e+07	5.28782e+07	2.35054e+07	2.10752e+07	7.22991e+06	5.57352e+06	1.01374e+07	1.43266e+07	2.48022e+07	1.25074e+07	1.50023e+07	5.00387e+06	7.30968e+06	6.73091e+06	1.44508e+07	8.28278e+06	7.68361e+06	8.02336e+06	9.75185e+06	1.09214e+07	7.51784e+06	1.69691e+07	1.11723e+07	7.59318e+06	1.3807e+07	1.74338e+07	1.62559e+07	1.15872e+07	1.85749e+07	7.09425e+06	1.1481e+07	2.29265e+06	2.76852e+06	2.92481e+06	1.01433e+07	1.14981e+07	5.3568e+06	5.07696e+06	1.94384e+06	3.26542e+06
P12429	Annexin A3 OS=Homo sapiens GN=ANXA3 PE=1 SV=3	28	900.44	0.354	0.458	0.766	9.49321e+06	1.64223e+07	2.62632e+07	3.17099e+07	5.88316e+06	3.79157e+07	2.12062e+07	8.91173e+06	1.85357e+06	5.8244e+06	1.41702e+07	1.32396e+07	9.71928e+06	2.61243e+07	1.43968e+07	1.91816e+07	3.14923e+07	2.19369e+07	9.1159e+06	1.87327e+07	4.75052e+06	3.39153e+07	2.8318e+07	2.06689e+07	2.62632e+07	1.26581e+07	3.48669e+07	3.08793e+07	1.79149e+07	3.17099e+07	7.79375e+07	2.06662e+06	1.14435e+07	1.15524e+07	2.82597e+06	920721	1.68043e+06	1.00326e+07	6.13779e+06	4.16268e+06	8.84076e+06	5.59267e+06	8.5689e+06
P04259	Keratin, type II cytoskeletal 6B OS=Homo sapiens GN=KRT6B PE=1 SV=5	3	686.05	1.36	1.603	1.239	1.36455e+06	1.84822e+06	999745	756271	1.32764e+06	827441	1.79669e+06	8.2229e+06	1.2378e+07	1.4025e+06	694924	2.44842e+06	993093	1.4183e+07	7.85017e+06	2.70431e+06	820927	1.52583e+06	1.27565e+06	1.57638e+06	2.16693e+06	4.92332e+06	1.37528e+06	480320	727894	999745	1.25556e+06	756271	2.1868e+06	572650	669677	466368	249733	978771	2.60754e+06	6.1485e+06	404643	492009	1.13507e+06	425333	4.7997e+06	3.04953e+06	1.20808e+06
P07358	Complement component C8 beta chain OS=Homo sapiens GN=C8B PE=1 SV=3	25	921.69	0.932	0.912	1.226	3.22663e+07	2.97614e+07	4.41564e+07	3.54702e+07	3.45567e+07	1.83199e+07	1.82218e+07	3.36514e+07	3.2182e+07	4.83729e+07	2.20124e+07	1.89862e+07	2.83753e+07	3.12151e+07	2.31641e+07	2.79477e+07	3.52775e+07	4.20772e+07	2.19791e+07	3.4615e+07	3.90418e+07	4.41564e+07	4.53964e+07	3.33007e+07	4.22686e+07	5.02542e+07	3.96734e+07	3.54702e+07	3.47852e+07	3.31762e+07	4.21159e+07	1.2139e+07	5.52921e+06	9.92654e+06	1.06711e+07	1.59857e+07	1.39564e+07	1.55849e+07	8.80184e+06	1.21529e+07	1.05635e+07	8.99849e+06	1.24849e+07
Q15833	Syntaxin-binding protein 2 OS=Homo sapiens GN=STXBP2 PE=1 SV=2	30	535.46	0.311	0.3	0.617	2.69033e+06	4.56222e+06	9.00608e+06	1.60034e+07	3.13309e+06	5.6959e+06	1.02066e+07	5.39186e+06	2.31014e+06	1.06888e+06	1.98561e+06	7.56225e+06	2.08551e+06	4.92545e+06	4.1608e+06	4.89194e+06	8.93875e+06	4.41807e+06	1.95009e+06	4.71108e+06	1.94666e+06	7.60604e+06	9.00608e+06	1.0171e+07	1.27501e+07	1.57813e+06	1.40712e+07	1.69193e+07	1.29539e+07	1.60034e+07	1.62197e+07	1.10058e+06	1.7191e+06	5.56017e+06	1.70979e+06	1.14751e+06	308388	1.40582e+06	3.5058e+06	893204	1.66683e+06	1.61633e+06	2.18535e+06
P02538	Keratin, type II cytoskeletal 6A OS=Homo sapiens GN=KRT6A PE=1 SV=3	2	719.13	1.157	2.89	1.117	584142	1.3389e+06	349792	455985	1.48809e+06	576856	591521	4.25765e+06	7.43562e+06	369961	228005	2.50633e+06		4.41209e+06	4.19287e+06	1.3389e+06	160401	524417	449654	1.12588e+06	1.60034e+06	4.61366e+06	1.23004e+06	241927	204921	349792	873671	455985	1.83648e+06	72908.9	455461	522731	174103	322239	1.35013e+06	3.69348e+06	106740	161429	1.16191e+06		1.4931e+06	1.62879e+06	598119
Q9NZN3	EH domain-containing protein 3 OS=Homo sapiens GN=EHD3 PE=1 SV=2	16	430.72	0.29	0.272	0.453	2.82971e+06	3.61024e+06	6.4882e+06	1.31353e+07	3.36442e+06	3.8398e+06	8.32723e+06	4.11133e+06	743550	1.15194e+06	2.37999e+06	6.51153e+06	2.18135e+06	5.31522e+06	3.70338e+06	3.51945e+06	5.50456e+06	3.46276e+06	1.33413e+06	3.91092e+06	1.31419e+06	6.4882e+06	6.0157e+06	7.16184e+06	7.36643e+06	1.99611e+06	1.07468e+07	1.72809e+07	1.04352e+07	1.93724e+07	1.31353e+07	1.18184e+06	1.1589e+06	4.53637e+06	1.30373e+06	369341	332354	1.68504e+06	3.0187e+06	934251	1.79873e+06	1.43864e+06	1.57223e+06
P01892	HLA class I histocompatibility antigen, A-2 alpha chain OS=Homo sapiens GN=HLA-A PE=1 SV=1	6	519.05	0.494	0.476	0.612	1.0643e+07	1.16295e+07	1.05123e+07	2.41495e+07	9.87595e+06	3.71118e+07	1.14696e+07	1.40218e+07	6.20522e+06	4.64822e+06	8.56137e+06	9.80236e+06	6.49213e+06	1.14124e+07	1.18508e+07	1.63163e+07	1.56434e+07	1.35196e+07	7.01029e+06	1.75731e+07	7.28798e+06	9.96227e+06	2.6254e+07	1.05123e+07	2.46218e+07	7.96076e+06	1.55775e+07	4.69301e+07	2.41604e+07	1.56731e+07	2.41495e+07	3.46919e+06	1.12009e+07	6.2482e+06	4.44641e+06	3.0823e+06	1.34109e+06	6.06148e+06	4.5443e+06	2.78052e+06	3.86209e+06	4.60365e+06	7.28891e+06
P14625	Endoplasmin OS=Homo sapiens GN=HSP90B1 PE=1 SV=1	31	520.41	0.455	0.413	0.875	5.85494e+06	6.80418e+06	1.29351e+07	1.57262e+07	4.08382e+06	1.17922e+07	7.53294e+06	3.47151e+06	1.6525e+06	4.17492e+06	8.6063e+06	6.50377e+06	5.33759e+06	7.21834e+06	3.05081e+06	7.11847e+06	6.12443e+06	1.27765e+07	5.49689e+06	8.99689e+06	2.07157e+07	1.18055e+07	1.29351e+07	1.58486e+07	1.52287e+07	8.1919e+06	7.97926e+06	1.62602e+07	1.57262e+07	1.79653e+07	1.56393e+07	1.43455e+06	3.55905e+06	4.10367e+06	1.10084e+06	820842	1.20453e+06	6.09329e+06	3.0151e+06	2.28604e+06	2.44277e+06	1.18514e+06	3.18e+06
P16284	Platelet endothelial cell adhesion molecule OS=Homo sapiens GN=PECAM1 PE=1 SV=1	26	641.58	0.321	0.428	0.533	5.21671e+06	1.16905e+07	1.42991e+07	2.49033e+07	4.86837e+06	7.06e+06	1.77621e+07	1.14811e+07	1.02068e+06	2.63548e+06	5.17666e+06	1.13019e+07	5.98077e+06	1.81725e+07	1.20924e+07	1.23506e+07	1.60268e+07	9.14555e+06	3.32612e+06	1.59653e+07	3.55477e+06	1.48164e+07	1.42991e+07	1.28886e+07	1.55745e+07	2.76541e+06	2.31214e+07	2.94758e+07	2.14699e+07	3.20099e+07	2.49033e+07	1.71014e+06	2.1308e+06	9.67616e+06	3.64074e+06	507000	760377	3.66509e+06	5.23949e+06	2.56151e+06	6.14979e+06	4.69749e+06	5.51734e+06
P13746	HLA class I histocompatibility antigen, A-11 alpha chain OS=Homo sapiens GN=HLA-A PE=1 SV=1	3	638.27	0.823	1.384	1.108	214030	404019	1.07509e+06	403594	20401.5	186601	416888	6.5392e+06	273388		245490	167184	279930	4.35675e+06	4.86037e+06	4.65357e+06	67102.4	82245.1	1.02305e+06	446889	365261	202512	874511	1.24972e+06	1.07509e+06	1.12485e+06	631878	218221	403594	510890	275417	7166.57	56318.8	227105	2.07362e+06	135799		173808	77505.1	119892	1.47437e+06	1.88809e+06	2.07887e+06
P08697	Alpha-2-antiplasmin OS=Homo sapiens GN=SERPINF2 PE=1 SV=3	20	599.75	1.211	1.502	1.527	2.28494e+07	2.68898e+07	2.71521e+07	1.98409e+07	8.3773e+06	8.46384e+06	2.5957e+07	2.27834e+07	7.87719e+06	2.66377e+07	3.31411e+07	2.94785e+07	2.4944e+07	2.70016e+07	2.25602e+07	2.67784e+07	1.81441e+07	1.29742e+07	2.71182e+07	3.07921e+07	3.00065e+07	2.89016e+07	4.36194e+07	2.39924e+07	2.43638e+07	2.71521e+07	7.82669e+06	1.26862e+07	2.31017e+07	1.98409e+07	2.52226e+07	2.94275e+06	2.5545e+06	1.41404e+07	7.22478e+06	3.91282e+06	7.6854e+06	2.3464e+07	1.3666e+07	1.06833e+07	9.13766e+06	8.76388e+06	1.19626e+07
P05155	Plasma protease C1 inhibitor OS=Homo sapiens GN=SERPING1 PE=1 SV=2	21	621.42	0.84	0.877	0.764	2.58922e+07	2.51242e+07	2.12865e+07	3.09232e+07	1.47963e+07	1.55819e+07	2.54248e+07	3.16134e+07	1.33233e+07	2.19927e+07	2.68654e+07	1.76007e+07	3.34591e+07	2.62454e+07	1.47035e+07	2.98126e+07	2.01963e+07	1.91997e+07	2.99808e+07	3.57973e+07	2.40509e+07	2.70793e+07	2.12865e+07	2.77912e+07	1.87262e+07	1.9003e+07	2.01235e+07	1.5299e+07	3.46555e+07	3.09232e+07	3.5998e+07	5.19758e+06	4.70284e+06	1.38505e+07	1.00248e+07	6.61804e+06	6.34525e+06	1.90208e+07	8.15957e+06	1.43302e+07	8.88173e+06	5.7118e+06	1.3318e+07
P10316	HLA class I histocompatibility antigen, A-69 alpha chain OS=Homo sapiens GN=HLA-A PE=1 SV=2	0	489.31
P05534	HLA class I histocompatibility antigen, A-24 alpha chain OS=Homo sapiens GN=HLA-A PE=1 SV=2	7	678.74	0.558	0.354	0.734	3.96351e+06	2.15407e+06	1.31637e+06	1.05852e+07	4.87641e+06	246078	1.07966e+07	8.25311e+06	3.71356e+06	2.19885e+06	4.23027e+06	3.21852e+06	2.18178e+06	576590	5.31739e+06	1.50769e+06	374470	5.13228e+06	2.3486e+06	415858	2.12672e+06	1.21695e+07	508959	5.6917e+06	1.31637e+06	947165	1.54624e+07	469871	7.71568e+06	1.05852e+07	1.26005e+07	1.71297e+06	74269.8	5.8816e+06	2.61712e+06	1.84463e+06	634404	2.99505e+06	1.49208e+06	934435	195125	2.06563e+06	673523
P29622	Kallistatin OS=Homo sapiens GN=SERPINA4 PE=1 SV=3	24	521.14	0.498	0.667	0.917	5.35546e+06	7.75485e+06	1.22388e+07	1.33536e+07	2.21142e+06	2.3275e+06	8.29547e+06	6.32457e+06	1.05187e+06	3.21828e+06	1.14385e+07	8.20756e+06	1.60919e+07	5.13535e+06	7.13192e+06	1.39231e+07	7.32712e+06	5.27612e+06	6.20787e+06	1.36759e+07	9.53371e+06	8.44715e+06	1.62032e+07	1.09737e+07	1.22388e+07	1.33045e+07	7.74715e+06	8.77182e+06	1.47043e+07	1.88583e+07	1.33536e+07	776821	702472	4.51907e+06	2.00556e+06	522492	928526	8.09852e+06	3.80496e+06	6.892e+06	1.73786e+06	2.77051e+06	6.21978e+06
P04004	Vitronectin OS=Homo sapiens GN=VTN PE=1 SV=1	20	3159.47	0.763	0.772	1.12	1.3718e+08	1.55147e+08	1.99246e+08	1.82612e+08	7.30703e+07	6.34231e+07	1.2842e+08	1.46536e+08	7.0084e+07	1.21183e+08	2.05939e+08	1.74453e+08	1.80702e+08	1.589e+08	1.51482e+08	1.88623e+08	1.34579e+08	7.23167e+07	1.66735e+08	1.05293e+08	1.11511e+08	1.99246e+08	2.62906e+08	1.70832e+08	2.41355e+08	1.69877e+08	1.32335e+08	1.38634e+08	2.64703e+08	1.94608e+08	1.82612e+08	2.56679e+07	1.9142e+07	6.99588e+07	4.64676e+07	3.48126e+07	3.49632e+07	1.45806e+08	8.0875e+07	7.73928e+07	5.37737e+07	5.88458e+07	8.42627e+07
P01861	Immunoglobulin heavy constant gamma 4 OS=Homo sapiens GN=IGHG4 PE=1 SV=1	10	1658.46	1.704	1.308	1.661	2.79471e+06	3.48487e+06	4.35795e+06	1.45113e+06	1.4341e+07	242999	1.81396e+07	1.502e+07	536590	695747	775710	5.65592e+06	3.1268e+06	8.61041e+06	571858	7.25771e+06	1.06871e+07	2.66059e+06	575014	3.88395e+06	2.66204e+06	5.89387e+06	2.78055e+06	2.55699e+07	2.1159e+06	4.35795e+06	1.17769e+07	1.03348e+06	1.45113e+06	4.11775e+06	1.42934e+06	5.03765e+06	73340.6	9.88177e+06	4.76293e+06	266539	200734	549205	2.62204e+06	1.33918e+06	2.91386e+06	222148	3.2422e+06
P27169	Serum paraoxonase/arylesterase 1 OS=Homo sapiens GN=PON1 PE=1 SV=3	16	1069.63	1.401	1.997	1.315	4.18285e+07	7.86752e+07	4.55275e+07	3.77527e+07	2.38532e+07	5.40846e+07	6.51691e+07	3.44241e+07	4.18468e+07	2.14587e+07	8.35641e+07	9.44884e+07	9.42553e+07	8.08026e+07	6.85343e+07	8.0137e+07	8.97606e+07	2.68144e+07	6.69377e+07	7.64334e+07	7.72401e+07	6.39408e+07	6.5187e+07	4.55275e+07	4.5431e+07	3.44886e+07	2.3577e+07	1.78734e+07	5.97518e+07	3.77527e+07	4.13948e+07	8.37907e+06	1.63235e+07	3.55017e+07	1.09161e+07	2.07864e+07	6.19117e+06	5.91637e+07	4.38041e+07	4.03687e+07	2.73445e+07	2.66233e+07	3.57992e+07
P63104	14-3-3 protein zeta/delta OS=Homo sapiens GN=YWHAZ PE=1 SV=1	14	1133.03	0.229	0.373	0.503	7.06327e+06	1.74598e+07	2.40078e+07	5.09363e+07	6.4081e+06	1.4271e+07	3.52186e+07	2.58324e+07	2.25002e+06	3.7033e+06	7.0155e+06	2.3394e+07	8.31418e+06	2.34308e+07	1.58603e+07	1.35082e+07	1.92717e+07	3.3715e+07	7.68284e+06	1.92206e+07	5.72761e+06	2.40078e+07	1.69544e+07	3.27727e+07	3.44605e+07	3.85888e+06	4.37472e+07	4.98111e+07	5.09363e+07	5.13597e+07	5.41985e+07	2.25102e+06	4.3072e+06	1.91858e+07	8.19161e+06	1.11764e+06	1.06846e+06	4.967e+06	1.08453e+07	3.56089e+06	7.92924e+06	6.16119e+06	6.03443e+06
P23381	Tryptophan--tRNA ligase, cytoplasmic OS=Homo sapiens GN=WARS PE=1 SV=2	23	359.4	3.508	2.159	0.77	7.843e+06	4.46645e+06	1.62568e+06	1.95055e+06	3.69166e+07	6.83761e+06	4.55869e+06	3.43894e+07	5.01435e+06	8.99621e+06	1.06912e+07	3.86085e+06	6.32021e+06	4.68849e+06	3.33846e+06	7.39899e+06	4.36069e+06	4.57477e+06	4.58753e+06	4.1393e+06	3.29636e+06	1.45736e+06	1.88007e+06	1.62568e+06	1.9767e+06	716197	1.26037e+06	2.06446e+06	1.87781e+06	1.95055e+06	2.72332e+06	1.2968e+07	2.06369e+06	2.48341e+06	1.09051e+07	2.49076e+06	2.59555e+06	7.56938e+06	1.78986e+06	2.70689e+06	1.58664e+06	1.29688e+06	3.30531e+06
P08575	Receptor-type tyrosine-protein phosphatase C OS=Homo sapiens GN=PTPRC PE=1 SV=2	29	361.68	0.447	0.497	0.818	4.56753e+06	5.34875e+06	8.92791e+06	1.03197e+07	4.77336e+06	9.34842e+06	5.37117e+06	2.78274e+06	940563	2.12478e+06	5.48737e+06	5.86072e+06	4.06828e+06	4.88151e+06	9.41143e+06	6.08784e+06	6.45152e+06	3.68702e+06	4.22273e+06	7.01587e+06	2.48363e+06	7.71255e+06	1.08344e+07	6.78247e+06	1.02741e+07	8.92791e+06	1.28232e+07	1.69624e+07	8.79777e+06	6.83996e+06	1.03197e+07	1.67677e+06	2.82148e+06	2.92601e+06	882424	467203	613032	3.88508e+06	2.71699e+06	1.74241e+06	1.65196e+06	3.65603e+06	2.71959e+06
P30457	HLA class I histocompatibility antigen, A-66 alpha chain OS=Homo sapiens GN=HLA-A PE=1 SV=1	0	432.29
P30453	HLA class I histocompatibility antigen, A-34 alpha chain OS=Homo sapiens GN=HLA-A PE=1 SV=1	0	432.29
P0DMV9	Heat shock 70 kDa protein 1B OS=Homo sapiens GN=HSPA1B PE=1 SV=1	17	618	0.572	0.538	0.725	8.70614e+06	6.71522e+06	1.07506e+07	1.34308e+07	6.98703e+06	1.82726e+07	8.90734e+06	9.53135e+06	3.07053e+06	3.1212e+06	8.50949e+06	7.12735e+06	5.58509e+06	8.73191e+06	8.70383e+06	9.77009e+06	6.28041e+06	8.02098e+06	3.44097e+06	6.32692e+06	4.56771e+06	1.07506e+07	1.27105e+07	6.89563e+06	1.09554e+07	6.55028e+06	9.1018e+06	1.4329e+07	1.35007e+07	8.70309e+06	1.34308e+07	2.45438e+06	5.51491e+06	4.85239e+06	3.02246e+06	1.52522e+06	900515	6.02475e+06	3.30419e+06	2.39204e+06	2.95498e+06	3.38115e+06	4.36454e+06
P30480	HLA class I histocompatibility antigen, B-42 alpha chain OS=Homo sapiens GN=HLA-B PE=1 SV=1	0	464.09
Q13418	Integrin-linked protein kinase OS=Homo sapiens GN=ILK PE=1 SV=2	22	603.16	0.224	0.196	0.534	4.28056e+06	6.49883e+06	1.82302e+07	3.527e+07	6.06177e+06	8.96728e+06	3.02552e+07	6.82967e+06	441314	711916	2.75964e+06	1.24213e+07	2.77248e+06	6.27149e+06	7.33039e+06	7.012e+06	7.3068e+06	4.60356e+06	2.00967e+06	6.73441e+06	3.70661e+06	1.76492e+07	1.82302e+07	2.29422e+07	2.69289e+07	2.81477e+06	3.527e+07	4.16646e+07	3.3523e+07	4.69063e+07	2.76666e+07	2.12936e+06	2.70645e+06	1.64819e+07	2.16573e+06	219213	205399	1.95384e+06	5.7584e+06	1.18743e+06	2.12234e+06	2.84761e+06	3.13243e+06
P09525	Annexin A4 OS=Homo sapiens GN=ANXA4 PE=1 SV=4	25	493.52	0.481	0.682	0.696	5.20337e+06	9.25306e+06	7.7035e+06	1.09809e+07	2.27379e+06	7.48829e+06	6.75593e+06	5.26654e+06	3.62719e+06	3.39672e+06	5.14096e+06	8.98311e+06	7.18721e+06	2.74404e+07	8.07552e+06	1.10798e+07	1.98016e+07	9.53112e+06	5.18948e+06	1.20714e+07	2.75711e+06	1.29953e+07	1.39993e+07	7.17605e+06	7.7035e+06	5.36373e+06	8.7478e+06	2.3287e+07	7.47232e+06	1.09809e+07	3.71012e+07	798728	2.26007e+06	3.68038e+06	1.67006e+06	1.80173e+06	980008	3.63982e+06	4.1645e+06	3.07822e+06	9.28613e+06	3.13707e+06	4.94964e+06
Q14254	Flotillin-2 OS=Homo sapiens GN=FLOT2 PE=1 SV=2	28	351.75	0.607	0.516	0.674	2.59708e+06	2.68867e+06	4.63465e+06	5.54493e+06	883748	5.95582e+06	2.9045e+06	4.14797e+06	1.2302e+06	1.39972e+06	2.3222e+06	2.34515e+06	1.1437e+06	4.6022e+06	5.40314e+06	3.08251e+06	3.46874e+06	3.18541e+06	798381	1.88906e+06	1.43124e+06	4.63465e+06	3.62293e+06	1.16807e+07	5.69538e+06	1.47633e+06	5.54493e+06	1.27887e+07	3.10499e+06	3.94858e+06	1.33804e+07	310440	1.79755e+06	1.58227e+06	1.31535e+06	611073	403843	1.64413e+06	1.08719e+06	489834	1.55744e+06	2.09894e+06	1.37703e+06
P30450	HLA class I histocompatibility antigen, A-26 alpha chain OS=Homo sapiens GN=HLA-A PE=1 SV=2	1	394.85	0.466	0.96	1.677	139092	1.88236e+06	99463.9	124735	142595	135675	146737	37711.4	1.20572e+06	223852	1.97126e+06	2.22146e+06	1.88236e+06	3.93266e+06	877767	136990	195300	3.04783e+06	42035	2.77887e+06		48689.7	190043	3.81156e+06	99463.9	22055.7	91525.4	214532	56326.1	124735	4.73245e+06	50090.2	40948.5	79937	11958.5	598912	64584.8	1.39566e+06	1.02985e+06	806200	1.33086e+06	340983	61196.7
P01889	HLA class I histocompatibility antigen, B-7 alpha chain OS=Homo sapiens GN=HLA-B PE=1 SV=3	2	456.31	0.398	0.395	0.613	7.75443e+06	9.19643e+06	1.17838e+07	2.39585e+07	5.10336e+06	2.41789e+07	1.13882e+07	1.61599e+07	3.96281e+06	3.8384e+06	6.59758e+06	1.18685e+07	3.28572e+06	1.06538e+07	1.36457e+07	1.25901e+07	7.10478e+06	7.93843e+06	5.89696e+06	1.38596e+07	5.94015e+06	9.35667e+06	2.60437e+07	1.94567e+07	1.17838e+07	7.85308e+06	2.31185e+07	2.52778e+07	3.29316e+07	2.39585e+07	1.33481e+07	1.79269e+06	7.29752e+06	6.20385e+06	5.1244e+06	1.96844e+06	1107440	4.67111e+06	5.50215e+06	1.40725e+06	3.60536e+06	5.3009e+06	5.62433e+06
Q9Y2A7	Nck-associated protein 1 OS=Homo sapiens GN=NCKAP1 PE=1 SV=1	29	305.28	0.261	0.234	0.436	1.01507e+07	9.94786e+06	1.63706e+07	1.90849e+07	1.35892e+07	6.78472e+06	1.10062e+07	8.08699e+06	5.74552e+06	1.16638e+07	9.76105e+06	1.11016e+07	7.43878e+06	1.12132e+07	8.87616e+06	9.84581e+06	1.15549e+07	9.26909e+06	9.41472e+06	1.16653e+07	1.0051e+07	2.33108e+07	1.63706e+07	1.57436e+07	1.8331e+07	1.55357e+07	1.73827e+07	2.14194e+07	1.90849e+07	1.99452e+07	1.50368e+07	4.77358e+06	2.04772e+06	5.99577e+06	2.56444e+06	2.85395e+06	3.3652e+06	6.91086e+06	5.14661e+06	3.18596e+06	3.79466e+06	3.44809e+06	4.39837e+06
P11171	Protein 4.1 OS=Homo sapiens GN=EPB41 PE=1 SV=4	26	177.1	0.388	0.325	0.979	1.0109e+07	1.79441e+07	2.36932e+07	3.16889e+07	4.81498e+06	6.61781e+06	1.72783e+07	8.98902e+06	1.87012e+06	7.91826e+06	1.63909e+07	1.75661e+07	5.50994e+06	2.21741e+07	2.48266e+07	2.04557e+07	1.88855e+07	1.29865e+07	1.57868e+07	1.83303e+07	1.42851e+07	2.25404e+07	2.62645e+07	2.36932e+07	3.28559e+07	1.45289e+07	3.23146e+07	4.35275e+07	3.16889e+07	2.26623e+07	2.37446e+07	1.69139e+06	1.99735e+06	9.41257e+06	2.85048e+06	928937	2.28454e+06	1.16048e+07	8.14353e+06	2.35986e+06	7.50398e+06	9.64429e+06	9.13805e+06
P11215	Integrin alpha-M OS=Homo sapiens GN=ITGAM PE=1 SV=2	27	380.93	0.497	0.531	1.174	3.48196e+06	5.49035e+06	1.06822e+07	9.14931e+06	2.77542e+06	2.02862e+07	6.80203e+06	2.89486e+06	905239	2.12635e+06	4.18813e+06	5.83453e+06	3.38541e+06	5.16647e+06	7.09735e+06	8.20681e+06	7.18246e+06	4.44982e+06	4.66823e+06	6.78638e+06	3.60333e+06	9.68695e+06	1.06822e+07	9.44896e+06	1.5643e+07	1.32327e+07	1.54139e+07	9.14931e+06	8.1592e+06	9.03138e+06	9.54805e+06	974941	6.12266e+06	3.70549e+06	917978	449657	613486	2.96521e+06	2.70485e+06	1.44994e+06	1.74839e+06	2.75708e+06	3.66619e+06
Q96PD5	N-acetylmuramoyl-L-alanine amidase OS=Homo sapiens GN=PGLYRP2 PE=1 SV=1	17	464.29	0.584	0.588	0.935	5.13545e+06	7.49335e+06	1.11663e+07	1.27304e+07	1.17357e+06	1.81874e+06	6.30586e+06	9.08986e+06	1.16944e+06	3.67778e+06	1.31776e+07	1.19754e+07	8.13031e+06	6.90629e+06	4.41893e+06	1.1423e+07	8.19259e+06	3.55145e+06	9.45057e+06	5.50787e+06	6.71431e+06	1.11663e+07	1.51346e+07	9.29682e+06	1.66492e+07	4.00137e+06	6.692e+06	8.607e+06	1.27304e+07	1.93705e+07	1.78744e+07	412248	548921	3.4352e+06	2.88246e+06	580892	1.0611e+06	9.3298e+06	5.55169e+06	3.48214e+06	2.33717e+06	1.71661e+06	5.10292e+06
P30447	HLA class I histocompatibility antigen, A-23 alpha chain OS=Homo sapiens GN=HLA-A PE=1 SV=1	0	535.45
P17301	Integrin alpha-2 OS=Homo sapiens GN=ITGA2 PE=1 SV=1	25	346.08	0.259	0.321	0.455	1.47246e+07	2.29437e+07	3.11073e+07	3.44483e+07	1.02416e+07	1.27578e+07	3.00188e+07	1.87605e+07	9.47873e+06	1.40867e+07	1.53913e+07	3.18697e+07	1.15306e+07	2.48406e+07	3.16044e+07	3.48412e+07	2.71585e+07	1.5974e+07	1.62096e+07	2.11917e+07	1.15211e+07	3.21164e+07	3.24453e+07	1.68442e+07	3.11073e+07	7.76308e+06	3.31773e+07	3.44631e+07	3.28563e+07	3.92754e+07	3.44483e+07	3.59762e+06	3.85049e+06	1.63532e+07	5.94907e+06	4.70834e+06	4.06423e+06	1.08971e+07	1.47746e+07	4.93845e+06	8.40633e+06	1.22773e+07	1.55644e+07
P20742	Pregnancy zone protein OS=Homo sapiens GN=PZP PE=1 SV=4	15	674.09	2.868	2.327	1.339	198297	1.04132e+06	265471	214399	770257		27767.2	221374	3.82438e+06	44107.9	28682.2	343864	1.2359e+06	465429	2.11725e+06	1.43389e+06	877364	712353	1.46543e+06	847774	3.85492e+06	265471	633899	602998	60959.3	163684	23422.5		214399	428615		270573		15126.6	70199.2	1.89967e+06	12725.8	20307.1	159413	529327	157507	822479	640556
P30495	HLA class I histocompatibility antigen, B-56 alpha chain OS=Homo sapiens GN=HLA-B PE=1 SV=1	0	532.44
P18462	HLA class I histocompatibility antigen, A-25 alpha chain OS=Homo sapiens GN=HLA-A PE=1 SV=1	0	391.44	0.307	1.227	1.135	146737	2.00913e+06	2.66951e+06	127627	131876	108047	146737	37711.4	1.19015e+06	210017	1.31457e+06	2.14443e+06	1.88236e+06	3.86244e+06	776535	104454	170277	2.96238e+06		2.72047e+06				2.66951e+06				127627		65438.9	4.69774e+06	46325	32610.1	79937	11958.5	591178	60593.2	930719	994144	806200	1.30709e+06	301658	46662.3
P04439	HLA class I histocompatibility antigen, A-3 alpha chain OS=Homo sapiens GN=HLA-A PE=1 SV=2	0	607.52
P00739	Haptoglobin-related protein OS=Homo sapiens GN=HPR PE=2 SV=2	7	1044.86	0.871	0.446	0.873	2.04871e+07	1.25959e+07	2.48492e+07	3.54178e+07	1.06087e+07	2.35219e+07	3.53544e+07	3.84319e+07	7.11167e+06	1.64119e+07	3.27007e+07	1.26371e+07	1.44758e+07	1.54664e+07	1.13691e+07	1.5058e+07	2.74191e+07	9.41932e+06	1.25549e+07	1.00546e+07	1.01826e+07	1.57237e+07	3.57271e+07	2.48492e+07	1.56475e+07	3.47582e+07	3.60413e+07	2.49611e+07	1.28369e+07	3.54178e+07	3.78077e+07	3.7266e+06	7.09924e+06	1.92598e+07	1.2187e+07	3.53256e+06	4.73509e+06	2.31522e+07	5.85846e+06	6.19987e+06	5.23401e+06	4.41653e+06	6.72677e+06
Q13201	Multimerin-1 OS=Homo sapiens GN=MMRN1 PE=1 SV=3	22	323.98	0.262	0.401	0.526	707586	1.47034e+06	2.43016e+06	5.45126e+06	552894	1.57117e+06	803894	3.08503e+06	212951	1.09207e+06	786763	3.71233e+06	1.55852e+06	1.58467e+06	1.38716e+06	1.96512e+06	2.7673e+06	1.03945e+06	673624	725729	287650	2.28794e+06	2.70918e+06	2.43016e+06	3.77716e+06	174820	5.4444e+06	5.54759e+06	8.73147e+06	5.45126e+06	2.94846e+06	194219	474202	437932	978282	105778	315080	557031	1.72101e+06	667500	536272	538864	877869
P11166	Solute carrier family 2, facilitated glucose transporter member 1 OS=Homo sapiens GN=SLC2A1 PE=1 SV=2	12	1010.32	0.402	0.447	0.675	1.4881e+07	1.86286e+07	2.58886e+07	3.58301e+07	1.02359e+07	2.93027e+07	1.8658e+07	1.6286e+07	7.94749e+06	3.71239e+06	1.35972e+07	2.7175e+07	4.35796e+06	2.34469e+07	2.42896e+07	2.76992e+07	2.37998e+07	1.48005e+07	8.40624e+06	1.2132e+07	1.09215e+07	2.72408e+07	2.58886e+07	2.45083e+07	3.59669e+07	9.02955e+06	3.58301e+07	8.36182e+07	2.7738e+07	2.2546e+07	4.71737e+07	3.59565e+06	8.84394e+06	1.01642e+07	5.16439e+06	3.94773e+06	1.07108e+06	9.62689e+06	1.25981e+07	1.86647e+06	7.93469e+06	9.4357e+06	1.23739e+07
P30493	HLA class I histocompatibility antigen, B-55 alpha chain OS=Homo sapiens GN=HLA-B PE=1 SV=1	0	532.44
P01876	Immunoglobulin heavy constant alpha 1 OS=Homo sapiens GN=IGHA1 PE=1 SV=2	9	1905	1.382	0.95	1.351	2.06305e+08	1.21278e+08	2.25775e+08	1.30514e+08	2.79093e+08	4.60042e+08	2.26662e+08	2.30389e+08	5.57372e+07	8.55607e+07	1.87777e+08	1.08454e+08	9.5511e+07	1.35619e+08	8.9271e+07	1.64521e+08	2.0536e+08	9.85717e+07	1.05433e+08	1.6178e+08	2.11714e+08	1.4534e+08	3.30599e+08	3.17488e+08	2.25775e+08	8.97405e+07	3.10849e+08	1.97754e+08	1.30514e+08	1.0015e+08	1.00459e+08	9.8039e+07	1.38847e+08	1.23477e+08	7.3058e+07	2.76862e+07	2.46856e+07	1.32947e+08	5.02783e+07	4.09065e+07	4.58949e+07	3.46788e+07	7.34957e+07
P00915	Carbonic anhydrase 1 OS=Homo sapiens GN=CA1 PE=1 SV=2	15	457.39	0.27	0.164	0.268	4.87378e+06	3.78916e+06	6.21088e+06	2.40842e+07	2.24086e+06	9.6484e+06	3.47738e+06	6.89459e+06	4.41146e+06	2.7144e+06	5.38455e+06	5.65188e+06	2.19911e+06	3.71428e+06	5.14967e+06	4.45337e+06	4.01355e+06	3.86555e+06	1.98576e+06	2.33412e+06	1.72633e+06	6.86137e+06	4.69375e+06	6.21088e+06	1.2571e+07	2.56098e+06	2.41975e+07	5.30349e+07	1.44626e+07	1.07122e+07	2.40842e+07	787161	2.91202e+06	1.89435e+06	2.18632e+06	2.19129e+06	783148	3.81228e+06	2.62017e+06	941859	1.25695e+06	2.00048e+06	1.98943e+06
P02790	Hemopexin OS=Homo sapiens GN=HPX PE=1 SV=2	25	363.41	0.691	1.161	0.976	7.13257e+06	1.4984e+07	1.2072e+07	1.29174e+07	6.40414e+06	8.8604e+06	1.34983e+07	1.28746e+07	1.24441e+07	4.11067e+06	5.22856e+06	5.16763e+06	1.67895e+07	1.63258e+07	7.82645e+06	2.73795e+07	7.31158e+06	6.78867e+06	1.37526e+07	3.09529e+07	1.92514e+07	1.21584e+07	9.69828e+06	2.10619e+07	8.19831e+06	1.2072e+07	1.29174e+07	8.67693e+06	1.66857e+07	1.61409e+07	8.98522e+06	2.24962e+06	2.67419e+06	7.35337e+06	4.08263e+06	6.18132e+06	1.18599e+06	3.70184e+06	2.39567e+06	7.19077e+06	5.52482e+06	3.04031e+06	1.22311e+07
P23142	Fibulin-1 OS=Homo sapiens GN=FBLN1 PE=1 SV=4	16	1143.53	0.837	1.519	1.256	2.71555e+07	5.40598e+07	5.13184e+07	4.68675e+07	2.46141e+07	2.06068e+07	4.78105e+07	3.15915e+07	1.03741e+07	1.02934e+07	4.70501e+07	7.98152e+07	9.38917e+07	5.13954e+07	3.65704e+07	5.60539e+07	4.65149e+07	1.77903e+07	6.4981e+07	5.21367e+07	8.05821e+07	6.10953e+07	6.49405e+07	5.13184e+07	3.97957e+07	2.74145e+07	1.67758e+07	1.76781e+07	6.98624e+07	4.68675e+07	4.78209e+07	8.64635e+06	6.21943e+06	2.60454e+07	1.00179e+07	5.15308e+06	2.96981e+06	3.33117e+07	3.70017e+07	4.0213e+07	1.73928e+07	1.42064e+07	2.50407e+07
P0DOX7	Immunoglobulin kappa light chain OS=Homo sapiens PE=1 SV=1	3	1481.76	0.691	0.692	0.597	4.00811e+07	2.87946e+07	1.97904e+07	4.27509e+07	1.09556e+08	1.17157e+08	3.8262e+07	4.79581e+07	1.2949e+07	6.59737e+06	9.79094e+06	5.27696e+07	4.2641e+07	2.57717e+07	7.69918e+06	2.48775e+07	6.01982e+07	1.5528e+07	1.03547e+07	7.74114e+07	3.2172e+07	1.97904e+07	1.50403e+07	3.04345e+07	1.14678e+07	2.09846e+07	1.035e+08	1.91056e+07	1.22805e+07	6.43843e+07	4.27509e+07	3.84844e+07	3.53597e+07	2.08438e+07	1.52078e+07	6.4321e+06	1.90345e+06	6.93202e+06	2.44636e+07	1.82627e+07	8.72143e+06	2.99087e+06	1.11134e+07
Q29718	HLA class I histocompatibility antigen, B-82 alpha chain OS=Homo sapiens GN=HLA-B PE=1 SV=1	0	473.73
P35241	Radixin OS=Homo sapiens GN=RDX PE=1 SV=1	10	582.01	0.544	0.807	0.51	331138	621997	447801	589516	398309	290004	1.97591e+06	627792	286681	140806	77534.5	727325	274789	1.96182e+06	1.371e+06	531922	1.02846e+06	256284	179304	1.07242e+06	48854	292671	447801	459262	533547	30613.8	623840	1.96529e+06	589516	421485	493506	139916	87527.1	1.0764e+06	199077	142402	40624.7	54894.7	337183	117690	663901	532588	237623
Q04826	HLA class I histocompatibility antigen, B-40 alpha chain OS=Homo sapiens GN=HLA-B PE=1 SV=1	0	449.07
P30456	HLA class I histocompatibility antigen, A-43 alpha chain OS=Homo sapiens GN=HLA-A PE=1 SV=1	1	369.32	0.466	0.96	1.677	139092	1.78363e+06	99463.9	124735	142595	135675	146737	37711.4	1.20572e+06	223852	1.89112e+06	2.22146e+06	1.78363e+06	3.6086e+06	877767	136990	195300	3.04783e+06	42035	2.77887e+06		48689.7	190043	3.72544e+06	99463.9	22055.7	91525.4	214532	56326.1	124735	4.73245e+06	50090.2	40948.5	79937	11958.5	598912	64584.8	1.33892e+06	1.02985e+06	763914	1.22119e+06	340983	61196.7
Q9HBI1	Beta-parvin OS=Homo sapiens GN=PARVB PE=1 SV=1	16	380.6	0.211	0.22	0.442	2.88668e+06	4.43091e+06	7.08329e+06	1.96324e+07	3.30618e+06	5.06744e+06	1.57829e+07	5.55822e+06	523816	1.1559e+06	2.5204e+06	6.1618e+06	2.00917e+06	4.62712e+06	4.28099e+06	4.58607e+06	4.16992e+06	6.18808e+06	2.18754e+06	5.31715e+06	2.50215e+06	7.08329e+06	6.30628e+06	1.24603e+07	1.34077e+07	1.25689e+06	1.75014e+07	1.96324e+07	1.80956e+07	2.65259e+07	1.97376e+07	1.16138e+06	1.52942e+06	8.59797e+06	1.76255e+06	260193	333495	1.78445e+06	2.85657e+06	860507	1.56587e+06	1.66302e+06	2.04871e+06
P00747	Plasminogen OS=Homo sapiens GN=PLG PE=1 SV=2	30	411.15	0.908	1.069	1.345	6.26568e+06	7.08398e+06	9.61911e+06	6.98569e+06	2.97756e+06	3.75338e+06	8.53252e+06	7.24486e+06	3.44142e+06	8.29708e+06	8.64869e+06	4.38361e+06	7.24812e+06	6.92356e+06	4.11394e+06	1.40906e+07	8.48697e+06	4.31702e+06	5.8588e+06	1.13262e+07	8.27996e+06	1.09333e+07	9.61911e+06	9.10193e+06	7.30908e+06	9.67665e+06	5.89051e+06	4.93505e+06	6.98569e+06	9.51697e+06	6.99646e+06	1.04595e+06	1.13282e+06	4.6482e+06	2.29739e+06	1.70945e+06	2.39384e+06	6.12331e+06	2.03221e+06	3.1043e+06	2.34301e+06	1.59813e+06	6.29462e+06
Q86YZ3	Hornerin OS=Homo sapiens GN=HRNR PE=1 SV=2	22	185.66	0.896	1.723	0.9	1.19445e+06	1.519e+06	673981	945592	2.13611e+06	787566	2.22788e+06	2.36498e+06	2.77102e+06	1.10965e+06	198626	1.09806e+06	761421	2.10131e+06	2.14772e+06	6.9519e+06	9.23507e+06	714471	227357	1.00437e+06	1.56774e+07	1.23326e+06	3.41811e+06	102836	294207	673981	4.42093e+06	945592	1.77849e+06	337934	208397	750366	237698	1.21367e+06	749952	1.37644e+06	320152	140628	509052	326110	711107	834318	3.10559e+06
P15311	Ezrin OS=Homo sapiens GN=EZR PE=1 SV=4	15	465.39	0.548	0.735	0.752	1.8216e+06	2.34184e+06	2.73471e+06	3.74076e+06	1.84828e+06	1.93244e+06	1.58801e+06	2.14715e+06	1.03332e+06	618478	1.37874e+06	2.30971e+06	1.69898e+06	3.30812e+06	3.53135e+06	3.00211e+06	2.37442e+06	2.09622e+06	1.85633e+06	3.72409e+06	1.59767e+06	2.73471e+06	3.17138e+06	2.17007e+06	3.36246e+06	2.21646e+06	2.65357e+06	5.49082e+06	3.74076e+06	2.61096e+06	4.45714e+06	649257	583238	865092	680876	513278	178441	976153	1.07077e+06	727658	1.1195e+06	1.37181e+06	1.34112e+06
P16189	HLA class I histocompatibility antigen, A-31 alpha chain OS=Homo sapiens GN=HLA-A PE=1 SV=2	2	437.03	0.204	0.614	0.01	312777	1.05112e+06		2.04952e+06					312777			1.46745e+06	542657	1.11128e+06				709735		1.05112e+06											2.04952e+06					155365			680297	232415	376069
Q29940	HLA class I histocompatibility antigen, B-59 alpha chain OS=Homo sapiens GN=HLA-B PE=1 SV=1	0	525.39
P30459	HLA class I histocompatibility antigen, A-74 alpha chain OS=Homo sapiens GN=HLA-A PE=1 SV=1	0	424.64
P30460	HLA class I histocompatibility antigen, B-8 alpha chain OS=Homo sapiens GN=HLA-B PE=1 SV=1	0	440.72
P30512	HLA class I histocompatibility antigen, A-29 alpha chain OS=Homo sapiens GN=HLA-A PE=1 SV=2	0	387.34	0.434	1.362	0.54	240057	690720	384437	491918	133534	197683	412606	105735	121174	291513		1.3553e+06	636829	2.41668e+06	618081	690720	288601	1.6907e+06	326284	959065		189684	546924	384437	582268	195706	362627	506078	482580	491918	1.77989e+06	46907.3	59663.5	224772	33529.4	60190.6	84106.3		628309	272748	817832	240104	308562
Q31610	HLA class I histocompatibility antigen, B-81 alpha chain OS=Homo sapiens GN=HLA-B PE=1 SV=1	1	297.25	0.614	0.738	1.057	169911	200548	149691	311051	66354.5	232795	806306			24562.7	249355	86260.1	507823		140778	123867	348154	1.62949e+06	55415.6	285695		1.25779e+06	110833	85225.6	202173		1.38626e+06	311051	78008.4	166107	2.0064e+06	23308.8	70260.8	439246			7086.74	176544	39989.5	217496		54687.5	55334.5
P68366	Tubulin alpha-4A chain OS=Homo sapiens GN=TUBA4A PE=1 SV=1	7	398.34	0.103	0.1	0.371	1.94893e+06	2.73369e+06	1.02998e+07	3.7705e+07	1.47368e+06	2.00595e+06	1.37772e+07	2.62103e+06	381839	588286	1.89354e+06	5.74289e+06	1.80835e+06	6.28245e+06	2.56716e+06	2.75314e+06	2.71438e+06	8.4383e+06	805167	3.003e+06	1.75706e+06	1.02998e+07	8.9802e+06	1.7139e+07	2.65072e+07	1.41819e+06	2.86689e+07	3.95467e+07	3.7705e+07	4.17315e+07	2.4587e+07	517670	605425	7.50534e+06	831145	189670	169730	1.34063e+06	2.66236e+06	774498	2.12605e+06	997256	1.2299e+06
P01042	Kininogen-1 OS=Homo sapiens GN=KNG1 PE=1 SV=2	24	675.4	0.811	0.718	0.917	2.9445e+07	3.0092e+07	3.51262e+07	3.92376e+07	9.88827e+06	9.07204e+06	3.06938e+07	5.22254e+07	9.34767e+06	2.12069e+07	5.11252e+07	3.12879e+07	3.44851e+07	3.26288e+07	2.44593e+07	4.79137e+07	2.34695e+07	1.55089e+07	3.58679e+07	1.27113e+07	2.89419e+07	3.51262e+07	3.92713e+07	3.2058e+07	4.50394e+07	3.38373e+07	2.66793e+07	2.67506e+07	4.61078e+07	3.92376e+07	6.21899e+07	3.47352e+06	2.73807e+06	1.67209e+07	1.6561e+07	4.64324e+06	6.11853e+06	3.61968e+07	1.45048e+07	1.47696e+07	1.1042e+07	9.5016e+06	2.14042e+07
P10314	HLA class I histocompatibility antigen, A-32 alpha chain OS=Homo sapiens GN=HLA-A PE=1 SV=2	0	387.89
P07225	Vitamin K-dependent protein S OS=Homo sapiens GN=PROS1 PE=1 SV=1	19	647.56	0.431	0.469	0.823	7.24488e+06	7.37945e+06	1.59137e+07	1.76082e+07	4.84203e+06	7.15596e+06	7.33492e+06	1.06062e+07	2.86766e+06	7.80284e+06	1.03231e+07	9.79844e+06	6.84778e+06	1.00076e+07	7.36957e+06	1.56514e+07	1.18129e+07	6.08713e+06	7.38935e+06	7.25562e+06	5.82453e+06	1.59137e+07	1.75357e+07	1.11714e+07	1.65449e+07	1.07591e+07	1.43784e+07	1.76082e+07	2.04338e+07	1.91692e+07	1.46916e+07	1.70089e+06	2.15977e+06	3.99579e+06	3.3633e+06	1.42444e+06	2.25125e+06	7.30882e+06	4.54248e+06	2.93284e+06	3.38669e+06	2.86283e+06	6.99185e+06
P04899	Guanine nucleotide-binding protein G(i) subunit alpha-2 OS=Homo sapiens GN=GNAI2 PE=1 SV=3	11	739.83	0.41	0.522	0.702	1.10963e+07	1.80335e+07	2.16757e+07	3.05307e+07	1.04395e+07	2.6975e+07	2.47157e+07	1.43755e+07	3.56408e+06	4.77394e+06	9.53173e+06	1.74175e+07	8.89633e+06	1.93875e+07	2.61615e+07	2.16118e+07	2.23777e+07	1.32683e+07	9.87974e+06	1.86714e+07	9.36429e+06	2.16757e+07	2.07134e+07	2.41384e+07	3.05582e+07	1.34381e+07	3.65986e+07	3.93681e+07	2.70336e+07	2.74853e+07	3.05307e+07	3.66714e+06	8.14142e+06	1.34642e+07	4.55857e+06	1.77038e+06	1.37736e+06	6.7485e+06	8.07461e+06	3.81022e+06	6.56096e+06	1.01629e+07	9.65453e+06
P30484	HLA class I histocompatibility antigen, B-46 alpha chain OS=Homo sapiens GN=HLA-B PE=1 SV=1	1	510.52	0.783	1.233	0.667	4.47529e+06	4.35239e+06	2.23788e+06	2.72757e+06	2.87493e+06	7.0028e+06	4.76431e+06	1.92115e+07	3.07257e+06	9.96134e+06	5.58041e+06	5.93361e+06	2.04603e+06	4.07369e+06	5.62212e+06	6.17299e+06	2.75071e+06	2.48903e+06	4.65016e+06	7.19535e+06	3.19472e+06	2.92731e+06	4.96775e+06	2.09238e+06	2.23788e+06	2.03134e+06	4.33995e+06	2.72757e+06	2.71069e+06	7.88995e+06	1.72191e+06	1.00989e+06	2.11354e+06	2.59542e+06	6.09209e+06	1.52623e+06	2.87401e+06	3.95095e+06	2.75078e+06	876295	1.37858e+06	2.18401e+06	2.75763e+06
P01891	HLA class I histocompatibility antigen, A-68 alpha chain OS=Homo sapiens GN=HLA-A PE=1 SV=4	0	395.08
P68871	Hemoglobin subunit beta OS=Homo sapiens GN=HBB PE=1 SV=2	5	1507.7	0.34	0.242	0.513	5.01712e+07	3.64131e+07	7.11253e+07	1.58408e+08	1.91044e+07	6.31685e+07	2.92699e+07	4.95098e+07	6.40742e+07	2.24429e+07	5.39084e+07	3.68899e+07	2.50804e+07	3.27229e+07	3.95541e+07	3.83766e+07	3.48424e+07	3.40577e+07	3.77288e+07	3.59425e+07	4.49034e+07	4.48707e+07	7.11253e+07	8.18743e+07	9.93709e+07	3.32082e+07	1.58408e+08	2.04355e+08	1.12713e+08	7.01939e+07	1.69947e+08	6.71094e+06	1.90651e+07	1.59452e+07	1.56999e+07	3.18274e+07	6.47515e+06	3.81673e+07	1.71019e+07	1.07417e+07	1.10738e+07	1.53654e+07	1.71438e+07
O15144	Actin-related protein 2/3 complex subunit 2 OS=Homo sapiens GN=ARPC2 PE=1 SV=1	22	228.48	0.335	0.285	0.668	1.3174e+06	2.79556e+06	4.79421e+06	1.11355e+07	1.28742e+06	4.4134e+06	1.25555e+07	7.71785e+06	353576	799091	1.34808e+06	4.42352e+06	1.78637e+06	2.94755e+06	2.6514e+06	2.53958e+06	3.27971e+06	3.60914e+06	1.21238e+06	5.1585e+06	978360	4.79421e+06	4.04683e+06	1.15729e+07	9.62259e+06	793775	1.11355e+07	1.44737e+07	1.02132e+07	1.95714e+07	1.04234e+07	452240	1.33203e+06	6.83978e+06	2.44738e+06	175631	230551	954445	2.05071e+06	765088	997486	1.02998e+06	1.13449e+06
P16190	HLA class I histocompatibility antigen, A-33 alpha chain OS=Homo sapiens GN=HLA-A PE=1 SV=3	0	432.21
P20073	Annexin A7 OS=Homo sapiens GN=ANXA7 PE=1 SV=3	22	973.2	0.371	0.562	0.718	1.76755e+07	2.46729e+07	3.14609e+07	3.54192e+07	3.83769e+06	2.13558e+07	1.74803e+07	1.92643e+07	1.15258e+06	9.03993e+06	1.78729e+07	2.18724e+07	1.73867e+07	5.25738e+07	1.85592e+07	2.7832e+07	7.25565e+07	4.22009e+07	1.51684e+07	4.06023e+07	9.50885e+06	5.46572e+07	6.00883e+07	3.14609e+07	2.74236e+07	9.68901e+06	3.32905e+07	7.24196e+07	2.66739e+07	3.54192e+07	1.79362e+08	1.34809e+06	6.44548e+06	9.52262e+06	6.10884e+06	572517	2.60816e+06	1.26541e+07	1.01399e+07	7.44655e+06	1.77916e+07	7.20964e+06	1.24332e+07
P54652	Heat shock-related 70 kDa protein 2 OS=Homo sapiens GN=HSPA2 PE=1 SV=1	1	775.48	0.596	1.012	0.349	59579.9	101165	34842.4	99934.7	43540.5		81527.7							147594	78662.3		28934.8	130106				34842.4						99934.7				15294.8		44413.3							49947.3	30557.6
P30443	HLA class I histocompatibility antigen, A-1 alpha chain OS=Homo sapiens GN=HLA-A PE=1 SV=1	0	537.53
P30455	HLA class I histocompatibility antigen, A-36 alpha chain OS=Homo sapiens GN=HLA-A PE=1 SV=1	0	537.53
Q29836	HLA class I histocompatibility antigen, B-67 alpha chain OS=Homo sapiens GN=HLA-B PE=1 SV=1	0	468.59
P08571	Monocyte differentiation antigen CD14 OS=Homo sapiens GN=CD14 PE=1 SV=2	15	549.64	1.406	1.01	1.091	2.27741e+07	1.74413e+07	1.76562e+07	1.67702e+07	6.00612e+06	7.13159e+06	1.31263e+07	2.54631e+07	3.05268e+06	2.29004e+07	6.4405e+07	1.67785e+07	2.07953e+07	1.81302e+07	1.93019e+07	2.59275e+07	1.32296e+07	8.92583e+06	1.85027e+07	8.97476e+06	7.91246e+06	1.76562e+07	1.99864e+07	1.6641e+07	1.89064e+07	1.2753e+07	1.064e+07	8.42086e+06	1.67702e+07	2.49364e+07	1.96223e+07	2.10981e+06	2.15241e+06	7.15071e+06	8.07452e+06	1.51635e+06	6.60713e+06	4.5599e+07	7.77838e+06	8.90643e+06	6.13547e+06	7.49813e+06	1.15825e+07
P30492	HLA class I histocompatibility antigen, B-54 alpha chain OS=Homo sapiens GN=HLA-B PE=1 SV=1	2	507.76	0.634	0.378	0.01	579079	389891		779506				579079						389891													779506								183630						131944
P30101	Protein disulfide-isomerase A3 OS=Homo sapiens GN=PDIA3 PE=1 SV=4	27	207.07	0.454	0.391	0.796	1.29748e+06	2.20141e+06	5.11371e+06	6.4023e+06	1.0163e+06	7.61386e+06	3.50872e+06	1.65645e+06	304814	969750	3.42042e+06	2.2367e+06	1.67055e+06	2.58926e+06	1.95042e+06	1.90809e+06	2.81742e+06	4.47903e+06	630579	2.57314e+06	2.16667e+06	4.36759e+06	5.77203e+06	6.31181e+06	5.11371e+06	2.03354e+06	6.09519e+06	1.03954e+07	5.32005e+06	6.4023e+06	8.12402e+06	357001	2.29797e+06	1.91142e+06	525272	151410	279788	2.42167e+06	1.03692e+06	715482	876234	757672	852390
P08758	Annexin A5 OS=Homo sapiens GN=ANXA5 PE=1 SV=2	20	336.7	0.428	0.635	0.655	3.81198e+06	6.11366e+06	7.09322e+06	1.06763e+07	2.68908e+06	8.2721e+06	5.01651e+06	4.18853e+06	727772	1.43693e+06	3.46928e+06	5.44901e+06	6.55136e+06	8.97139e+06	6.21235e+06	5.18456e+06	1.78743e+07	6.01654e+06	3.34291e+06	9.39074e+06	1.80407e+06	5.77297e+06	8.17656e+06	7.09322e+06	7.61976e+06	3.75729e+06	1.06763e+07	1.19981e+07	8.08511e+06	6.88564e+06	1.71939e+07	944610	2.49663e+06	2.73281e+06	1.32821e+06	361504	414577	2.45626e+06	2.52612e+06	2.80589e+06	3.03602e+06	2.41329e+06	2.31607e+06
P30491	HLA class I histocompatibility antigen, B-53 alpha chain OS=Homo sapiens GN=HLA-B PE=1 SV=1	0	548.09
P30685	HLA class I histocompatibility antigen, B-35 alpha chain OS=Homo sapiens GN=HLA-B PE=1 SV=1	0	529.11
P30464	HLA class I histocompatibility antigen, B-15 alpha chain OS=Homo sapiens GN=HLA-B PE=1 SV=2	0	510.52
P07360	Complement component C8 gamma chain OS=Homo sapiens GN=C8G PE=1 SV=3	11	1133.47	1.022	0.829	1.34	2.79211e+07	2.29385e+07	3.26152e+07	2.54043e+07	2.96931e+07	1.50675e+07	9.29394e+06	3.15315e+07	3.06882e+07	4.19864e+07	1.58639e+07	9.872e+06	2.11174e+07	2.63106e+07	1.20339e+07	1.65786e+07	2.49167e+07	3.73681e+07	1.94875e+07	2.54673e+07	2.80841e+07	3.73986e+07	3.26152e+07	3.00359e+07	2.93052e+07	4.49429e+07	3.00546e+07	2.01688e+07	2.54043e+07	2.73327e+07	2.47338e+07	1.04305e+07	4.54758e+06	5.063e+06	9.99886e+06	1.52437e+07	1.21137e+07	1.12317e+07	4.57659e+06	9.04438e+06	8.90382e+06	4.67478e+06	7.40609e+06
P10319	HLA class I histocompatibility antigen, B-58 alpha chain OS=Homo sapiens GN=HLA-B PE=1 SV=1	0	547.59
P01019	Angiotensinogen OS=Homo sapiens GN=AGT PE=1 SV=1	13	484.82	0.953	1.733	0.699	6.96231e+06	1.6375e+07	5.71071e+06	8.97093e+06	1.64093e+06	7.33795e+06	9.64587e+06	3.17028e+07	1.31561e+07	6.153e+06	6.60589e+06	1.44187e+07	2.78513e+07	1.65797e+07	9.98663e+06	2.31262e+07	1.68166e+07	5.50041e+06	1.61728e+07	9.27259e+07	5.38737e+06	5.04546e+06	5.71071e+06	7.77275e+06	4.59769e+06	6.33949e+06	7.07712e+06	7.86727e+06	1.39261e+07	1.15149e+07	8.97093e+06	576420	2.2147e+06	5.25472e+06	1.00532e+07	6.53499e+06	1.77524e+06	4.67699e+06	6.68441e+06	1.19285e+07	5.61075e+06	3.87947e+06	1.0331e+07
Q9BQE3	Tubulin alpha-1C chain OS=Homo sapiens GN=TUBA1C PE=1 SV=1	6	439.03	0.114	0.158	0.314	555351	825677	2.70543e+06	8.96387e+06	538389	873159	4.30494e+06	555351		82500	529344	2.42177e+06	737062	5.69019e+06	896724	708261	1.38816e+06	2.49869e+06	253332	760258	758352	2.70543e+06	1.75691e+06	5.76604e+06	5.13325e+06	378361	8.96387e+06	7.7344e+06	1.0101e+07	1.39651e+07	5.4916e+06	189123	263531	2.34517e+06	176105		23802.6	374777	1.12272e+06	315677	1.92563e+06	348347	316398
P68363	Tubulin alpha-1B chain OS=Homo sapiens GN=TUBA1B PE=1 SV=1	6	439.03	0.114	0.158	0.314	555351	825677	2.70543e+06	8.96387e+06	538389	873159	4.30494e+06	555351		82500	529344	2.42177e+06	737062	5.69019e+06	896724	708261	1.38816e+06	2.49869e+06	253332	760258	758352	2.70543e+06	1.75691e+06	5.76604e+06	5.13325e+06	378361	8.96387e+06	7.7344e+06	1.0101e+07	1.39651e+07	5.4916e+06	189123	263531	2.34517e+06	176105		23802.6	374777	1.12272e+06	315677	1.92563e+06	348347	316398
P18465	HLA class I histocompatibility antigen, B-57 alpha chain OS=Homo sapiens GN=HLA-B PE=1 SV=1	0	482.03
P18464	HLA class I histocompatibility antigen, B-51 alpha chain OS=Homo sapiens GN=HLA-B PE=1 SV=1	0	528.02
P33908	Mannosyl-oligosaccharide 1,2-alpha-mannosidase IA OS=Homo sapiens GN=MAN1A1 PE=1 SV=3	29	193.66	1.924	1.439	0.804	7.27048e+06	5.59764e+06	3.37982e+06	4.21811e+06	1.95279e+06	2.97243e+06	3.03131e+06	1.31882e+07	6.19705e+06	2.50851e+07	2.79142e+07	5.73918e+06	7.98776e+06	3.78781e+06	4.76846e+06	5.40531e+06	5.4596e+06	6.54231e+06	7.67848e+06	7.38448e+06	4.33616e+06	3.37982e+06	4.11383e+06	2.80596e+06	4.25707e+06	1.39612e+06	2.23225e+06	2.80724e+06	5.23264e+06	4.21811e+06	5.3586e+06	685970	897120	1.65135e+06	4.18206e+06	3.07824e+06	7.23746e+06	1.97634e+07	2.66064e+06	3.42108e+06	1.28184e+06	1.85239e+06	2.41469e+06
P30486	HLA class I histocompatibility antigen, B-48 alpha chain OS=Homo sapiens GN=HLA-B PE=1 SV=1	0	264.8
P07900	Heat shock protein HSP 90-alpha OS=Homo sapiens GN=HSP90AA1 PE=1 SV=5	16	482	0.376	0.461	0.899	3.06874e+06	6.07708e+06	1.15748e+07	1.15145e+07	3.7341e+06	4.84181e+06	1.02026e+07	6.15785e+06	1.28528e+06	1.71082e+06	1.98173e+06	7.07213e+06	2.05943e+06	7.92695e+06	9.82724e+06	4.78498e+06	7.68653e+06	1.19866e+07	2.0916e+06	5.22204e+06	2.49842e+06	1.02852e+07	1.15748e+07	1.26604e+07	1.19835e+07	3.16405e+06	9.24621e+06	1.6843e+07	1.33905e+07	1.02355e+07	1.15145e+07	1.3117e+06	1.46133e+06	5.55802e+06	1.95269e+06	638435	493600	1.40307e+06	3.27859e+06	882037	2.68257e+06	3.81755e+06	2.13757e+06
P30498	HLA class I histocompatibility antigen, B-78 alpha chain OS=Homo sapiens GN=HLA-B PE=1 SV=1	2	511.7	0.554	0.59	0.348	712500	345843	300886	1.54148e+06	710567	2.51611e+06	2.9385e+06	643856	233382	187513	714438	1.41833e+06	128100	391488	1.21011e+06	3.60904e+06	305519	123137	147838	805673	49692.2	254391	270130	570861	300886	1.31658e+06	2.05082e+06	1.10551e+06	2.29318e+06	1.54148e+06	325595	249606	759397	1.60079e+06	204171	115927	54100.5	505825	657528	54864.2	132484	470088	1.61225e+06
Q08431	Lactadherin OS=Homo sapiens GN=MFGE8 PE=1 SV=2	20	405.89	0.502	0.749	0.744	3.74224e+06	6.53107e+06	6.81361e+06	7.95212e+06	7.64204e+06	2.72552e+06	5.62697e+06	6.50146e+06	3.79029e+06	2.89643e+06	1.99384e+06	6.53348e+06	4.84191e+06	5.68592e+06	1.77992e+07	6.52866e+06	6.60375e+06	4.07712e+06	6.03999e+06	7.46299e+06	6.64716e+06	6.81361e+06	9.81318e+06	7.59815e+06	5.51702e+06	4.30084e+06	6.18511e+06	1.56448e+07	7.95212e+06	1.06726e+07	6.39917e+06	2.68447e+06	822598	3.06537e+06	2.06166e+06	1.88274e+06	835667	1.41164e+06	3.02888e+06	2.07375e+06	1.92418e+06	6.91439e+06	2.91651e+06
P01834	Immunoglobulin kappa constant OS=Homo sapiens GN=IGKC PE=1 SV=2	2	3239.98	1.035	0.692	0.758	3.72791e+07	2.05813e+07	2.53712e+07	3.99415e+07	5.22501e+07	1.00443e+08	4.2012e+07	3.80324e+07	1.88063e+07	9.59429e+06	2.4194e+07	4.74964e+07	1.90527e+07	1.89412e+07	1.01923e+07	4.81146e+07	3.74431e+07	1.8999e+07	1.92567e+07	2.90605e+07	2.19972e+07	2.53712e+07	5.99562e+07	4.82151e+07	1.97195e+07	1.88328e+07	3.99415e+07	3.73705e+07	1.63055e+07	4.14744e+07	4.1993e+07	1.83542e+07	3.0315e+07	2.28866e+07	1.20603e+07	9.34158e+06	2.76811e+06	1.71294e+07	2.2019e+07	8.16008e+06	6.40991e+06	3.95935e+06	2.1494e+07
P14923	Junction plakoglobin OS=Homo sapiens GN=JUP PE=1 SV=3	23	163.94	0.461	0.849	0.44	1.07427e+06	1.82582e+06	736357	905379	1.08699e+06	1.0617e+06	1.53004e+06	1.46603e+06	1.56798e+06	475784	225800	1.7862e+06	806860	4.47197e+07	2.29651e+06	1.86631e+06	5.10724e+06	2.50565e+07	511254	1.09492e+06	1.29329e+06	972917	1.78046e+06	292224	560339	736357	3.37154e+06	3.52429e+07	905379	654839	519374	381835	320435	833511	464887	778858	137271	159867	828070	345571	1.51337e+07	892119	833727
P04350	Tubulin beta-4A chain OS=Homo sapiens GN=TUBB4A PE=1 SV=2	3	491.91	0.55	0.01	0.614	52265.2		144565	221426			75600.6																	144565			234856			208765				41184.4
P04075	Fructose-bisphosphate aldolase A OS=Homo sapiens GN=ALDOA PE=1 SV=2	17	498.81	0.341	0.398	0.746	6.03375e+06	1.07314e+07	1.8276e+07	2.50805e+07	6.11668e+06	1.10252e+07	2.31046e+07	1.23185e+07	3.95171e+06	5.95195e+06	4.60083e+06	1.60557e+07	4.26096e+06	1.08084e+07	1.16873e+07	1.06548e+07	1.16365e+07	1.35098e+07	5.09163e+06	8.58437e+06	4.05515e+06	1.99209e+07	1.8276e+07	1.80341e+07	2.14218e+07	3.26539e+06	2.51712e+07	2.53659e+07	2.44052e+07	2.26502e+07	2.50805e+07	2.14865e+06	3.32757e+06	1.25866e+07	3.90627e+06	1.96292e+06	1.71723e+06	3.2574e+06	7.4433e+06	1.82493e+06	3.6577e+06	4.54014e+06	4.75978e+06
P02042	Hemoglobin subunit delta OS=Homo sapiens GN=HBD PE=1 SV=2	5	865.11	0.369	0.281	0.466	270908	196337	566632	2.05709e+06		481144	153620	264086	277906	122627	543108	484141	196337	249670	109514	634399	158948	627741	69188.6	179460		176002	354532	905620	3.6244e+06		2.05709e+06	6.33897e+06	1.04889e+06	559608	2.06756e+06		145216	83686.5	83743.3	138043	35379.7	384522	224444	84089.5	84491.3	42542.5	283402
P30508	HLA class I histocompatibility antigen, Cw-12 alpha chain OS=Homo sapiens GN=HLA-C PE=1 SV=2	0	584.04
P07948	Tyrosine-protein kinase Lyn OS=Homo sapiens GN=LYN PE=1 SV=3	20	266.52	0.296	0.329	0.597	2.62049e+06	3.65023e+06	5.85995e+06	1.04262e+07	2.51455e+06	4.52779e+06	7.50294e+06	3.16712e+06	2.7309e+06	762272	1.58462e+06	5.00604e+06	1.04276e+06	3.91822e+06	4.79657e+06	4.75016e+06	5.20882e+06	3.05823e+06	1.73767e+06	3.40057e+06	1.54585e+06	5.85995e+06	5.05626e+06	6.56886e+06	9.07482e+06	2.60949e+06	9.96033e+06	1.32397e+07	9.21104e+06	1.12901e+07	1.04262e+07	883304	1.36655e+06	4.08733e+06	1.00432e+06	1.35651e+06	219928	1.12192e+06	2.32076e+06	446605	1.32597e+06	1.86331e+06	2.12201e+06
P30490	HLA class I histocompatibility antigen, B-52 alpha chain OS=Homo sapiens GN=HLA-B PE=1 SV=1	0	521.61
Q95365	HLA class I histocompatibility antigen, B-38 alpha chain OS=Homo sapiens GN=HLA-B PE=1 SV=1	0	455.13
P16188	HLA class I histocompatibility antigen, A-30 alpha chain OS=Homo sapiens GN=HLA-A PE=1 SV=2	0	496.34
P30479	HLA class I histocompatibility antigen, B-41 alpha chain OS=Homo sapiens GN=HLA-B PE=1 SV=1	0	391.72
P30475	HLA class I histocompatibility antigen, B-39 alpha chain OS=Homo sapiens GN=HLA-B PE=1 SV=1	0	438.81
P07357	Complement component C8 alpha chain OS=Homo sapiens GN=C8A PE=1 SV=2	17	1027.02	0.891	0.915	1.241	5.74102e+07	5.47604e+07	7.18437e+07	5.85205e+07	5.67401e+07	2.74218e+07	3.22479e+07	7.58099e+07	5.80882e+07	1.06559e+08	4.1416e+07	3.40617e+07	4.36229e+07	8.00974e+07	3.79814e+07	5.29971e+07	7.48242e+07	9.62952e+07	5.16224e+07	5.65823e+07	7.19645e+07	7.90045e+07	7.18437e+07	5.22839e+07	6.63526e+07	8.38327e+07	5.85205e+07	5.60912e+07	6.09867e+07	5.35942e+07	1.38983e+08	1.99315e+07	8.27627e+06	1.75675e+07	2.40398e+07	2.8854e+07	3.07441e+07	2.93227e+07	1.57908e+07	1.86833e+07	2.71059e+07	1.47545e+07	2.36751e+07
P05556	Integrin beta-1 OS=Homo sapiens GN=ITGB1 PE=1 SV=2	21	777.49	0.253	0.395	0.566	3.77423e+07	3.58e+07	7.09145e+07	6.86205e+07	3.87553e+07	2.83051e+07	5.14954e+07	3.83754e+07	1.59013e+07	3.12234e+07	3.40759e+07	2.60691e+07	2.66091e+07	3.82187e+07	3.68222e+07	3.73866e+07	5.08891e+07	3.48062e+07	3.17197e+07	5.05587e+07	3.09182e+07	7.38984e+07	6.08413e+07	5.88529e+07	7.09145e+07	8.03568e+07	6.11134e+07	7.49594e+07	6.63355e+07	6.86205e+07	6.89084e+07	1.36138e+07	8.54287e+06	2.80528e+07	1.21691e+07	7.8986e+06	9.00847e+06	2.41259e+07	1.20855e+07	1.13964e+07	1.29337e+07	1.43042e+07	1.67015e+07
Q15404	Ras suppressor protein 1 OS=Homo sapiens GN=RSU1 PE=1 SV=3	19	380.32	0.223	0.222	0.474	3.15211e+06	5.84147e+06	1.10182e+07	2.58858e+07	3.49902e+06	7.18149e+06	1.88793e+07	1.06658e+07	968587	1.54755e+06	2.83958e+06	8.01083e+06	2.86133e+06	5.86132e+06	5.69755e+06	5.82169e+06	6.50078e+06	8.44024e+06	3.17006e+06	8.79563e+06	3.16476e+06	1.10182e+07	1.09202e+07	1.83005e+07	2.06491e+07	1.8913e+06	2.58858e+07	2.52845e+07	2.51912e+07	3.76826e+07	2.62474e+07	1.22912e+06	2.16747e+06	1.02848e+07	3.38219e+06	481124	446492	2.01044e+06	3.71376e+06	1.22548e+06	1.98354e+06	2.21331e+06	2.60069e+06
Q8TDL5	BPI fold-containing family B member 1 OS=Homo sapiens GN=BPIFB1 PE=1 SV=1	18	665.82	1.491	2.657	1.51	2.37108e+07	3.49811e+07	2.54742e+07	1.94708e+07	1.12292e+07	1.45377e+07	4.49983e+07	2.2341e+07	4.18271e+07	3.08779e+07	2.51646e+07	2.23573e+07	1.15168e+07	3.05825e+07	6.61322e+07	1.79823e+08	4.00124e+07	4.96469e+07	2.34345e+07	8.20528e+07	2.5991e+07	1.78077e+07	1.2903e+07	2.90976e+07	4.91516e+07	2.54742e+07	2.06568e+07	1.94708e+07	2.31713e+07	1.12257e+07	1.17149e+07	3.94457e+06	4.38767e+06	2.45134e+07	7.08448e+06	2.07767e+07	8.90877e+06	1.78166e+07	1.03647e+07	4.93252e+06	1.03495e+07	2.56901e+07	8.03312e+07
P05023	Sodium/potassium-transporting ATPase subunit alpha-1 OS=Homo sapiens GN=ATP1A1 PE=1 SV=1	19	366.21	0.517	0.622	0.668	3.70618e+06	5.27473e+06	5.50944e+06	7.81898e+06	3.73433e+06	1.44561e+07	6.22527e+06	5.0378e+06	2.61344e+06	1.39334e+06	2.31471e+06	4.80609e+06	2.00985e+06	7.20833e+06	8.43594e+06	6.14366e+06	5.84161e+06	3.53709e+06	2.96235e+06	5.78908e+06	2.24649e+06	5.50944e+06	5.3875e+06	5.65674e+06	6.75021e+06	3.50949e+06	7.7891e+06	1.16793e+07	7.81898e+06	6.75349e+06	9.44511e+06	1.31178e+06	4.36305e+06	3.3913e+06	1.59752e+06	1.29817e+06	402001	1.63882e+06	2.22807e+06	860802	2.43938e+06	3.27708e+06	2.74453e+06
P07237	Protein disulfide-isomerase OS=Homo sapiens GN=P4HB PE=1 SV=3	21	107.53	0.534	0.526	0.74	449973	1.27745e+06	1.52483e+06	1.69419e+06	423790	4.77535e+06	898217	323295	140248	362937	1.1066e+06	1.28882e+06	554431	2.03566e+06	1.38937e+06	1.26618e+06	1.39117e+06	2.43007e+06	282365	446644	322267	1.66994e+06	1.52483e+06	1.13835e+06	1.58168e+06	711712	4.39052e+06	2.64004e+06	1.31421e+06	1.52866e+06	1.69419e+06	148867	1.44127e+06	489316	102519	69665.1	104713	783478	597488	237458	688890	539725	565634
P04083	Annexin A1 OS=Homo sapiens GN=ANXA1 PE=1 SV=2	21	516.36	0.345	0.378	0.696	2.94147e+06	4.17038e+06	6.51116e+06	1.02963e+07	2.18624e+06	1.49723e+07	4.81788e+06	2.29757e+06	811796	1.18914e+06	4.9215e+06	3.09999e+06	1.75375e+06	4.78868e+06	9.59225e+06	4.39594e+06	4.13811e+06	4.20291e+06	2.5833e+06	4.44009e+06	1.61382e+06	4.67628e+06	6.00235e+06	7.43328e+06	1.0288e+07	6.51116e+06	2.2511e+07	1.06995e+07	6.3489e+06	8.22378e+06	1.02963e+07	767975	4.51885e+06	2.62461e+06	728575	403241	343087	3.48444e+06	1.43713e+06	751115	1.62054e+06	3.72627e+06	1.96377e+06
P08238	Heat shock protein HSP 90-beta OS=Homo sapiens GN=HSP90AB1 PE=1 SV=4	13	433.04	0.422	0.481	0.924	520423	660688	2.106e+06	2.01118e+06	482212	636824	1.7117e+06	570036	39956.2	120577	345950	845970	151608	1.20222e+06	800707	545155	919373	3.3363e+06	289598	521894	393413	1.53979e+06	2.106e+06	2.33167e+06	2.11433e+06	391015	1.5828e+06	3.20527e+06	3.00603e+06	1.6982e+06	2.01118e+06	169390	192202	932469	180762	19847.3	34788.3	244934	392186	64932.3	406846	311048	243534
O14672	Disintegrin and metalloproteinase domain-containing protein 10 OS=Homo sapiens GN=ADAM10 PE=1 SV=1	18	424.8	0.19	0.275	0.446	9.93626e+06	1.4998e+07	2.3867e+07	4.06556e+07	2.07718e+06	9.4581e+06	1.35659e+07	1.04386e+07	1.37116e+06	2.45559e+06	1.59008e+07	1.94681e+07	8.18764e+06	2.45921e+07	1.27671e+07	1.4654e+07	1.97578e+07	1.53501e+07	1.00072e+07	1.70195e+07	7.26593e+06	2.73079e+07	4.58318e+07	1.79496e+07	2.3867e+07	9.27811e+06	2.48157e+07	7.54893e+07	3.11394e+07	4.06556e+07	7.65477e+07	729664	2.85459e+06	7.3902e+06	3.31015e+06	681095	708477	1.12578e+07	9.02526e+06	3.50669e+06	8.32223e+06	4.95958e+06	6.5463e+06
Q71U36	Tubulin alpha-1A chain OS=Homo sapiens GN=TUBA1A PE=1 SV=1	6	435.06	0.114	0.158	0.314	555351	825677	2.70543e+06	8.96387e+06	538389	873159	4.30494e+06	555351		82500	529344	2.42177e+06	737062	5.69019e+06	896724	708261	1.38816e+06	2.49869e+06	253332	760258	758352	2.70543e+06	1.75691e+06	5.76604e+06	5.13325e+06	378361	8.96387e+06	7.7344e+06	1.0101e+07	1.39651e+07	5.4916e+06	189123	263531	2.34517e+06	176105		23802.6	374777	1.12272e+06	315677	1.92563e+06	348347	316398
Q29963	HLA class I histocompatibility antigen, Cw-6 alpha chain OS=Homo sapiens GN=HLA-C PE=1 SV=2	1	525.33	0.529	0.473	0.46	207497	159903	133640	337412	207497	232514	243428	230293	72355.8	52855.9	132927	197852	49659	276527	95611	103614	182141	140380		381238		239808	109877	95545.6	162543		366443	501728		196325	310681	72888.8	70176	132610	73027.4	35941.1	15249.8	94113	91722.9	21268.5	93579.8	37141.7	46286.7
P30510	HLA class I histocompatibility antigen, Cw-14 alpha chain OS=Homo sapiens GN=HLA-C PE=1 SV=2	0	429.26
P05154	Plasma serine protease inhibitor OS=Homo sapiens GN=SERPINA5 PE=1 SV=3	19	649.01	0.815	1.576	2.249	1.4112e+07	3.1671e+07	3.31983e+07	2.22246e+07	6.05318e+06	1.14126e+07	2.45818e+07	1.42269e+07	6.70085e+06	1.03054e+07	1.3998e+07	3.46105e+07	3.01974e+07	3.79423e+07	3.32164e+07	3.62837e+07	2.89783e+07	1.09826e+07	2.45344e+07	2.79423e+07	3.38575e+07	3.13547e+07	6.22411e+07	4.97224e+07	3.31983e+07	2.27677e+07	1.3366e+07	2.24369e+07	2.45032e+07	2.20591e+07	2.22246e+07	2.12634e+06	3.44448e+06	1.33913e+07	4.51145e+06	3.3285e+06	2.97328e+06	9.91062e+06	1.60452e+07	1.29333e+07	1.28401e+07	1.29035e+07	1.62088e+07
P10321	HLA class I histocompatibility antigen, Cw-7 alpha chain OS=Homo sapiens GN=HLA-C PE=1 SV=3	0	416.47
P04040	Catalase OS=Homo sapiens GN=CAT PE=1 SV=3	19	243.82	0.375	0.415	0.913	3.00257e+06	3.02666e+06	7.74468e+06	7.07558e+06	1.08972e+06	3.11699e+06	3.37203e+06	2.89236e+06	4.12356e+06	1.60374e+06	3.81556e+06	4.16088e+06	1.2225e+06	2.82409e+06	3.24375e+06	3.51474e+06	4.51107e+06	1.49865e+06	1.6668e+06	3.43018e+06	2.15187e+06	6.85619e+06	7.74468e+06	9.37464e+06	9.9204e+06	2.06035e+06	1.42634e+07	8.99466e+06	5.11115e+06	5.81262e+06	7.07558e+06	382794	940750	1.83696e+06	917186	2.04828e+06	462706	2.70143e+06	1.92895e+06	523587	955705	1.26009e+06	1.57012e+06
Q9H0U4	Ras-related protein Rab-1B OS=Homo sapiens GN=RAB1B PE=1 SV=1	7	258.8	0.413	0.466	0.759	710627	1.07864e+06	1.66564e+06	3.02046e+06	546109	1.9983e+06	1.96967e+06	1.51564e+06	24921.1	245634	796803	1.46738e+06	835995	1.48779e+06	1.10509e+06	1.05283e+06	1.90374e+06	994496	376820	1.34678e+06	212010	1.84232e+06	1.57689e+06	2.38314e+06	1.66564e+06	429246	2.64919e+06	3.08823e+06	1.86318e+06	3.06652e+06	3.02046e+06	191835	603114	1.073e+06	480621	12379	70869.3	564139	680264	358049	503484	429290	470325
Q01518	Adenylyl cyclase-associated protein 1 OS=Homo sapiens GN=CAP1 PE=1 SV=5	19	282.95	0.324	0.298	0.664	4.03025e+06	4.13768e+06	5.8366e+06	9.5445e+06	3.28654e+06	7.64018e+06	1.17237e+07	4.94225e+06	9.62414e+06	412851	3.12242e+06	5.19912e+06	4.11121e+06	4.39425e+06	3.08273e+06	3.28536e+06	5.75565e+06	3.27225e+06	2.154e+06	5.92979e+06	4.16433e+06	5.47353e+06	5.8366e+06	1.01813e+07	1.04375e+07	2.21059e+06	7.59682e+06	1.03886e+07	9.54151e+06	1.15958e+07	9.5445e+06	1.15449e+06	2.30591e+06	6.38663e+06	1.56722e+06	4.78057e+06	119114	2.21068e+06	2.41027e+06	1.76079e+06	1.48707e+06	1.19754e+06	1.46765e+06
Q9UK55	Protein Z-dependent protease inhibitor OS=Homo sapiens GN=SERPINA10 PE=1 SV=1	19	375.63	1.382	1.812	1.322	8.37482e+06	1.3852e+07	1.04691e+07	7.04027e+06	4.84273e+06	4.50611e+06	7.67476e+06	1.30474e+07	6.36577e+06	2.03082e+07	1.87707e+07	1.45179e+07	1.39966e+07	1.56219e+07	1.0863e+07	1.50929e+07	1.09063e+07	9.61611e+06	1.37089e+07	1.47058e+07	8.47613e+06	1.04691e+07	1.25522e+07	6.6781e+06	1.16756e+07	9.81144e+06	4.87628e+06	7.04027e+06	9.21565e+06	4.60092e+06	1.0064e+07	1.70114e+06	1.36001e+06	4.18093e+06	4.13742e+06	3.16205e+06	5.85924e+06	1.32897e+07	6.7304e+06	5.9946e+06	5.28663e+06	4.2199e+06	6.74236e+06
P02788	Lactotransferrin OS=Homo sapiens GN=LTF PE=1 SV=6	25	170.13	0.695	1.025	2.034	4.12021e+06	6.86237e+06	1.13727e+07	5.89405e+06	3.7205e+06	1.83368e+07	6.4812e+06	5.2193e+06	2.78674e+06	3.3365e+06	3.32131e+06	6.07023e+06	4.74413e+06	9.25386e+06	7.97874e+06	1.30033e+07	9.1765e+06	5.93662e+06	4.72255e+06	5.78347e+06	7.75787e+06	1.093e+07	1.28911e+07	9.83708e+06	1.373e+07	1.13727e+07	8.09668e+06	5.32196e+06	5.89405e+06	4.41491e+06	6.05602e+06	1.30693e+06	5.53429e+06	3.53072e+06	1.65507e+06	1.38425e+06	962633	2.3515e+06	2.81411e+06	2.03187e+06	3.13161e+06	3.09947e+06	5.8089e+06
P05787	Keratin, type II cytoskeletal 8 OS=Homo sapiens GN=KRT8 PE=1 SV=7	14	288.55	1.066	1.391	1.128	780454	1.09797e+06	793702	928972	486993	669088	792138	694485	772397	1.32024e+06	6.18065e+06	881648	378183	6.73436e+06	799302	1.4229e+06	1.24645e+06	6.06078e+06	694938	967178	1.70653e+06	907730	6.00791e+06	407332	665080	793702	524052	8.83815e+06	928972	1.59312e+06	781303	171069	201940	431528	220226	383671	380911	4.37592e+06	408726	161972	2.27898e+06	310502	635645
P07355	Annexin A2 OS=Homo sapiens GN=ANXA2 PE=1 SV=2	20	441.36	0.629	0.787	0.878	3.75549e+06	4.9496e+06	4.82227e+06	5.80904e+06	3.56949e+06	3.71103e+06	4.78469e+06	3.80048e+06	3.37654e+06	1.64161e+06	4.88281e+06	4.29797e+06	2.46092e+06	8.04815e+06	8.27415e+06	5.70002e+06	6.3005e+06	3.5299e+06	3.09212e+06	8.08152e+06	2.50374e+06	4.82227e+06	7.73158e+06	4.38801e+06	6.27708e+06	4.70323e+06	5.80904e+06	9.76366e+06	4.86133e+06	5.25888e+06	8.43228e+06	1.25388e+06	1.12004e+06	2.60652e+06	1.20516e+06	1.67722e+06	473631	3.45705e+06	1.99251e+06	1.05399e+06	2.72359e+06	3.21423e+06	2.54634e+06
P0DOX2	Immunoglobulin alpha-2 heavy chain OS=Homo sapiens PE=1 SV=1	7	1104.41	0.904	0.742	0.828	3.86663e+06	4.08067e+06	4.09131e+06	3.30009e+06	1.33208e+07	3.37001e+06	5.5102e+06	8.33778e+06	1.82946e+06	3.5313e+06	5.16566e+06	1.6587e+06	7.25258e+06	2.15552e+06	9.55296e+06	4.87073e+06	9.49066e+06	2.51436e+06	1.35767e+06	5.18913e+06	3.41876e+06	7.80391e+06	4.78347e+06	3.90957e+06	3.82751e+06	4.09131e+06	3.30009e+06	4.06215e+06	2.52229e+06	2.23747e+06	6.55261e+06	4.67929e+06	1.01712e+06	3.00175e+06	2.64397e+06	908743	1.01884e+06	3.6573e+06	768959	3.10621e+06	729453	3.711e+06	2.17587e+06
P02741	C-reactive protein OS=Homo sapiens GN=CRP PE=1 SV=1	13	6874.91	7.56	0.715	0.518	3.7475e+09	1.73965e+08	1.26182e+08	3.06543e+08	5.18567e+09	6.79048e+09	1.09382e+09	4.28487e+09	5.46898e+09	9.36711e+09	2.20958e+09	1.53258e+08	1.01038e+08	9.65182e+07	6.60642e+08	1.36004e+08	3.32166e+08	6.69384e+09	2.21106e+09	1.04506e+08	1.9747e+08	1.0438e+08	4.80838e+07	2.7517e+08	2.121e+09	1.26182e+08	1.27938e+09	3.6548e+08	3.06543e+08	2.05634e+08	1.90132e+08	1.8216e+09	2.04946e+09	5.95873e+08	1.35876e+09	2.71659e+09	2.70256e+09	1.56439e+09	7.10495e+07	4.32736e+07	3.26629e+07	2.56637e+08	6.07564e+07
P61158	Actin-related protein 3 OS=Homo sapiens GN=ACTR3 PE=1 SV=3	18	391.24	0.366	0.357	0.646	2.85662e+06	6.10428e+06	1.04378e+07	2.0121e+07	1.78531e+06	2.26063e+06	1.58127e+07	6.92279e+06	998150	877625	1.9743e+06	8.18785e+06	1.82178e+06	5.88125e+06	5.65715e+06	9.34628e+06	5.81274e+06	5.24894e+06	6.33576e+06	1.14715e+07	6.83849e+06	1.04378e+07	5.89643e+06	1.75716e+07	1.81834e+07	5.06183e+06	1.51948e+07	2.0121e+07	2.10973e+07	2.08349e+07	1.33124e+07	627139	682288	8.6142e+06	2.19526e+06	495809	253209	1.39781e+06	3.79583e+06	780250	1.99028e+06	2.19761e+06	4.17522e+06
P30462	HLA class I histocompatibility antigen, B-14 alpha chain OS=Homo sapiens GN=HLA-B PE=1 SV=1	0	418.25
Q31612	HLA class I histocompatibility antigen, B-73 alpha chain OS=Homo sapiens GN=HLA-B PE=1 SV=1	0	437.27
P35858	Insulin-like growth factor-binding protein complex acid labile subunit OS=Homo sapiens GN=IGFALS PE=1 SV=1	22	258.97	1.325	1.358	1.089	3.1739e+06	3.15309e+06	2.91285e+06	2.57657e+06	1.04968e+06	2.19215e+06	4.37578e+06	4.74308e+06	7.20144e+06	1.65816e+06	3.17661e+06	2.52059e+06	4.09808e+06	1.68668e+06	2.34082e+06	3.94431e+06	2.12598e+06	2.50296e+06	4.07211e+06	6.80671e+06	6.0845e+06	1.94933e+06	3.33281e+06	2.91285e+06	1.84105e+06	4.59728e+06	2.77098e+06	1.74679e+06	2.57657e+06	3.54582e+06	1.80326e+06	368727	661621	2.38376e+06	1.50406e+06	3.57715e+06	478407	2.24905e+06	1.16853e+06	1.75517e+06	570791	909330	1.76202e+06
P19013	Keratin, type II cytoskeletal 4 OS=Homo sapiens GN=KRT4 PE=1 SV=4	15	101.56	0.648	0.892	0.726	680802	703512	678407	798447	214120	590911	638519	678677	1.07586e+06	952882	566081	685249	184363	856976	2.23825e+07	863384	624099	716714	619139	820622	690553	606661	868358	455487	929394	678407	931251	783369	798447	545517	1.16468e+06	75215.5	178345	347842	215213	534408	274922	400787	317676	78960.9	290010	8.69487e+06	385695
Q13509	Tubulin beta-3 chain OS=Homo sapiens GN=TUBB3 PE=1 SV=2	3	360.15	1.404	1.033	0.345	56218.7	43596.5	13827.2	40051.6	70919.7				44565.1			41376.8		212706	24064.4		45935.2	53752	13708.2				13827.2					40051.6				24912.4				22136.7			19182		71982	9348.23
Q02413	Desmoglein-1 OS=Homo sapiens GN=DSG1 PE=1 SV=2	15	33.19	0.743	1.038	0.72	346920	560222	115377	342188	389407	449522	704814	456045	7.42666e+06	61290.1	253965	897519	121550	1.12477e+06	528597	985870	2.71601e+06	111624	148175	593738	261174	164107	788651	54238.5	115377	56340.1	1.42986e+06	253548	695613	33168.1	342188	136790	135672	383957	144615	3.68903e+06	17683.2	179808	416083	52058.9	380634	205342	440413
P30461	HLA class I histocompatibility antigen, B-13 alpha chain OS=Homo sapiens GN=HLA-B PE=1 SV=1	1	361.27	100	100	100	36638.9	31938.5	50581.8				23231.2					31155.8	31938.5				389047							50581.8										12655.5					14443.6	13679
P50148	Guanine nucleotide-binding protein G(q) subunit alpha OS=Homo sapiens GN=GNAQ PE=1 SV=4	14	241.31	0.389	0.418	0.65	3.04107e+06	5.50809e+06	7.27024e+06	1.16425e+07	2.09224e+06	4.4202e+06	1.05839e+07	5.69749e+06	584804	944609	1.81422e+06	5.76145e+06	2.75906e+06	7.27116e+06	6.24077e+06	5.86068e+06	5.66652e+06	3.8537e+06	2.15713e+06	5.35409e+06	1.39349e+06	6.70247e+06	7.27024e+06	9.12388e+06	9.39726e+06	1.4536e+06	1.10036e+07	1.4402e+07	9.8463e+06	1.30888e+07	1.16425e+07	734956	1.33408e+06	5.7657e+06	1.80671e+06	290488	272535	1.28447e+06	2.67096e+06	1.18168e+06	2.46064e+06	2.42433e+06	2.61811e+06
P12035	Keratin, type II cytoskeletal 3 OS=Homo sapiens GN=KRT3 PE=1 SV=3	0	312.44
Q9Y4G6	Talin-2 OS=Homo sapiens GN=TLN2 PE=1 SV=4	20	469.66	0.131	0.212	0.549	3.54432e+06	1.07509e+07	2.53783e+07	4.84237e+07	3.30084e+06	8.11487e+06	4.49464e+07	1.06428e+07	635000	1.36695e+06	3.60174e+06	2.25346e+07	4.2252e+06	1.13314e+07	1.21607e+07	1.28088e+07	1.16553e+07	1.01623e+07	2.68203e+06	1.02002e+07	4.67348e+06	2.53783e+07	2.50146e+07	3.68775e+07	4.03238e+07	3.45948e+06	4.84237e+07	6.33629e+07	4.73476e+07	7.11688e+07	4.68568e+07	1.15951e+06	2.44918e+06	2.44851e+07	3.3749e+06	315422	394387	2.55005e+06	1.04469e+07	1.80962e+06	3.83466e+06	4.72402e+06	5.72203e+06
P30485	HLA class I histocompatibility antigen, B-47 alpha chain OS=Homo sapiens GN=HLA-B PE=1 SV=1	0	355.56
P61160	Actin-related protein 2 OS=Homo sapiens GN=ACTR2 PE=1 SV=1	14	302.77	0.336	0.331	0.585	1.59043e+06	4.06529e+06	6.08449e+06	1.18847e+07	653888	1.54558e+06	9.76406e+06	5.15164e+06	854133	1.18035e+06	1.63659e+06	4.95164e+06	1.18526e+06	5.28162e+06	5.14404e+06	3.4519e+06	3.19464e+06	4.78768e+06	2.01247e+06	6.12006e+06	2.82285e+06	5.26295e+06	6.08449e+06	1.11218e+07	1.03637e+07	1.22981e+06	9.5793e+06	1.32676e+07	1.17641e+07	1.66183e+07	1.18847e+07	229696	466478	5.3191e+06	1.63362e+06	424271	340549	1.15871e+06	2.29554e+06	507636	1.78736e+06	1.99829e+06	1.54205e+06
P11169	Solute carrier family 2, facilitated glucose transporter member 3 OS=Homo sapiens GN=SLC2A3 PE=1 SV=1	13	669.5	0.222	0.342	0.515	8.44292e+06	1.83226e+07	2.32703e+07	5.56054e+07	4.03653e+06	1.81041e+07	3.44193e+07	1.86586e+07	2.21006e+06	3.92436e+06	8.67731e+06	2.26318e+07	7.08138e+06	2.4044e+07	1.6881e+07	1.63078e+07	2.00529e+07	2.28192e+07	6.13815e+06	1.98872e+07	7.91555e+06	2.32703e+07	2.29218e+07	2.58194e+07	3.60054e+07	5.79409e+06	3.51011e+07	5.61405e+07	3.74727e+07	5.56054e+07	7.35593e+07	1.41794e+06	5.46407e+06	1.87503e+07	5.91676e+06	1.0978e+06	1.13224e+06	6.14357e+06	1.04919e+07	3.03289e+06	8.13677e+06	6.55771e+06	7.2851e+06
P03989	HLA class I histocompatibility antigen, B-27 alpha chain OS=Homo sapiens GN=HLA-B PE=1 SV=2	0	391.23
P00558	Phosphoglycerate kinase 1 OS=Homo sapiens GN=PGK1 PE=1 SV=3	14	387.76	0.425	0.634	0.703	3.41435e+06	5.99462e+06	6.51014e+06	8.90323e+06	2.72297e+06	4.84719e+06	8.50553e+06	4.56879e+06	842070	1.39652e+06	4.08518e+06	6.60747e+06	4.9805e+06	6.34493e+06	5.98826e+06	5.54826e+06	7.4328e+06	6.00099e+06	2.71268e+06	7.72579e+06	2.48024e+06	6.39284e+06	6.51014e+06	7.03289e+06	6.7999e+06	1.77849e+06	9.12726e+06	8.50503e+06	8.90323e+06	9.45435e+06	8.80646e+06	956515	1.46295e+06	4.6335e+06	1.44879e+06	418279	402918	2.89232e+06	3.06317e+06	2.1331e+06	2.1472e+06	2.32624e+06	2.47854e+06
Q93084	Sarcoplasmic/endoplasmic reticulum calcium ATPase 3 OS=Homo sapiens GN=ATP2A3 PE=1 SV=2	18	134.82	0.644	0.567	1.025	1.16909e+06	1.09737e+06	4.13747e+06	3.80353e+06	467662	2.81099e+06	2.63955e+06	2.14126e+06	216237	226599	1.9482e+06	1.23589e+06	1.71444e+06	3.73732e+06	957232	963009	4.15346e+06	974376	406356	2.13158e+06	199249	4.13747e+06	5.3574e+06	4.53649e+06	3.00149e+06	1.13093e+06	3.3597e+06	3.80353e+06	1.57104e+06	4.22761e+06	3.83666e+06	164279	848394	1.43793e+06	679009	107411	65377.4	1.37933e+06	572948	734278	1.26475e+06	371853	430200
O95678	Keratin, type II cytoskeletal 75 OS=Homo sapiens GN=KRT75 PE=1 SV=2	2	316.31	0.204	0.358	0.291	565704	525257	767112	3.0093e+06	656843	1.98321e+06	565704	268792	204656	249965	482884	229856	525257	1.9791e+07		1.51979e+06	151051	4.88319e+06	383525	457136	5.07519e+06	858445	1.20257e+06	767112	754346	698714	1.21878e+06	5.87344e+06		2.5052e+06	3.61483e+06	230734	598560	308175	85235.7	101658	72118.8	341884	106559	224963	6.6975e+06		678926
Q14644	Ras GTPase-activating protein 3 OS=Homo sapiens GN=RASA3 PE=1 SV=3	25	160.84	0.24	0.209	0.583	1.04468e+06	1.5577e+06	3.76421e+06	7.80263e+06	1.10403e+06	1.7576e+06	3.64423e+06	1.07743e+06	304037	431636	839117	2.31165e+06	647349	1.67687e+06	2.52033e+06	2.01019e+06	1.76551e+06	1.07653e+06	688236	1.44699e+06	760740	3.76421e+06	4.48045e+06	3.72643e+06	6.50735e+06	1.29345e+06	7.80263e+06	9.39576e+06	7.06955e+06	9.29727e+06	6.78607e+06	387820	530469	1.98524e+06	341660	151024	124534	594098	1.07166e+06	277254	567474	979065	898001
P18463	HLA class I histocompatibility antigen, B-37 alpha chain OS=Homo sapiens GN=HLA-B PE=1 SV=1	0	435.99
Q9NSB2	Keratin, type II cuticular Hb4 OS=Homo sapiens GN=KRT84 PE=2 SV=2	16	132.66	0.652	1.168	0.733	246607	416476	157094	207210	216076	326000	542056	281452	303968	181930	208343	551773	240991	1.4837e+07	292013	217917	698691	578773	417030	201710	415922	88365.7	207068	157094	174327	77392.2	132845	961914	285237	129865	207210	75902.3	98391.2	295292	89250.2	150989	52489.7	147508	255798	103214	5.021e+06	113437	97349
P30487	HLA class I histocompatibility antigen, B-49 alpha chain OS=Homo sapiens GN=HLA-B PE=1 SV=2	1	415.19	0.35	0.475	0.472	1.34455e+06	2.39008e+06	963009	2.37226e+06	1.6443e+06		4.34273e+06		1.25927e+06	720071	1.43562e+06	3.15606e+06	874621	3.3743e+06	3.51378e+06	3.12445e+06	2.05592e+06	2.77854e+06	1.36725e+06	1.60012e+06	285296	1.9866e+06	37509.1		1.34929e+06	687314	3.24084e+06	5.35606e+06		1.73648e+06	1.02198e+06	577603		2.36576e+06		625512	207752	1.01642e+06	1.46313e+06	374592	1.1419e+06	1.36499e+06	1.39577e+06
Q09160	HLA class I histocompatibility antigen, A-80 alpha chain OS=Homo sapiens GN=HLA-A PE=1 SV=1	0	372.38
P16671	Platelet glycoprotein 4 OS=Homo sapiens GN=CD36 PE=1 SV=2	16	664.57	0.358	0.49	0.424	1.08869e+07	1.81069e+07	1.97112e+07	3.92359e+07	1.09988e+07	2.39679e+07	1.93851e+07	2.60944e+07	6.50457e+06	8.10371e+06	6.44095e+06	2.57763e+07	8.68501e+06	3.72162e+07	3.23403e+07	3.01297e+07	4.5996e+06	1.27194e+07	7.99769e+06	4.22368e+07	1.07198e+07	2.43509e+07	1.97112e+07	1.56664e+07	2.86498e+07	5.81938e+06	5.61768e+07	3.92359e+07	2.30169e+07	8.80362e+07	2.53444e+07	3.86362e+06	7.23385e+06	1.05603e+07	8.2747e+06	3.23099e+06	2.33805e+06	4.56022e+06	1.19497e+07	3.71971e+06	1.25944e+07	1.25631e+07	1.34597e+07
P78385	Keratin, type II cuticular Hb3 OS=Homo sapiens GN=KRT83 PE=1 SV=2	0	171.76
P30488	HLA class I histocompatibility antigen, B-50 alpha chain OS=Homo sapiens GN=HLA-B PE=1 SV=1	0	396.22
P13646	Keratin, type I cytoskeletal 13 OS=Homo sapiens GN=KRT13 PE=1 SV=4	13	160.93	0.691	1.022	1.169	3.02166e+06	3.23618e+06	5.06542e+06	3.86173e+06	4.33648e+06	2.05412e+06	2.77603e+06	3.48953e+06	2.59921e+06	3.28903e+06	2.54067e+06	3.08747e+06	2.62542e+06	3.13715e+07	2.06743e+07	3.2486e+06	3.042e+06	1.46936e+07	2.88141e+06	3.2238e+06	3.68008e+06	6.86297e+06	5.06542e+06	3.49749e+06	4.11921e+06	5.39527e+06	3.86173e+06	1.23576e+07	4.06621e+06	2.92849e+06	2.88628e+06	1.52331e+06	619963	1.51228e+06	1.10655e+06	1.2911e+06	948938	1.7988e+06	1.43133e+06	1.12444e+06	1.06165e+07	8.03128e+06	1.45123e+06
Q8WWI5	Choline transporter-like protein 1 OS=Homo sapiens GN=SLC44A1 PE=1 SV=1	13	313.85	0.228	0.303	0.387	2.86948e+06	4.43169e+06	4.89656e+06	1.36841e+07	1.87232e+06	3.30662e+06	3.19438e+06	3.26009e+06	1.30081e+06	1.89478e+06	2.62979e+06	5.19064e+06	1.57479e+06	8.71258e+06	4.702e+06	4.33495e+06	4.53059e+06	5.32538e+06	2.08263e+06	3.96658e+06	1.49119e+06	4.89656e+06	7.16937e+06	4.15546e+06	4.90221e+06	875074	6.82091e+06	2.00149e+07	8.32218e+06	1.36841e+07	1.9448e+07	657701	997985	1.74018e+06	1.0338e+06	646149	546675	1.8619e+06	2.40634e+06	674469	2.94844e+06	1.82657e+06	1.93653e+06
P30740	Leukocyte elastase inhibitor OS=Homo sapiens GN=SERPINB1 PE=1 SV=1	16	348.5	0.306	0.306	0.618	1.25182e+06	2.27302e+06	5.82969e+06	8.99036e+06	1.10272e+06	3.47655e+06	6.33082e+06	2.90929e+06	298381	289930	1.07648e+06	5.23371e+06	1.76206e+06	2.43125e+06	3.67265e+06	3.35456e+06	2.94575e+06	2.12509e+06	891370	1.72798e+06	666865	6.35647e+06	3.89744e+06	5.82969e+06	6.37849e+06	1.48253e+06	1.13654e+07	8.99036e+06	8.40864e+06	7.70279e+06	9.43959e+06	387359	1.04927e+06	3.4488e+06	922554	148214	83649.4	762152	2.42631e+06	754676	822764	1.4267e+06	1.49857e+06
Q9NY65	Tubulin alpha-8 chain OS=Homo sapiens GN=TUBA8 PE=1 SV=1	5	220.17	0.328	0.277	0.462	64078	114483	337189	949710	64078	36077.3	647810	37397.1	21270.4	85084.3	69218.8	660798	83588	119273		193880	106290	109885				274029	246894	414907	637200		1.6956e+06	802443	949710	1.29233e+06	597603	22509.1	10888.6	352903	11858.9	10565.6	24548.2	49007.2	306341	35800	40363.4		86610.9
Q562R1	Beta-actin-like protein 2 OS=Homo sapiens GN=ACTBL2 PE=1 SV=2	1	1887.04	0.01	0.01	0.537			82408.9	153326																					82408.9		153326
P15144	Aminopeptidase N OS=Homo sapiens GN=ANPEP PE=1 SV=4	23	77.05	0.931	1.058	0.913	1.37173e+06	1.12157e+06	1.17581e+06	1.26462e+06	7.73243e+06	4.73461e+06	1.03895e+06	1.26256e+06	2.39743e+06	259530	1.00003e+06	681314	1.82254e+06	909508	1.94563e+06	955813	1.31607e+06	2.81075e+06	622526	4.85613e+06	564257	958973	1.7523e+06	2.14878e+06	899785	1.17581e+06	3.56076e+06	1.11509e+06	735449	1.26462e+06	1.45759e+06	2.71622e+06	1.42897e+06	565983	400366	1.19087e+06	74878.6	708026	315852	780575	307788	755810	426985
P32119	Peroxiredoxin-2 OS=Homo sapiens GN=PRDX2 PE=1 SV=5	15	233.84	0.348	0.281	0.732	2.41981e+06	2.50629e+06	7.99707e+06	8.01259e+06	1.37143e+06	2.25782e+06	2.68986e+06	2.55903e+06	1.98975e+06	2.28817e+06	9.39763e+06	2.55441e+06	891396	2.93342e+06	3.1151e+06	4.77216e+06	4.03105e+06	2.45908e+06	1.70998e+06	1.60376e+06	1.3719e+06	4.79545e+06	8.6837e+06	7.99707e+06	1.15631e+07	2.77237e+06	1.635e+07	1.25349e+07	7.93051e+06	4.49367e+06	8.01259e+06	481753	681441	1.46534e+06	811486	988363	660174	6.65356e+06	1.18421e+06	381777	992704	1.21011e+06	2.13184e+06
P02766	Transthyretin OS=Homo sapiens GN=TTR PE=1 SV=1	12	421.31	1.002	1.037	1.048	5.21779e+06	5.26621e+06	5.57163e+06	4.53625e+06	2.7666e+06	2.42998e+06	4.58411e+06	7.99852e+06	2.2811e+06	5.93907e+06	8.33624e+06	3.93847e+06	6.2459e+06	5.40233e+06	4.5263e+06	5.24104e+06	7.46488e+06	2.96148e+06	5.2915e+06	9.15242e+06	4.44532e+06	4.66003e+06	5.73671e+06	6.39188e+06	5.57163e+06	3.54878e+06	4.20854e+06	2.67114e+06	4.53625e+06	7.41491e+06	4.5772e+06	971841	733400	2.49726e+06	2.53638e+06	1.13308e+06	1.71352e+06	5.90209e+06	1.82585e+06	2.67506e+06	1.82821e+06	1.75832e+06	2.3413e+06
Q93050	V-type proton ATPase 116 kDa subunit a isoform 1 OS=Homo sapiens GN=ATP6V0A1 PE=1 SV=3	21	192.73	0.44	0.374	0.612	2.1931e+06	2.12079e+06	3.48996e+06	4.22194e+06	802639	5.97982e+06	2.4075e+06	2.33575e+06	6.74389e+06	467658	984163	1.25631e+06	1.21577e+06	2.7433e+06	2.42435e+06	2.11149e+06	1.72476e+06	2.30997e+06	2.06312e+06	2.13012e+06	4.7405e+06	3.5867e+06	3.08539e+06	3.48996e+06	3.63218e+06	2.02233e+06	4.06512e+06	9.25603e+06	3.37104e+06	4.22194e+06	7.35638e+06	281948	1.80479e+06	1.31152e+06	740683	3.34987e+06	134927	696791	582414	520703	928364	941777	943254
Q07000	HLA class I histocompatibility antigen, Cw-15 alpha chain OS=Homo sapiens GN=HLA-C PE=1 SV=1	0	480.16
Q00610	Clathrin heavy chain 1 OS=Homo sapiens GN=CLTC PE=1 SV=5	21	141.96	0.545	0.563	0.908	1.5421e+06	2.31379e+06	3.32425e+06	4.42307e+06	1.31459e+06	2.60242e+06	2.85479e+06	2.4641e+06	957465	736905	1.24332e+06	2.07059e+06	858593	4.19089e+06	2.02236e+06	4.84599e+06	2.88375e+06	2.58555e+06	1.6793e+06	2.99486e+06	2.02823e+06	3.14181e+06	5.31859e+06	4.78405e+06	3.32425e+06	1.93934e+06	6.04524e+06	4.52271e+06	3.1644e+06	4.29472e+06	4.42307e+06	461786	785445	1.55519e+06	781382	475599	212609	880277	959908	367728	1.41825e+06	785620	2.16482e+06
P30483	HLA class I histocompatibility antigen, B-45 alpha chain OS=Homo sapiens GN=HLA-B PE=1 SV=1	0	396.22
P78386	Keratin, type II cuticular Hb5 OS=Homo sapiens GN=KRT85 PE=1 SV=1	7	166.58	0.711	1.37	0.926	1.22824e+06	1.55433e+06	1.56891e+06	1.62926e+06	1.54461e+06	1.23151e+06	1.73617e+06	1.24224e+06	1.22497e+06	728425	1.05035e+06	620981	1.09616e+06	1.08017e+08	1.57983e+06	1.70339e+06	1.52924e+06	3.5226e+07	1.05095e+06	1.23419e+06	1.58788e+07	1.56891e+06	3.20016e+06	886846	1.56023e+06	1.62768e+06	969218	3.8071e+07	1.11825e+06	3.03968e+06	1.62926e+06	542585	371687	945802	393922	608477	210162	743652	287882	469475	3.65542e+07	613713	760944
P23528	Cofilin-1 OS=Homo sapiens GN=CFL1 PE=1 SV=3	13	240.43	0.216	0.295	0.433	2.88277e+06	6.05988e+06	6.61235e+06	2.33259e+07	1.85266e+06	4.66215e+06	1.66067e+07	7.45643e+06	561920	974642	2.66243e+06	8.95588e+06	2.49654e+06	6.82551e+06	6.29223e+06	4.72561e+06	5.83612e+06	8.47899e+06	2.86608e+06	8.07474e+06	2.68912e+06	6.61235e+06	5.71488e+06	1.21059e+07	1.40032e+07	1.76101e+06	1.94365e+07	2.56498e+07	1.93381e+07	3.36526e+07	2.33259e+07	650798	1.4071e+06	9.04672e+06	2.36448e+06	279121	281200	1.88501e+06	4.15188e+06	1.06925e+06	2.30983e+06	2.44432e+06	2.11105e+06
P23634	Plasma membrane calcium-transporting ATPase 4 OS=Homo sapiens GN=ATP2B4 PE=1 SV=2	11	157.63	0.53	0.706	0.782	1.88466e+06	2.64729e+06	2.87547e+06	4.18685e+06	1.30603e+06	2.49471e+06	2.87193e+06	2.35244e+06	617493	1.0814e+06	1.49821e+06	2.65304e+06	814323	4.44087e+06	3.67635e+06	3.07288e+06	4.40161e+06	1.87292e+06	1.73271e+06	2.64156e+06	1.01522e+06	4.33051e+06	2.87547e+06	2.35672e+06	5.41689e+06	2.05917e+06	3.0585e+06	6.78224e+06	4.18685e+06	2.61159e+06	4.74255e+06	458779	752939	1.56452e+06	745973	306726	312001	1.06074e+06	1.22993e+06	348767	1.50284e+06	1.42814e+06	1.37273e+06
Q13748	Tubulin alpha-3C/D chain OS=Homo sapiens GN=TUBA3C PE=1 SV=3	2	360.04	0.066	0.099	0.317	348129	580677	2.00665e+06	6.91184e+06	306819	453569	2.67959e+06	334217		82500	348129	1.29166e+06	474967	1.43683e+06	541522	565833	595909	1.74499e+06	179986	666644	562253	2.00665e+06	1.59148e+06	3.75304e+06	4.99005e+06	321628	6.29282e+06	6.91184e+06	9.5364e+06	8.7039e+06	4.91555e+06	107778	136893	1.45974e+06	105982		23802.6	246477	598802	203424	486240	210363	252772
Q9Y613	FH1/FH2 domain-containing protein 1 OS=Homo sapiens GN=FHOD1 PE=1 SV=3	19	74.73	0.413	0.366	0.456	1.03932e+06	1.0048e+06	1.55942e+06	4.18809e+06	432994	1.08479e+06	2.63509e+06	1.12762e+06	995762	426915	418456	1.29967e+06	652966	1.09114e+06	994544	1.36517e+06	1.01516e+06	891503	803800	1.30199e+06	902300	1.17693e+06	1.55942e+06	2.06633e+06	2.72023e+06	485223	4.24372e+06	4.17865e+06	3.62173e+06	6.1682e+06	4.18809e+06	152101	327406	1.4355e+06	357575	494622	123172	296269	602516	279660	369255	386347	609855
P12931	Proto-oncogene tyrosine-protein kinase Src OS=Homo sapiens GN=SRC PE=1 SV=3	12	315.39	0.279	0.306	0.519	3.00918e+06	4.86135e+06	8.71263e+06	2.25745e+07	3.91208e+06	5.17231e+06	1.38728e+07	4.16933e+06	967444	1.41115e+06	2.31466e+06	7.65041e+06	2.33571e+06	6.16484e+06	5.06109e+06	5.13913e+06	4.6695e+06	5.29084e+06	1.91309e+06	4.48225e+06	2.43705e+06	7.25986e+06	8.71263e+06	9.40821e+06	1.14085e+07	1.95407e+06	1.53767e+07	2.25745e+07	1.42475e+07	2.57767e+07	2.26015e+07	1.37422e+06	1.56108e+06	7.55738e+06	1.32212e+06	480556	407139	1.63879e+06	3.54667e+06	1.00037e+06	2.08625e+06	1.96606e+06	2.29578e+06
O43790	Keratin, type II cuticular Hb6 OS=Homo sapiens GN=KRT86 PE=1 SV=1	3	158.37	0.82	1.167	1.197	2.81201e+06	3.59738e+06	3.72032e+06	4.54435e+06	2.15115e+06	2.60914e+06	2.53785e+06	3.03066e+06	1.05411e+06	1.71529e+06	5.21844e+06	3.23236e+06	2.9792e+06	6.94329e+07	4.00361e+06	5.52225e+06	1.78668e+06	2.40357e+07	2.14732e+06	2.91053e+06	3.38798e+07	3.37183e+06	5.86039e+06	2.92734e+06	3.72032e+06	3.83962e+06	1.70409e+06	2.17303e+07	5.69959e+06	3.1703e+06	4.54435e+06	755648	787474	1.38253e+06	961043	523607	494888	3.69468e+06	1.4985e+06	1275966	2.34969e+07	1.55527e+06	2.46693e+06
Q29865	HLA class I histocompatibility antigen, Cw-18 alpha chain OS=Homo sapiens GN=HLA-C PE=1 SV=1	0	356.95	0.529	0.473	0.46	207497	159903	133640	337412	207497	232514	243428	230293	72355.8	52855.9	132927	197852	49659	276527	95611	103614	182141	140380		230908		239808	109877	95545.6	162543		366443	501728		196325	310681	72888.8	70176	132610	73027.4	35941.1	15249.8	94113	91722.9	21268.5	93579.8	37141.7	46286.7
P61224	Ras-related protein Rap-1b OS=Homo sapiens GN=RAP1B PE=1 SV=1	13	481.74	0.219	0.318	0.557	8.91112e+06	1.91272e+07	2.88916e+07	5.35245e+07	8.16098e+06	2.25113e+07	3.40469e+07	2.18053e+07	2.65785e+06	4.76937e+06	8.83049e+06	1.79016e+07	8.899e+06	2.25983e+07	2.04368e+07	1.48214e+07	2.69102e+07	2.16887e+07	8.03777e+06	2.33007e+07	9.27895e+06	2.88916e+07	2.56284e+07	3.80366e+07	4.35202e+07	7.06972e+06	5.35245e+07	4.74911e+07	4.44483e+07	5.56964e+07	6.60506e+07	2.86676e+06	6.79421e+06	1.85475e+07	6.91462e+06	1.32023e+06	1.37604e+06	6.25202e+06	8.29903e+06	3.81136e+06	7.64751e+06	7.93899e+06	6.6211e+06
P30466	HLA class I histocompatibility antigen, B-18 alpha chain OS=Homo sapiens GN=HLA-B PE=1 SV=1	3	416.27	0.271	0.717	1.328	41758.8	461385	380137	201363		41758.8	34601.5				149329	882514		91622.9	461385		827347				43481.5	169750			851276			1.31887e+06	26277.6		201363		12603.4	18849.6				105726	409127		31006.2	179232
P62805	Histone H4 OS=Homo sapiens GN=HIST1H4A PE=1 SV=2	12	173.72	0.804	1.072	0.768	1.29042e+06	1.12968e+06	1.5305e+06	3.64445e+06	565360	3.25146e+06	670794	1.12803e+06	1.4762e+06	880134	3.94635e+06	779326	207631	1.8876e+07	1.63755e+06	720818	774584	4.43521e+07	574595	3.27845e+06	2.99254e+06	1.00529e+06	1.58814e+07	923204	1.5305e+06	1.62517e+06	3.39336e+06	3.56324e+07	1.09128e+06	6.52404e+06	3.64445e+06	198598	981335	365424	357705	733267	253933	2.79403e+06	361290	88926.7	6.38787e+06	636133	322007
P04196	Histidine-rich glycoprotein OS=Homo sapiens GN=HRG PE=1 SV=1	14	116.69	0.711	0.873	0.833	1.07415e+06	876736	1.13459e+06	873222	1.30511e+06	882018	1.38236e+06	1.11636e+06	579599	528971	1.42096e+06	735927	2.05077e+06	1.02893e+06	734831	2.10226e+06	2.27499e+06	489383	672869	2.63891e+06	747054	1.395e+06	1.13459e+06	2.12722e+06	470144	644075	2.59608e+06	448178	873222	1.73244e+06	704857	458454	266205	753059	354005	287902	152617	1.00604e+06	341170	878328	348201	285457	939132
Q9BWP8	Collectin-11 OS=Homo sapiens GN=COLEC11 PE=1 SV=1	11	175.4	0.569	1.081	1.475	1.02077e+06	2.47716e+06	2.11161e+06	1.79164e+06	1.0684e+06	1.41649e+06	1.19082e+06	2.46667e+06	975263	779668	2.14442e+06	5.31059e+06	2.23865e+06	2.74108e+06	4.93013e+06	4.38341e+06	4.64669e+06	385822	622731	385408	987883	3.97183e+06	5.26721e+06	2.11161e+06	2.07902e+06	1.74834e+06	1.79164e+06	2.22656e+06	1.56956e+06	2.34974e+06	972893	375302	427515	648715	782196	484440	224947	1.51826e+06	2.46195e+06	958792	927612	1.91519e+06	1.95818e+06
Q04695	Keratin, type I cytoskeletal 17 OS=Homo sapiens GN=KRT17 PE=1 SV=2	5	330.74	2.275	1.533	2.162	224989	282535	668627	146651	375768	87049.5	129531	1.32344e+06	2.47157e+06	224989	40295.2	144349	117958	941295	282535	1.17618e+06	319496	290887	106423	157094		668627	692658		72326.8		116508		184592			131999	26272.7	70563.9	419670	1.22769e+06	64912.9	28529.2	66919.2	50520.2	318545	109756	525431
Q14533	Keratin, type II cuticular Hb1 OS=Homo sapiens GN=KRT81 PE=1 SV=3	3	154.94	0.82	1.167	1.197	2.81201e+06	3.59738e+06	3.72032e+06	4.54435e+06	2.15115e+06	2.60914e+06	2.53785e+06	3.03066e+06	1.05411e+06	1.71529e+06	5.21844e+06	3.23236e+06	2.9792e+06	6.94329e+07	4.00361e+06	5.52225e+06	1.78668e+06	2.40357e+07	2.14732e+06	2.91053e+06	3.38798e+07	3.37183e+06	5.86039e+06	2.92734e+06	3.72032e+06	3.83962e+06	1.70409e+06	2.17303e+07	5.69959e+06	3.1703e+06	4.54435e+06	755648	787474	1.38253e+06	961043	523607	494888	3.69468e+06	1.4985e+06	1275966	2.34969e+07	1.55527e+06	2.46693e+06
Q6S8J3	POTE ankyrin domain family member E OS=Homo sapiens GN=POTEE PE=2 SV=3	1	1328.66	0.128	0.264	0.56	364277	884175	2.28233e+06	3.0137e+06	300987	649897	3.45416e+06	2.14793e+06	72323.9	144711	434781	1.47487e+06	329246	1.27154e+06	1.29576e+06	1.10828e+06	998224	783157	367291	709922	255721	2.28233e+06	1.31183e+06	2.5396e+06	2.65089e+06	144880	4.72915e+06	4.30105e+06	2.40435e+06	3.0137e+06	2.34151e+06	105730	196148	1.8817e+06	681122	35925.2	41751.6	307827	683741	141013	430302	503360	495095
P16452	Erythrocyte membrane protein band 4.2 OS=Homo sapiens GN=EPB42 PE=1 SV=3	17	396.39	0.286	0.296	1.01	1.72557e+06	2.27692e+06	1.15845e+07	1.07088e+07	1.45401e+06	3.30735e+06	2.47842e+06	1.55779e+06	459105	1.90404e+06	4.83336e+06	3.12551e+06	508635	4.1523e+06	2.12138e+06	4.49357e+06	4.85714e+06	1.88365e+06	1.28793e+06	2.44388e+06	1.12505e+06	9.19287e+06	1.15845e+07	1.43376e+07	1.4112e+07	2.91432e+06	1.40281e+07	1.56773e+07	7.15225e+06	5.29321e+06	1.07088e+07	510758	998205	1.35015e+06	493987	228050	549347	3.42204e+06	1.44896e+06	217844	1.40518e+06	824083	2.00739e+06
Q15323	Keratin, type I cuticular Ha1 OS=Homo sapiens GN=KRT31 PE=1 SV=3	4	135.9	0.53	1.513	0.989	185583	278119	194388	161379	131940	199963		136732	99880.6	203676	213574	292754		6.78409e+07	278119	209584	94359.4	1.66285e+07	230010	56651.9	4.08383e+07	96610.3	923050	281534	194388	112197	29065.7	1.1938e+07	76600.5	161379	245047	46347.6	60351.5		43358.6	49613.4	58763.8	151211	135719		2.29581e+07	108040	93626.4
P61981	14-3-3 protein gamma OS=Homo sapiens GN=YWHAG PE=1 SV=2	7	311.03	0.276	0.368	0.563	609513	1.68765e+06	2.72394e+06	4.6537e+06	695088	1.50075e+06	3.72398e+06	2.74217e+06	354071	384257	534474	1.87114e+06	588384	2.605e+06	1.74948e+06	1.3577e+06	2.45528e+06	3.24375e+06	572939	1.62801e+06	571386	2.72394e+06	979368	2.72437e+06	3.86998e+06	306621	4.6537e+06	5.45718e+06	4.18031e+06	4.30685e+06	4.91552e+06	244168	452947	2.02869e+06	869561	175877	110864	378409	867446	251999	881562	679613	606519
P08311	Cathepsin G OS=Homo sapiens GN=CTSG PE=1 SV=2	15	266.57	0.495	0.239	0.648	1.46251e+06	1.32943e+06	3.57601e+06	7.67476e+06	1.65931e+06	1.08565e+07	8.25765e+06	1.16387e+06	903945	741157	4.40491e+06	1.25304e+06	1.2845e+06	2.1971e+06	755981	1.54106e+06	1.91478e+06	2.1078e+06	1.37593e+06	1.0886e+06	1.16714e+06	8.84629e+06	3.5265e+06	3.57601e+06	5.02656e+06	2.99767e+06	9.44486e+06	7.67476e+06	5.18087e+06	9.65564e+06	5.83138e+06	582875	3.27663e+06	4.49847e+06	369070	449014	213836	3.11869e+06	580902	550139	743524	293673	688432
Q92954	Proteoglycan 4 OS=Homo sapiens GN=PRG4 PE=1 SV=2	18	139.34	1.4	1.3	1.333	4.3715e+06	4.03888e+06	4.68562e+06	3.15157e+06	912069	1.16939e+06	1.61575e+06	3.86842e+06	2.00471e+06	6.60927e+06	8.51654e+06	3.21332e+06	7.59753e+06	3.24114e+06	6.62605e+06	3.48183e+06	3.48904e+06	3.89892e+06	5.18087e+06	4.18387e+06	5.60604e+06	6.67266e+06	5.39395e+06	4.68562e+06	4.26762e+06	3.71998e+06	2.88778e+06	3.15157e+06	6.17937e+06	2.71013e+06	4.80689e+06	320389	352938	880204	1.2267e+06	995795	1.90688e+06	6.02975e+06	1.48967e+06	3.25395e+06	1.09684e+06	2.574e+06	1.55542e+06
Q96IY4	Carboxypeptidase B2 OS=Homo sapiens GN=CPB2 PE=1 SV=2	16	308.92	0.666	0.602	1.018	4.46638e+06	3.72232e+06	7.61535e+06	8.64951e+06	1.09114e+06	2.56678e+06	3.38169e+06	5.0066e+06	2.09352e+06	3.98445e+06	8.43891e+06	3.58977e+06	3.37033e+06	3.56714e+06	5.59896e+06	3.23973e+06	4.20186e+06	3.28362e+06	3.85976e+06	6.11106e+06	4.88863e+06	4.36518e+06	7.26238e+06	7.61535e+06	8.39689e+06	9.38213e+06	5.19576e+06	6.53406e+06	8.64951e+06	1.1088e+07	1.20032e+07	383290	774689	1.84222e+06	1.58763e+06	1.03991e+06	1.14958e+06	5.97478e+06	1.66419e+06	1.44348e+06	1.20716e+06	2.17501e+06	1.44727e+06
P31946	14-3-3 protein beta/alpha OS=Homo sapiens GN=YWHAB PE=1 SV=3	4	323.39	0.249	0.323	0.485	331316	597588	949218	1.94424e+06	315788	672161	1.30578e+06	1.00223e+06	144382	216307	266425	596604	366216	1.30399e+06	624051	598574	838158	1.58664e+06	450220	567150	224786	949218	832542	1.07497e+06	1.38789e+06	200637	1.55799e+06	2.2667e+06	1.83001e+06	1.94424e+06	2.00465e+06	110929	202868	711343	317813	71718.4	62408	188630	276581	156847	441284	242423	267398
P08519	Apolipoprotein(a) OS=Homo sapiens GN=LPA PE=1 SV=1	17	453.93	1.323	1.718	1.771	4.56881e+07	7.29965e+07	6.87292e+07	5.04907e+07	4.0823e+07	2.94306e+07	8.03648e+07	4.78625e+07	5.94894e+07	4.26394e+07	4.84584e+07	8.68989e+07	3.10695e+07	8.8505e+07	1.53073e+08	9.14831e+07	5.84249e+07	3.92515e+07	7.73692e+07	5.61175e+07	6.8871e+07	6.87292e+07	1.0451e+08	4.4956e+07	3.76953e+07	8.97129e+07	3.25912e+07	6.13671e+07	7.82607e+07	5.04907e+07	4.24052e+07	1.43402e+07	8.88258e+06	4.37798e+07	1.51775e+07	2.955e+07	1.23022e+07	3.43087e+07	4.02857e+07	1.33068e+07	2.99511e+07	5.94638e+07	4.08678e+07
P30499	HLA class I histocompatibility antigen, Cw-1 alpha chain OS=Homo sapiens GN=HLA-C PE=1 SV=1	2	206.73	0.547	0.347	0.619	172445	80824.9	114896	231328	224377	356614	212031	125720		44226.3			52830.3	123654								110309	119674	48220.8	241674		138863	390357		231328		78818.4	107631	115507	39866.7		12760			22626.7	41845.8
P35542	Serum amyloid A-4 protein OS=Homo sapiens GN=SAA4 PE=1 SV=2	9	944.17	1.661	1.411	1.245	1.12354e+08	9.29981e+07	1.10827e+08	1.5246e+08	7.70302e+07	1.31425e+08	1.22402e+08	1.28317e+08	1.31436e+08	7.1673e+07	1.03131e+08	9.05494e+07	6.95667e+07	9.47719e+07	9.26117e+07	9.16909e+07	5.64604e+07	1.20683e+08	9.3386e+07	1.11347e+08	1.0522e+08	9.38107e+07	1.10827e+08	1.27601e+08	1.95398e+08	7.3233e+07	1.06427e+08	1.3047e+08	1.85384e+08	1.61103e+08	1.5246e+08	2.70589e+07	3.9666e+07	6.668e+07	4.06902e+07	6.5288e+07	2.06788e+07	7.30171e+07	4.1978e+07	2.97948e+07	3.20719e+07	3.59765e+07	4.09606e+07
Q01546	Keratin, type II cytoskeletal 2 oral OS=Homo sapiens GN=KRT76 PE=1 SV=2	0	357.3
P04222	HLA class I histocompatibility antigen, Cw-3 alpha chain OS=Homo sapiens GN=HLA-C PE=1 SV=2	0	304.29
A5A3E0	POTE ankyrin domain family member F OS=Homo sapiens GN=POTEF PE=1 SV=2	1	1311.15
O00560	Syntenin-1 OS=Homo sapiens GN=SDCBP PE=1 SV=1	12	218.23	0.406	0.548	0.433	4.76643e+06	7.14646e+06	5.1357e+06	1.16768e+07	2.23298e+06	8.68539e+06	4.70682e+06	5.29967e+06	3.01805e+06	5.10993e+06	3.66961e+06	7.67141e+06	4.20998e+06	7.32848e+06	1.09979e+07	7.65034e+06	9.3951e+06	6.96896e+06	3.69978e+06	6.51258e+06	3.99078e+06	7.19177e+06	4.6837e+06	5.1357e+06	6.36329e+06	2.23202e+06	9.12131e+06	1.60791e+07	1.16768e+07	1.09893e+07	1.67954e+07	784395	2.62137e+06	2.5641e+06	1.68056e+06	1.49915e+06	1.4743e+06	2.5981e+06	3.55641e+06	1.8031e+06	2.48004e+06	4.27231e+06	3.4176e+06
P30505	HLA class I histocompatibility antigen, Cw-8 alpha chain OS=Homo sapiens GN=HLA-C PE=1 SV=1	0	383.92
Q9Y4D1	Disheveled-associated activator of morphogenesis 1 OS=Homo sapiens GN=DAAM1 PE=1 SV=2	21	141.66	0.516	0.324	0.518	5.17623e+06	4.23344e+06	7.26158e+06	8.73639e+06	6.25041e+06	3.9478e+06	5.10875e+06	4.55208e+06	5.2446e+06	9.84642e+06	3.27022e+06	3.47223e+06	3.97253e+06	4.51148e+06	3.39127e+06	3.15031e+06	3.89623e+06	1.06778e+07	5.01212e+06	6.71547e+06	7.10932e+06	6.95725e+06	7.26158e+06	7.26085e+06	7.52428e+06	8.13362e+06	8.0511e+06	8.66669e+06	8.73639e+06	1.09075e+07	9.97533e+06	2.19562e+06	1.1915e+06	2.78306e+06	1.4435e+06	2.60514e+06	2.84085e+06	2.31533e+06	1.6097e+06	1.7014e+06	1.52674e+06	1.3174e+06	1.40732e+06
P01893	Putative HLA class I histocompatibility antigen, alpha chain H OS=Homo sapiens GN=HLA-H PE=5 SV=3	0	449.24
P25705	ATP synthase subunit alpha, mitochondrial OS=Homo sapiens GN=ATP5A1 PE=1 SV=1	18	248.34	0.587	0.823	0.932	5.90185e+06	9.39985e+06	1.07098e+07	9.57121e+06	4.70696e+06	4.7211e+06	7.63941e+06	6.35601e+06	3.7798e+06	5.48014e+06	6.41456e+06	1.009e+07	5.05698e+06	1.25821e+07	1.47897e+07	1.46611e+07	1.14154e+07	8.75693e+06	6.9134e+06	8.50099e+06	6.24286e+06	1.07098e+07	1.43344e+07	7.33882e+06	1.15567e+07	5.17613e+06	9.67037e+06	1.43764e+07	9.57121e+06	9.13297e+06	9.2292e+06	1.65344e+06	1.42489e+06	4.16167e+06	2.01553e+06	1.87753e+06	1.58111e+06	4.54153e+06	4.67763e+06	2.16586e+06	4.25791e+06	5.7453e+06	6.54947e+06
P01877	Immunoglobulin heavy constant alpha 2 OS=Homo sapiens GN=IGHA2 PE=1 SV=4	0	1028.39
Q04917	14-3-3 protein eta OS=Homo sapiens GN=YWHAH PE=1 SV=4	10	347.71	0.475	0.503	0.554	1.72042e+06	3.75176e+06	5.10246e+06	8.73291e+06	1.14273e+06	3.44304e+06	7.83301e+06	6.60889e+06	664759	1.23943e+06	1.5634e+06	6.39756e+06	2.2682e+06	7.36905e+06	2.36614e+06	3.43518e+06	6.317e+06	8.60291e+06	1.7188e+06	4.09752e+06	1.77015e+06	5.10246e+06	3.49169e+06	5.80044e+06	5.14438e+06	926767	8.73291e+06	1.29829e+07	8.9031e+06	8.25321e+06	8.50352e+06	401416	1.03916e+06	4.26713e+06	2.09572e+06	330204	357594	1.10689e+06	2.96586e+06	971450	2.49377e+06	919167	1.53458e+06
P30504	HLA class I histocompatibility antigen, Cw-4 alpha chain OS=Homo sapiens GN=HLA-C PE=1 SV=1	0	399.1
O76009	Keratin, type I cuticular Ha3-I OS=Homo sapiens GN=KRT33A PE=2 SV=2	0	99.62
P55056	Apolipoprotein C-IV OS=Homo sapiens GN=APOC4 PE=1 SV=1	10	155.99	1.54	1.416	0.975	9.63674e+06	9.06939e+06	5.38456e+06	7.0007e+06	1.72887e+07	9.32791e+06	5.23146e+06	1.73455e+07	1.16731e+07	2.37898e+07	5.40884e+06	8.98558e+06	1.15307e+07	9.15399e+06	4.00623e+06	1.25526e+07	3.11594e+06	1.35529e+07	5.93072e+06	1.0987e+07	6.28158e+06	6.51719e+06	1.97705e+06	5.38456e+06	4.07124e+06	1.29358e+07	7.45609e+06	2.52443e+06	7.0007e+06	3.84265e+06	1.57759e+07	6.0731e+06	2.81529e+06	2.8499e+06	5.50037e+06	5.79834e+06	6.86373e+06	3.82948e+06	4.16565e+06	4.93849e+06	3.09781e+06	1.55629e+06	5.60756e+06
P30481	HLA class I histocompatibility antigen, B-44 alpha chain OS=Homo sapiens GN=HLA-B PE=1 SV=1	0	364.68
P22352	Glutathione peroxidase 3 OS=Homo sapiens GN=GPX3 PE=1 SV=2	9	212.18	6.037	6.73	0.529	2.35833e+07	2.35354e+07	1.45913e+06	2.32766e+06	5.6644e+06	6.03782e+06	1.3616e+07	4.60273e+07	3.48849e+07	3.59352e+07	9.50531e+07	1.50437e+07	2.5162e+07	2.74133e+07	2.16348e+07	2.20139e+07	1.66027e+07	3.55402e+07	4.22225e+07	2.58901e+07	1.62959e+07	1.72794e+06	1.8682e+06	1.1557e+06	1.45913e+06	860125	1.47323e+06	2.32766e+06	2.10407e+06	3.73595e+06	1.04397e+07	1.98977e+06	1.8223e+06	7.41747e+06	1.45955e+07	1.73283e+07	1.03679e+07	6.72979e+07	6.97417e+06	1.07766e+07	9.27697e+06	8.40441e+06	9.83416e+06
P36955	Pigment epithelium-derived factor OS=Homo sapiens GN=SERPINF1 PE=1 SV=4	16	151.21	0.634	1.13	0.902	706642	1.2931e+06	1.2638e+06	1.6124e+06	709786	703511	1.44724e+06	1.11537e+06	407143	455689	674800	699482	3.1225e+06	1.29216e+06	586441	2.71409e+06	1.29405e+06	712754	1.0841e+06	3.30821e+06	2.22819e+06	894711	1.2638e+06	2.44527e+06	1.20104e+06	1.67186e+06	1.50384e+06	1.05214e+06	1.97456e+06	1.6124e+06	1.64351e+06	249331	212329	788406	353693	202239	131474	477761	324275	1.33734e+06	437281	227813	1.21245e+06
P02743	Serum amyloid P-component OS=Homo sapiens GN=APCS PE=1 SV=2	13	959.89	0.774	0.575	0.884	4.56647e+07	3.68774e+07	4.61971e+07	6.61711e+07	2.30975e+07	4.99949e+07	4.01831e+07	5.50219e+07	4.17095e+07	5.48836e+07	7.2043e+07	2.31965e+07	1.54262e+07	3.76361e+07	3.76499e+07	4.38218e+07	3.95077e+07	3.70912e+07	3.1838e+07	3.66649e+07	2.52866e+07	4.43561e+07	4.61971e+07	5.37728e+07	1.2542e+08	2.49683e+07	6.95956e+07	1.45e+08	6.61711e+07	4.16902e+07	3.00161e+07	8.11361e+06	1.50891e+07	2.18903e+07	1.74478e+07	2.07182e+07	1.58348e+07	5.10067e+07	1.07537e+07	6.60692e+06	1.27365e+07	1.46257e+07	1.95763e+07
Q9ULV4	Coronin-1C OS=Homo sapiens GN=CORO1C PE=1 SV=1	16	261.66	0.438	0.313	0.651	441549	1.38893e+06	3.38492e+06	6.39335e+06	80834.6	811170	6.40815e+06	2.32964e+06	453052	173260	375094	1.13691e+06	766121	1.69682e+06	880171	1.89057e+06	1.9041e+06	2.64667e+06	520213	2.67325e+06	397035	3.38492e+06	2.31214e+06	4.70278e+06	6.38431e+06	517794	6.10531e+06	5.75822e+06	7.33273e+06	7.86133e+06	6.39335e+06	28395.3	244822	3.49093e+06	738743	225043	49988.4	265568	527063	328123	574222	341917	844564
P06576	ATP synthase subunit beta, mitochondrial OS=Homo sapiens GN=ATP5B PE=1 SV=3	14	150.22	0.674	0.788	0.807	8.72205e+06	1.19892e+07	1.02996e+07	8.58116e+06	8.91992e+06	4.56326e+06	9.10122e+06	9.90448e+06	3.72047e+06	6.71864e+06	7.80055e+06	1.06518e+07	1.53348e+07	1.39722e+07	1.7429e+07	9.5892e+06	1.21092e+07	1.18873e+07	9.51163e+06	8.37142e+06	1.2092e+07	1.02996e+07	8.95635e+06	1.11366e+07	8.00648e+06	1.25975e+07	8.58116e+06	1.3098e+07	9.16861e+06	6.4362e+06	7.1983e+06	3.13336e+06	1.37726e+06	4.95801e+06	3.14078e+06	1.84806e+06	1.93844e+06	5.52282e+06	4.93812e+06	6.56775e+06	4.72834e+06	6.77057e+06	4.28373e+06
Q14525	Keratin, type I cuticular Ha3-II OS=Homo sapiens GN=KRT33B PE=1 SV=3	5	122.6	1.471	2.47	0.546	667314	1.46301e+06	38115.5	91239.5			698830							1.08749e+07	59566.7			1.65267e+06			1.29512e+06		52818.9			27505.1		798587		91239.5	69807.6			380697							3.68018e+06	23139.7
Q15063	Periostin OS=Homo sapiens GN=POSTN PE=1 SV=2	18	99.6	1.106	0.89	1.282	1.20074e+06	880657	1.24352e+06	1.12848e+06	601249	86017.8	1.20576e+06	9.40222e+06	576118	926674	1.67808e+06	1.1213e+06	505540	1.43235e+06	995489	1.34236e+06	1.1368e+06	646648	779071	570954	324783	1.24352e+06	1.37408e+06	1.11543e+06	2.17354e+06	431246	147871	536379	1.12848e+06	1.12916e+06	1.85777e+06	211205	25961.4	656852	2.98151e+06	286173	267360	1.18809e+06	519826	216518	484724	386714	599664
P62820	Ras-related protein Rab-1A OS=Homo sapiens GN=RAB1A PE=1 SV=3	8	266.96	0.36	0.362	0.603	4.31398e+06	5.36166e+06	8.90154e+06	1.60633e+07	1.74371e+06	8.59583e+06	9.91288e+06	5.98409e+06	1.70028e+06	1.88267e+06	4.22932e+06	5.18657e+06	3.06431e+06	7.07992e+06	6.22595e+06	5.14449e+06	5.54266e+06	9.61111e+06	3.61608e+06	7.94847e+06	3.45176e+06	8.90154e+06	8.89671e+06	1.20275e+07	1.32799e+07	3.18844e+06	1.20489e+07	2.03025e+07	1.48796e+07	1.60633e+07	2.53033e+07	612525	2.59434e+06	5.40017e+06	1.8976e+06	844577	543182	2.99437e+06	2.40445e+06	1.31242e+06	2.39593e+06	2.41857e+06	2.29817e+06
P34931	Heat shock 70 kDa protein 1-like OS=Homo sapiens GN=HSPA1L PE=1 SV=2	1	313.7
O75558	Syntaxin-11 OS=Homo sapiens GN=STX11 PE=1 SV=1	12	115.04	0.39	0.388	0.671	1.32453e+06	2.41406e+06	4.25578e+06	6.26355e+06	1.06639e+06	2.75794e+06	5.54853e+06	2.15524e+06	339711	708139	1.64515e+06	3.83335e+06	720035	2.68617e+06	2.94942e+06	2.89263e+06	2.28585e+06	2.14198e+06	1.27219e+06	2.54948e+06	1.07409e+06	3.31816e+06	4.25578e+06	4.53028e+06	6.57895e+06	1.31279e+06	6.26355e+06	7.85064e+06	5.69822e+06	7.59116e+06	5.92145e+06	374597	832384	3.02264e+06	683440	168744	204309	1.16477e+06	1.77711e+06	308385	909030	1.14575e+06	1.29221e+06
P61204	ADP-ribosylation factor 3 OS=Homo sapiens GN=ARF3 PE=1 SV=2	8	205.67	0.404	0.328	0.456	2.28262e+06	2.0874e+06	3.75351e+06	8.83491e+06	1.07309e+06	2.76786e+06	3.72934e+06	2.64643e+06	1.07182e+06	1.04207e+06	3.68429e+06	2.03058e+06	1.75343e+06	3.47628e+06	1.59893e+06	1.85097e+06	3.23418e+06	5.49734e+06	2.1458e+06	4.97047e+06	1.33526e+06	3.53688e+06	3.75351e+06	4.93041e+06	4.52536e+06	1.28139e+06	6.02974e+06	9.1887e+06	5.65594e+06	8.83491e+06	1.95858e+07	376950	835378	2.03161e+06	839200	532401	300653	2.60849e+06	941363	750978	1.17641e+06	621130	826876
P84077	ADP-ribosylation factor 1 OS=Homo sapiens GN=ARF1 PE=1 SV=2	8	205.67	0.404	0.328	0.456	2.28262e+06	2.0874e+06	3.75351e+06	8.83491e+06	1.07309e+06	2.76786e+06	3.72934e+06	2.64643e+06	1.07182e+06	1.04207e+06	3.68429e+06	2.03058e+06	1.75343e+06	3.47628e+06	1.59893e+06	1.85097e+06	3.23418e+06	5.49734e+06	2.1458e+06	4.97047e+06	1.33526e+06	3.53688e+06	3.75351e+06	4.93041e+06	4.52536e+06	1.28139e+06	6.02974e+06	9.1887e+06	5.65594e+06	8.83491e+06	1.95858e+07	376950	835378	2.03161e+06	839200	532401	300653	2.60849e+06	941363	750978	1.17641e+06	621130	826876
P29401	Transketolase OS=Homo sapiens GN=TKT PE=1 SV=3	18	102.72	0.357	0.408	0.626	670928	935750	1.54885e+06	3.61616e+06	664174	1.62596e+06	2.05572e+06	1.10093e+06	235326	240453	677751	1.83328e+06	438269	1.72024e+06	1.33778e+06	988401	885903	1.82908e+06	151902	847327	501513	1.54885e+06	1.54329e+06	1.73667e+06	2.68093e+06	433022	4.09792e+06	3.61616e+06	3.69767e+06	2.73934e+06	3.19538e+06	233309	490737	1.11988e+06	349111	116893	69374.6	479850	849896	187707	582148	519682	441543
P07195	L-lactate dehydrogenase B chain OS=Homo sapiens GN=LDHB PE=1 SV=2	12	259.99	0.436	0.729	0.72	7.67349e+06	1.33672e+07	1.27763e+07	1.53409e+07	8.56809e+06	4.39717e+06	1.52701e+07	1.40072e+07	3.61573e+06	5.4945e+06	8.98178e+06	1.36453e+07	6.03127e+06	1.50141e+07	1.44108e+07	1.39017e+07	1.2463e+07	1.3482e+07	1.06304e+07	1.32535e+07	6.29222e+06	1.29409e+07	1.27763e+07	1.01836e+07	1.49458e+07	3.93696e+06	1.53409e+07	1.81348e+07	1.47143e+07	1.34529e+07	1.58518e+07	3.00977e+06	1.32713e+06	8.31861e+06	4.44177e+06	1.79603e+06	1.58525e+06	6.35914e+06	6.32587e+06	2.58314e+06	5.08095e+06	5.59811e+06	6.21021e+06
Q9C0H2	Protein tweety homolog 3 OS=Homo sapiens GN=TTYH3 PE=1 SV=3	9	342.86	0.289	0.391	0.36	3.63707e+06	5.15698e+06	4.93384e+06	1.52297e+07	1.01543e+06	3.87155e+06	2.67536e+06	5.87254e+06	3.41679e+06	5.5095e+06	1.91028e+06	6.21338e+06	1.19539e+06	7.93148e+06	4.45096e+06	4.88992e+06	9.00084e+06	5.70046e+06	2.31148e+06	4.76365e+06	5.43863e+06	4.79709e+06	6.8579e+06	4.93384e+06	5.91451e+06	2.00514e+06	8.98083e+06	2.23901e+07	1.52297e+07	9.34486e+06	1.69089e+07	356698	1.16849e+06	1.45744e+06	1.86222e+06	1.69721e+06	1.58958e+06	1.35248e+06	2.88048e+06	511974	2.68411e+06	1.72905e+06	2.18445e+06
P30501	HLA class I histocompatibility antigen, Cw-2 alpha chain OS=Homo sapiens GN=HLA-C PE=1 SV=1	1	438.43		100			150330																		150330
Q70J99	Protein unc-13 homolog D OS=Homo sapiens GN=UNC13D PE=1 SV=1	17	82.95	0.637	0.362	0.821	389828	739894	2.18767e+06	2.65893e+06	397322	398607	2.48119e+06	334749	179836	266613	382475	1.64475e+06	446950	1.01095e+06	824377	664069	1.36585e+06	527046	47856.7	831081	218328	2.72174e+06	1.92562e+06	2.18767e+06	2.37501e+06	254324	2.43144e+06	3.34095e+06	2.21817e+06	2.65893e+06	3.79626e+06	139570	120305	1.35166e+06	106151	89329.6	76922.2	270794	762492	191425	342118	320243	296656
P0CG47	Polyubiquitin-B OS=Homo sapiens GN=UBB PE=1 SV=1	10	680.74	0.382	0.556	0.437	1.62432e+07	2.57227e+07	1.80816e+07	3.98937e+07	9.4e+06	2.82892e+07	1.70578e+07	2.47492e+07	1.25003e+07	1.60881e+07	7.18529e+06	2.96385e+07	1.58919e+07	4.64249e+07	3.27996e+07	2.6914e+07	3.38787e+07	2.45841e+07	9.96659e+06	2.20534e+07	1.37351e+07	2.35816e+07	2.17823e+07	1.58996e+07	1.80816e+07	9.68277e+06	3.43948e+07	6.94245e+07	3.25477e+07	3.98937e+07	4.81212e+07	3.302e+06	8.53807e+06	9.29248e+06	7.84814e+06	6.20926e+06	4.64168e+06	5.08721e+06	1.37402e+07	6.80636e+06	1.57107e+07	1.27415e+07	1.20232e+07
P62987	Ubiquitin-60S ribosomal protein L40 OS=Homo sapiens GN=UBA52 PE=1 SV=2	10	680.74	0.382	0.556	0.437	1.62432e+07	2.57227e+07	1.80816e+07	3.98937e+07	9.4e+06	2.82892e+07	1.70578e+07	2.47492e+07	1.25003e+07	1.60881e+07	7.18529e+06	2.96385e+07	1.58919e+07	4.64249e+07	3.27996e+07	2.6914e+07	3.38787e+07	2.45841e+07	9.96659e+06	2.20534e+07	1.37351e+07	2.35816e+07	2.17823e+07	1.58996e+07	1.80816e+07	9.68277e+06	3.43948e+07	6.94245e+07	3.25477e+07	3.98937e+07	4.81212e+07	3.302e+06	8.53807e+06	9.29248e+06	7.84814e+06	6.20926e+06	4.64168e+06	5.08721e+06	1.37402e+07	6.80636e+06	1.57107e+07	1.27415e+07	1.20232e+07
P62979	Ubiquitin-40S ribosomal protein S27a OS=Homo sapiens GN=RPS27A PE=1 SV=2	10	680.74	0.382	0.556	0.437	1.62432e+07	2.57227e+07	1.80816e+07	3.98937e+07	9.4e+06	2.82892e+07	1.70578e+07	2.47492e+07	1.25003e+07	1.60881e+07	7.18529e+06	2.96385e+07	1.58919e+07	4.64249e+07	3.27996e+07	2.6914e+07	3.38787e+07	2.45841e+07	9.96659e+06	2.20534e+07	1.37351e+07	2.35816e+07	2.17823e+07	1.58996e+07	1.80816e+07	9.68277e+06	3.43948e+07	6.94245e+07	3.25477e+07	3.98937e+07	4.81212e+07	3.302e+06	8.53807e+06	9.29248e+06	7.84814e+06	6.20926e+06	4.64168e+06	5.08721e+06	1.37402e+07	6.80636e+06	1.57107e+07	1.27415e+07	1.20232e+07
P0CG48	Polyubiquitin-C OS=Homo sapiens GN=UBC PE=1 SV=3	10	680.74	0.382	0.556	0.437	1.62432e+07	2.57227e+07	1.80816e+07	3.98937e+07	9.4e+06	2.82892e+07	1.70578e+07	2.47492e+07	1.25003e+07	1.60881e+07	7.18529e+06	2.96385e+07	1.58919e+07	4.64249e+07	3.27996e+07	2.6914e+07	3.38787e+07	2.45841e+07	9.96659e+06	2.20534e+07	1.37351e+07	2.35816e+07	2.17823e+07	1.58996e+07	1.80816e+07	9.68277e+06	3.43948e+07	6.94245e+07	3.25477e+07	3.98937e+07	4.81212e+07	3.302e+06	8.53807e+06	9.29248e+06	7.84814e+06	6.20926e+06	4.64168e+06	5.08721e+06	1.37402e+07	6.80636e+06	1.57107e+07	1.27415e+07	1.20232e+07
A6NMY6	Putative annexin A2-like protein OS=Homo sapiens GN=ANXA2P2 PE=5 SV=2	13	402.68	0.624	0.816	0.896	3.35748e+06	4.34593e+06	4.23875e+06	5.04454e+06	3.24689e+06	3.09251e+06	4.25643e+06	3.47184e+06	2.92841e+06	1.54949e+06	4.50091e+06	3.7614e+06	2.13722e+06	7.11119e+06	7.69513e+06	5.02129e+06	5.51784e+06	3.31026e+06	2.87115e+06	6.52776e+06	2.20327e+06	4.23875e+06	7.43774e+06	3.92002e+06	5.86883e+06	4.00279e+06	5.04454e+06	8.61389e+06	3.98037e+06	4.41407e+06	7.99971e+06	1.14056e+06	933361	2.31875e+06	1.10094e+06	1.45462e+06	447053	3.18666e+06	1.74376e+06	915350	2.40651e+06	2.9893e+06	2.24314e+06
Q15485	Ficolin-2 OS=Homo sapiens GN=FCN2 PE=1 SV=2	9	257.39	0.063	0.06	0.144	311045	268004	1.05212e+06	1.17673e+07	290884	1.42705e+06	422589	332603	146772	210193	505930	875143	339830	982192	211359	48634.1	508662	135376	28760.6	449024	192269	764761	1.05212e+06	1.78269e+06	932627	1.43336e+06	1.3475e+07	1.12786e+07	6.25178e+06	1.36971e+07	1.17673e+07	102181	430702	230211	105471	72905.9	60644.1	358201	405710	145546	332385	82105.8	21726
P61106	Ras-related protein Rab-14 OS=Homo sapiens GN=RAB14 PE=1 SV=4	11	473.73	0.427	0.34	0.532	937661	1.52243e+06	2.37266e+06	4.64495e+06	747317	4.65543e+06	3.32352e+06	2.44366e+06	245400	141532	854041	2.08584e+06	929747	2.76097e+06	1.771e+06	1.30876e+06	2.16062e+06	1.774e+06	467622	856516	231868	3.72038e+06	1.31913e+06	3.72103e+06	2.37266e+06	991966	4.38423e+06	7.05229e+06	4.08278e+06	4.64495e+06	7.43469e+06	262515	1.40507e+06	1.81053e+06	774899	121897	40834.4	604665	966982	398202	934343	687974	584653
P68104	Elongation factor 1-alpha 1 OS=Homo sapiens GN=EEF1A1 PE=1 SV=1	14	225.25	0.43	0.507	0.743	1.36699e+06	1.28971e+06	3.1195e+06	3.75181e+06	845422	2.63665e+06	1.69311e+06	975209	243628	561389	2.94358e+06	519351	1.51593e+06	1.44428e+07	1.43952e+06	891015	1.1555e+06	2.02949e+07	713535	1.58019e+06	974886	2.18965e+06	3.91042e+06	3.19154e+06	3.1195e+06	1.82327e+06	2.68021e+06	1.70004e+07	4.05617e+06	3.42059e+06	3.75181e+06	296977	795776	922345	309245	121017	161970	2.08406e+06	240767	649260	4.88762e+06	559206	398038
Q5VTE0	Putative elongation factor 1-alpha-like 3 OS=Homo sapiens GN=EEF1A1P5 PE=5 SV=1	14	225.25	0.43	0.507	0.743	1.36699e+06	1.28971e+06	3.1195e+06	3.75181e+06	845422	2.63665e+06	1.69311e+06	975209	243628	561389	2.94358e+06	519351	1.51593e+06	1.44428e+07	1.43952e+06	891015	1.1555e+06	2.02949e+07	713535	1.58019e+06	974886	2.18965e+06	3.91042e+06	3.19154e+06	3.1195e+06	1.82327e+06	2.68021e+06	1.70004e+07	4.05617e+06	3.42059e+06	3.75181e+06	296977	795776	922345	309245	121017	161970	2.08406e+06	240767	649260	4.88762e+06	559206	398038
Q95604	HLA class I histocompatibility antigen, Cw-17 alpha chain OS=Homo sapiens GN=HLA-C PE=1 SV=1	1	366.53	0.453	0.295	0.426	63962.5	44099.1	67796.8	139904	46923.2	84515.6	73349.5	61580.2	25133.5		105926	11369.4		64149.2	44099.1	42571.4		82520.5	23693.3	86955.7		44701.5	82670.5	55599.1	106657		102508	146793		133338	345896	16483	25508	39958.1	19527.5	12484.5		74996	5270.76		21708.8	17131	19017.7
P00736	Complement C1r subcomponent OS=Homo sapiens GN=C1R PE=1 SV=2	14	97.32	2.019	1.391	0.834	2.47627e+06	1.80036e+06	758200	909507	3.34044e+06	2.31831e+06	1.34635e+06	2.64499e+06	5.05749e+06	3.99049e+06	1.50305e+06	873328	2.46962e+06	628510	627243	1.40861e+06	702393	2.39768e+06	2.34597e+06	2.30105e+06	2.61136e+06	758200	247576	1.5467e+06	539992	1.01321e+06	747942	129082	1.79433e+06	909507	1.2305e+06	1.17342e+06	699698	733444	838745	2.51219e+06	1.15132e+06	1.06416e+06	404868	1.05772e+06	212695	243663	629263
O15143	Actin-related protein 2/3 complex subunit 1B OS=Homo sapiens GN=ARPC1B PE=1 SV=3	14	461	0.198	0.287	0.563	892262	3.08439e+06	5.25399e+06	1.34842e+07	930222	1.47904e+06	9.71064e+06	5.36968e+06	215746	356135	855851	5.75446e+06	652263	3.17352e+06	3.07489e+06	2.47875e+06	3.09391e+06	4.41601e+06	954216	3.13324e+06	478862	5.25399e+06	5.13484e+06	9.94933e+06	1.14821e+07	618607	9.14156e+06	1.49379e+07	1.28072e+07	1.51631e+07	1.34842e+07	326765	446394	5.29e+06	1.70276e+06	107167	102751	605946	2.66772e+06	279358	1.07396e+06	1.19449e+06	1.10732e+06
P09871	Complement C1s subcomponent OS=Homo sapiens GN=C1S PE=1 SV=1	13	236.97	2.042	1.388	0.882	7.97746e+06	5.77501e+06	2.78347e+06	4.34722e+06	1.10389e+07	6.90716e+06	4.33865e+06	1.01833e+07	1.13878e+07	1.56352e+07	7.37724e+06	3.71795e+06	6.08809e+06	5.19375e+06	6.75027e+06	8.93143e+06	4.88778e+06	7.65665e+06	5.82518e+06	5.72526e+06	5.40529e+06	2.78347e+06	3.21454e+06	2.70884e+06	2.75471e+06	6.15408e+06	3.4683e+06	3.65625e+06	5.6077e+06	4.46462e+06	4.34722e+06	3.87771e+06	2.08468e+06	2.36354e+06	3.22918e+06	5.65665e+06	4.51101e+06	5.22311e+06	1.72362e+06	2.60747e+06	1.75763e+06	2.62225e+06	3.98989e+06
Q9Y251	Heparanase OS=Homo sapiens GN=HPSE PE=1 SV=2	12	130.05	0.32	0.398	0.757	2.5522e+06	4.24638e+06	9.25532e+06	1.40198e+07	1.71257e+06	2.8877e+06	7.08257e+06	6.46644e+06	351337	2.02478e+06	2.86197e+06	4.34414e+06	2.16938e+06	6.78126e+06	4.09992e+06	7.049e+06	4.15083e+06	3.08023e+06	4.83805e+06	8.62291e+06	2.34475e+06	1.16102e+07	1.48572e+07	8.15845e+06	9.25532e+06	2.14919e+06	4.13606e+06	1.40198e+07	2.26851e+07	1.55095e+07	9.75999e+06	601586	871548	3.85832e+06	2.05055e+06	174519	584183	2.02629e+06	2.01391e+06	929127	2.29486e+06	1.59268e+06	3.14896e+06
P04217	Alpha-1B-glycoprotein OS=Homo sapiens GN=A1BG PE=1 SV=4	15	147.8	0.809	1.363	0.969	1.7206e+06	2.5021e+06	1.72656e+06	1.61541e+06	1.82238e+06	1.91935e+06	2.46954e+06	4.2296e+06	1.67251e+06	1.77008e+06	886620	845454	2.52482e+06	4.41331e+06	1.11121e+06	5.37579e+06	2.47957e+06	1.55634e+06	1.92566e+06	4.0487e+06	3.04518e+06	2.21388e+06	1.57212e+06	2.34959e+06	1.72656e+06	696642	1.67205e+06	1.27337e+06	2.3023e+06	1.61541e+06	1.40422e+06	640160	579286	1.34531e+06	1.34123e+06	830779	510696	627730	391946	1.08136e+06	1.49352e+06	431667	2.4015e+06
P02765	Alpha-2-HS-glycoprotein OS=Homo sapiens GN=AHSG PE=1 SV=1	6	1093.12	0.618	0.947	1.193	2.14744e+07	3.1719e+07	4.39869e+07	3.68405e+07	9.69886e+06	1.42048e+07	3.27764e+07	2.38078e+07	7.76191e+06	1.93697e+07	3.22193e+07	6.19941e+07	2.33403e+07	3.75825e+07	4.08451e+07	4.25493e+07	5.25171e+07	1.90674e+07	2.67703e+07	1.86643e+07	2.1618e+07	5.32662e+07	6.38702e+07	2.66002e+07	4.39869e+07	2.64615e+07	2.18655e+07	3.68405e+07	3.99397e+07	3.10487e+07	4.56786e+07	3.40698e+06	4.28719e+06	1.78554e+07	7.5496e+06	3.85555e+06	5.58848e+06	2.28114e+07	2.874e+07	9.99643e+06	1.27183e+07	1.58669e+07	1.90078e+07
P80108	Phosphatidylinositol-glycan-specific phospholipase D OS=Homo sapiens GN=GPLD1 PE=1 SV=3	18	44.18	0.988	1.434	1.091	928262	1.72876e+06	1.25608e+06	1.04433e+06	314303	1.25976e+06	1.64839e+06	1.17841e+06	734242	767108	1.02231e+06	438075	2.27187e+06	1.28311e+06	1.99076e+06	1.59789e+06	1.7138e+06	916517	1.83089e+06	1.74385e+06	2.41901e+06	1.25608e+06	978728	1.5729e+06	902287	1.52964e+06	679788	532494	1.37464e+06	1.04433e+06	1.38095e+06	110407	380214	897983	373681	364718	221323	723799	203088	973020	434218	773343	713818
P55160	Nck-associated protein 1-like OS=Homo sapiens GN=NCKAP1L PE=1 SV=3	14	79.79	0.192	0.175	0.476	381651	290225	1.72845e+06	3.42719e+06	121569	685584	1.28571e+06	582420	204773	87603.3	401017	463699	94697.7	421245	305492	1.20702e+06	321920	192387	188576	275721	86064.8	1.14322e+06	1.72845e+06	2.33981e+06	2.42612e+06	393678	3.40823e+06	5.48789e+06	3.42719e+06	4.05428e+06	3.38346e+06	42704.2	206919	700409	184689	101716	25275	283921	214967	40558.2	142554	118674	539207
P05107	Integrin beta-2 OS=Homo sapiens GN=ITGB2 PE=1 SV=2	12	552.73	0.44	0.517	1.015	2.67797e+06	4.9386e+06	8.01861e+06	8.8893e+06	2.83326e+06	1.28359e+07	6.21147e+06	2.36132e+06	541831	1.59808e+06	2.83755e+06	5.53447e+06	1.7084e+06	4.48944e+06	5.4187e+06	6.37319e+06	5.77488e+06	3.54866e+06	4.50103e+06	5.61624e+06	2.63001e+06	7.14976e+06	8.40035e+06	6.96849e+06	1.17716e+07	8.01861e+06	1.07824e+07	1.10407e+07	7.03709e+06	4.50354e+06	8.8893e+06	995257	3.87405e+06	3.38378e+06	748791	269142	461071	2.009e+06	2.56574e+06	731693	1.51928e+06	2.10498e+06	2.84706e+06
P0CG38	POTE ankyrin domain family member I OS=Homo sapiens GN=POTEI PE=3 SV=1	1	789.79	0.128	0.264	0.56	364277	884175	2.28233e+06	3.0137e+06	300987	649897	3.45416e+06	2.14793e+06	72323.9	144711	434781	1.47487e+06	329246	1.27154e+06	1.29576e+06	1.10828e+06	998224	783157	367291	709922	255721	2.28233e+06	1.31183e+06	2.5396e+06	2.65089e+06	144880	4.72915e+06	4.30105e+06	2.40435e+06	3.0137e+06	2.34151e+06	105730	196148	1.8817e+06	681122	35925.2	41751.6	307827	683741	141013	430302	503360	495095
P62258	14-3-3 protein epsilon OS=Homo sapiens GN=YWHAE PE=1 SV=1	8	271.86	0.321	0.493	0.573	1.09034e+06	2.42433e+06	3.13988e+06	5.49044e+06	913267	1.90288e+06	4.07382e+06	3.06058e+06	364441	1.02516e+06	828716	3.04579e+06	841090	4.53793e+06	2.4773e+06	2.37249e+06	3.19318e+06	4.02754e+06	916443	2.17006e+06	613636	3.13988e+06	2.34742e+06	3.77498e+06	4.32921e+06	462459	4.60392e+06	7.26654e+06	5.72843e+06	5.49044e+06	5.46539e+06	320809	574315	2.21927e+06	970529	181028	295775	586734	1.41201e+06	360231	1.53569e+06	962347	1.05985e+06
P62834	Ras-related protein Rap-1A OS=Homo sapiens GN=RAP1A PE=1 SV=1	11	319.9	0.254	0.323	0.577	8.30226e+06	1.75184e+07	2.63349e+07	4.86244e+07	7.67717e+06	2.11518e+07	3.12026e+07	2.04261e+07	2.52195e+06	4.44252e+06	8.14665e+06	1.59778e+07	8.21922e+06	2.06505e+07	1.92075e+07	1.34933e+07	2.49605e+07	1.99212e+07	7.44036e+06	2.17119e+07	8.77455e+06	2.63349e+07	2.38123e+07	3.51336e+07	4.01824e+07	6.57233e+06	4.86244e+07	4.25999e+07	4.04522e+07	5.10842e+07	6.06771e+07	2.69681e+06	6.38389e+06	1.6998e+07	6.47726e+06	1.25272e+06	1.28174e+06	5.76786e+06	7.40719e+06	3.52022e+06	6.98837e+06	7.46145e+06	6.02779e+06
Q92764	Keratin, type I cuticular Ha5 OS=Homo sapiens GN=KRT35 PE=1 SV=5	8	96.77	0.661	1.195	0.841	5.39676e+06	8.34017e+06	6.07385e+06	5.29408e+06	5.6083e+06	2.73311e+06	4.28879e+06	3.30703e+06	2.1144e+06	5.1932e+06	6.03057e+06	5.22479e+06	8.08076e+06	1.61006e+07	1.08342e+07	7.20576e+06	6.64644e+06	8.60791e+06	6.11159e+06	9.33012e+06	1.05389e+07	4.42836e+06	6.21128e+06	6.07385e+06	5.47625e+06	7.54511e+06	5.0885e+06	1.17195e+07	7.42229e+06	4.82832e+06	5.29408e+06	1.97007e+06	824892	2.33638e+06	1.04868e+06	1.05028e+06	1.49832e+06	4269667	2.42218e+06	3.46092e+06	5.44861e+06	4.20873e+06	3.21899e+06
Q5XKE5	Keratin, type II cytoskeletal 79 OS=Homo sapiens GN=KRT79 PE=1 SV=2	0	194.52
P19971	Thymidine phosphorylase OS=Homo sapiens GN=TYMP PE=1 SV=2	14	148.43	1.237	0.889	0.928	2.28302e+06	1.74629e+06	1.61547e+06	1.80826e+06	4.30978e+06	1.65873e+06	1.82549e+06	8.82869e+06	1.18625e+06	2.83521e+06	4.18545e+06	2.06352e+06	1.84305e+06	1.73784e+06	1.08062e+06	1.84569e+06	1.82871e+06	1.27231e+06	1.55987e+06	1.75478e+06	1.09883e+06	2.00008e+06	1.61547e+06	1.42742e+06	1.82586e+06	1.13769e+06	1.66716e+06	2.15704e+06	1.80826e+06	1.4386e+06	1.82823e+06	1.51393e+06	500628	994460	2.79964e+06	589245	818004	2.96332e+06	956633	789361	588105	419786	824515
P03952	Plasma kallikrein OS=Homo sapiens GN=KLKB1 PE=1 SV=1	14	186.38	0.563	0.78	0.579	2.56572e+06	4.40143e+06	3.03192e+06	3.97732e+06	1.07362e+06	1.57711e+06	3.21369e+06	4.37217e+06	1.70651e+06	1.72609e+06	3.01965e+06	2.21401e+06	4.25176e+06	4.67917e+06	1.60102e+06	7.30881e+06	2.36013e+06	2.85632e+06	5.71505e+06	4.55638e+06	4.94781e+06	3.19511e+06	2.55512e+06	2.75952e+06	3.03192e+06	3.2709e+06	2.78737e+06	3.67935e+06	6.59121e+06	3.97732e+06	1.75367e+07	377136	475993	1.7507e+06	1.38644e+06	847669	498004	2.13792e+06	1.0264e+06	1.82099e+06	1.58349e+06	621941	3.26502e+06
P00918	Carbonic anhydrase 2 OS=Homo sapiens GN=CA2 PE=1 SV=2	11	162.35	0.358	0.324	0.501	768826	766353	1.87572e+06	3.7561e+06	513321	1.53139e+06	2.25844e+06	1.12956e+06	445617	222766	794616	1.22834e+06	343708	1.27987e+06	863330	833129	858710	526063	261778	704929	274567	1.94916e+06	1.33212e+06	1.89419e+06	1.87572e+06	357885	3.7561e+06	6.2564e+06	2.83653e+06	2.96816e+06	4.07254e+06	180318	462194	1.23032e+06	358191	221350	64271.5	562591	569451	147207	433121	335375	372179
P00740	Coagulation factor IX OS=Homo sapiens GN=F9 PE=1 SV=2	8	287.39	0.85	0.538	0.517	1.19152e+07	1.10263e+07	1.03757e+07	1.31827e+07	4.64407e+06	2.79553e+06	1.02637e+07	1.21867e+07	4.84828e+06	1.2716e+07	2.10198e+07	1.15552e+07	1.22269e+07	1.27181e+07	1.4048e+07	1.26478e+07	6.74852e+06	7.29098e+06	1.05216e+07	7.10658e+06	7.32846e+06	7.74083e+06	1.129e+07	1.03757e+07	9.14919e+06	1.04796e+07	6.74651e+06	1.32305e+07	1.7863e+07	1.2971e+07	1.31827e+07	1.63135e+06	843730	5.5913e+06	3.86448e+06	2.40827e+06	3.66877e+06	1.48821e+07	5.35691e+06	5.23665e+06	4.30394e+06	5.45716e+06	5.65009e+06
Q14344	Guanine nucleotide-binding protein subunit alpha-13 OS=Homo sapiens GN=GNA13 PE=1 SV=2	12	255.44	0.346	0.411	0.676	713268	1.46401e+06	2.00981e+06	3.59247e+06	810789	2.16942e+06	3.21604e+06	908454	274354	328463	627476	2.12013e+06	559336	1.81069e+06	2.39924e+06	1.4136e+06	1.90702e+06	1.19519e+06	752813	1.51623e+06	284942	2.82037e+06	1.87362e+06	2.00981e+06	2.55469e+06	606477	2.93823e+06	5.32492e+06	2.99662e+06	4.05067e+06	3.59247e+06	284811	654761	1.75198e+06	288077	136279	94766.8	444255	982877	239559	612760	932026	631489
P01780	Immunoglobulin heavy variable 3-7 OS=Homo sapiens GN=IGHV3-7 PE=1 SV=2	6	405.33	0.557	0.725	1.035	5.78791e+06	8.49057e+06	1.0822e+07	1.13862e+07	1.14503e+07	5.66771e+06	1.57582e+07	5.78632e+06	4.23707e+06	2.72507e+06	5.78951e+06	9.58391e+06	6.51217e+06	3.5636e+06	9.34687e+06	4.16822e+07	6.25219e+06	7.71272e+06	6.4215e+06	1.10221e+07	1.07e+07	1.04727e+07	1.13131e+07	2.10487e+07	9.12559e+06	1.0822e+07	1.13862e+07	1.65224e+07	5.70646e+06	1.16349e+07	6.73044e+06	4.02221e+06	1.71059e+06	8.58451e+06	1.83488e+06	2.10467e+06	786226	4.09899e+06	4.44303e+06	2.78911e+06	1.20596e+06	3.63095e+06	1.86205e+07
Q99829	Copine-1 OS=Homo sapiens GN=CPNE1 PE=1 SV=1	17	141.93	0.405	0.482	0.483	463254	1.93727e+06	1.32627e+06	2.86602e+06	165530	486451	1.29649e+06	991448	11981.9	202626	441162	2.44159e+06	624314	2.98124e+06	1.53713e+06	564877	7.7573e+06	2.52677e+06	555437	3.1661e+06	373792	4.92589e+06	5.23351e+06	826493	1.32627e+06	391525	2.86602e+06	8.8002e+06	1.77984e+06	1.41377e+06	1.71643e+07	58146.8	146818	706281	314395	5951.72	58461	312345	1.1319e+06	267388	1.00888e+06	597122	252345
Q07954	Prolow-density lipoprotein receptor-related protein 1 OS=Homo sapiens GN=LRP1 PE=1 SV=2	21	12.94	0.487	0.718	0.781	239312	329141	409337	423904	68136.7	195733	261688	423387	218849	621166	467803	611894	159621	1.5444e+06	292066	370923	810596	1.03373e+06	166813	286291	147019	409337	534646	218679	494434	90348	249457	744915	167034	423904	9.45639e+07	23934.8	59074.9	142558	134259	108708	179216	331206	283670	68364.3	522643	113458	165700
P51148	Ras-related protein Rab-5C OS=Homo sapiens GN=RAB5C PE=1 SV=2	7	244.03	0.432	0.457	0.589	1.44315e+06	2.21893e+06	2.52521e+06	4.70841e+06	1.54715e+06	3.48167e+06	2.68987e+06	2.25924e+06	618662	603578	1.27054e+06	2.43368e+06	1.25894e+06	2.77246e+06	2.21671e+06	1.92773e+06	2.35667e+06	2.22114e+06	1.23404e+06	2.36597e+06	1.2876e+06	2.52521e+06	2.5017e+06	2.91494e+06	3.29738e+06	1.1794e+06	3.70011e+06	5.3711e+06	3.39258e+06	4.70841e+06	5.194e+06	543478	1.05082e+06	1.46534e+06	716419	307307	174142	899548	1.12824e+06	539192	938231	861118	861164
P51149	Ras-related protein Rab-7a OS=Homo sapiens GN=RAB7A PE=1 SV=1	14	303.16	0.427	0.457	0.554	2.83594e+06	3.88775e+06	4.78515e+06	7.97956e+06	1.71266e+06	6.70908e+06	5.13259e+06	4.45133e+06	1.43492e+06	2.19048e+06	2.56391e+06	3.15606e+06	1.3211e+06	5.0917e+06	4.1239e+06	3.92521e+06	4.66168e+06	3.85065e+06	2.18026e+06	4.29293e+06	2.15298e+06	4.78515e+06	3.82907e+06	4.85406e+06	5.51572e+06	1.70238e+06	6.93451e+06	8.95473e+06	6.98933e+06	7.97956e+06	1.26806e+07	601617	2.02489e+06	2.79605e+06	1.41155e+06	712766	631988	1.81526e+06	1.46313e+06	565815	1.72309e+06	1.60199e+06	1.75349e+06
Q9H6X2	Anthrax toxin receptor 1 OS=Homo sapiens GN=ANTXR1 PE=1 SV=2	12	211.21	0.575	0.818	0.894	1.66808e+06	2.87078e+06	3.48735e+06	5.00576e+06	2.00858e+06	1.13227e+06	2.77169e+06	1.33879e+06	619416	710295	1.6533e+06	4.75143e+06	2.90011e+06	2.55395e+06	2.84175e+06	3.33609e+06	3.89939e+06	661781	2.59059e+06	3.86766e+06	1.76412e+06	5.15165e+06	5.97317e+06	2.98383e+06	3.48735e+06	1.47938e+06	1.50163e+06	1.91744e+06	5.00576e+06	5.3631e+06	7.63914e+06	705568	341736	1.50991e+06	424539	307681	204932	1.17054e+06	2.20273e+06	1.24209e+06	864285	1.10392e+06	1.49031e+06
Q92928	Putative Ras-related protein Rab-1C OS=Homo sapiens GN=RAB1C PE=5 SV=2	4	172.07	0.761	0.577	0.969	303752	211322	326157	109807	229384	910123	402229	455975	24921.1		218542	110852	402850	49803	24333.1		640114			569095		326157	95035.5	834155			894968		17787.2	556336	21673.3	80577.4	274688	219120	144593	12379		154728	51390.3	172537	16853.9	9452.58
Q27J81	Inverted formin-2 OS=Homo sapiens GN=INF2 PE=1 SV=2	15	74.39	0.659	0.358	0.521	1.06008e+06	965505	1.52023e+06	3.76456e+06	1.09157e+06	971288	2.35314e+06	1.0495e+06	751744	1.07077e+06	1.38303e+06	1.67374e+06	678951	973690	825324	957389	1.18902e+06	1.21851e+06	1.01102e+06	873935	486062	1.39479e+06	1.52023e+06	1.88321e+06	1.66e+06	620409	2.71208e+06	3.98218e+06	2.81842e+06	3.76456e+06	5.02373e+06	383442	293148	1.2819e+06	332805	373412	308935	979190	775932	290789	329508	320610	427689
P05164	Myeloperoxidase OS=Homo sapiens GN=MPO PE=1 SV=1	14	124.01	0.483	0.526	0.988	687577	1.20115e+06	2.72409e+06	2.19423e+06	445595	3.75514e+06	1.72454e+06	563424	329242	303232	839087	1.18758e+06	834857	1.63408e+06	1.81889e+06	2.14849e+06	1.86597e+06	1.21487e+06	758947	1.04748e+06	761452	4.16566e+06	2.72409e+06	2.11924e+06	3.06984e+06	1.65008e+06	5.338e+06	1.73784e+06	2.19423e+06	2.38227e+06	2.11223e+06	156527	1.13335e+06	939466	178665	163543	87487.2	594077	550555	357562	552992	706579	959785
P58335	Anthrax toxin receptor 2 OS=Homo sapiens GN=ANTXR2 PE=1 SV=5	12	335.21	0.545	0.755	0.901	3.87052e+06	7.4759e+06	7.50958e+06	9.46261e+06	1.76592e+06	3.49686e+06	8.12838e+06	4.45071e+06	1.26554e+06	2.45685e+06	4.2742e+06	9.78821e+06	6.28645e+06	8.65291e+06	8.78345e+06	8.6545e+06	9.60192e+06	2.10077e+06	6.27081e+06	6.45899e+06	5.74869e+06	7.50958e+06	1.26357e+07	7.54016e+06	6.39324e+06	5.60379e+06	4.00744e+06	5.64546e+06	9.46261e+06	9.97903e+06	1.40826e+07	620326	1.0554e+06	4.42804e+06	1.41135e+06	628628	708841	3.02615e+06	4.53774e+06	2.69243e+06	2.92824e+06	3.41207e+06	3.86618e+06
P11234	Ras-related protein Ral-B OS=Homo sapiens GN=RALB PE=1 SV=1	8	328.56	0.249	0.456	0.611	2.13139e+06	4.6663e+06	5.23912e+06	8.923e+06	1.64321e+06	3.88778e+06	5.60307e+06	2.37901e+06	587801	1.90954e+06	2.64586e+06	6.71835e+06	1.43086e+06	6.04887e+06	4.46172e+06	5.99665e+06	4.88026e+06	2.40944e+06	1.70315e+06	5.57104e+06	1.03728e+06	4.37681e+06	5.23912e+06	5.79581e+06	9.91106e+06	1.38223e+06	6.80845e+06	1.10673e+07	8.16177e+06	8.923e+06	1.11171e+07	577222	1.17339e+06	3.05235e+06	754400	291977	550932	1.87328e+06	3.11458e+06	612824	2.04701e+06	1.73323e+06	2.67885e+06
O76013	Keratin, type I cuticular Ha6 OS=Homo sapiens GN=KRT36 PE=1 SV=1	6	105.43	0.842	1.217	0.785	1.55246e+06	2.68274e+06	1.66899e+06	1.6843e+06	1.36201e+06	1.90226e+06	1.38506e+06	2.20066e+07	1.0085e+06	2.23487e+06	1.09971e+06	2.26082e+06	1.62279e+06	5.80715e+07	3.75969e+06	3.1834e+06	1.79048e+06	1.43999e+07	1.96851e+06	1.71353e+06	2.01816e+07	2.42085e+06	2.87294e+06	1.16287e+06	1.66899e+06	1.29218e+06	1.24215e+06	1.42325e+07	2.48684e+06	1.6843e+06	1.14045e+06	478444	574129	754532	6.97843e+06	500950	644795	778602	1.0481e+06	695025	1.96521e+07	1.46051e+06	1.4221e+06
A6NCN2	Putative keratin-87 protein OS=Homo sapiens GN=KRT87P PE=5 SV=4	3	92.84	1.574	1.339	0.01	19395	23337.6		17429.1		19395								17636.3							30882						12320				24657		5853.67								5968.32
P07384	Calpain-1 catalytic subunit OS=Homo sapiens GN=CAPN1 PE=1 SV=1	16	195.68	0.314	0.345	0.703	1.01376e+06	1.24311e+06	3.59181e+06	5.1218e+06	863318	1.26228e+06	3.64073e+06	1.37831e+06	388871	385436	1.00288e+06	1.51874e+06	835792	1.37755e+06	1.88508e+06	895556	1.92346e+06	1.88962e+06	448567	1.12178e+06	836881	3.38501e+06	5.03086e+06	3.59181e+06	4.04227e+06	939911	5.80715e+06	5.1218e+06	4.54421e+06	4.72485e+06	6.1464e+06	303263	380972	1.98334e+06	437073	193163	111204	710040	704077	357962	466178	732291	400067
Q29960	HLA class I histocompatibility antigen, Cw-16 alpha chain OS=Homo sapiens GN=HLA-C PE=1 SV=1	0	449.14
Q9BUF5	Tubulin beta-6 chain OS=Homo sapiens GN=TUBB6 PE=1 SV=1	0	345.15
A6NIZ1	Ras-related protein Rap-1b-like protein OS=Homo sapiens PE=2 SV=1	9	353.49	0.224	0.323	0.555	2.77557e+06	4.52615e+06	7.71428e+06	1.46217e+07	3.29531e+06	1.02556e+07	1.03964e+07	6.28333e+06	745207	862939	2.33781e+06	5.36607e+06	3.94656e+06	5.19086e+06	3.34256e+06	3.15226e+06	1.05545e+07	5.61821e+06	1.92192e+06	5.76559e+06	2.12873e+06	7.71428e+06	5.13474e+06	1.23233e+07	9.6214e+06	1.60619e+06	1.93002e+07	1.22065e+07	1.03489e+07	1.46217e+07	1.47465e+07	1.15756e+06	3.09527e+06	5.66359e+06	1.99249e+06	370165	248972	1.65518e+06	2.48767e+06	1.69028e+06	1.75665e+06	1.29847e+06	1.40819e+06
Q6PEY2	Tubulin alpha-3E chain OS=Homo sapiens GN=TUBA3E PE=1 SV=2	2	236.82	0.066	0.099	0.317	348129	580677	2.00665e+06	6.91184e+06	306819	453569	2.67959e+06	334217		82500	348129	1.29166e+06	474967	1.43683e+06	541522	565833	595909	1.74499e+06	179986	666644	562253	2.00665e+06	1.59148e+06	3.75304e+06	4.99005e+06	321628	6.29282e+06	6.91184e+06	9.5364e+06	8.7039e+06	4.91555e+06	107778	136893	1.45974e+06	105982		23802.6	246477	598802	203424	486240	210363	252772
O00194	Ras-related protein Rab-27B OS=Homo sapiens GN=RAB27B PE=1 SV=4	10	65.83	0.383	0.425	0.577	4.57515e+06	7.16803e+06	7.408e+06	1.26276e+07	2.13091e+06	4.57949e+06	8.25183e+06	6.72359e+06	2.31741e+06	4.57081e+06	3.33222e+06	7.55229e+06	2.78836e+06	7.53134e+06	7.22262e+06	7.28729e+06	8.25676e+06	7.11384e+06	4.39057e+06	6.20149e+06	3.64723e+06	7.66213e+06	7.18423e+06	7.408e+06	9.59554e+06	3.18444e+06	1.01757e+07	1.15622e+07	1.26329e+07	1.26276e+07	1.45219e+07	748539	1.38215e+06	4.49529e+06	2.1321e+06	1.15112e+06	1.31875e+06	2.35922e+06	3.50118e+06	1.19423e+06	2.54869e+06	2.80575e+06	3.25541e+06
P67936	Tropomyosin alpha-4 chain OS=Homo sapiens GN=TPM4 PE=1 SV=3	5	116.32	0.36	0.555	0.667	1.42779e+06	3.63611e+06	4.02193e+06	7.25997e+06	832043	1.78863e+06	9.59601e+06	3.98481e+06	1.04038e+06	717290	1.32095e+06	6.36139e+06	1.27486e+06	4.34483e+06	3.7526e+06	3.66521e+06	3.60725e+06	4.65395e+06	1.33472e+06	2.59847e+06	1.38177e+06	4.02193e+06	3.83732e+06	5.20006e+06	6.31279e+06	794433	6.59514e+06	9.92226e+06	7.49596e+06	7.25997e+06	4.89107e+06	292277	539834	5.22755e+06	1.26361e+06	516783	206950	935238	2.94909e+06	546010	1.47034e+06	1.45776e+06	1.63734e+06
P61006	Ras-related protein Rab-8A OS=Homo sapiens GN=RAB8A PE=1 SV=1	6	335.47	0.275	0.369	0.545	1.95437e+06	3.46834e+06	4.63892e+06	8.92104e+06	1.29496e+06	3.841e+06	6.14326e+06	3.49912e+06	484005	840345	2.09329e+06	3.52902e+06	1.70646e+06	4.22375e+06	4.25988e+06	2.88054e+06	3.40871e+06	3.97937e+06	1.72085e+06	3.71012e+06	1.39409e+06	4.63892e+06	3.99555e+06	5.0268e+06	7.14539e+06	1.60473e+06	6.95458e+06	9.83192e+06	7.34425e+06	8.92104e+06	1.09602e+07	454890	1.15927e+06	3.34662e+06	1.10959e+06	240418	242453	1.48206e+06	1.63603e+06	730861	1.42936e+06	1.65482e+06	1.28681e+06
P13637	Sodium/potassium-transporting ATPase subunit alpha-3 OS=Homo sapiens GN=ATP1A3 PE=1 SV=3	5	120.47	0.569	0.642	0.658	2.05313e+06	2.18889e+06	2.56908e+06	3.75676e+06	2.52341e+06	7.23451e+06	3.13449e+06	2.4094e+06	1.2739e+06	366078	971950	1.9214e+06	873949	3.11571e+06	4.08246e+06	2.8197e+06	2.49361e+06	1.72581e+06	1.2099e+06	2.70609e+06	1.36963e+06	2.60788e+06	2.51692e+06	2.56908e+06	2.97498e+06	1.68901e+06	3.75676e+06	4.96482e+06	3.63803e+06	3.11837e+06	4.61356e+06	886415	2.18347e+06	1.70755e+06	764037	632783	105619	688144	890749	374304	1.05439e+06	1.5859e+06	1.25963e+06
Q96F07	Cytoplasmic FMR1-interacting protein 2 OS=Homo sapiens GN=CYFIP2 PE=1 SV=2	16	280.37	0.214	0.241	0.506	2.39266e+06	3.87128e+06	7.94109e+06	1.41554e+07	1.37953e+06	2.03345e+06	4.67369e+06	2.81534e+06	1.3434e+06	1.32988e+06	2.86797e+06	4.40995e+06	1.17052e+06	5.4615e+06	5.204e+06	4.81632e+06	3.73527e+06	2.96284e+06	2.73085e+06	4.01224e+06	2.34415e+06	6.22286e+06	7.94109e+06	7.98671e+06	1.04547e+07	3.00343e+06	1.30898e+07	1.87451e+07	1.3524e+07	1.7502e+07	1.41554e+07	484596	613722	2.54605e+06	892763	667304	383691	2.03054e+06	2.04442e+06	501321	1.84823e+06	2.02158e+06	2.15157e+06
P04278	Sex hormone-binding globulin OS=Homo sapiens GN=SHBG PE=1 SV=2	13	258.48	0.813	0.878	0.796	2.78127e+06	6.14352e+06	4.16493e+06	9.2577e+06	590023	1.03986e+06	2.9639e+06	2.23116e+06	2.21186e+06	2.6099e+06	1.00181e+07	1.11754e+07	2.01005e+06	7.07264e+06	5.80794e+06	6.49849e+06	8.20989e+06	2.79501e+06	3.04159e+06	8.02295e+06	5.10517e+06	1.48029e+07	6.67501e+06	4.16493e+06	3.97717e+06	1.6928e+06	813442	3.83106e+06	1.02541e+07	9.2577e+06	1.41096e+07	207261	313844	1.61462e+06	707515	1.09869e+06	752998	7.09284e+06	5.18084e+06	860888	2.39346e+06	2.25619e+06	2.90304e+06
Q8N1N4	Keratin, type II cytoskeletal 78 OS=Homo sapiens GN=KRT78 PE=1 SV=2	14	50.42	1.397	1.663	1.027	164883	210841	138018	155718	457189	296362	443362	355073	6.4085e+06	91733.7	31957.2	183391	106372	223451	879474	463716	1.37011e+06	72536	129463	198942	283313	161457	344359	28601.3	45007.3	138018	550214	155718	238897	73799.4	26858.5	160600	89446.1	241527	112596	3.18328e+06	26466.7	22625.8	85018.6	45558.3	75618.5	341646	207153
Q3ZCM7	Tubulin beta-8 chain OS=Homo sapiens GN=TUBB8 PE=1 SV=2	0	381.01	0.299	0.259	0.419	282908	406626	441938	1.47704e+06	317709	523711	991980	298661	79873.9	63281.5	218479	720120	406626	1.2948e+06	105489	174701	558164	967965	36242.1	111259		611327	183563	1.26296e+06	441938	78987.4	1.47704e+06	1.86382e+06	908739	2.26015e+06	956910	111604	158063	540394	94707.5	39675.5	18257.7	154684	333842	174154	438176	40979	78043.3
P04424	Argininosuccinate lyase OS=Homo sapiens GN=ASL PE=1 SV=4	14	56.68	2.395	3.35	1.1	1.52426e+06	2.74901e+06	151810	469625	1.36678e+07	1.9129e+06	1.41881e+06	1.63754e+06	108177	517933	236669	2.2753e+06	2.91625e+06	5.49067e+06	1.75809e+06	2.59135e+06	1.08623e+06	4.02338e+06	3.15122e+06	5.23705e+06	1.25891e+06	131558	648539	344596	151810	72556.9	469625	527400	670907	110882	326752	4.80116e+06	577339	772917	519276	53734.6	149432	167562	1.05481e+06	1.249e+06	1.85811e+06	682959	1.15762e+06
P17066	Heat shock 70 kDa protein 6 OS=Homo sapiens GN=HSPA6 PE=1 SV=2	0	434.76
Q8WUA8	Tsukushin OS=Homo sapiens GN=TSKU PE=2 SV=3	8	93.93	1.091	0.588	1.207	2.06386e+06	930249	2.73411e+06	1.79768e+06	180278	362466	2.59735e+06	2.08208e+06	1.54863e+06	1.6293e+06	1.32423e+07	2.1974e+06	893119	753337	1.69417e+06	1.12527e+06	769058	215326	927519	1.07479e+06	932987	4.11015e+06	2.73411e+06	2.55291e+06	3.44293e+06	1.72338e+06	1.36728e+06	362189	2.8948e+06	1.79768e+06	3.40235e+06	63327.4	109397	1.41494e+06	660242	769249	470079	9.37562e+06	1.0187e+06	382515	254938	658126	502685
Q8IWA5	Choline transporter-like protein 2 OS=Homo sapiens GN=SLC44A2 PE=1 SV=3	12	108.24	0.227	0.308	0.45	998864	1.66121e+06	2.38673e+06	5.82373e+06	346555	1.77659e+06	2.00909e+06	1.21573e+06	390562	572422	820681	1.92044e+06	585440	2.83063e+06	1.43696e+06	1.39904e+06	2.91335e+06	2.31093e+06	1.20379e+06	2.62428e+06	858340	2.75539e+06	5.02796e+06	1.76895e+06	2.38673e+06	868700	2.59772e+06	7.5766e+06	3.64925e+06	5.82373e+06	1.12942e+07	121737	536199	1.09448e+06	385517	194003	165153	581046	890304	250739	957918	558212	624984
P07737	Profilin-1 OS=Homo sapiens GN=PFN1 PE=1 SV=2	10	293.46	0.345	0.288	0.417	1.87089e+06	2.64225e+06	2.55129e+06	1.23472e+07	1.48448e+06	4.76652e+06	6.74304e+06	4.36161e+06	222959	307187	2.35787e+06	3.5118e+06	1.64766e+06	3.21245e+06	2.57285e+06	2.2861e+06	3.4271e+06	6.12868e+06	1.30867e+06	2.71351e+06	1.25189e+06	3.96819e+06	2.51062e+06	5.86409e+06	2.55129e+06	976887	1.23472e+07	8.70436e+06	8.74656e+06	1.25206e+07	1.26705e+07	521463	1.4386e+06	3.67336e+06	1.3831e+06	110750	88628.4	1.66938e+06	1.62805e+06	705677	1.08713e+06	999465	1.02126e+06
P00491	Purine nucleoside phosphorylase OS=Homo sapiens GN=PNP PE=1 SV=2	10	101.63	0.369	0.342	0.702	236918	630759	1.43734e+06	2.3172e+06	163249	543448	2.29561e+06	946028	205262	72766.9	272939	812538	191437	709336	796653	476418	583264	1.01889e+06	292428	682122	90142.8	1.43734e+06	1.268e+06	1.86323e+06	1.62644e+06	421080	2.58943e+06	2.47885e+06	1.81455e+06	2.3172e+06	1.97055e+06	57345.7	164020	1.25057e+06	299992	101959	20994.4	193242	376687	81990.9	240047	309473	212828
Q9BYX7	Putative beta-actin-like protein 3 OS=Homo sapiens GN=POTEKP PE=5 SV=1	1	921.98	0.128	0.264	0.56	364277	884175	2.28233e+06	3.0137e+06	300987	649897	3.45416e+06	2.14793e+06	72323.9	144711	434781	1.47487e+06	329246	1.27154e+06	1.29576e+06	1.10828e+06	998224	783157	367291	709922	255721	2.28233e+06	1.31183e+06	2.5396e+06	2.65089e+06	144880	4.72915e+06	4.30105e+06	2.40435e+06	3.0137e+06	2.34151e+06	105730	196148	1.8817e+06	681122	35925.2	41751.6	307827	683741	141013	430302	503360	495095
P08729	Keratin, type II cytoskeletal 7 OS=Homo sapiens GN=KRT7 PE=1 SV=5	7	123.84	0.8	1.311	0.815	100124	612120	334917	353302	161412	59175.4	135617	55389.1			49977.9	573969	209663	4.02397e+06			652807	1.24991e+06	114832	332358	1.28764e+06	686837	1.71028e+06	325275	334917	143515	40435.6	1.86095e+06		353302		56700.1	17859.9	73879	17564.3			35384.6	266088	89796.9	1.36176e+06
P62937	Peptidyl-prolyl cis-trans isomerase A OS=Homo sapiens GN=PPIA PE=1 SV=2	8	113.91	0.453	0.604	0.543	3.86419e+06	6.59312e+06	4.28211e+06	7.46143e+06	2.42007e+06	4.03233e+06	5.9015e+06	4.33294e+06	1.23288e+06	2.65415e+06	3.70305e+06	7.2895e+06	5.75745e+06	1.21257e+07	9.14148e+06	5.94107e+06	7.16512e+06	9.7158e+06	6.06679e+06	4.61028e+06	4.74082e+06	4.28031e+06	3.98205e+06	5.8887e+06	4.96384e+06	4.28211e+06	7.46143e+06	1.31279e+07	7.1756e+06	7.80667e+06	6.51782e+06	850114	1.21701e+06	3.21492e+06	1.374e+06	612407	765764	2.62177e+06	3.37936e+06	2.46587e+06	4.10349e+06	3.55116e+06	2.65402e+06
P06744	Glucose-6-phosphate isomerase OS=Homo sapiens GN=GPI PE=1 SV=4	13	89.59	0.451	0.418	0.679	5.86739e+06	6.53469e+06	7.83775e+06	7.94784e+06	2.48006e+06	3.08013e+06	7.23855e+06	5.89031e+06	1.62471e+06	6.0169e+06	6.87567e+06	7.15408e+06	4.31089e+06	7.10991e+06	6.4873e+06	8.33822e+06	6.58243e+06	4.57519e+06	5.19212e+06	6.60156e+06	6.39222e+06	8.84226e+06	1.05887e+07	6.59078e+06	7.83775e+06	5.13666e+06	6.4837e+06	5.83316e+06	8.54576e+06	7.94784e+06	9.78094e+06	871186	929627	3.94329e+06	1.86785e+06	807038	1.73597e+06	4.868e+06	3.31658e+06	1.84632e+06	2.40608e+06	2.5201e+06	3.72489e+06
P30041	Peroxiredoxin-6 OS=Homo sapiens GN=PRDX6 PE=1 SV=3	14	81.94	0.999	1.008	1.019	1.47776e+06	1.42241e+06	1.49712e+06	1.44146e+06	1.01772e+06	1.48117e+06	1.47437e+06	1.14309e+06	313132	1.18521e+06	6.25382e+06	823075	1.79868e+06	1.53308e+06	618225	1.40468e+06	892292	2.45524e+06	1.44037e+06	2.82369e+06	962129	759932	1.49712e+06	2.14153e+06	1.75901e+06	614901	1.31514e+06	1.57763e+06	1.42874e+06	1.44146e+06	2.03282e+06	357503	447036	803184	362480	155541	341953	4.42773e+06	381572	770358	518812	240160	627503
P0DOX8	Immunoglobulin lambda-1 light chain OS=Homo sapiens PE=1 SV=1	4	719.46	0.808	0.685	0.907	1.79246e+07	1.57328e+07	1.82682e+07	1.452e+07	3.21499e+07	3.99868e+07	2.57193e+07	2.56775e+07	9.37293e+06	1.25372e+07	1.393e+07	1.53477e+07	1.62976e+07	1.55711e+07	1.58962e+07	1.94873e+07	2.51134e+07	6.06293e+06	8.86655e+06	1.9897e+07	1.07933e+07	1.82682e+07	2.48944e+07	1.90454e+07	1.13477e+07	1.39111e+07	4.25536e+07	1.452e+07	1.00915e+07	3.05066e+07	1.07308e+07	1.12935e+07	1.20686e+07	1.40109e+07	8.14252e+06	4.65579e+06	3.6172e+06	9.86249e+06	7.11507e+06	6.98013e+06	5.26942e+06	6.17513e+06	8.70548e+06
Q8TDB8	Solute carrier family 2, facilitated glucose transporter member 14 OS=Homo sapiens GN=SLC2A14 PE=2 SV=1	8	493.44	0.221	0.322	0.522	7.33438e+06	1.36188e+07	1.92254e+07	4.43772e+07	3.18776e+06	1.46129e+07	2.52981e+07	1.48672e+07	1.98007e+06	3.10363e+06	7.58554e+06	1.6139e+07	5.73649e+06	1.81229e+07	1.24172e+07	1.22387e+07	1.49367e+07	1.90572e+07	5.27782e+06	1.694e+07	7.13352e+06	1.7105e+07	1.92254e+07	2.12838e+07	2.88113e+07	4.89143e+06	2.7652e+07	4.43772e+07	3.03534e+07	4.55613e+07	4.59021e+07	1.11979e+06	4.41039e+06	1.37815e+07	4.71448e+06	983553	895446	5.37059e+06	7.48192e+06	2.45689e+06	6.13299e+06	4.82366e+06	5.46733e+06
Q9HDC9	Adipocyte plasma membrane-associated protein OS=Homo sapiens GN=APMAP PE=1 SV=2	11	137.13	0.797	0.813	0.953	2.42518e+06	2.76565e+06	3.32383e+06	3.03818e+06	2.41754e+06	8.45354e+06	3.00421e+06	1.57495e+06	1.71258e+06	2.43284e+06	4.75806e+06	2.586e+06	1.02483e+06	3.24094e+06	2.88106e+06	2.38113e+06	2.17154e+06	2.77121e+06	3.29237e+06	4.52068e+06	2.76009e+06	3.73608e+06	3.32383e+06	2.68292e+06	4.77811e+06	2.83952e+06	4.49916e+06	3.03818e+06	2.78782e+06	3.02326e+06	4.65114e+06	849226	2.5514e+06	1.63659e+06	499428	850687	701915	3.36872e+06	1.19885e+06	438927	1.09677e+06	1.11919e+06	1.06371e+06
Q9H223	EH domain-containing protein 4 OS=Homo sapiens GN=EHD4 PE=1 SV=1	7	146.51	0.534	0.662	0.7	224369	563173	396638	665201	135072	232797	637787	437998	107714	206679	216247	716171	199305	847716	1.45511e+06	560104	596870	286888	274337	566258	121745	316186	679292	396638	701292	230283	571473	1.19024e+06	970455	665201	609556	47447.6	70261.4	347443	138892	53504.6	59630.3	153104	332012	85360.4	286877	565259	250212
P0CG39	POTE ankyrin domain family member J OS=Homo sapiens GN=POTEJ PE=3 SV=1	1	630.92	0.128	0.264	0.56	364277	884175	2.28233e+06	3.0137e+06	300987	649897	3.45416e+06	2.14793e+06	72323.9	144711	434781	1.47487e+06	329246	1.27154e+06	1.29576e+06	1.10828e+06	998224	783157	367291	709922	255721	2.28233e+06	1.31183e+06	2.5396e+06	2.65089e+06	144880	4.72915e+06	4.30105e+06	2.40435e+06	3.0137e+06	2.34151e+06	105730	196148	1.8817e+06	681122	35925.2	41751.6	307827	683741	141013	430302	503360	495095
P0DOY3	Immunoglobulin lambda constant 3 OS=Homo sapiens GN=IGLC3 PE=1 SV=1	3	2248.76	1.269	0.821	0.816	3.68083e+07	2.86419e+07	2.42052e+07	3.27896e+07	8.40326e+07	9.86645e+07	6.38898e+07	4.30531e+07	2.20167e+07	2.87609e+07	2.00221e+07	1.37852e+07	3.76801e+07	2.99331e+07	1.86172e+07	3.91243e+07	4.01062e+07	1.5835e+07	2.74064e+07	3.03553e+07	2.60508e+07	3.73323e+07	1.98704e+07	2.42052e+07	3.48012e+07	1.56092e+07	4.9941e+07	1.71434e+07	2.89392e+07	4.39854e+07	3.27896e+07	2.95187e+07	2.97783e+07	3.48048e+07	1.36524e+07	1.09363e+07	8.29798e+06	1.41757e+07	6.39071e+06	1.61381e+07	1.01297e+07	7.23215e+06	1.74778e+07
P0DOY2	Immunoglobulin lambda constant 2 OS=Homo sapiens GN=IGLC2 PE=1 SV=1	3	2248.76	1.269	0.821	0.816	3.68083e+07	2.86419e+07	2.42052e+07	3.27896e+07	8.40326e+07	9.86645e+07	6.38898e+07	4.30531e+07	2.20167e+07	2.87609e+07	2.00221e+07	1.37852e+07	3.76801e+07	2.99331e+07	1.86172e+07	3.91243e+07	4.01062e+07	1.5835e+07	2.74064e+07	3.03553e+07	2.60508e+07	3.73323e+07	1.98704e+07	2.42052e+07	3.48012e+07	1.56092e+07	4.9941e+07	1.71434e+07	2.89392e+07	4.39854e+07	3.27896e+07	2.95187e+07	2.97783e+07	3.48048e+07	1.36524e+07	1.09363e+07	8.29798e+06	1.41757e+07	6.39071e+06	1.61381e+07	1.01297e+07	7.23215e+06	1.74778e+07
P35609	Alpha-actinin-2 OS=Homo sapiens GN=ACTN2 PE=1 SV=1	0	201.28
P47756	F-actin-capping protein subunit beta OS=Homo sapiens GN=CAPZB PE=1 SV=4	9	236.18	0.359	0.324	0.632	861960	1.97928e+06	4.2966e+06	6.88666e+06	590155	1.69151e+06	6.18182e+06	3.02521e+06	236589	743916	887691	3.26308e+06	908013	2.36113e+06	1.80968e+06	1.92317e+06	3.07015e+06	2.15254e+06	600098	2.03703e+06	582721	4.2966e+06	3.19427e+06	4.91372e+06	5.85304e+06	760366	6.50963e+06	8.97538e+06	6.5687e+06	7.15923e+06	6.88666e+06	207308	510521	3.36763e+06	959315	117520	214632	628488	1.51274e+06	388894	799034	703001	859126
P07359	Platelet glycoprotein Ib alpha chain OS=Homo sapiens GN=GP1BA PE=1 SV=2	12	137.39	0.213	0.204	0.609	1.5818e+06	2.83977e+06	8.10248e+06	1.60637e+07	1.23572e+06	2.92792e+06	7.66132e+06	3.6282e+06	300711	666995	1.54118e+06	3.49572e+06	1.94697e+06	3.6235e+06	2.80695e+06	2.87298e+06	2.59169e+06	7.44574e+06	1.55724e+06	5.85479e+06	1.88276e+06	6.07705e+06	8.10248e+06	9.43199e+06	1.09263e+07	1.06831e+06	1.18019e+07	1.90279e+07	1.39241e+07	1.85191e+07	1.60637e+07	434081	883686	4.17361e+06	1.15053e+06	149371	192439	1.09116e+06	1.62059e+06	833869	1.22623e+06	1.09041e+06	1.28343e+06
P19086	Guanine nucleotide-binding protein G(z) subunit alpha OS=Homo sapiens GN=GNAZ PE=2 SV=3	12	104.18	0.365	0.369	0.628	879711	1.15726e+06	2.09913e+06	3.92468e+06	1.05072e+06	1.37954e+06	2.66847e+06	1.22077e+06	736536	267128	578477	2.9346e+06	762498	1.61653e+06	1.16439e+06	1.43255e+06	4.49149e+06	991862	512258	1.15018e+06	486611	1.92946e+06	2.09913e+06	2.65812e+06	2.58568e+06	717971	4.76629e+06	4.99704e+06	2.42914e+06	3.92468e+06	3.10907e+06	369092	416363	1.45369e+06	387116	365858	77070.8	409564	1.36046e+06	326571	547052	452327	639956
P31146	Coronin-1A OS=Homo sapiens GN=CORO1A PE=1 SV=4	13	145.76	0.267	0.26	0.567	1.28373e+06	2.76888e+06	4.11306e+06	8.59371e+06	1.17141e+06	2.2664e+06	5.17297e+06	3.08731e+06	726875	1.20351e+06	1.11511e+06	3.52362e+06	1.0471e+06	3.07581e+06	3.86087e+06	2.79907e+06	2.73902e+06	2.98611e+06	1.48486e+06	2.10236e+06	1.24943e+06	4.11306e+06	3.09141e+06	5.21461e+06	5.7171e+06	1.36226e+06	7.4854e+06	8.59371e+06	8.63814e+06	8.85797e+06	6.3309e+06	411490	684032	2.81804e+06	979006	361059	347232	789500	1.63352e+06	448463	1.04089e+06	1.49982e+06	1.25041e+06
P57053	Histone H2B type F-S OS=Homo sapiens GN=H2BFS PE=1 SV=2	2	214.77	0.816	0.88	0.776	3.95047e+06	4.40688e+06	3.74397e+06	4.36946e+06	3.2894e+06	7.52136e+06	4.20367e+06	3.71251e+06	1.76768e+06	3.02274e+06	9.15073e+06	1.75996e+06	2.40333e+06	5.07345e+07	3.62448e+06	3.25989e+06	4.29916e+06	6.21169e+07	4.5173e+06	6.94687e+06	6.45275e+06	3.3676e+06	1.14209e+07	3.1729e+06	3.74397e+06	4.73976e+06	4.04162e+06	4.02661e+07	3.86458e+06	4.36946e+06	5.11475e+06	1.15549e+06	2.27005e+06	2.29001e+06	1.17726e+06	878053	872108	6.47875e+06	815905	1.02933e+06	1.71691e+07	1.40799e+06	1.45627e+06
Q99877	Histone H2B type 1-N OS=Homo sapiens GN=HIST1H2BN PE=1 SV=3	2	214.77	0.816	0.88	0.776	3.95047e+06	4.40688e+06	3.74397e+06	4.36946e+06	3.2894e+06	7.52136e+06	4.20367e+06	3.71251e+06	1.76768e+06	3.02274e+06	9.15073e+06	1.75996e+06	2.40333e+06	5.07345e+07	3.62448e+06	3.25989e+06	4.29916e+06	6.21169e+07	4.5173e+06	6.94687e+06	6.45275e+06	3.3676e+06	1.14209e+07	3.1729e+06	3.74397e+06	4.73976e+06	4.04162e+06	4.02661e+07	3.86458e+06	4.36946e+06	5.11475e+06	1.15549e+06	2.27005e+06	2.29001e+06	1.17726e+06	878053	872108	6.47875e+06	815905	1.02933e+06	1.71691e+07	1.40799e+06	1.45627e+06
P58876	Histone H2B type 1-D OS=Homo sapiens GN=HIST1H2BD PE=1 SV=2	2	214.77	0.816	0.88	0.776	3.95047e+06	4.40688e+06	3.74397e+06	4.36946e+06	3.2894e+06	7.52136e+06	4.20367e+06	3.71251e+06	1.76768e+06	3.02274e+06	9.15073e+06	1.75996e+06	2.40333e+06	5.07345e+07	3.62448e+06	3.25989e+06	4.29916e+06	6.21169e+07	4.5173e+06	6.94687e+06	6.45275e+06	3.3676e+06	1.14209e+07	3.1729e+06	3.74397e+06	4.73976e+06	4.04162e+06	4.02661e+07	3.86458e+06	4.36946e+06	5.11475e+06	1.15549e+06	2.27005e+06	2.29001e+06	1.17726e+06	878053	872108	6.47875e+06	815905	1.02933e+06	1.71691e+07	1.40799e+06	1.45627e+06
P62807	Histone H2B type 1-C/E/F/G/I OS=Homo sapiens GN=HIST1H2BC PE=1 SV=4	2	214.77	0.816	0.88	0.776	3.95047e+06	4.40688e+06	3.74397e+06	4.36946e+06	3.2894e+06	7.52136e+06	4.20367e+06	3.71251e+06	1.76768e+06	3.02274e+06	9.15073e+06	1.75996e+06	2.40333e+06	5.07345e+07	3.62448e+06	3.25989e+06	4.29916e+06	6.21169e+07	4.5173e+06	6.94687e+06	6.45275e+06	3.3676e+06	1.14209e+07	3.1729e+06	3.74397e+06	4.73976e+06	4.04162e+06	4.02661e+07	3.86458e+06	4.36946e+06	5.11475e+06	1.15549e+06	2.27005e+06	2.29001e+06	1.17726e+06	878053	872108	6.47875e+06	815905	1.02933e+06	1.71691e+07	1.40799e+06	1.45627e+06
Q5QNW6	Histone H2B type 2-F OS=Homo sapiens GN=HIST2H2BF PE=1 SV=3	2	214.77	0.816	0.88	0.776	3.95047e+06	4.40688e+06	3.74397e+06	4.36946e+06	3.2894e+06	7.52136e+06	4.20367e+06	3.71251e+06	1.76768e+06	3.02274e+06	9.15073e+06	1.75996e+06	2.40333e+06	5.07345e+07	3.62448e+06	3.25989e+06	4.29916e+06	6.21169e+07	4.5173e+06	6.94687e+06	6.45275e+06	3.3676e+06	1.14209e+07	3.1729e+06	3.74397e+06	4.73976e+06	4.04162e+06	4.02661e+07	3.86458e+06	4.36946e+06	5.11475e+06	1.15549e+06	2.27005e+06	2.29001e+06	1.17726e+06	878053	872108	6.47875e+06	815905	1.02933e+06	1.71691e+07	1.40799e+06	1.45627e+06
Q99880	Histone H2B type 1-L OS=Homo sapiens GN=HIST1H2BL PE=1 SV=3	2	214.77	0.816	0.88	0.776	3.95047e+06	4.40688e+06	3.74397e+06	4.36946e+06	3.2894e+06	7.52136e+06	4.20367e+06	3.71251e+06	1.76768e+06	3.02274e+06	9.15073e+06	1.75996e+06	2.40333e+06	5.07345e+07	3.62448e+06	3.25989e+06	4.29916e+06	6.21169e+07	4.5173e+06	6.94687e+06	6.45275e+06	3.3676e+06	1.14209e+07	3.1729e+06	3.74397e+06	4.73976e+06	4.04162e+06	4.02661e+07	3.86458e+06	4.36946e+06	5.11475e+06	1.15549e+06	2.27005e+06	2.29001e+06	1.17726e+06	878053	872108	6.47875e+06	815905	1.02933e+06	1.71691e+07	1.40799e+06	1.45627e+06
Q99879	Histone H2B type 1-M OS=Homo sapiens GN=HIST1H2BM PE=1 SV=3	2	214.77	0.816	0.88	0.776	3.95047e+06	4.40688e+06	3.74397e+06	4.36946e+06	3.2894e+06	7.52136e+06	4.20367e+06	3.71251e+06	1.76768e+06	3.02274e+06	9.15073e+06	1.75996e+06	2.40333e+06	5.07345e+07	3.62448e+06	3.25989e+06	4.29916e+06	6.21169e+07	4.5173e+06	6.94687e+06	6.45275e+06	3.3676e+06	1.14209e+07	3.1729e+06	3.74397e+06	4.73976e+06	4.04162e+06	4.02661e+07	3.86458e+06	4.36946e+06	5.11475e+06	1.15549e+06	2.27005e+06	2.29001e+06	1.17726e+06	878053	872108	6.47875e+06	815905	1.02933e+06	1.71691e+07	1.40799e+06	1.45627e+06
O60814	Histone H2B type 1-K OS=Homo sapiens GN=HIST1H2BK PE=1 SV=3	2	214.77	0.816	0.88	0.776	3.95047e+06	4.40688e+06	3.74397e+06	4.36946e+06	3.2894e+06	7.52136e+06	4.20367e+06	3.71251e+06	1.76768e+06	3.02274e+06	9.15073e+06	1.75996e+06	2.40333e+06	5.07345e+07	3.62448e+06	3.25989e+06	4.29916e+06	6.21169e+07	4.5173e+06	6.94687e+06	6.45275e+06	3.3676e+06	1.14209e+07	3.1729e+06	3.74397e+06	4.73976e+06	4.04162e+06	4.02661e+07	3.86458e+06	4.36946e+06	5.11475e+06	1.15549e+06	2.27005e+06	2.29001e+06	1.17726e+06	878053	872108	6.47875e+06	815905	1.02933e+06	1.71691e+07	1.40799e+06	1.45627e+06
Q93079	Histone H2B type 1-H OS=Homo sapiens GN=HIST1H2BH PE=1 SV=3	2	214.77	0.816	0.88	0.776	3.95047e+06	4.40688e+06	3.74397e+06	4.36946e+06	3.2894e+06	7.52136e+06	4.20367e+06	3.71251e+06	1.76768e+06	3.02274e+06	9.15073e+06	1.75996e+06	2.40333e+06	5.07345e+07	3.62448e+06	3.25989e+06	4.29916e+06	6.21169e+07	4.5173e+06	6.94687e+06	6.45275e+06	3.3676e+06	1.14209e+07	3.1729e+06	3.74397e+06	4.73976e+06	4.04162e+06	4.02661e+07	3.86458e+06	4.36946e+06	5.11475e+06	1.15549e+06	2.27005e+06	2.29001e+06	1.17726e+06	878053	872108	6.47875e+06	815905	1.02933e+06	1.71691e+07	1.40799e+06	1.45627e+06
P29350	Tyrosine-protein phosphatase non-receptor type 6 OS=Homo sapiens GN=PTPN6 PE=1 SV=1	15	88.18	0.256	0.291	0.495	431931	853637	1.97873e+06	4.73058e+06	505233	662294	2.15843e+06	1.10056e+06	125459	56494.5	369263	1.87967e+06	334592	947163	824315	884002	1.19375e+06	1.22219e+06	249941	812485	240085	2.25728e+06	1.97873e+06	1.90106e+06	2.90656e+06	395402	4.00664e+06	4.81833e+06	4.03047e+06	4.73058e+06	5.10092e+06	177477	199889	1.17583e+06	348995	62319.1	16299.6	261440	871401	143303	320531	320219	394905
P36871	Phosphoglucomutase-1 OS=Homo sapiens GN=PGM1 PE=1 SV=3	16	93.88	0.857	0.952	0.857	1.18519e+06	1.92156e+06	1.41592e+06	1.75561e+06	1.08668e+06	423636	1.80545e+06	1.29263e+06	277872	453437	2.66388e+06	1.49941e+06	2.05778e+06	2.08552e+06	1.81158e+06	1.93114e+06	1.91618e+06	1.73432e+06	1.92696e+06	2.18429e+06	926354	1.40404e+06	1.41592e+06	1.52965e+06	2.42672e+06	237996	1.37351e+06	1.56936e+06	1.955e+06	1.75561e+06	2.33214e+06	381725	127859	983544	409900	138027	130824	1.88603e+06	695116	881327	705763	703736	862688
P08727	Keratin, type I cytoskeletal 19 OS=Homo sapiens GN=KRT19 PE=1 SV=4	6	141.18	0.804	0.893	0.882	47144.2	56860.5	40568.2	69165.5	84123.4	37392.5		32990.6		49393.9	1.2226e+06	57934.2	56860.5	160691	48579.6	60566	96356	47492.3	24674.7	39586.5		25737.7	2.43474e+06	40568.2	155315	37902.7	39314.9	1.39711e+06	43674.1	109536		29550.6	11285.6		10461.5		14250.9	865607	26857.9	24352.8	54379.5	18871.5	27056.3
Q08380	Galectin-3-binding protein OS=Homo sapiens GN=LGALS3BP PE=1 SV=1	15	36.47	1.464	1.414	0.817	1.12513e+06	821003	602094	657244	2.61974e+06	6.72053e+06	1.10508e+06	1.45281e+06	453647	192400	1.69568e+06	830749	742175	922345	1.76936e+06	811371	594203	556458	1.06595e+06	1.71812e+06	810751	907275	509988	614786	602094	448154	337892	941662	657244	449010	669147	920253	2.02835e+06	602009	460697	225339	55510.5	1.20055e+06	385129	317867	312132	687337	362460
P17213	Bactericidal permeability-increasing protein OS=Homo sapiens GN=BPI PE=1 SV=4	10	122.33	0.639	0.283	0.591	1.02949e+06	685099	1.58835e+06	2.89367e+06	1.13675e+06	2.56437e+06	1.33823e+06	694512	246580	932351	6.57289e+06	422513	2.04825e+06	921223	524450	989542	1.41194e+06	575147	604655	685099		2.43862e+06	1.58835e+06	1.16941e+06	1.93619e+06	487672	2.70124e+06	3.45128e+06	1.30779e+06	2.89367e+06	5.58352e+06	399315	773963	729018	220234	122483	268998	4.65363e+06	195874	877249	311752	203731	442053
Q9TNN7	HLA class I histocompatibility antigen, Cw-5 alpha chain OS=Homo sapiens GN=HLA-C PE=1 SV=1	0	314.29
Q9Y624	Junctional adhesion molecule A OS=Homo sapiens GN=F11R PE=1 SV=1	11	186.21	0.326	0.411	0.614	979989	2.80216e+06	3.56371e+06	7.25281e+06	846705	3.78995e+06	3.6713e+06	3.57625e+06	543745	378569	966477	3.26346e+06	1.36205e+06	3.46081e+06	3.99104e+06	2.80207e+06	4.12642e+06	2.80225e+06	926889	2.75509e+06	1.34993e+06	3.56371e+06	3.35411e+06	5.66021e+06	4.46154e+06	784952	5.91888e+06	7.25281e+06	6.04341e+06	7.75961e+06	7.52603e+06	297428	1.14386e+06	1.99999e+06	1.13405e+06	270093	109223	684269	1.51292e+06	583355	1.17118e+06	1.55038e+06	1.25175e+06
P61026	Ras-related protein Rab-10 OS=Homo sapiens GN=RAB10 PE=1 SV=1	11	260.69	0.423	0.462	0.637	2.91122e+06	5.4136e+06	8.18243e+06	1.2689e+07	2.69382e+06	6.96516e+06	9.46122e+06	5.92698e+06	2.71491e+06	1.2131e+06	2.48198e+06	5.81753e+06	2.80457e+06	7.32583e+06	5.89988e+06	5.03771e+06	6.12274e+06	7.07761e+06	2.38267e+06	4.51982e+06	3.14733e+06	8.18243e+06	7.06924e+06	8.97434e+06	9.80562e+06	2.27495e+06	9.78068e+06	1.48373e+07	1.0903e+07	1.2689e+07	1.47471e+07	946277	2.10218e+06	5.15412e+06	1.87949e+06	1.34857e+06	350000	1.75725e+06	2.69697e+06	1.20117e+06	2.47915e+06	2.2919e+06	2.25047e+06
P27348	14-3-3 protein theta OS=Homo sapiens GN=YWHAQ PE=1 SV=1	4	243.5	0.321	0.405	0.565	308039	688065	790932	1.34497e+06		493903	1.09402e+06	622814	32987.9	67304.1	200826	2.14791e+06	751753	2.59242e+06	651615	527098	726554	830582	300394	463732	114208	1.69646e+06	526195	790932	1.01204e+06	94475.7	1.07053e+06	2.56567e+06	1.34497e+06	1.25671e+06	1.55061e+06		149067	595981	197498	16386	19418.3	142185	995756	321969	877305	253131	235468
P08185	Corticosteroid-binding globulin OS=Homo sapiens GN=SERPINA6 PE=1 SV=1	12	75.54	0.741	0.828	0.837	973979	1.20084e+06	1.21173e+06	1.93958e+06	680269	908753	1.55816e+06	1.10395e+06	1.42197e+06	1.01048e+06	1.06699e+06	829906	1.24437e+06	1.16644e+06	964546	2.50898e+06	1.0498e+06	776498	1.23627e+06	2.6877e+06	1.26003e+06	1.39229e+06	755895	1.9291e+06	985922	1.21173e+06	1.95e+06	1.02113e+06	2.18994e+06	1.93958e+06	1.28149e+06	238963	274274	848831	350071	706331	291540	755432	384738	532953	394735	374694	1.12083e+06
Q16778	Histone H2B type 2-E OS=Homo sapiens GN=HIST2H2BE PE=1 SV=3	2	194.95	0.328	0.585	0.647	73992.3	131874	145797	225405							78210.6							131874					145797					225405										55373.4
P06899	Histone H2B type 1-J OS=Homo sapiens GN=HIST1H2BJ PE=1 SV=3	2	194.95	0.328	0.585	0.647	73992.3	131874	145797	225405							78210.6							131874					145797					225405										55373.4
P33778	Histone H2B type 1-B OS=Homo sapiens GN=HIST1H2BB PE=1 SV=2	2	194.95	0.328	0.585	0.647	73992.3	131874	145797	225405							78210.6							131874					145797					225405										55373.4
P23527	Histone H2B type 1-O OS=Homo sapiens GN=HIST1H2BO PE=1 SV=3	2	194.95	0.328	0.585	0.647	73992.3	131874	145797	225405							78210.6							131874					145797					225405										55373.4
P04003	C4b-binding protein alpha chain OS=Homo sapiens GN=C4BPA PE=1 SV=2	11	222.38	1.182	1.417	1.207	2.18063e+06	2.18721e+06	2.31801e+06	2.27162e+06	1.64594e+06	4.15298e+06	1.92235e+06	2.31846e+06	1.32805e+06	2.35699e+06	3.38088e+06	1.27726e+06	3.34038e+06	3.56056e+06	1.78445e+06	3.79353e+06	2.08538e+06	2.16766e+06	2.89741e+06	2.20694e+06	1.66338e+06	1.88981e+06	2.91044e+06	2.33115e+06	2.28485e+06	2.31801e+06	1.20418e+06	845787	2.27162e+06	2.63229e+06	2.29621e+06	578181	1.25343e+06	1.04723e+06	735198	659680	680029	2.39368e+06	592130	1.43065e+06	1.20494e+06	693197	1.69466e+06
P27824	Calnexin OS=Homo sapiens GN=CANX PE=1 SV=2	12	71.92	0.523	0.531	0.873	965615	1.14229e+06	2.42777e+06	2.53029e+06	229693	4.28943e+06	1.40602e+06	1.08918e+06	216245	473468	2.03396e+06	1.04253e+06	1.10755e+06	2.03558e+06	775063	1.17811e+06	2.09293e+06	1.59985e+06	559683	1.39058e+06	463229	2.23118e+06	2.57767e+06	2.79276e+06	2.42777e+06	1.17453e+06	2.53029e+06	2.27439e+06	1.81859e+06	2.67237e+06	2.65467e+06	80685.7	1.29461e+06	765946	345386	107415	136603	1.44005e+06	483308	474353	688863	301086	526293
P13796	Plastin-2 OS=Homo sapiens GN=LCP1 PE=1 SV=6	11	40.08	0.494	0.578	0.677	513904	654136	742600	1.24806e+06	497010	716244	491894	805530	739578	531373	347196	714572	674016	634843	625146	776689	732637	333844	418875	434156	902801	837548	742600	528472	847898	483709	1.12356e+06	1.79313e+06	1.24806e+06	1.06749e+06	1.36638e+06	174588	216172	267966	255439	367368	153310	245816	331270	288675	214838	242848	346966
P02746	Complement C1q subcomponent subunit B OS=Homo sapiens GN=C1QB PE=1 SV=3	6	149.98	4.678	1.791	0.919	7.2976e+06	2.04423e+06	1.00119e+06	1.04208e+06	1.16726e+07	7.8591e+06	1.88398e+06	6.77621e+06	1.12592e+07	1.71633e+07	3.72354e+06	1.06337e+06	1.43579e+06	2.04884e+06	785390	4.62008e+06	2.03963e+06	7.40794e+06	3.11769e+06	2.60882e+06	1.81332e+06	1.63998e+06	804414	1.64571e+06	846191	1.00119e+06	1.04208e+06	593910	1.75282e+06	1.7602e+06	903626	4.10031e+06	2.37199e+06	1.02632e+06	2.14878e+06	5.59273e+06	4.9519e+06	2.63628e+06	492972	614934	693350	305098	2.0639e+06
Q9UGM5	Fetuin-B OS=Homo sapiens GN=FETUB PE=1 SV=2	12	170.54	1.17	0.744	0.918	5.37645e+06	4.17029e+06	5.45526e+06	5.59393e+06	2.44727e+06	1.21441e+06	4.56068e+06	6.33814e+06	2.6395e+06	3.74907e+06	1.91297e+07	6.09421e+06	5.2805e+06	4.4875e+06	3.75926e+06	5.53916e+06	2.935e+06	1.94111e+06	4.34972e+06	1.20356e+06	3.99826e+06	5.45526e+06	6.9581e+06	2.74358e+06	8.47749e+06	2.79609e+06	3.27545e+06	5.59393e+06	8.34118e+06	4.81411e+06	8.47606e+06	859668	366526	2.48449e+06	2.00987e+06	1.31111e+06	1.08167e+06	1.35439e+07	2.82523e+06	2.26159e+06	1.51862e+06	1.46035e+06	2.47448e+06
P50395	Rab GDP dissociation inhibitor beta OS=Homo sapiens GN=GDI2 PE=1 SV=2	7	90.22	0.373	0.481	0.576	1.59339e+06	2.34385e+06	3.25389e+06	5.14331e+06	1.80246e+06	2.22013e+06	3.42584e+06	3.2035e+06	586262	491355	1.05052e+06	2.63282e+06	1.0843e+06	3.24216e+06	3.38365e+06	2.27619e+06	2.89838e+06	2.32541e+06	940915	2.36243e+06	1.06404e+06	3.18443e+06	3.49486e+06	3.25389e+06	3.78232e+06	1.33944e+06	5.14331e+06	6.21631e+06	4.51434e+06	4.779e+06	5.40407e+06	633161	670067	1.86627e+06	1.01585e+06	291212	141764	743775	1.22056e+06	464397	1.09718e+06	1.31443e+06	1.01683e+06
Q6YHK3	CD109 antigen OS=Homo sapiens GN=CD109 PE=1 SV=2	13	44.45	0.5	0.681	0.858	302269	240343	488209	524900	169450	332294	466932	360964		18851	302269	189251	154032	335719	289201	134611	321272	726547	199740	702839	126526	226950	1.24803e+06	631924	488209	39888.6	664191	1.04986e+06	444803	384904	524900	59523.9	100291	254367	114464		5438.81	214008	87735.5	65970.6	113611	112345	60134.1
Q12805	EGF-containing fibulin-like extracellular matrix protein 1 OS=Homo sapiens GN=EFEMP1 PE=1 SV=2	9	116.58	0.721	0.955	1.486	1.96181e+06	2.7603e+06	4.86546e+06	3.23496e+06	641155	557517	1.01142e+06	2.47228e+06	260707	1.64711e+06	4.45734e+06	4.61433e+06	3.13187e+06	2.71414e+06	2.80726e+06	4.94269e+06	5.98271e+06	1.08242e+06	2.01583e+06	1.45603e+06	1.95553e+06	4.86546e+06	5.78805e+06	2.92272e+06	4.94004e+06	2.01638e+06	1.14279e+06	1.67813e+06	3.3156e+06	3.23496e+06	6.69467e+06	225223	168266	550984	783977	129500	475218	3.15582e+06	2.13917e+06	1.34135e+06	918495	1.09052e+06	2.20802e+06
Q9NRW1	Ras-related protein Rab-6B OS=Homo sapiens GN=RAB6B PE=1 SV=1	5	248.42	0.504	0.406	0.623	609301	757621	1.81503e+06	2.68254e+06		1.09562e+06	1.34047e+06	518451	42511.4	212979	716071	915210	369057	984844	770231	609175	745218	862266	272540	878139	320301	1.40709e+06	2.19763e+06	1.81503e+06	2.13866e+06	294083	2.34937e+06	3.41399e+06	2.33712e+06	2.68254e+06	5.07098e+06		330674	730237	164404	21116.6	61447.9	506981	424285	158064	333283	299209	272134
P15291	Beta-1,4-galactosyltransferase 1 OS=Homo sapiens GN=B4GALT1 PE=1 SV=5	9	60.03	1.431	1.107	1.333	2.00095e+06	1.72681e+06	2.25167e+06	1.45954e+06	1.43918e+06	626468	1.2921e+06	3.60657e+06	880447	5.17774e+06	4.32989e+06	2.56325e+06	1.78467e+06	2.03329e+06	1.67082e+06	2.36728e+06	1.51053e+06	1.07717e+06	2.6226e+06	1.38438e+06	637031	1.75626e+06	2.58376e+06	2.25167e+06	2.56143e+06	969789	897846	757630	1.45954e+06	1.63192e+06	2.54929e+06	505549	189077	703891	1.14367e+06	437342	1.49386e+06	3.06558e+06	1.1883e+06	764358	688087	649056	1.05752e+06
Q14315	Filamin-C OS=Homo sapiens GN=FLNC PE=1 SV=3	0	177.23
Q4KMQ2	Anoctamin-6 OS=Homo sapiens GN=ANO6 PE=1 SV=2	11	75.74	0.279	0.299	0.586	358592	678061	2.02513e+06	2.81593e+06	353267	907429	1.67533e+06	1.07241e+06	29393	56515.3	363997	693403	423865	692519	458502	663905	1.14832e+06	1.26941e+06	258868	1.35642e+06	221222	1.35856e+06	2.02513e+06	2.27325e+06	2.38146e+06	414540	2.77525e+06	3.89565e+06	2.74082e+06	5.37668e+06	2.81593e+06	124095	273875	912657	340069	14600.3	16305.6	257712	321456	181537	234356	178113	296583
P10809	60 kDa heat shock protein, mitochondrial OS=Homo sapiens GN=HSPD1 PE=1 SV=2	14	35.91	0.427	0.503	0.88	278313	513630	898818	1.45802e+06	276376	235488	697670	280264	85693.4	139264	1.01048e+06	524060	111972	971638	400814	503406	617177	1.04554e+06	180032	215044	801545	898818	3.20266e+06	1.38542e+06	737406	330712	927721	3.32752e+06	1.45802e+06	1.81628e+06	813859	97084.4	71073.5	380065	88873.4	42566.2	40179.9	715427	242951	47956.8	328813	155703	224884
P16402	Histone H1.3 OS=Homo sapiens GN=HIST1H1D PE=1 SV=2	9	304.16	0.853	0.512	1.209	2.54029e+06	1.19782e+06	5.07447e+06	3.75265e+06	225112	6.92522e+06	2.38641e+06	382658	154059	2.7041e+06	1.18798e+07	924195	178424	3.55604e+06	695096	1.40867e+06	1.52999e+06	1.1082e+07	576224	1.66344e+06	1.01854e+06	5.07447e+06	7.27434e+06	2.80594e+06	4.64551e+06	5.56927e+06	4.33504e+06	8.69428e+06	3.32058e+06	1.85584e+06	3.75265e+06	79076.5	2.09013e+06	1.30003e+06	121343	76525.4	780175	8.41093e+06	428450	76417.2	1.2034e+06	270022	629286
P10412	Histone H1.4 OS=Homo sapiens GN=HIST1H1E PE=1 SV=2	9	304.16	0.853	0.512	1.209	2.54029e+06	1.19782e+06	5.07447e+06	3.75265e+06	225112	6.92522e+06	2.38641e+06	382658	154059	2.7041e+06	1.18798e+07	924195	178424	3.55604e+06	695096	1.40867e+06	1.52999e+06	1.1082e+07	576224	1.66344e+06	1.01854e+06	5.07447e+06	7.27434e+06	2.80594e+06	4.64551e+06	5.56927e+06	4.33504e+06	8.69428e+06	3.32058e+06	1.85584e+06	3.75265e+06	79076.5	2.09013e+06	1.30003e+06	121343	76525.4	780175	8.41093e+06	428450	76417.2	1.2034e+06	270022	629286
P16403	Histone H1.2 OS=Homo sapiens GN=HIST1H1C PE=1 SV=2	9	304.16	0.853	0.512	1.209	2.54029e+06	1.19782e+06	5.07447e+06	3.75265e+06	225112	6.92522e+06	2.38641e+06	382658	154059	2.7041e+06	1.18798e+07	924195	178424	3.55604e+06	695096	1.40867e+06	1.52999e+06	1.1082e+07	576224	1.66344e+06	1.01854e+06	5.07447e+06	7.27434e+06	2.80594e+06	4.64551e+06	5.56927e+06	4.33504e+06	8.69428e+06	3.32058e+06	1.85584e+06	3.75265e+06	79076.5	2.09013e+06	1.30003e+06	121343	76525.4	780175	8.41093e+06	428450	76417.2	1.2034e+06	270022	629286
P19012	Keratin, type I cytoskeletal 15 OS=Homo sapiens GN=KRT15 PE=1 SV=3	0	202.1
O15400	Syntaxin-7 OS=Homo sapiens GN=STX7 PE=1 SV=4	10	169.5	0.412	0.388	0.573	1.21365e+06	1.49782e+06	2.02492e+06	3.02794e+06	596386	3.68365e+06	1.48148e+06	1.345e+06	460323	599416	1.09513e+06	1.55367e+06	483586	1.8937e+06	1.56825e+06	1.92047e+06	1.45606e+06	1.40936e+06	476776	1.52683e+06	1.46936e+06	2.82014e+06	1.68694e+06	2.02492e+06	2.39827e+06	1.16076e+06	3.02794e+06	5.94683e+06	2.30462e+06	2.53909e+06	4.88868e+06	209496	1.11178e+06	807058	426508	228655	172941	775356	720268	207115	640849	609212	857923
A6NNZ2	Tubulin beta-8 chain-like protein LOC260334 OS=Homo sapiens PE=1 SV=1	0	337.74	0.387	0.287	0.419	246559	145790	183563	621103	246559	386209	603439	211910	30590.4		163104	314006	102425	938906		46931.3	191039	758468	12750.1	111259		350014	183563	956475	151634	78987.4	1.07649e+06	621103	442230	1.33062e+06	213180	86610.6	116563	328731	67198	15195.1		115478	145571	43867.8	317736		20965.4
P20020	Plasma membrane calcium-transporting ATPase 1 OS=Homo sapiens GN=ATP2B1 PE=1 SV=3	2	99.53	0.819	0.991	0.831	78925	87569.5	78950.8	84044	36228.6	78925	85682.6	59236				118806	18650.4	89275.8	83303.7	75042.1	96241.2			87569.5		78950.8	101098	60032.1	86929.8	35769	84044	104650	79703	68964.4	107425	12726.3	23820.7	46676.8	18784.1				55077.5	7987.78	30211.9	32360.7	33523.2
Q13093	Platelet-activating factor acetylhydrolase OS=Homo sapiens GN=PLA2G7 PE=1 SV=1	11	42	0.969	1.465	1.362	994345	1.5961e+06	1.27575e+06	1.25567e+06	974932	695029	2.28888e+06	869398	752573	1.28194e+06	1.01414e+06	1.40679e+06	1.73312e+06	1.98496e+06	1.63183e+06	1.56116e+06	1.28092e+06	1.02775e+06	1.00859e+06	2.43718e+06	1.95393e+06	1.66036e+06	2.14748e+06	1.02769e+06	910834	1.27575e+06	806230	453715	1.25567e+06	1.28262e+06	1.36887e+06	342471	209769	1.2469e+06	275692	373824	369862	718018	652178	742282	671735	633911	697409
P00742	Coagulation factor X OS=Homo sapiens GN=F10 PE=1 SV=2	8	359.58	0.238	0.303	0.409	1.42247e+06	3.14824e+06	3.91309e+06	8.29243e+06	691782	2.36675e+06	1.30765e+06	2.38494e+06	713476	1.21314e+06	2.43785e+06	4.85928e+06	1.52544e+06	5.125e+06	4.38115e+06	4.17901e+06	5.41395e+06	1.18411e+06	1.08622e+06	2.37172e+06	1.57699e+06	2.52841e+06	5.78526e+06	4.35828e+06	3.91309e+06	1.86802e+06	7.3173e+06	8.29243e+06	1.01771e+07	1.23248e+07	4.68897e+06	243007	714319	712362	756281	354403	350010	1.726e+06	2.25272e+06	653332	1.73436e+06	1.70193e+06	1.86687e+06
P00338	L-lactate dehydrogenase A chain OS=Homo sapiens GN=LDHA PE=1 SV=2	12	302.87	0.462	0.525	0.67	2.88713e+06	4.74354e+06	5.17776e+06	8.20317e+06	1.92666e+06	2.6396e+06	6.12747e+06	7.46037e+06	1.16156e+06	3.15788e+06	5.17732e+06	5.76881e+06	1.84041e+06	4.49712e+06	5.15738e+06	5.0123e+06	4.68732e+06	7.00985e+06	3.67323e+06	4.80043e+06	2.17485e+06	5.17776e+06	5.10763e+06	5.83883e+06	7.07677e+06	1.25288e+06	7.65652e+06	8.94469e+06	8.20317e+06	5.59585e+06	9.09103e+06	676792	796667	3.33802e+06	2.36573e+06	576976	911100	3.66556e+06	2.67438e+06	788231	1.52188e+06	2.00347e+06	2.23912e+06
Q92930	Ras-related protein Rab-8B OS=Homo sapiens GN=RAB8B PE=1 SV=2	4	244.76	0.607	0.516	0.734	4.56811e+06	3.4224e+06	5.52135e+06	4.66032e+06	2.46534e+07	1.11082e+07	3.90978e+06	2.87998e+06	5.00376e+06	4.17038e+06	1.95221e+06	3.83747e+06	1.87798e+06	2.62776e+06	4.47885e+06	5.56507e+06	5.50246e+06	3.33696e+06	1.96743e+06	3.25733e+06	3.51003e+06	1.07885e+07	3.77635e+06	5.32543e+06	5.52135e+06	1.35454e+07	5.52094e+06	5.22787e+06	4.66032e+06	4.52655e+06	4.42919e+06	8.66015e+06	3.35259e+06	2.12991e+06	913260	2.48551e+06	1.20322e+06	1.38217e+06	1.77902e+06	804323	889264	1.73988e+06	2.48606e+06
P06753	Tropomyosin alpha-3 chain OS=Homo sapiens GN=TPM3 PE=1 SV=2	1	106.21	0.544	0.334	0.745	103589	53381.7	141663	202369			171919	65840			30041.4				53381.7		51338.5	154267		85907.9	52396.7	112594	83473.4	220874	178237		153579	218427	202369	235691	170145			93655.3	20878.3			21269.5				20737
P78371	T-complex protein 1 subunit beta OS=Homo sapiens GN=CCT2 PE=1 SV=4	14	48.87	0.706	0.565	1.106	404485	532279	1.41342e+06	977798	411635	789664	2.52842e+06	397460	90337.6	344681	1.54825e+06	506249	550938	763136	324909	837423	889486	514252	255416	768069	163734	1.30447e+06	1.57228e+06	1.85499e+06	1.41342e+06	197792	812828	1.53316e+06	977798	974468	984196	144598	238332	1.37739e+06	126037	44873.2	99445.9	1.09617e+06	234693	235962	258254	126216	374098
B9A064	Immunoglobulin lambda-like polypeptide 5 OS=Homo sapiens GN=IGLL5 PE=2 SV=2	3	694.31	0.773	0.663	0.929	1.77928e+07	1.51595e+07	1.80469e+07	1.43223e+07	3.19338e+07	3.94326e+07	2.41581e+07	2.53916e+07	9.37293e+06	1.2294e+07	1.37876e+07	1.49353e+07	1.56844e+07	1.45455e+07	1.5387e+07	1.93068e+07	2.47432e+07	6.00572e+06	8.75821e+06	1.96663e+07	1.04892e+07	1.80469e+07	2.48944e+07	1.89415e+07	1.10206e+07	1.3723e+07	4.19255e+07	1.43223e+07	9.74352e+06	3.01446e+07	1.02447e+07	1.12176e+07	1.19013e+07	1.31605e+07	8.05185e+06	4.65579e+06	3.54701e+06	9.76165e+06	6.92388e+06	6.71747e+06	4.92236e+06	5.97733e+06	8.62483e+06
Q9NP58	ATP-binding cassette sub-family B member 6, mitochondrial OS=Homo sapiens GN=ABCB6 PE=1 SV=1	8	87.2	0.5	0.352	0.591	309570	404031	526366	869732	137514	1.33696e+06	458697	309570	77572.6		81299.5	407937	75908.6	588217	423195	400163	225810	446350	139566	521784	163326	820075	557030	460139	526366	96369.4	813455	1.80108e+06	710314	869732	1.53381e+06	48305.5	403512	249881	98166.6	38532.4		57560.3	189117	32511	199059	164397	178763
Q969P0	Immunoglobulin superfamily member 8 OS=Homo sapiens GN=IGSF8 PE=1 SV=1	12	47.8	0.355	0.477	0.519	350868	601986	715579	1.5183e+06	269184	309816	565983	814325	254387	348836	352912	578827	322515	1.41119e+06	566123	626072	703688	685114	428249	1.05859e+06	508161	971295	955264	461648	715579	269887	1.08309e+06	2.7732e+06	1.5183e+06	950925	3.32494e+06	94558.1	93506.7	308327	258228	126361	100645	249863	268340	138130	477562	219920	279682
Q658P3	Metalloreductase STEAP3 OS=Homo sapiens GN=STEAP3 PE=1 SV=2	10	178.02	0.534	0.426	0.629	1.00344e+06	838909	1.3828e+06	4.23562e+06	727364	9.29929e+06	2.16182e+06	1.98344e+06	925280	327337	177090	727864	509351	1.42639e+06	1.43783e+06	1.18107e+06	966895	2.26857e+06	577369	660120	297146	2.11937e+06	1.21705e+06	1.3828e+06	4.2414e+06	949678	4.37125e+06	7.05991e+06	1.57075e+06	1.64857e+06	4.23562e+06	255506	2.80665e+06	1.17768e+06	628963	459612	94441.9	125380	337432	218151	482706	558550	527615
P10644	cAMP-dependent protein kinase type I-alpha regulatory subunit OS=Homo sapiens GN=PRKAR1A PE=1 SV=1	9	98.4	0.298	0.301	0.524	509426	849040	1.56146e+06	2.77674e+06	708710	1.17158e+06	2.67474e+06	1.03622e+06	64384.3	95969.1	366179	1.23276e+06	464893	757058	1.18476e+06	1.22843e+06	1.09542e+06	707812	303802	952197	195494	1.56146e+06	1.49974e+06	1.80388e+06	2.18563e+06	65595	3.76591e+06	2.77674e+06	2.71116e+06	4.44804e+06	2.65908e+06	248953	353598	1.4571e+06	328593	31981.4	27688.6	259256	571499	199109	256197	460241	548769
P31947	14-3-3 protein sigma OS=Homo sapiens GN=SFN PE=1 SV=1	7	182.48	0.701	1.008	0.748	590629	1.19562e+06	557783	732406	679673	563514	850487	619050	320179	743727	490556	1.1144e+06	379554	1.69091e+07	1.73185e+06	1.28275e+06	1.4213e+06	1.31808e+07	69704.9	653983	403071	1.17177e+06	1.32633e+06	526618	74593.1	557783	732406	1.3481e+07	739913	526457	682127	238753	170076	463314	196305	159042	214577	347316	516629	162559	5.72225e+06	672765	573036
Q8WWA0	Intelectin-1 OS=Homo sapiens GN=ITLN1 PE=1 SV=1	5	103.18	0.457	1.532	0.532	541535	4.79804e+06	1.07157e+06	2.7464e+06	427628	521132	7.68838e+06	562738	444492	370782	898395	1.05669e+07	660607	7.32968e+06	2.19562e+07	1.14828e+07	6.50953e+06	1.15355e+06	1.78061e+06	3.53654e+06	2.27175e+06	1.87305e+06	1.07157e+06	354882	355173	1.92592e+06	1.22135e+06	2.7464e+06	3.50721e+06	2.42083e+06	3.34253e+06	150216	157285	4.18835e+06	178448	220791	106977	636067	4.89874e+06	282932	2.48045e+06	8.52926e+06	5.12965e+06
P22792	Carboxypeptidase N subunit 2 OS=Homo sapiens GN=CPN2 PE=1 SV=3	12	208.8	0.714	0.698	1.012	2.20257e+06	2.26421e+06	3.01506e+06	3.63158e+06	522129	789692	2.08118e+06	3.79768e+06	1.02449e+06	2.33103e+06	4.14188e+06	2.28044e+06	3.09921e+06	2.09947e+06	1.79057e+06	3.05782e+06	1.76963e+06	1.35136e+06	3.05027e+06	2.2481e+06	2.61455e+06	3.01506e+06	5.4829e+06	2.42487e+06	2.83161e+06	3.06223e+06	1.00001e+06	2.26631e+06	3.63158e+06	6.47907e+06	4.0903e+06	183412	238340	1.13375e+06	1.20427e+06	508891	672541	2.93246e+06	1.0572e+06	1.32736e+06	710483	695575	1.366e+06
Q6KB66	Keratin, type II cytoskeletal 80 OS=Homo sapiens GN=KRT80 PE=1 SV=2	12	21.07	0.778	1.14	0.791	504228	652936	404806	710759	288359	339015	464183	499413	2.73354e+06	499478	876760	283542	59631.2	1.62215e+06	774284	536307	570333	1.89815e+06	809927	552723	747502	667351	841317	119072	316193	404806	338054	2.5755e+06	882402	710759	446109	101294	102319	252870	158367	1.35782e+06	144107	620749	131448	25539.5	548953	300783	239581
P01137	Transforming growth factor beta-1 OS=Homo sapiens GN=TGFB1 PE=1 SV=2	11	54.65	0.348	0.29	0.502	929404	840147	1.47842e+06	3.57483e+06	716099	999585	1.13002e+06	1.0725e+06	67769.8	864149	1.45484e+06	869601	689778	1.077e+06	429988	696044	680416	1.28317e+06	891249	811692	929459	1.10845e+06	1.59904e+06	1.47842e+06	1.90124e+06	581198	2.15384e+06	4.67666e+06	3.52869e+06	3.57483e+06	4.02701e+06	251549	301689	615595	340098	33663.1	249321	1.03003e+06	403140	295426	364468	167036	310940
P14780	Matrix metalloproteinase-9 OS=Homo sapiens GN=MMP9 PE=1 SV=3	13	58.44	0.891	0.943	1.732	2.35453e+06	3.2277e+06	3.65095e+06	3.36465e+06	2.45645e+06	6.32459e+06	1.87863e+06	1.54783e+06	1.1061e+06	6.25084e+06	3.7118e+06	2.67678e+06	4.95005e+06	1.70806e+06	2.23435e+06	3.97837e+06	3.16662e+06	7.70349e+06	3.28995e+06	523734	3.59867e+06	2.548e+06	5.08521e+06	2.15431e+06	3.65095e+06	3.98833e+06	1.73965e+06	1.80635e+06	4.37469e+06	3.36465e+06	5.22576e+06	862894	1.90885e+06	1.02341e+06	490827	549429	1.80347e+06	2.62797e+06	1.24094e+06	2.12006e+06	578028	867970	1.77724e+06
P40197	Platelet glycoprotein V OS=Homo sapiens GN=GP5 PE=1 SV=1	10	88.01	0.715	0.643	0.891	4.218e+06	6.21001e+06	6.88122e+06	6.02255e+06	2.2635e+06	3.56897e+06	6.07819e+06	4.78202e+06	2.20929e+06	4.37329e+06	4.06823e+06	7.43246e+06	4.02597e+06	7.30116e+06	7.79179e+06	8.26996e+06	7.14726e+06	3.74815e+06	4.69368e+06	5.39567e+06	3.84412e+06	8.48611e+06	8.64673e+06	4.35237e+06	6.88122e+06	3.17802e+06	4.90436e+06	6.02255e+06	7.48343e+06	6.82812e+06	5.88194e+06	795115	1.07716e+06	3.31117e+06	1.51641e+06	1.09741e+06	1.26176e+06	2.88032e+06	3.44563e+06	1.72429e+06	2.4708e+06	3.02685e+06	3.69439e+06
Q00013	55 kDa erythrocyte membrane protein OS=Homo sapiens GN=MPP1 PE=1 SV=2	13	67.72	0.424	0.389	0.924	392277	369336	1.66353e+06	1.23828e+06	394043	618244	696040	342307	89537.5	75038.8	795232	762599	176267	460008	390819	564498	1.07509e+06	349034	238908	260061	209239	1.00178e+06	1.7122e+06	1.89296e+06	1.66353e+06	395816	1.82343e+06	1.59407e+06	1.08994e+06	1.23828e+06	1.05963e+06	138418	186595	379177	108548	44475.7	21649.9	563027	353535	75493.4	155672	151820	252175
Q8N257	Histone H2B type 3-B OS=Homo sapiens GN=HIST3H2BB PE=1 SV=3	2	178.88	0.328	0.585	0.647	73992.3	131874	145797	225405							78210.6							131874					145797					225405										55373.4
A0A0C4DH72	Immunoglobulin kappa variable 1-6 OS=Homo sapiens GN=IGKV1-6 PE=3 SV=1	0	71.63
P08195	4F2 cell-surface antigen heavy chain OS=Homo sapiens GN=SLC3A2 PE=1 SV=3	12	26.21	1.051	0.852	0.939	1.41353e+06	813238	1.31888e+06	1.03625e+06	2.16998e+06	1.16119e+07	1.46603e+06	2.16805e+06	623640	207875	185090	1.09919e+06	201013	1.47175e+06	771260	659915	1.45261e+06	857501	331308	981483	194294	1.32766e+06	1.31888e+06	1.41274e+06	1.3147e+06	438107	1.85332e+06	1.40718e+06	811592	807722	1.03625e+06	762262	3.50463e+06	798640	687503	309779	59975.3	131044	509575	86092.2	498058	299609	294800
Q15555	Microtubule-associated protein RP/EB family member 2 OS=Homo sapiens GN=MAPRE2 PE=1 SV=1	10	80.84	0.438	0.234	0.448	227513	262158	738045	2.12715e+06		205218	1.7238e+06			27640.1	333213	967266	138547	248945	233491	428485	296553	483496	29623.9	262158		472103	738045	971944	1.17164e+06	25095.2	1.34696e+06	1.73381e+06	2.43867e+06	2.12715e+06	2.96933e+06		61937.5	939064			7974.6	235916	448417	59338.4	84245.9	90703.2	191415
P23284	Peptidyl-prolyl cis-trans isomerase B OS=Homo sapiens GN=PPIB PE=1 SV=2	13	71.23	0.471	0.345	0.692	439315	731875	1.76653e+06	2.19557e+06	391102	2.68339e+06	1.25202e+06	429930	153697	448905	572149	733475	402126	895004	497197	730278	739479	1.37694e+06	294016	862924	202106	1.16527e+06	1.76653e+06	1.77502e+06	2.46996e+06	932994	1.83652e+06	2.94182e+06	1.44371e+06	2.19557e+06	3.08798e+06	137385	809883	682053	136334	76345.4	129516	405084	340033	172227	302880	193145	326233
Q16555	Dihydropyrimidinase-related protein 2 OS=Homo sapiens GN=DPYSL2 PE=1 SV=1	11	66.25	0.365	0.235	0.442	205595	122969	899554	1.84437e+06	34480.7	210374	1.52542e+06	200925				498901	101399	692523	124643	41389.4	159147		90979.9	121318		958403	418970	844319	1.41002e+06		2.40989e+06	2.17981e+06	1.54502e+06	1.82634e+06	1.84437e+06	12112.3	63493.9	830992	63714.7				231287	43428.3	234358	48419.5	18489.7
A0A0B4J1V0	Immunoglobulin heavy variable 3-15 OS=Homo sapiens GN=IGHV3-15 PE=3 SV=1	3	255.56	0.875	0.962	0.901	7.95105e+06	1.1966e+07	7.02048e+06	1.40269e+07	4.20969e+07	2.54426e+07	6.30638e+06	7.51777e+06	8.40931e+06	2.45998e+06	8.89678e+06	1.23033e+07	1.42563e+07	1.30235e+07	4.26256e+06	1.89382e+07	7.2065e+06	2.97535e+07	7.28905e+06	1.16379e+07	6.39461e+06	1.54954e+07	6.01059e+06	7.02048e+06	1.27268e+07	6.35381e+06	1.41251e+07	3.73029e+07	4.66745e+06	8.74392e+06	1.40269e+07	1.47877e+07	7.67892e+06	3.43548e+06	2.38393e+06	4.17713e+06	709745	6.29896e+06	5.70372e+06	6.10586e+06	4.4073e+06	1.65586e+06	8.46017e+06
P02760	Protein AMBP OS=Homo sapiens GN=AMBP PE=1 SV=1	11	119.06	0.887	0.839	1.058	1.69601e+06	1.41741e+06	1.57168e+06	1.87633e+06	924277	1.6704e+06	1.72201e+06	1.84211e+06	494038	1.17148e+06	2.00883e+06	965786	2.3489e+06	1.583e+06	972105	1.47205e+06	2.24722e+06	1.06265e+06	1.36481e+06	2.33236e+06	1.336e+06	1.2823e+06	1.57168e+06	2.59623e+06	2.31186e+06	970381	1.60267e+06	1.17322e+06	2.02611e+06	1.87633e+06	2.12227e+06	324677	504151	938086	584144	245402	337990	1.42226e+06	447731	1.00601e+06	535707	377630	657599
P52566	Rho GDP-dissociation inhibitor 2 OS=Homo sapiens GN=ARHGDIB PE=1 SV=3	8	94.8	0.418	0.432	0.635	848315	1.35126e+06	1.80161e+06	3.33483e+06	1.64148e+06	2.14885e+06	3.02003e+06	1.38494e+06	285557	387178	519617	1.56814e+06	645287	933136	1.48843e+06	1.35544e+06	1.76794e+06	1.36815e+06	644169	1.3471e+06	297060	1.80161e+06	1.46936e+06	2.46308e+06	2.77454e+06	532436	3.93169e+06	3.33483e+06	2.85983e+06	3.71944e+06	2.76667e+06	576613	648553	1.6452e+06	439173	141844	111707	367891	726979	276371	315784	578207	605510
P0CG04	Immunoglobulin lambda constant 1 OS=Homo sapiens GN=IGLC1 PE=1 SV=1	2	689.28	0.801	0.769	0.971	1.44131e+07	1.35794e+07	1.50658e+07	1.13232e+07	2.87302e+07	3.67903e+07	1.75352e+07	1.9518e+07	8.50345e+06	8.7963e+06	1.16114e+07	1.36385e+07	1.40264e+07	1.14747e+07	1.35205e+07	1.63631e+07	2.22031e+07	4.59453e+06	7.18737e+06	1.76774e+07	9.22579e+06	1.50658e+07	2.07197e+07	1.707e+07	8.10838e+06	1.20855e+07	3.40591e+07	1.13232e+07	7.47956e+06	2.50095e+07	8.01697e+06	1.00923e+07	1.11038e+07	9.55254e+06	6.1893e+06	4.22389e+06	2.53787e+06	8.2209e+06	6.32269e+06	6.00739e+06	3.88316e+06	5.25227e+06	7.30978e+06
P01599	Immunoglobulin kappa variable 1-17 OS=Homo sapiens GN=IGKV1-17 PE=1 SV=2	6	60.55	0.596	0.839	0.605	315133	729029	402740	653044	341286	233657	598098	344691	405391	514335	290984	1.6374e+07	171142	885843	1.5975e+07	629693	283536	238075	392708	1.20895e+06	844035	402740	484473	336907	2.09098e+06	155847	124214	4.61206e+06		1.11554e+06	382297	119886	70520.9	325822	109304	201369	148394	206018	7.59088e+06	73298.6	299779	6.20575e+06	281299
P05543	Thyroxine-binding globulin OS=Homo sapiens GN=SERPINA7 PE=1 SV=2	11	93.34	0.995	1.289	1.471	372622	814835	1.09471e+06	579062	217845	64189.6	939019	714272	265581	234748	858662	565141	1.4963e+06	990657	739918	897337	704447	225757	657431	1.13099e+06	1.28411e+06	1.09471e+06	1.09976e+06	1.17159e+06	848201	502223	324639	579062	1.10831e+06	439636	842670	76523.8	19373.3	511543	226500	131921	67728.5	607936	261995	640852	335250	287433	400863
P21926	CD9 antigen OS=Homo sapiens GN=CD9 PE=1 SV=4	9	215.23	0.251	0.212	0.403	4.54264e+06	3.19497e+06	6.88873e+06	1.94529e+07	2.01244e+06	7.33427e+06	1.1987e+07	1.04853e+07	1.31863e+06	3.53693e+06	4.64817e+06	3.24825e+06	4.49788e+06	1.1849e+07	2.66787e+06	2.6728e+06	3.07701e+06	1.36069e+07	3.08507e+06	6.1739e+06	3.14256e+06	6.80509e+06	8.77769e+06	6.88873e+06	1.34093e+07	2.53628e+06	1.42304e+07	2.83639e+07	1.56578e+07	1.94529e+07	4.53063e+07	706922	2.21358e+06	6.53007e+06	3.32497e+06	654999	1.02046e+06	3.29092e+06	1.50586e+06	1.9264e+06	4.00984e+06	1.03638e+06	1.19401e+06
Q99808	Equilibrative nucleoside transporter 1 OS=Homo sapiens GN=SLC29A1 PE=1 SV=3	9	108.5	0.413	0.405	0.555	1.97211e+06	2.45685e+06	3.12238e+06	3.98919e+06	1.27077e+06	5.58771e+06	2.82724e+06	3.12878e+06	1.68182e+06	890783	1.14024e+06	2.95261e+06	956944	2.74688e+06	3.60008e+06	3.13898e+06	2.89441e+06	2.19743e+06	1.34726e+06	2.12805e+06	1.34962e+06	3.64553e+06	2.37578e+06	3.12238e+06	4.58913e+06	979859	3.98919e+06	8.74956e+06	3.7711e+06	3.29631e+06	6.31316e+06	446393	1.68645e+06	1.54018e+06	992157	835408	257005	807292	1.36881e+06	409850	929577	1.39851e+06	1.40226e+06
P20701	Integrin alpha-L OS=Homo sapiens GN=ITGAL PE=1 SV=3	12	91.68	0.648	0.743	0.976	840290	828888	1.36318e+06	1.76517e+06	1.44087e+06	1.46307e+06	932065	609865	65227.9	418546	984472	856561	164167	630590	1.22051e+06	604712	1.25284e+06	802109	872389	1.6996e+06	490127	1.16676e+06	1.36318e+06	1.16436e+06	2.43952e+06	1.52775e+06	2.58289e+06	2.55828e+06	1.76517e+06	912478	1.46808e+06	506145	441576	507755	193392	32400.5	120757	697010	397095	70311.1	213399	474127	270140
P06858	Lipoprotein lipase OS=Homo sapiens GN=LPL PE=1 SV=1	9	89.74	0.765	0.814	1.267	2.64243e+06	2.54262e+06	4.07232e+06	3.83063e+06	1.78378e+06	1.09961e+06	2.69765e+06	1.9085e+06	2.58835e+06	3.87108e+06	3.25472e+06	2.38861e+06	3.25183e+06	2.43539e+06	3.37755e+06	1.90253e+06	1.15439e+06	4.05775e+06	3.3694e+06	2.45347e+06	2.63501e+06	5.36561e+06	4.92801e+06	4.07232e+06	3.83154e+06	3.97116e+06	1.96287e+06	2.15542e+06	5.32533e+06	3.83063e+06	4.23161e+06	626600	331877	1.46958e+06	605197	1.2857e+06	1.11687e+06	2.30435e+06	1.10734e+06	1.39273e+06	824164	1.31206e+06	849906
O75369	Filamin-B OS=Homo sapiens GN=FLNB PE=1 SV=2	3	80.76	0.558	0.684	0.578	99876.6	82763.4	104447	162740			105272					162967	29276		82763.4		121494	72074.3				102568	289602	106360	40659.1		100549	132683	224663	280958	162740			57348.4					75550.4	12538.7		32150.8
P60842	Eukaryotic initiation factor 4A-I OS=Homo sapiens GN=EIF4A1 PE=1 SV=1	9	81.82	0.471	0.556	0.724	491425	972343	1.04642e+06	1.26301e+06	105326	374130	996359	645493	16862.6	369041	725180	998369	338183	4.66106e+06	1.31116e+06	1.11271e+06	946995	3.95004e+06	467724	656460	576516	1.04642e+06	1.70393e+06	853269	1.27755e+06	471319	770336	3.7016e+06	1.31386e+06	1.05082e+06	1.26301e+06	36998.7	112918	542780	204690	8376.11	106474	513430	462837	144841	1.57736e+06	509343	497074
P11940	Polyadenylate-binding protein 1 OS=Homo sapiens GN=PABPC1 PE=1 SV=2	11	19.23	0.59	1.141	0.846	864652	1.14711e+06	1.18464e+06	1.21377e+06	2.03326e+06	628881	797684	713355	834351	932622	896053	840034	408073	2.62991e+06	1.51659e+06	1.74953e+06	1.03495e+06	2.77454e+06	1.06742e+06	1.23275e+06	1.00213e+06	1.18464e+06	2.13996e+06	860738	1.41127e+06	815518	1.21377e+06	2.9369e+06	1.78853e+06	1.12864e+06	1.1011e+06	714238	189805	434549	226210	414445	269076	634409	389434	174774	889992	589145	781558
P02545	Prelamin-A/C OS=Homo sapiens GN=LMNA PE=1 SV=1	11	30.84	0.848	1.207	0.936	390566	468747	98055.9	178141	384570	664686	582145	113883	705369		390566	629431	758749	5.34059e+06	349083	260899	238486	4.04869e+06	200165	303787	1.17504e+06	88709.8	1.17453e+06	98055.9	33642.9	162567	110557	3.12938e+06	178141	367493	93968.5	135091	200611	317131	36113.2	350376		276522	291799	324965	1.80732e+06	135607	116550
P61020	Ras-related protein Rab-5B OS=Homo sapiens GN=RAB5B PE=1 SV=1	4	123.66	0.682	0.801	0.721	310049	548331	459727	657038	171188	832502	565042	727152	219670	216035	306168	689553	197114	963083	624832	693342	810784	56847.6	233722	481197	273471	345004	631203	459727	480766	269615	657038	1.09654e+06	398283	439294	1.01124e+06	60134.2	251260	307814	230585	109116	62329.7	216768	319672	84422.1	325918	242726	309733
Q7Z794	Keratin, type II cytoskeletal 1b OS=Homo sapiens GN=KRT77 PE=1 SV=3	5	365.22	0.651	2.435	1.849	32784.3	87105	66144.7	35766.3	23287.9			46952	394223	32784.3	14788.2				131020	39447.8	87105					66144.7									35766.3	8180.5			14888.8	195821	9458.79	10470.1				50896.8	17622.3
P52907	F-actin-capping protein subunit alpha-1 OS=Homo sapiens GN=CAPZA1 PE=1 SV=3	5	138.55	0.668	0.66	0.718	4.30548e+06	7.62377e+06	6.41548e+06	1.45568e+07	2.57627e+07	2.33404e+06	8.3049e+06	9.54123e+06	4.21062e+06	2.87317e+06	2.51411e+06	5.26463e+06	1.24674e+07	5.83973e+06	2.779e+06	2.90929e+07	1.12854e+07	2.12427e+06	8.40287e+06	1.09436e+07	6.9169e+06	4.76236e+06	6.42487e+06	1.17892e+07	6.41548e+06	3.80206e+06	1.8134e+07	3.07899e+06	1.61437e+07	1.45568e+07	4.89767e+06	9.04983e+06	704445	4.5242e+06	3.02559e+06	2.09153e+06	828956	1.78e+06	2.44064e+06	5.3397e+06	1.97623e+06	1.07955e+06	1.29965e+07
P52565	Rho GDP-dissociation inhibitor 1 OS=Homo sapiens GN=ARHGDIA PE=1 SV=3	7	101.96	0.475	0.503	0.697	1.18561e+06	1.44816e+06	2.35207e+06	2.99008e+06	781963	1.10035e+06	2.14026e+06	1.35648e+06	523387	663620	1.27748e+06	1.9005e+06	1.06888e+06	1.37356e+06	1.86235e+06	1.84404e+06	1.52682e+06	1.33963e+06	1.23615e+06	1.62381e+06	1.06807e+06	2.35207e+06	2.5712e+06	1.92798e+06	3.10411e+06	910612	2.99008e+06	3.51574e+06	3.47081e+06	2.90759e+06	2.94233e+06	274685	332100	1.16593e+06	430149	259980	191465	904459	881057	457791	464829	723462	823777
P61225	Ras-related protein Rap-2b OS=Homo sapiens GN=RAP2B PE=1 SV=1	4	86.3	0.534	0.579	0.639	1.57753e+06	2.34036e+06	2.44186e+06	3.49114e+06	1.30032e+06	1.57742e+06	1.96549e+06	2.16335e+06	633700	900816	1.57765e+06	2.60645e+06	841767	3.11069e+06	3.28569e+06	3.38176e+06	3.15506e+06	1.79363e+06	1.37953e+06	2.10144e+06	1.29023e+06	3.12453e+06	2.44186e+06	2.36476e+06	2.75237e+06	963161	3.49114e+06	3.53888e+06	3.17741e+06	3.2733e+06	3.59576e+06	456771	476087	1.07073e+06	686013	314776	259900	1.11698e+06	1.20833e+06	360521	1.05269e+06	1.27638e+06	1.51072e+06
A0A0C4DH31	Immunoglobulin heavy variable 1-18 OS=Homo sapiens GN=IGHV1-18 PE=3 SV=1	3	36.21	1.474	0.741	13.001	167435	89350.7	5.38686e+06	261678	2.29203e+06	106520	74889.2			263186			48563.1				164395						5.38686e+06				548566			124826		805137	32149.1	40796.9			75933.3			20799.1
P0CF74	Immunoglobulin lambda constant 6 OS=Homo sapiens GN=IGLC6 PE=1 SV=1	0	1955.58	1.356	0.644	0.847	9.61219e+06	4.44568e+06	5.38397e+06	6.35922e+06	1.97213e+07	2.98375e+07	1.06035e+07	1.00232e+07	6.17172e+06	8.07127e+06	3.68991e+06	2.00474e+06	9.17236e+06	3.37014e+06	2.57562e+06	7.62615e+06	4.62694e+06	3.17992e+06	5.75671e+06	4.27971e+06	4.61808e+06	1.12501e+07	5.38397e+06	5.04225e+06	7.94773e+06	2.53873e+06	1.1788e+07	3.96453e+06	6.35922e+06	1.08927e+07	5.25363e+06	6.92764e+06	9.00538e+06	5.77639e+06	3.17841e+06	3.06566e+06	2.32869e+06	2.61247e+06	929384	3.92844e+06	1.14049e+06	1.00054e+06	3.40679e+06
A0A0B4J1X5	Immunoglobulin heavy variable 3-74 OS=Homo sapiens GN=IGHV3-74 PE=3 SV=1	4	276.33	0.581	0.589	0.68	4.88304e+06	4.25009e+06	7.16338e+06	8.8373e+06	4.9607e+07	9.55734e+06	5.89734e+06	3.98086e+06	4.0432e+06	2.08162e+06	3.99865e+06	4.10658e+06	7.82308e+06	3.22622e+06	1.78023e+06	5.93027e+06	2.80396e+06	4.39862e+06	3.62786e+06	1.48693e+07	6.91971e+06	3.36149e+06	7.47286e+06	7.16338e+06	2.06592e+07	2.58649e+06	8.8373e+06	5.00087e+06	5.60679e+06	9.52319e+06	2.47832e+07	1.74258e+07	2.88454e+06	3.21265e+06	1.26236e+06	2.00837e+06	600582	2.83106e+06	1.90378e+06	3.35056e+06	1.09179e+06	691561	2.6492e+06
P27797	Calreticulin OS=Homo sapiens GN=CALR PE=1 SV=1	9	26.61	0.517	0.337	0.695	667045	423181	1.56931e+06	2.0027e+06	667045	3.43233e+06	1.23621e+06	552905		339436	1.15917e+06	252973	497886	938792	418625	427786	669903	1.85128e+06	238878	154711	229188	1.86298e+06	913255	1.56931e+06	1.77093e+06	503135	3.09095e+06	3.22138e+06	564809	1.05472e+06	2.0027e+06	234317	1.03592e+06	673441	175330		97932.9	820697	117277	213240	317698	162622	191103
P15169	Carboxypeptidase N catalytic chain OS=Homo sapiens GN=CPN1 PE=1 SV=1	10	39.9	0.664	1.193	1.019	1.62053e+06	2.91471e+06	2.78899e+06	2.49524e+06	1.37721e+06	1.34583e+06	1.9261e+06	2.071e+06	1.1272e+06	1.7357e+06	1.51301e+06	3.04713e+06	1.33665e+06	2.78805e+06	4.84579e+06	5.66787e+06	4.36628e+06	1.53247e+06	1.83448e+06	3.05556e+06	2.33059e+06	3.16586e+06	4.47811e+06	1.61251e+06	2.78899e+06	1.84555e+06	2.28449e+06	2.47211e+06	3.06513e+06	2.89429e+06	2.49524e+06	483783	406190	1.04927e+06	656727	559911	500778	1.07121e+06	1.41263e+06	572473	943507	1.88243e+06	2.53198e+06
P18085	ADP-ribosylation factor 4 OS=Homo sapiens GN=ARF4 PE=1 SV=3	2	121.61	0.591	0.792	0.796	697818	896509	905939	1.272e+06	353163	644254	567731	392848	348699	1.06586e+06	1.19572e+06	681341	1.53035e+06	1.17963e+06	1.38498e+06	635849	283692	1.28453e+06	443939	1.70484e+06	467874	905939	2.0972e+06	853985	972638	782766	658125	989944	1.272e+06	1.41616e+06	2.83221e+06	124058	194445	309279	124575	173208	307518	846573	315865	655435	399199	538016	284049
Q14CN4	Keratin, type II cytoskeletal 72 OS=Homo sapiens GN=KRT72 PE=1 SV=2	0	219.99
P05090	Apolipoprotein D OS=Homo sapiens GN=APOD PE=1 SV=1	9	203.58	1.591	2.189	1.573	1.13107e+07	1.74338e+07	1.28327e+07	7.44422e+06	7.83347e+06	6.73969e+06	1.92489e+07	9.41063e+06	1.13901e+07	1.12319e+07	1.2924e+07	1.5124e+07	1.46197e+07	1.99506e+07	1.87902e+07	1.79396e+07	1.86201e+07	1.69423e+07	2.12736e+07	1.59384e+07	1.67359e+07	1.33676e+07	1.16011e+07	1.28327e+07	1.15252e+07	1.51617e+07	6.24468e+06	5.03203e+06	9.08081e+06	7.44422e+06	9.99779e+06	2.75171e+06	2.03413e+06	1.04861e+07	2.98417e+06	5.65777e+06	3.24058e+06	9.15023e+06	7.01139e+06	6.26147e+06	6.7515e+06	7.29936e+06	8.01409e+06
Q9NSB4	Keratin, type II cuticular Hb2 OS=Homo sapiens GN=KRT82 PE=1 SV=3	6	38.01	1.175	1.323	0.546	69477.4	268147	30586.8	51840.5	20321.2		72419.7	115070	66654.6	60933.5	82500.1		94619.6	5.53369e+07	115081	83568.7	268147	2.22953e+07	58021.9	399254	1.35395e+07			33374.2		28032.2	51840.5	2.65737e+07	46905	43846.9	160565	7138.35		39451.6	36489.3	33109.2	17580.3	58410.4		40524.7	1.87267e+07	44705.3	37332.2
P50993	Sodium/potassium-transporting ATPase subunit alpha-2 OS=Homo sapiens GN=ATP1A2 PE=1 SV=1	1	63.86	0.01	0.01	0.01				30158																							30158
Q15907	Ras-related protein Rab-11B OS=Homo sapiens GN=RAB11B PE=1 SV=4	12	152.34	0.367	0.329	0.48	2.45606e+06	2.62373e+06	4.81479e+06	7.96433e+06	658129	4.82026e+06	4.68252e+06	8.41629e+06	793525	1.32701e+06	2.74957e+06	2.59085e+06	1.30607e+06	4.31135e+06	2.65704e+06	1.96244e+06	2.85114e+06	4.65269e+06	1.74225e+06	2.75435e+06	1.06152e+06	1.36608e+07	2.28622e+06	1.05557e+07	4.81479e+06	1.08511e+06	5.41579e+06	1.601e+07	5.42719e+06	7.96433e+06	1.86373e+07	231185	1.45482e+06	2.55087e+06	2.66886e+06	394165	382863	1.94671e+06	1.2011e+06	559377	1.45901e+06	1.03217e+06	876671
P84085	ADP-ribosylation factor 5 OS=Homo sapiens GN=ARF5 PE=1 SV=2	1	96.37	0.375	0.425	0.545	142372	202775	190910	379554	20520.8	132949	152463					70696.7		242052	202775	212821		172878				171205	195483	250315	186445			488937	294642	282962	1.49242e+06	7208.47	40125.9	83056.2					32774.5		81913.3	78771.1	95072.5
P05156	Complement factor I OS=Homo sapiens GN=CFI PE=1 SV=2	10	13.57	0.71	0.847	0.501	220587	210508	128058	145108	331035	139249	128635	214932	33489.8	402001	6.96173e+06	193583	594988	444903	2.34251e+06	402085	210508	21095.2	186539		166170	111778	146710	92165.5		237254	79776.2	162689	145108	67766.2	330862	116285	42027.3	70075.7	68156.5	16635.3	115984	4.92893e+06	89743.9	254828	150560	909988	179621
Q86U17	Serpin A11 OS=Homo sapiens GN=SERPINA11 PE=2 SV=2	11	77.45	1.371	1.106	1.041	1.64546e+06	1.30247e+06	1.69726e+06	1.09227e+06	260170	340054	496335	2.48099e+06	1.2936e+06	2.54647e+06	9.71313e+06	1.72327e+06	1.49661e+06	1.20781e+06	1.22697e+06	2.7253e+06	1.38261e+06	1.04921e+06	1.75573e+06	1.20794e+06	820456	1.69726e+06	1.88828e+06	821575	2.22863e+06	654557	276100	860775	1.90462e+06	1.09227e+06	2.00533e+06	91391.5	102633	270385	786738	642567	734697	6.87693e+06	798894	640985	408738	476635	1.21746e+06
P50570	Dynamin-2 OS=Homo sapiens GN=DNM2 PE=1 SV=2	7	26.79	0.528	0.412	0.934	609138	992917	1.97269e+06	1.90975e+06	312614	684282	1.77752e+06	750164	214195	173364	759879	949398	347943	1.03843e+06	1.5862e+06	1.11414e+06	1.68236e+06	711264	387941	1.11883e+06	771187	2.09554e+06	1.90757e+06	2.38978e+06	1.97269e+06	818352	1.86762e+06	2.18988e+06	1.8785e+06	2.27859e+06	1.90975e+06	109814	206526	968325	237882	106396	50018.4	537997	440134	149021	351417	616184	497712
O00299	Chloride intracellular channel protein 1 OS=Homo sapiens GN=CLIC1 PE=1 SV=4	6	258.59	0.401	0.507	0.643	1.30213e+06	2.66555e+06	3.48752e+06	5.72691e+06	1.21064e+06	1.93239e+06	5.33333e+06	2.29579e+06	379469	607326	1.40053e+06	4.25879e+06	1.51419e+06	4.14932e+06	3.75893e+06	2.33671e+06	2.9396e+06	3.20953e+06	643294	2.41706e+06	669413	3.48752e+06	2.98167e+06	3.95774e+06	4.15727e+06	430843	4.7707e+06	6.08386e+06	5.25435e+06	6.25953e+06	5.72691e+06	425270	583223	2.9054e+06	728010	188492	175223	991582	1.97434e+06	648514	1.40418e+06	1.46022e+06	1.04387e+06
A0A0B4J1Y9	Immunoglobulin heavy variable 3-72 OS=Homo sapiens GN=IGHV3-72 PE=3 SV=1	3	239.58	0.248	0.384	0.341	371228	700614	637687	2.92008e+06	1.63407e+07	239799	241845	91818.7	2.68517e+06		578823	407368	7.93411e+06	748961	2.23118e+06	655388	647529	2.42259e+06	323054	624031	1.37765e+06	2.64734e+06	306821	637687	2.99787e+06	172105	1.23653e+06	1.58147e+07	275219	4.10616e+06	2.92008e+06	5.74012e+06	72374.8	131748	29116.3	1.3338e+06		409809	188853	3.39811e+06	253457	866737	292778
P08754	Guanine nucleotide-binding protein G(k) subunit alpha OS=Homo sapiens GN=GNAI3 PE=1 SV=3	4	330.73	0.382	0.381	0.71	122333	296184	617787	960283	92344.5	1.39108e+06	351769	138891	36278.3	62919.9	107749	296184	161544	394472	604640	183947	307267		130922	541307	225592	617787	634243	568909	1.27745e+06	519928	960283	1.20567e+06	779042	601741	982742	32438.5	419848	191631	44043.1	18020.4	18153.4	76287	137309	69187.8	133494	234882	82173.8
O75131	Copine-3 OS=Homo sapiens GN=CPNE3 PE=1 SV=1	9	52.77	0.287	0.369	0.542	540187	957427	1.66676e+06	2.15494e+06	182832	1.40499e+06	588526	495818	161430	67161.5	680788	766604	378444	1.25617e+06	1.19575e+06	692600	1.83936e+06	2.08122e+06	398983	1.25322e+06	148807	2.25317e+06	2.24183e+06	1.32513e+06	1.66676e+06	821741	2.15494e+06	4.61439e+06	1.40231e+06	1.74326e+06	5.75329e+06	64224.5	424047	320607	157227	80186.6	19377.2	482000	355392	162084	425103	464509	309402
Q9Y446	Plakophilin-3 OS=Homo sapiens GN=PKP3 PE=1 SV=1	14	35.12	0.545	0.834	0.565	292455	210068	208927	220865	587944	228665	214426	487613	103662	403487	374041	120019	231567	7.00942e+06	190565	515140	805199	3.48672e+06	49414.1	142752	99649.3	210442	172070	208927	220224	99856.4	180980	3.53133e+06	111237	303041	220865	206531	69014.1	116812	154625	51491.7	116412	264823	55639.7	99178	2.37207e+06	74027.9	230126
P18433	Receptor-type tyrosine-protein phosphatase alpha OS=Homo sapiens GN=PTPRA PE=1 SV=2	10	86.37	0.388	0.317	0.501	486464	456275	727122	2.0148e+06	1.52744e+06	1.09519e+06	1.37128e+06	731390	189002	155422	274653	896699	253743	817117	895474	472192	770425	300236	188144	440894	100109	623664	727122	1.32328e+06	1.32042e+06	195533	2.0148e+06	2.58647e+06	1.45439e+06	3.23825e+06	1.64114e+06	536554	330544	747025	231929	93882.3	44841.6	194456	415703	108676	276522	347862	210940
P22314	Ubiquitin-like modifier-activating enzyme 1 OS=Homo sapiens GN=UBA1 PE=1 SV=3	8	17.62	0.707	0.806	1.021	192568	296500	408988	599916	32080.3	91931.7	447905	208210			232854	371724	179592	482608	343225	295208	513256	296500	47162.8	105466		586603	408988	678860	285859	149602	707463	535440	488443	933688	599916	11269.1	27746.3	244002	66024.7			164862	172328	76917.5	163320	133332	131877
P06310	Immunoglobulin kappa variable 2-30 OS=Homo sapiens GN=IGKV2-30 PE=3 SV=2	4	149.78	0.47	0.369	0.426	6.3921e+06	5.0261e+06	5.4334e+06	1.4526e+07	1.39525e+07	1.15806e+07	7.16511e+06	5.09195e+06	3.11954e+06	2.606e+06	3.37351e+06	3.81717e+07	3.14346e+06	1.37193e+06	1.20631e+06	2.28846e+07	6.51384e+06	5.08572e+06	4.96717e+06	7.58709e+06	4.35246e+06	4.23846e+06	5.4334e+06	8.51019e+06	3.36139e+06	5.61052e+06	9.08516e+06	5.15387e+07	4.66964e+06	1.4526e+07	1.79087e+07	4.90118e+06	3.49519e+06	3.90329e+06	1.61469e+06	1.54956e+06	751872	2.38846e+06	1.76961e+07	1.34631e+06	464276	468610	1.02231e+07
Q9Y281	Cofilin-2 OS=Homo sapiens GN=CFL2 PE=1 SV=1	6	79.54	0.183	0.258	0.417	2.56603e+06	4.28693e+06	5.48235e+06	2.17184e+07	1.418e+06	3.5037e+06	1.31322e+07	6.06997e+06	425320	932865	2.47109e+06	6.86691e+06	1.88543e+06	5.12306e+06	4.64728e+06	3.95451e+06	3.72643e+06	7.79781e+06	2.66006e+06	6.15943e+06	2.20816e+06	5.48235e+06	4.90277e+06	9.96797e+06	1.32637e+07	1.58832e+06	1.59027e+07	2.33698e+07	1.79402e+07	2.64713e+07	2.17184e+07	498109	1.05746e+06	7.15396e+06	1.92483e+06	211268	269147	1.74954e+06	3.18345e+06	807511	1.7337e+06	1.80531e+06	1.76658e+06
P20340	Ras-related protein Rab-6A OS=Homo sapiens GN=RAB6A PE=1 SV=3	3	233.05	0.453	0.432	0.695	203291	190701	424378	585353	73501.6	138620	351563	298132	54785.9		367871	75544.8	78060.1	275934	177345	190701	486756	205024	56871.2	232603		444879	424378	383253	427548	199375	404587	585353	478765	613265	888847	25819.4	41837.4	191519	94539.6	27213.6		260454	35022	33432.4	93379.1	68892.7	85190.9
P63096	Guanine nucleotide-binding protein G(i) subunit alpha-1 OS=Homo sapiens GN=GNAI1 PE=1 SV=2	2	313.02	0.334	0.456	0.636	5.14867e+06	8.66484e+06	1.04343e+07	1.57795e+07	4.16389e+06	1.23681e+07	1.24502e+07	6.60993e+06	1.72975e+06	2.5372e+06	4.67365e+06	8.2429e+06	4.38325e+06	9.10838e+06	1.32031e+07	1.11541e+07	1.11463e+07	7.01144e+06	5.22648e+06	9.42221e+06	4.31343e+06	9.94308e+06	1.04343e+07	1.10948e+07	1.6329e+07	6.67665e+06	1.93233e+07	2.05156e+07	1.45421e+07	1.2952e+07	1.57795e+07	1.46268e+06	3.73287e+06	6.78244e+06	2.09605e+06	859213	732022	3.30896e+06	3.82135e+06	1.8773e+06	3.08238e+06	5.12897e+06	4.9828e+06
P02774	Vitamin D-binding protein OS=Homo sapiens GN=GC PE=1 SV=1	8	100.48	0.788	1.099	0.992	923201	2.03174e+06	1.0017e+06	735955	690954	1.81214e+06	3.01169e+06	1.59909e+06	1.49139e+06	732221	573762	1.67477e+06	3.31738e+06	3.45309e+06	969683	4.57987e+06	1.74711e+06	475013	2.16835e+06	2.48494e+06	1.90374e+06	1.73251e+06	444268	1.38656e+06	473656	1.0017e+06	683772	241879	870469	1.15666e+06	735955	242716	546930	1.64066e+06	507081	740815	211257	406226	776411	1.4208e+06	1.16856e+06	376689	2.04594e+06
Q14697	Neutral alpha-glucosidase AB OS=Homo sapiens GN=GANAB PE=1 SV=3	12	36.15	0.541	0.448	0.791	553405	605071	1.2251e+06	1.53033e+06	935641	1.55111e+06	814689	375920	67361.9	293176	858524	682493	471241	616212	343204	889603	967351	639495	228014	594131	235093	1.08902e+06	1.2251e+06	1.5681e+06	1.27607e+06	720512	1.34073e+06	1.89683e+06	1.53033e+06	1.43897e+06	1.56164e+06	328669	468146	443813	119207	33460.5	84586.1	607838	316399	201828	208533	133323	397408
P62491	Ras-related protein Rab-11A OS=Homo sapiens GN=RAB11A PE=1 SV=3	11	152.34	0.353	0.322	0.438	2.397e+06	2.58854e+06	4.68253e+06	7.76338e+06	587381	4.67475e+06	4.58716e+06	8.33902e+06	764578	1.22827e+06	2.7039e+06	2.5218e+06	1.30607e+06	4.31135e+06	2.65704e+06	1.96244e+06	2.85114e+06	4.65269e+06	1.69323e+06	2.6708e+06	1.06152e+06	1.35746e+07	2.19302e+06	1.04028e+07	4.68253e+06	1.00644e+06	5.3239e+06	1.58617e+07	5.30794e+06	7.76338e+06	1.83684e+07	206333	1.41091e+06	2.49891e+06	2.64436e+06	379787	354377	1.91437e+06	1.16909e+06	559377	1.45901e+06	1.03217e+06	876671
P63000	Ras-related C3 botulinum toxin substrate 1 OS=Homo sapiens GN=RAC1 PE=1 SV=1	3	150.48	0.272	0.448	0.56	1.51418e+06	2.59832e+06	2.84027e+06	5.29003e+06	931556	1.69692e+06	3.5438e+06	2.84486e+06	453512	800860	1.55336e+06	3.52911e+06	1.14541e+06	3.69119e+06	3.08457e+06	2.58114e+06	2.98366e+06	2.27204e+06	1.27379e+06	2.61561e+06	901442	2.78558e+06	2.84027e+06	3.25297e+06	4.24173e+06	1.00078e+06	5.05278e+06	6.81588e+06	4.70837e+06	5.29003e+06	5.83875e+06	327234	512154	1.93053e+06	902125	225272	231061	1.09978e+06	1.63607e+06	490568	1.24914e+06	1.19825e+06	1.15306e+06
Q16181	Septin-7 OS=Homo sapiens GN=SEPT7 PE=1 SV=2	8	127.17	0.374	0.319	0.789	185635	221645	837918	1.24066e+06	185635	192600	1.17857e+06	303975	73494.2		125282	691820	155619	293715	290416	198249	297953	213281	101187	221645		697303	837918	1.41732e+06	843058	38701.1	1.24066e+06	1.33249e+06	1.0505e+06	1.42076e+06	822202	65209.2	58129.4	642041	96392.4	36506.6		88700.1	320723	66650	99396.5	112817	88562.7
P08670	Vimentin OS=Homo sapiens GN=VIM PE=1 SV=4	9	49.15	0.615	0.666	0.822	167832	108061	177573	235128		138710	167832	218562	68699.2	76516.5	2.15659e+06	33760	80109	105382	115917	123128	136568	110809	105276	137730	98630.9	177573	515913	175822	336289	120945	223416	575176	253326	235128	213027		41864.6	91428.5	69307.4	34124.8	22076.2	1.52687e+06	15650.9	34310	35662.4	45029.8	55004.5
P50552	Vasodilator-stimulated phosphoprotein OS=Homo sapiens GN=VASP PE=1 SV=3	8	48.86	0.404	0.447	0.591	791428	649696	1.19998e+06	2.13594e+06	1.33919e+06	1.32454e+06	2.0386e+06	1.11212e+06	350680	443383	563213	1.07057e+06	385562	1.22976e+06	944939	476744	596946	817005	673553	626683	123509	923529	1.19998e+06	1.34674e+06	1.70302e+06	298155	1.06076e+06	2.13594e+06	1.75493e+06	2.6312e+06	2.81275e+06	470427	399764	1.11056e+06	352660	174192	127923	398757	496308	165133	416166	367077	212973
Q13835	Plakophilin-1 OS=Homo sapiens GN=PKP1 PE=1 SV=2	10	50.82	0.569	1.095	0.749	171566	422815	133235	311153	156193	93831.5	171566	188300	640883	446817	27729.2	400684	37738.8	1.44698e+07	422815	496659	628246	9.07861e+06		348479	245176	235768	164107		83536.4	108171	586048	8.24085e+06	311153	38377	44610	54866.9	28319.6	93463.1	59711.1	318344	128914	19632.4	185754	16163.2	4.89673e+06	164249	221870
Q13228	Selenium-binding protein 1 OS=Homo sapiens GN=SELENBP1 PE=1 SV=2	9	15.05	0.648	0.877	0.564	222188	151740	82692.3	217687	222188	296807	132737	23233.1	309468	82583.9	114149	47967	235395	1.85662e+06	46244.9	37232.4	305742	1.20975e+06	175609	48173.5	131115	51518.8	285424	132729	38952.7		524933	2.46271e+06	90273.9		52587.6	78049.3	89580.6	72310.1	7367.35	153721	23826.8	80817.9	22237.1	100818	628301	17964.6	16632.6
O75340	Programmed cell death protein 6 OS=Homo sapiens GN=PDCD6 PE=1 SV=1	8	15.42	0.576	0.74	0.653	358337	478658	471717	753416	103648	812284	398886	632624	12931.5	129450	321911	471801	485615	1.06219e+06	344254	401494	1.60051e+06	1.36937e+06	263385	669248	81525.5	647744	691089	240749	471717	41111.1	743312	1.08629e+06	610595	753416	3.58791e+06	36409.1	245158	217298	200609	6423.44	37348.4	227914	218724	207985	359458	133731	179357
P02652	Apolipoprotein A-II OS=Homo sapiens GN=APOA2 PE=1 SV=1	7	557.79	0.976	1.058	1.178	6.12596e+07	6.41798e+07	7.74087e+07	6.14246e+07	5.2739e+07	6.87432e+07	7.11339e+07	4.00044e+07	5.63646e+07	2.43134e+07	7.92992e+07	7.44087e+07	5.34488e+07	4.57575e+07	6.96993e+07	4.94389e+07	1.14677e+08	5.90974e+07	7.8254e+07	1.1334e+08	4.50573e+07	8.78314e+07	8.40538e+07	4.72028e+07	7.74087e+07	6.20941e+07	5.65692e+07	3.62893e+07	6.67658e+07	6.14246e+07	7.51828e+07	1.8526e+07	2.07476e+07	3.87511e+07	1.26856e+07	2.79978e+07	7.01481e+06	5.61442e+07	3.44953e+07	2.28916e+07	1.54849e+07	2.70758e+07	2.20856e+07
P61019	Ras-related protein Rab-2A OS=Homo sapiens GN=RAB2A PE=1 SV=1	9	62.1	0.57	0.516	0.769	735036	1.27062e+06	1.87571e+06	1.48782e+06	420127	854483	1.92332e+06	686338	312658	744673	725523	3.43572e+06	1.07504e+06	1.57289e+06	1.82187e+06	1.8808e+06	1.43322e+06	993884	1.12646e+06	735919	574371	1.87571e+06	2.12768e+06	1.64497e+06	1.97719e+06	657178	1.07771e+06	1.40722e+06	1.48782e+06	1.50623e+06	2.4919e+06	147581	257895	1.04775e+06	217642	155306	214850	513673	1.59278e+06	460428	532285	707734	840202
P02679	Fibrinogen gamma chain OS=Homo sapiens GN=FGG PE=1 SV=3	9	70.16	1.056	1.415	1.001	915427	962775	742654	576966	980901	1.32375e+06	327598	1.93908e+06	349278	1.34052e+06	854324	850654	1.56243e+06	321028	1.21988e+06	918230	1.39946e+06	846313	1.00948e+06	355121	3.65675e+06	629116	976386	707324	1.08938e+06	742654	576966	562327	918849	520286	1.5358e+06	344568	399525	178463	614895	173496	386761	604865	394357	669174	108640	473882	410196
Q15166	Serum paraoxonase/lactonase 3 OS=Homo sapiens GN=PON3 PE=1 SV=3	5	145.29	1.92	2.851	0.89	326846	1.01658e+06	160522	95263.1	147372	371779	793818	815332	287343	99201.2	1.23139e+06	1.23688e+06	861361	1.11476e+06	949207	511979	1.16025e+06	131300	1.08872e+06	2.6792e+06	349897	193378	192654	160522	71691.1	50900.2	240174	29841.3	95263.1	400511	92387.5	51768.4	112208	432443	258547	142731	28621.1	871828	573409	368913	377247	368735	228714
P38606	V-type proton ATPase catalytic subunit A OS=Homo sapiens GN=ATP6V1A PE=1 SV=2	8	45.93	0.599	0.405	0.739	277456	135973	537897	681309	50869	405764	527382	277456			81037.9			75890.5		146484	169032	459368	37251.9	126217		593749	487298	398990	636676		681309	1.14507e+06	467382	458568	961978	17869.1	122465	287298	87983.2			57375.1			25682.2		65438
P05166	Propionyl-CoA carboxylase beta chain, mitochondrial OS=Homo sapiens GN=PCCB PE=1 SV=3	11	46.25	0.773	1.189	1.222	430982	873136	881947	675349	843584	372527	473573	671503	200389	224308	428858	1.30479e+06	861710	1.33778e+06	931744	596244	1.02308e+06	884713	185015	522696	546385	491873	881947	1.07241e+06	135237	1.45806e+06	778031	867494	90926.2	675349	292163	296332	112434	257985	212938	99538.7	64716.4	303633	604892	369063	452721	361951	266357
Q9UIQ6	Leucyl-cystinyl aminopeptidase OS=Homo sapiens GN=LNPEP PE=1 SV=3	12	25.11	0.527	0.345	0.646	316468	167617	670873	819070	68970	700568	567877	80066.7	134735	193000	298107	135629	154161	182387	169997	139170	165270	510966	28135.7	190776	259491	789059	568456	670873	913754	586281	741239	2.1302e+06	819070	538139	2.89222e+06	24227.6	211441	309359	25389.7	66926.6	55683.6	211061	62876.5	66025.6	61721.8	66038	62170.8
P26572	Alpha-1,3-mannosyl-glycoprotein 2-beta-N-acetylglucosaminyltransferase OS=Homo sapiens GN=MGAT1 PE=1 SV=2	10	56.48	1.749	1.027	1.321	1.55512e+06	1.16128e+06	1.18804e+06	809362	840556	891752	746847	1.99448e+06	1.12295e+06	4.08284e+06	3.72142e+06	1.08818e+06	1.65612e+06	1.12633e+06	1.02763e+06	1.30587e+06	1.01451e+06	2.81537e+06	1.31721e+06	1.19731e+06	1.03085e+06	1.18804e+06	1.52261e+06	1.03752e+06	1.27031e+06	1.00337e+06	613034	379338	809362	1.25564e+06	1.49189e+06	295268	269143	406855	632463	557801	1.17796e+06	2.63478e+06	504474	709300	381161	399200	583365
Q9TQE0	HLA class II histocompatibility antigen, DRB1-9 beta chain OS=Homo sapiens GN=HLA-DRB1 PE=1 SV=1	5	77.12	0.534	0.771	0.81	226741	356708	100316	245965	356596	886898	96007.5		226741		27129.6	549409	173748	307320	103023	82596.5	640600	178942	984015	414032	594384	85444.1	100316		1.39214e+06		133293	1.849e+06	710068	69330.8	245965	125264	267678	52301.4		112628		19207.9	254702	74414.5	104001	40021	36897.9
P0DP03	Immunoglobulin heavy variable 3-30-5 OS=Homo sapiens GN=IGHV3-30-5 PE=3 SV=1	3	267.71	0.937	1.058	0.881	2.08495e+06	3.46705e+06	3.1782e+06	3.17726e+06	2.47924e+06	1.75336e+06	1.05376e+07	6.87257e+06	1.63377e+06	1.73184e+06	4.49636e+06	5.61425e+06	2.49301e+06	5.27303e+06	1.65111e+06	7.85986e+06	7.20028e+06	4.17884e+06	1.91965e+06	2.8765e+06	2.15097e+06	4.45298e+06	3.1782e+06	2.8059e+06	3.78856e+06	1.00879e+06	3.44198e+06	1.09473e+07	3.17726e+06	2.67127e+06	1.38756e+06	870898	529189	5.74047e+06	2.17934e+06	811540	499662	3.18344e+06	2.60272e+06	1.06773e+06	1.78445e+06	641400	3.51119e+06
P22694	cAMP-dependent protein kinase catalytic subunit beta OS=Homo sapiens GN=PRKACB PE=1 SV=2	3	89.56	0.445	0.375	0.665	1.22883e+06	1.37855e+06	1.95709e+06	3.09072e+06	5.32962e+06	1.27047e+06	2.42892e+06	1.17023e+06	243749	2.57804e+06	1.14462e+06	1.87748e+06	2.1535e+06	1.29842e+06	1.31483e+06	1.44536e+06	2.05959e+06	2.5157e+06	772691	884499	834410	1.6619e+06	2.18952e+06	1.95709e+06	2.73516e+06	280964	2.94959e+06	2.29027e+06	3.4452e+06	3.97368e+06	3.09072e+06	1.87217e+06	383445	1.32319e+06	371087	121077	743806	810393	870386	922323	439399	510766	645677
P60174	Triosephosphate isomerase OS=Homo sapiens GN=TPI1 PE=1 SV=3	8	101.46	0.37	0.456	0.655	1.20671e+06	1.72231e+06	2.19229e+06	2.99266e+06	1.42708e+06	1.44187e+06	3.53821e+06	1.71779e+06	513433	502738	683370	3.15138e+06	771095	1.76642e+06	1.62839e+06	2.58941e+06	1.57332e+06	2.0863e+06	1.12797e+06	2.13286e+06	1.6793e+06	2.19229e+06	1.6695e+06	2.60376e+06	2.46431e+06	971427	3.43139e+06	2.99266e+06	3.33813e+06	2.77281e+06	2.12378e+06	501302	435175	1.92749e+06	544722	255036	145048	483829	1.46096e+06	330253	597778	632575	1.15676e+06
P09493	Tropomyosin alpha-1 chain OS=Homo sapiens GN=TPM1 PE=1 SV=2	1	101.19	0.544	0.334	0.745	103589	53381.7	141663	202369			171919	65840			30041.4				53381.7		51338.5	154267		85907.9	52396.7	112594	83473.4	220874	178237		153579	218427	202369	235691	170145			93655.3	20878.3			21269.5				20737
O75954	Tetraspanin-9 OS=Homo sapiens GN=TSPAN9 PE=1 SV=1	4	72.53	0.27	0.282	0.323	1.10977e+06	1.51355e+06	1.6745e+06	4.76569e+06	821597	2.15374e+06	1.49903e+06	2.16757e+06	451489	743766	620809	1.529e+06	714297	1.74682e+06	804738	1.97792e+06	1.63798e+06	1.76564e+06	432306	1.49827e+06	418803	1.6745e+06	1.97023e+06	2.01986e+06	1.0765e+06	460912	3.36929e+06	4.99861e+06	2.94478e+06	5.03834e+06	4.76569e+06	288608	650029	816616	687352	224267	214589	439535	708833	305927	591145	312614	883587
P0DP02	Immunoglobulin heavy variable 3-30-3 OS=Homo sapiens GN=IGHV3-30-3 PE=3 SV=1	0	282.92
Q9NQC3	Reticulon-4 OS=Homo sapiens GN=RTN4 PE=1 SV=2	7	26.77	0.591	0.648	1.051	557711	555858	1.18848e+06	1.50272e+06	59488	963427	497753	661682	168040	355741	1.06503e+06	187293	407534	992246	532982	684742	579715	869610	319347	857959	164410	1.18848e+06	2.09215e+06	1.20168e+06	1.02755e+06	662547	1.05678e+06	1.60524e+06	628853	1.51188e+06	1.50272e+06	20896.8	290776	271157	209824	83470.2	102637	754048	86827.7	174543	335788	207046	305891
P13224	Platelet glycoprotein Ib beta chain OS=Homo sapiens GN=GP1BB PE=1 SV=1	6	451.61	0.139	0.274	0.516	4.88868e+06	1.42382e+07	2.25748e+07	4.66749e+07	3.99152e+06	9.53393e+06	2.38549e+07	2.08573e+07	2.06768e+06	2.46091e+06	5.06106e+06	2.5597e+07	7.4224e+06	2.08526e+07	1.40142e+07	1.23886e+07	1.44659e+07	2.16824e+07	4.11366e+06	1.84977e+07	4.85136e+06	2.17078e+07	2.25748e+07	2.48676e+07	2.74577e+07	3.55203e+06	3.8428e+07	5.9263e+07	3.68641e+07	4.80453e+07	4.66749e+07	1.40213e+06	2.87747e+06	1.29953e+07	6.614e+06	1.02707e+06	710012	3.58325e+06	1.18666e+07	3.17895e+06	7.05675e+06	5.44403e+06	5.5343e+06
Q96FN4	Copine-2 OS=Homo sapiens GN=CPNE2 PE=1 SV=3	7	89.82	0.54	0.608	0.656	227998	434413	675167	914023	98735.1	482806	573570	288367	81536.2	25515.8	180268	395621	178961	967578	434413	325147	862392	514256	276008	564623		836372	609267	273569	748195		914023	2.08854e+06	664176	536669	2.17184e+06	34683.3	145717	312460	91443	40501.2	7361.72	127630	183407	76647.5	327439	168755	145251
P01782	Immunoglobulin heavy variable 3-9 OS=Homo sapiens GN=IGHV3-9 PE=1 SV=2	3	235.86	0.226	0.56	0.488	162495	386735	345943	708366	38892.4	176279	482230	295088	57860.8	100719	171501	519198	110091	430220	591873	508158	440337	316865	232227	347645	175948	329146	345943	348640	741302	66566.2	445115	622973	766571	1.19692e+06	708366	13662	53203.6	262701	93574.4	28741.1	29059.2	121424	240696	47150.8	145592	229923	227007
P07951	Tropomyosin beta chain OS=Homo sapiens GN=TPM2 PE=1 SV=1	1	96.28	0.394	0.596	0.667	1.30558e+06	3.05922e+06	3.24145e+06	5.63253e+06	759909	1.50054e+06	7.64186e+06	3.20284e+06	975551	646977	1.22142e+06	5.07253e+06	1.27486e+06	3.7028e+06	3.2264e+06	3.03501e+06	3.08362e+06	3.59714e+06	1.28663e+06	2.27305e+06	1.38177e+06	2.84816e+06	3.24145e+06	4.04052e+06	5.02472e+06	613622	5.10865e+06	7.54781e+06	5.63253e+06	5.63974e+06	3.83684e+06	266938	452884	4.163e+06	1.01564e+06	484583	186663	864768	2.35159e+06	546010	1.25307e+06	1.25335e+06	1.35582e+06
Q99536	Synaptic vesicle membrane protein VAT-1 homolog OS=Homo sapiens GN=VAT1 PE=1 SV=2	8	203.98	0.543	0.678	0.721	1.9574e+06	2.5712e+06	2.37502e+06	3.34537e+06	920305	1.90608e+06	2.57744e+06	2.15536e+06	486660	1.14444e+06	2.01009e+06	3.1574e+06	1.58588e+06	3.05963e+06	3.59574e+06	3.26887e+06	2.91111e+06	1.37799e+06	1.74183e+06	2.27097e+06	1.39423e+06	2.37502e+06	3.12607e+06	2.15944e+06	3.2138e+06	1.38884e+06	3.03064e+06	4.45395e+06	2.6792e+06	3.34537e+06	3.50964e+06	323282	575281	1.4041e+06	683479	241737	330189	1.42315e+06	1.46375e+06	679217	1.03541e+06	1.39682e+06	1.46029e+06
P98194	Calcium-transporting ATPase type 2C member 1 OS=Homo sapiens GN=ATP2C1 PE=1 SV=3	9	33.13	0.459	0.348	0.172	116269	46266.9	73414.3	748778		37477.9		105862	116269				33779.5	48896.6				111762	43778.7			49577.2	108712				254593	2.87656e+06	461150	748778	2.14426e+06		11311.4		33569.4	57753.8				14467.4	16547.2
Q14532	Keratin, type I cuticular Ha2 OS=Homo sapiens GN=KRT32 PE=2 SV=3	1	81.71
Q05639	Elongation factor 1-alpha 2 OS=Homo sapiens GN=EEF1A2 PE=1 SV=1	8	165.61	0.376	0.469	0.75	1.17125e+06	929896	2.23431e+06	3.19999e+06	668627	2.09234e+06	1.48031e+06	926718	223700	510936	2.13954e+06	439570	448358	1.34826e+07	1.39682e+06	891015	936225	1.68164e+07	656956	1.27999e+06	923609	1.96266e+06	3.45448e+06	2.23431e+06	2.77762e+06	1.62647e+06	2.39038e+06	1.49629e+07	3.76718e+06	2.66239e+06	3.19999e+06	234873	631498	806419	293868	111118	147413	1.5148e+06	203782	192028	4.56268e+06	542616	398038
O75882	Attractin OS=Homo sapiens GN=ATRN PE=1 SV=2	11	13.36	0.65	1.068	0.788	180233	136785	191697	195687	180950	389569	244435	135758	179519	183316	26216	176859	863985	133253	36227.5	74351.1	140412	26729.7	147389	514640	130676	67344	191697	273905	25466.3	278506	68894	195687	297963	233775	139424	63563.6	117577	133159	43049.6	89172.1	52889.5	18561.1	81990.4	370037	45094.2	14073.2	33214.5
O76011	Keratin, type I cuticular Ha4 OS=Homo sapiens GN=KRT34 PE=1 SV=2	2	61.61	0.592	17.502	0.603	30007.9	1.99551e+06	52709.1	87460.7	18931.7			30007.9						8.45942e+06	61417			1.99551e+06		21588.9	5.54262e+06				52709.1			190014			40256.8	6650.26			9515.7						2.86277e+06	23858.4
Q15758	Neutral amino acid transporter B(0) OS=Homo sapiens GN=SLC1A5 PE=1 SV=2	6	19.67	0.82	0.468	0.644	866854	1.51179e+06	2.10385e+06	3.44339e+06	739358	6.49446e+06	2.56756e+06	2.33431e+06	263095	155749	340315	1.46686e+06	506045	1.96789e+06	1.64959e+06	1.85854e+06	2.68653e+06	1.37457e+06	524460	1.55809e+06	520317	2.10385e+06	1.363e+06	2.53812e+06	2.97011e+06	330758	3.44339e+06	4.29418e+06	3.11642e+06	3.4248e+06	3.58788e+06	259719	1.96012e+06	1.39871e+06	740225	130686	44936.1	240944	680027	216735	665955	640812	830256
P00387	NADH-cytochrome b5 reductase 3 OS=Homo sapiens GN=CYB5R3 PE=1 SV=3	8	21.42	0.758	0.511	1.15	361420	499958	1.13404e+06	1.07829e+06	104684	787591	800742	497646	30086.6	126286	1.21816e+06	227439	423553	724439	353525	590146	902500	679177	225900	1.06944e+06	187878	1.00967e+06	1.54507e+06	1.9564e+06	1.13404e+06	400848	1.04932e+06	1.07829e+06	764976	1.13375e+06	1.94803e+06	36773	237706	436215	157807	14944.8	36435.6	862465	105439	181404	245158	137332	263633
P29972	Aquaporin-1 OS=Homo sapiens GN=AQP1 PE=1 SV=3	3	298.5	0.582	0.663	0.711	1.52408e+06	2.40509e+06	2.09856e+06	2.91705e+06	1.64809e+06	2.81642e+06	3.2009e+06	3.15534e+06	859839	409221	1.02608e+06	3.46867e+06	1.34112e+06	4.94448e+06	3.70632e+06	2.4305e+06	4.76991e+06	1.24984e+06	649959	2.37994e+06	661188	2.30643e+06	1.9874e+06	2.41479e+06	2.09856e+06	569704	2.97587e+06	5.57862e+06	1.69736e+06	2.59477e+06	2.91705e+06	578934	850034	1.74373e+06	1.00058e+06	427106	118067	726467	1.60805e+06	574392	1.67327e+06	1.43978e+06	1.08576e+06
Q86Y46	Keratin, type II cytoskeletal 73 OS=Homo sapiens GN=KRT73 PE=1 SV=1	1	202.31	0.675	1.439	0.152	1.75219e+06	1.99209e+06	110294	893179	3.88094e+06	3.02676e+06	1.9755e+06	1.52341e+06	2.12255e+07	2.04746e+06	259797	2.75498e+06	874950	1.1226e+06	2.55596e+06	2.61589e+06	7.1809e+06	1.55261e+06	393596	759691	3.65899e+06	556248	4.20175e+06	66321.6	110294	59413.2	3.38968e+06	739005	4.40188e+06	893179	526433	1.36328e+06	913519	1.07618e+06	483083	1.05433e+07	590724	183937	1.27719e+06	374733	379901	992904	1.16858e+06
Q8N699	Myc target protein 1 OS=Homo sapiens GN=MYCT1 PE=1 SV=1	8	275.9	0.323	0.508	0.378	2.19833e+06	3.27721e+06	2.45977e+06	6.6222e+06	1.43028e+06	2.96701e+06	2.43427e+06	4.66206e+06	1.57521e+06	2.15371e+06	1.61422e+06	4.28138e+06	2.10189e+06	5.11254e+06	3.13524e+06	3.76958e+06	4.07045e+06	2.85297e+06	1.69838e+06	3.4256e+06	2.88806e+06	2.32306e+06	4.7097e+06	3.05411e+06	2.45977e+06	1.07774e+06	5.44398e+06	1.06321e+07	6.6222e+06	5.20601e+06	6.74791e+06	502424	895484	1.3261e+06	1.47837e+06	782447	621381	1.14287e+06	1.98481e+06	900221	1.73014e+06	1.21793e+06	1.68396e+06
P01824	Immunoglobulin heavy variable 4-39 OS=Homo sapiens GN=IGHV4-39 PE=1 SV=2	1	129.77	0.989	0.588	0.508	1.07559e+07	1.32769e+07	7.76396e+06	1.33242e+07	2.38772e+07	4.68916e+07	6.37052e+06	5.65601e+06	5.26453e+06	1.54499e+07	5.58155e+06	2.60397e+08	1.82038e+07	1.01105e+07	1.46574e+07	1.17473e+07	1.20264e+07	1.97104e+07	6.82738e+06	6.58449e+06	1.46741e+07	7.76396e+06	2.09544e+07	5.23207e+06	4.60546e+06	8.10553e+06	6.68931e+06	1.12955e+07	1.33242e+07	1.83802e+07	4.39904e+07	8.38751e+06	1.41525e+07	3.47042e+06	1.79356e+06	2.61504e+06	4.45756e+06	3.95176e+06	1.20718e+08	7.79653e+06	3.42151e+06	5.69391e+06	5.24779e+06
P16401	Histone H1.5 OS=Homo sapiens GN=HIST1H1B PE=1 SV=3	6	58.25	0.648	0.543	0.823	2.39395e+06	3.63709e+06	3.91371e+06	4.48592e+06	5.43773e+06	3.376e+06	4.3201e+06	2.39395e+06		2.02632e+06	2.09329e+06	1.90102e+07	1.62955e+06	3.72486e+06	2.70641e+06	8.2065e+06	3.55139e+06	3.21889e+06	2.46769e+06	4.27165e+06	5.76256e+06	4.32712e+06	3.39354e+06	4.76564e+06	3.91371e+06	3.74356e+06	5.58348e+06	4.10844e+06	5.2121e+06	4.48592e+06	4.32363e+06	1.91015e+06	1.01892e+06	2.35343e+06	759138		584627	1.48205e+06	8.813e+06	697921	1.26053e+06	1.05135e+06	3.66605e+06
P20339	Ras-related protein Rab-5A OS=Homo sapiens GN=RAB5A PE=1 SV=2	4	115.56	0.525	0.424	0.576	151021	108276	145209	261354	16853.3	311275	160852	141791			48982.6	114096	73173.8		108276	63245.6	307478		28121.1	110556		161892	90094.6	247512	130246		261354	342334	107096	264208	203383	5920.18	93947.1	87626.4	44962.7			34679.9	52894.2	31339.7		42061.4	28253.4
P02655	Apolipoprotein C-II OS=Homo sapiens GN=APOC2 PE=1 SV=1	6	82.54	1.09	0.931	1.317	4.93903e+06	5.5085e+06	9.31073e+06	4.88504e+06	1.71464e+07	1.72322e+06	3.69044e+06	6.61006e+06	8.51563e+06	7.58564e+06	3.34991e+06	6.77551e+06	5.15584e+06	7.36001e+06	3.96317e+06	7.18301e+06	3.99777e+06	1.30466e+07	5.88529e+06	2.90393e+06	4.07233e+06	9.31073e+06	4.94756e+06	4.69502e+06	1.82577e+07	1.11595e+07	6.39272e+06	2.84654e+06	7.57101e+06	3.99492e+06	4.88504e+06	6.02314e+06	520091	2.01042e+06	2.09609e+06	4.22995e+06	2.18858e+06	2.37175e+06	3.14108e+06	2.2082e+06	2.49071e+06	1.53956e+06	3.20883e+06
Q16851	UTP--glucose-1-phosphate uridylyltransferase OS=Homo sapiens GN=UGP2 PE=1 SV=5	9	17.06	0.632	0.52	0.705	449906	220939	682699	1.00122e+06	846214	248453	733488	696092	132803	399997	444124	488592	141275	781628	337259	227201	168164	661960	214849	177074	37279.4	708451	550461	573002	1.08177e+06	682699	1.07408e+06	956135	788731	1.00122e+06	1.46089e+06	297255	74986.6	399577	220735	65966.7	115406	314441	226508	60506.8	264512	131014	101496
P11233	Ras-related protein Ral-A OS=Homo sapiens GN=RALA PE=1 SV=1	3	46.16	0.522	0.727	0.626	248463	174084	317348	530833	56774.5	437928	636311	468086	89623.2	123294	224641	88058.1	207116	756445	117634	96929	547766	356778	146320	380588	114018	406022	279488	317348	577825	223032	530833	949885	356423	449771	608237	19943.6	132173	346639	148433	44518.3	35572.2	159047	40823.1	88705.8	255990	45697	43300.6
P0C0S8	Histone H2A type 1 OS=Homo sapiens GN=HIST1H2AG PE=1 SV=2	2	67.03	0.73	0.952	0.847	1.03463e+06	1.44781e+06	1.49437e+06	1.97204e+06	897794	2.90868e+06	1.06822e+06	663080	725938	1.0021e+06	7.04908e+06	1.23906e+06	872110	1.97169e+07	1.51337e+06	1.27058e+06	1.38509e+06	1.90469e+07	1.13882e+06	2.48935e+06	1.94306e+06	1.62838e+06	1.37722e+07	1.05004e+06	1.48851e+06	1.49437e+06	1.2867e+06	2.75648e+07	1.376e+06	1.97204e+06	2.45929e+06	315374	877879	581927	210267	360593	289122	4.99078e+06	574420	373517	6.67242e+06	587895	567602
Q96KK5	Histone H2A type 1-H OS=Homo sapiens GN=HIST1H2AH PE=1 SV=3	2	67.03	0.73	0.952	0.847	1.03463e+06	1.44781e+06	1.49437e+06	1.97204e+06	897794	2.90868e+06	1.06822e+06	663080	725938	1.0021e+06	7.04908e+06	1.23906e+06	872110	1.97169e+07	1.51337e+06	1.27058e+06	1.38509e+06	1.90469e+07	1.13882e+06	2.48935e+06	1.94306e+06	1.62838e+06	1.37722e+07	1.05004e+06	1.48851e+06	1.49437e+06	1.2867e+06	2.75648e+07	1.376e+06	1.97204e+06	2.45929e+06	315374	877879	581927	210267	360593	289122	4.99078e+06	574420	373517	6.67242e+06	587895	567602
P20671	Histone H2A type 1-D OS=Homo sapiens GN=HIST1H2AD PE=1 SV=2	2	67.03	0.73	0.952	0.847	1.03463e+06	1.44781e+06	1.49437e+06	1.97204e+06	897794	2.90868e+06	1.06822e+06	663080	725938	1.0021e+06	7.04908e+06	1.23906e+06	872110	1.97169e+07	1.51337e+06	1.27058e+06	1.38509e+06	1.90469e+07	1.13882e+06	2.48935e+06	1.94306e+06	1.62838e+06	1.37722e+07	1.05004e+06	1.48851e+06	1.49437e+06	1.2867e+06	2.75648e+07	1.376e+06	1.97204e+06	2.45929e+06	315374	877879	581927	210267	360593	289122	4.99078e+06	574420	373517	6.67242e+06	587895	567602
Q16777	Histone H2A type 2-C OS=Homo sapiens GN=HIST2H2AC PE=1 SV=4	2	67.03	0.73	0.952	0.847	1.03463e+06	1.44781e+06	1.49437e+06	1.97204e+06	897794	2.90868e+06	1.06822e+06	663080	725938	1.0021e+06	7.04908e+06	1.23906e+06	872110	1.97169e+07	1.51337e+06	1.27058e+06	1.38509e+06	1.90469e+07	1.13882e+06	2.48935e+06	1.94306e+06	1.62838e+06	1.37722e+07	1.05004e+06	1.48851e+06	1.49437e+06	1.2867e+06	2.75648e+07	1.376e+06	1.97204e+06	2.45929e+06	315374	877879	581927	210267	360593	289122	4.99078e+06	574420	373517	6.67242e+06	587895	567602
Q9BTM1	Histone H2A.J OS=Homo sapiens GN=H2AFJ PE=1 SV=1	2	67.03	0.73	0.952	0.847	1.03463e+06	1.44781e+06	1.49437e+06	1.97204e+06	897794	2.90868e+06	1.06822e+06	663080	725938	1.0021e+06	7.04908e+06	1.23906e+06	872110	1.97169e+07	1.51337e+06	1.27058e+06	1.38509e+06	1.90469e+07	1.13882e+06	2.48935e+06	1.94306e+06	1.62838e+06	1.37722e+07	1.05004e+06	1.48851e+06	1.49437e+06	1.2867e+06	2.75648e+07	1.376e+06	1.97204e+06	2.45929e+06	315374	877879	581927	210267	360593	289122	4.99078e+06	574420	373517	6.67242e+06	587895	567602
Q99878	Histone H2A type 1-J OS=Homo sapiens GN=HIST1H2AJ PE=1 SV=3	2	67.03	0.73	0.952	0.847	1.03463e+06	1.44781e+06	1.49437e+06	1.97204e+06	897794	2.90868e+06	1.06822e+06	663080	725938	1.0021e+06	7.04908e+06	1.23906e+06	872110	1.97169e+07	1.51337e+06	1.27058e+06	1.38509e+06	1.90469e+07	1.13882e+06	2.48935e+06	1.94306e+06	1.62838e+06	1.37722e+07	1.05004e+06	1.48851e+06	1.49437e+06	1.2867e+06	2.75648e+07	1.376e+06	1.97204e+06	2.45929e+06	315374	877879	581927	210267	360593	289122	4.99078e+06	574420	373517	6.67242e+06	587895	567602
Q6FI13	Histone H2A type 2-A OS=Homo sapiens GN=HIST2H2AA3 PE=1 SV=3	2	67.03	0.73	0.952	0.847	1.03463e+06	1.44781e+06	1.49437e+06	1.97204e+06	897794	2.90868e+06	1.06822e+06	663080	725938	1.0021e+06	7.04908e+06	1.23906e+06	872110	1.97169e+07	1.51337e+06	1.27058e+06	1.38509e+06	1.90469e+07	1.13882e+06	2.48935e+06	1.94306e+06	1.62838e+06	1.37722e+07	1.05004e+06	1.48851e+06	1.49437e+06	1.2867e+06	2.75648e+07	1.376e+06	1.97204e+06	2.45929e+06	315374	877879	581927	210267	360593	289122	4.99078e+06	574420	373517	6.67242e+06	587895	567602
P05089	Arginase-1 OS=Homo sapiens GN=ARG1 PE=1 SV=2	7	7.39	1.17	1.562	0.623	116132	180238	72011.3	242549	91822	424126	184762	116132	1.69749e+06	40714.3		177765	34928.7	137566	182746	1.08271e+06	1.14307e+06	35963.5	665747	1.72426e+06	135669	81400.2	114499	50854		63705.4	242549	104473	263942	276803	153627	32254.9	128007	100651	36826.1	843191	11746.7		82410.7	14959.6	46553.9	70990.5	483674
P31150	Rab GDP dissociation inhibitor alpha OS=Homo sapiens GN=GDI1 PE=1 SV=2	4	87.62	0.431	0.4	0.745	94835.8	176999	338669	791056	59023.4	274872	370047	383836	44923.9	98795.7	24942	220763	39924.9	176999	242746	149867	304294	178503	57924.3	139769		200957	348964	338669	736467	44531	540521	914841	389646	791056	970789	20733.5	82960.2	201588	121717	22314.9	28504.1	17659	102344	17099.5	59898.5	94298.8	66949.3
Q9Y4L1	Hypoxia up-regulated protein 1 OS=Homo sapiens GN=HYOU1 PE=1 SV=1	9	11.06	1.071	0.857	1.318	225108	192234	338594	239715	149665	218389	287429	160728		205607	414957	365800	86291.1	192234	174876	226525	91748.3	191709	289469	218920		610096	338594	310242	399348	170069	360881	174256	262094	171869	239715	52573.7	65912.7	156581	50967.8		59321	293791	169582	36957.7	65054.1	67933.4	101194
P06331	Immunoglobulin heavy variable 4-34 OS=Homo sapiens GN=IGHV4-34 PE=1 SV=2	1	138.66	100	100		170316	289392			755963	170316	178098		40537.6												289392											265552	51403.6	97021.5		20136.1
P50895	Basal cell adhesion molecule OS=Homo sapiens GN=BCAM PE=1 SV=2	9	48	0.706	0.612	0.61	751802	491128	524610	1.17865e+06	839931	2.09068e+06	833605	1.52283e+06	570413	331710	369999	502568	354298	607301	1.29187e+06	391010	957892	479948	430855	510482	186694	729248	524610	413052	964416	350766	1.46085e+06	2.08884e+06	549073	613283	1.17865e+06	295048	630995	454117	482900	283340	95703.7	261960	232987	151743	205518	501847	174674
P02763	Alpha-1-acid glycoprotein 1 OS=Homo sapiens GN=ORM1 PE=1 SV=1	4	65.17	1.062	1.001	0.642	307928	316489	121101	317288	285551	945879	353774	967514	600942	133264	127547	131478	457033	326992	69700.1	448386	221205	306324	381537	300213	511663	157866	109608	336541	102981	121101	348887	134106	330920	317288	114335	100307	285479	192723	306805	298504	38448.7	90303.9	60952.4	195743	110658	27076.2	200305
Q5JWF2	Guanine nucleotide-binding protein G(s) subunit alpha isoforms XLas OS=Homo sapiens GN=GNAS PE=1 SV=2	7	217.31	0.502	0.59	0.777	1.12224e+06	1.85077e+06	2.83673e+06	3.60495e+06	734790	1.72397e+06	2.78105e+06	1.83117e+06	252702	303500	1.06618e+06	1.82395e+06	1.54922e+06	2.38116e+06	2.09215e+06	1.94533e+06	2.50983e+06	1.14934e+06	754940	1.87799e+06	444842	2.73243e+06	2.83673e+06	3.08259e+06	3.05832e+06	976935	3.60495e+06	5.69337e+06	3.41586e+06	3.52013e+06	4.17133e+06	258115	520319	1.51501e+06	580677	125524	87564.6	754861	845568	663516	805813	812731	869028
P63092	Guanine nucleotide-binding protein G(s) subunit alpha isoforms short OS=Homo sapiens GN=GNAS PE=1 SV=1	7	217.31	0.502	0.59	0.777	1.12224e+06	1.85077e+06	2.83673e+06	3.60495e+06	734790	1.72397e+06	2.78105e+06	1.83117e+06	252702	303500	1.06618e+06	1.82395e+06	1.54922e+06	2.38116e+06	2.09215e+06	1.94533e+06	2.50983e+06	1.14934e+06	754940	1.87799e+06	444842	2.73243e+06	2.83673e+06	3.08259e+06	3.05832e+06	976935	3.60495e+06	5.69337e+06	3.41586e+06	3.52013e+06	4.17133e+06	258115	520319	1.51501e+06	580677	125524	87564.6	754861	845568	663516	805813	812731	869028
P59998	Actin-related protein 2/3 complex subunit 4 OS=Homo sapiens GN=ARPC4 PE=1 SV=3	8	80.06	0.495	0.373	0.559	465754	1.15217e+06	1.62599e+06	3.67728e+06	382498	1.20119e+06	5.70749e+06	3.01263e+06	136204		363368	2.05532e+06	570362	2.33788e+06	1.25827e+06	1.03431e+06	1.05501e+06	1.86679e+06	524398	1.80985e+06	704402	1.45112e+06	1.62599e+06	2.99058e+06	2.66559e+06	618235	2.575e+06	3.67728e+06	3.76623e+06	4.9938e+06	3.41234e+06	134363	362535	3.10923e+06	955324	67656.1		257266	952830	244281	791166	488796	462050
P40227	T-complex protein 1 subunit zeta OS=Homo sapiens GN=CCT6A PE=1 SV=3	8	35.98	0.657	0.64	1.07	1.73886e+06	1.53069e+06	2.09178e+06	2.09675e+06	850129	1.74723e+06	3.39335e+06	1.73054e+06	701447	719116	1.97544e+06	1.97811e+06	1.23541e+06	2.83184e+06	2.18882e+06	2.32088e+06	1.32971e+06	1.12737e+06	1.43561e+06	1.63207e+06	1.12185e+06	2.09178e+06	3.42704e+06	1.97461e+06	2.44342e+06	954395	2.05018e+06	2.17384e+06	2.37119e+06	2.09675e+06	1.7694e+06	298630	527338	1.84857e+06	548764	348428	207477	1.39862e+06	917036	529116	958327	850285	1.03679e+06
P0DP08	Immunoglobulin heavy variable 4-38-2 OS=Homo sapiens GN=IGHV4-38-2 PE=3 SV=1	1	130.13	0.95	1.347	0.959	55216.6	78272.6	55715.1	58110.7	46201.6	45039.4			65990.5						19252.1				217812		78272.6		70811.3		43837.3					58110.7		16229.6	13593.5			32779.3						7478.81
P12109	Collagen alpha-1(VI) chain OS=Homo sapiens GN=COL6A1 PE=1 SV=3	7	46.96	0.358	0.67	0.45	117425	463373	378719	1.04134e+06		201338	72110.3	387003	117425	51323.7	227480	973752	1.00038e+06	460880	465880	770690	1.52856e+06	282244	251564	401599	247064	396990	491944	244166	378719	130585	645498	1.67431e+06	1.17834e+06	323630	1.04134e+06		60766.6	39283	122721	58328	14807.7	161056	451424	428455	155967	180979	344286
Q9Y2Q0	Phospholipid-transporting ATPase IA OS=Homo sapiens GN=ATP8A1 PE=1 SV=1	9	47.15	0.372	0.44	0.694	268303	353285	1.05633e+06	1.59904e+06	172282	417069	977011	350113	76698.6	63246.9	205608	168378	223715	1.72125e+06	423637	294616	765688	783564	87442.8	738192	198701	732380	1.5443e+06	1.05633e+06	1.30494e+06	174402	888413	1.9817e+06	1.29e+06	1.59904e+06	2.46611e+06	60518.5	125877	532240	111023	38098.3	18247.8	145571	78059	95815.2	582492	164569	131612
Q9Y6W5	Wiskott-Aldrich syndrome protein family member 2 OS=Homo sapiens GN=WASF2 PE=1 SV=3	10	40.07	0.439	0.485	0.575	6.1012e+06	3.84033e+06	5.07969e+06	4.82892e+06	3.52516e+07	1.00475e+07	6.02361e+06	4.09475e+06	6.17978e+06	4.92748e+06	2.28409e+06	6.80074e+06	2.69711e+06	4.80556e+06	5.16317e+06	6.8955e+06	6.48848e+06	3.06897e+06	2.20755e+06	2.67333e+06	2.80056e+06	1.86232e+07	4.86324e+06	5.07969e+06	4.98929e+06	1.17166e+07	7.30736e+06	5.9651e+06	4.82892e+06	4.36787e+06	3.46901e+06	1.23831e+07	3.03249e+06	3.28144e+06	1.29847e+06	3.06967e+06	1.42166e+06	1.61715e+06	3.15277e+06	1.15515e+06	1.62626e+06	2.00572e+06	3.08039e+06
P47755	F-actin-capping protein subunit alpha-2 OS=Homo sapiens GN=CAPZA2 PE=1 SV=3	5	168.03	0.283	0.367	0.647	1.21906e+06	1.78908e+06	3.34938e+06	5.45923e+06	527637	1.50403e+06	3.93851e+06	2.38433e+06	233601	378857	1.25644e+06	2.91314e+06	590326	1.81019e+06	1.72996e+06	2.08852e+06	2.05144e+06	1.76821e+06	1.07342e+06	1.93632e+06	1.30241e+06	3.34938e+06	2.75957e+06	4.15917e+06	4.04055e+06	820059	4.68336e+06	5.94653e+06	4.6528e+06	5.694e+06	5.45923e+06	185347	453936	2.14556e+06	756087	116036	109306	889564	1.35051e+06	252831	612589	672033	932995
P68431	Histone H3.1 OS=Homo sapiens GN=HIST1H3A PE=1 SV=2	10	30.74	0.74	0.753	0.661	559968	955541	481230	512301	305081	818475	602874	520116	495144	406614	2.28817e+06	351789	156017	2.60122e+07	561731	898032	1.01673e+06	5.17675e+07	601021	2.72481e+06	3.34026e+06	246524	7.34424e+06	78335.8	481230	943999	306763	2.84184e+07	339443	688789	512301	107168	247027	328424	164932	245952	117315	1.62003e+06	163087	66820.8	8.80284e+06	218214	401173
P84243	Histone H3.3 OS=Homo sapiens GN=H3F3A PE=1 SV=2	10	30.74	0.74	0.753	0.661	559968	955541	481230	512301	305081	818475	602874	520116	495144	406614	2.28817e+06	351789	156017	2.60122e+07	561731	898032	1.01673e+06	5.17675e+07	601021	2.72481e+06	3.34026e+06	246524	7.34424e+06	78335.8	481230	943999	306763	2.84184e+07	339443	688789	512301	107168	247027	328424	164932	245952	117315	1.62003e+06	163087	66820.8	8.80284e+06	218214	401173
Q71DI3	Histone H3.2 OS=Homo sapiens GN=HIST2H3A PE=1 SV=3	10	30.74	0.74	0.753	0.661	559968	955541	481230	512301	305081	818475	602874	520116	495144	406614	2.28817e+06	351789	156017	2.60122e+07	561731	898032	1.01673e+06	5.17675e+07	601021	2.72481e+06	3.34026e+06	246524	7.34424e+06	78335.8	481230	943999	306763	2.84184e+07	339443	688789	512301	107168	247027	328424	164932	245952	117315	1.62003e+06	163087	66820.8	8.80284e+06	218214	401173
Q16695	Histone H3.1t OS=Homo sapiens GN=HIST3H3 PE=1 SV=3	10	30.74	0.74	0.753	0.661	559968	955541	481230	512301	305081	818475	602874	520116	495144	406614	2.28817e+06	351789	156017	2.60122e+07	561731	898032	1.01673e+06	5.17675e+07	601021	2.72481e+06	3.34026e+06	246524	7.34424e+06	78335.8	481230	943999	306763	2.84184e+07	339443	688789	512301	107168	247027	328424	164932	245952	117315	1.62003e+06	163087	66820.8	8.80284e+06	218214	401173
Q9BTU6	Phosphatidylinositol 4-kinase type 2-alpha OS=Homo sapiens GN=PI4K2A PE=1 SV=1	8	3.75	1.028	0.961	0.71	195951	337322	247867	695741	182272	800480	270929	361501	19835.6	53162.8	84443.6	341723	122075	509794	278022	480649	402400	337322	276917	140643		409199	176028	135581	349024		695741	751672	322761	270622	716463	64027.9	241596	147592	114634	9852.91	15338.3	59786.4	158420	52283.8	172520	108002	214718
A0A0C4DH67	Immunoglobulin kappa variable 1-8 OS=Homo sapiens GN=IGKV1-8 PE=3 SV=1	3	45.29	0.78	0.64	0.761	315772	252522	557136	778466	307128	428975	1.31059e+06	290321	230944	87090.8	324659	152551	460542	239390	225439	103206	372480			480858	266376	557136	1.21659e+06	621411	437968	330492	778466	1.26924e+06	465158	942540	628271	107887	129471	713961	92062.6	114716	25127.1	229860	70721.6	197246	81012.2	87575.4	46104.5
P48740	Mannan-binding lectin serine protease 1 OS=Homo sapiens GN=MASP1 PE=1 SV=3	6	99.98	0.186	0.305	0.377	207751	278764	509034	1.81653e+06	101113	327337	307753	85011.9	207751	100705	226479	589014	218095	356310	485761	430924	429685	146462	194253	93774.1	74139.2	557528	1.16213e+06	509034	357759	306811	1.81653e+06	2.1088e+06	1.43889e+06	1.37404e+06	1.85778e+06	35518.5	98794.7	167652	26957.8	103195	29055.1	160348	273063	93408	120579	188702	192505
P01825	Immunoglobulin heavy variable 4-59 OS=Homo sapiens GN=IGHV4-59 PE=1 SV=2	1	127.96
A0A0C4DH41	Immunoglobulin heavy variable 4-61 OS=Homo sapiens GN=IGHV4-61 PE=3 SV=1	1	127.96
P00352	Retinal dehydrogenase 1 OS=Homo sapiens GN=ALDH1A1 PE=1 SV=2	8	11.05	0.775	0.655	0.769	337038	150139	190137	361281	339632	415667	366405	265219	99889.5	135137	559321	133067	526994	161614	179407	60680.1	112394	201368	139480	176470	65968.6	190137	723485	315809	165994	37173.8	744401	1.45175e+06	148385	361281	132878	119305	125454	199604	84102.8	49617.8	38989.3	396001	61688.8	225707	54691.9	69693.7	27107.3
Q99805	Transmembrane 9 superfamily member 2 OS=Homo sapiens GN=TM9SF2 PE=1 SV=1	6	42.7	0.373	0.362	0.494	418077	499530	491131	1.25598e+06	293941	1.16757e+06	571532	428198	201450	331779	408196	653705	312036	801861	644530	691451	561525	293028	191316	392391	444379	553937	599225	491131	381042	202589	604908	3.24352e+06	1.05063e+06	1.25598e+06	3.77177e+06	103255	352389	311350	135784	100066	95723.5	289004	303053	133642	271359	250378	308888
P61247	40S ribosomal protein S3a OS=Homo sapiens GN=RPS3A PE=1 SV=2	10	11.42	0.55	0.798	1.076	341520	426938	1.24899e+06	945875	210180	1.28455e+06	423040	76470.6	182484	239902	443639	444076	148725	1.07744e+06	738464	637535	410461	1.20785e+06	363983	395833	307874	1.25835e+06	1.6618e+06	518008	844183	1.24899e+06	945875	1.53499e+06	955273	604549	763820	73831.2	387696	230457	24249.3	90644.7	69215.6	314098	205870	63697.4	364616	286868	284803
Q96KN2	Beta-Ala-His dipeptidase OS=Homo sapiens GN=CNDP1 PE=1 SV=4	10	31.83	0.759	1.274	1.08	348747	490711	221004	140193	89693.2	370806	281034	1.2442e+06	63646.9	328000	1.25659e+06	490711	626796	144862	96830.2	642716	76892.5		567618	2.10052e+06	423148		778844	53834.6	383303	127426		233042	180317	57155.3	108998	31507.1	111914	153097	394543	31615.1	94633.4	889672	227490	268451	49023	37615.3	287117
P04843	Dolichyl-diphosphooligosaccharide--protein glycosyltransferase subunit 1 OS=Homo sapiens GN=RPN1 PE=1 SV=1	8	57.93	0.793	0.572	0.844	181806	261713	816584	1.03565e+06	132868	848392	983725	240700	34512.6	94152.5	436791	241684	136207	1.11078e+06	236975	283401	859107	418678	61533.6	514668	123810	816584	1.27573e+06	921101	483447	150485	1.78983e+06	1.32621e+06	413825	1.03565e+06	735008	46673.4	256056	535897	76327.5	17143.3	27164.5	309250	112043	58336.3	375900	92057	126602
P13747	HLA class I histocompatibility antigen, alpha chain E OS=Homo sapiens GN=HLA-E PE=1 SV=3	0	118.03
P46940	Ras GTPase-activating-like protein IQGAP1 OS=Homo sapiens GN=IQGAP1 PE=1 SV=1	8	5.2	0.489	0.534	0.762	213223	203199	378232	587269	226892	200377	361955	251586	96395.3	91017	343353	97844.4	185187	261988	230162	191550	294643	215556	146499	232535	49171.4	315381	378232	513972	773693	219469	1.3159e+06	725294	496385	431485	587269	79701.8	60476.5	197180	79779.6	47882.2	26259.9	243095	45360	79313.9	88659.8	89410	85570.2
Q03167	Transforming growth factor beta receptor type 3 OS=Homo sapiens GN=TGFBR3 PE=1 SV=3	8	136.67	1.156	1.083	1.209	654866	704194	808387	474154	148944	69540.8	538773	645689	162188	894398	1.10497e+06	1.06933e+06	216393	800445	1.3457e+06	772161	737011	129583	672839	128201	182727	808387	1.24112e+06	501909	1.11381e+06	454884	52037.1	109179	474154	522446	1.38687e+06	52320.6	20988.4	293504	204752	80563.3	258048	782326	495736	92679.3	270880	522761	344944
P01762	Immunoglobulin heavy variable 3-11 OS=Homo sapiens GN=IGHV3-11 PE=1 SV=2	1	248.25			100			336417																					336417
P18054	Arachidonate 12-lipoxygenase, 12S-type OS=Homo sapiens GN=ALOX12 PE=1 SV=4	8	91.85	0.525	0.403	0.777	373942	306259	1.09056e+06	1.58741e+06	346000	404140	725231	586605	220008	274989	253620	519717	215847	525810	312870	175182	203776	306259	218615	537835		1.09155e+06	1.39931e+06	1.09056e+06	844772	277059	1.58741e+06	4.97328e+06	1.05615e+06	1.10663e+06	1.63719e+06	121542	121975	395079	186016	109284	79338.7	179564	240937	92445.2	177940	121540	78258.2
P02749	Beta-2-glycoprotein 1 OS=Homo sapiens GN=APOH PE=1 SV=3	10	11.9	0.969	1.499	1.235	1.55551e+06	2.78242e+06	2.29017e+06	1.60118e+06	2.84546e+06	3.36514e+06	3.76598e+06	1.5778e+06	5.38173e+06	819388	1.53354e+06	2.09274e+06	2.51342e+06	3.62586e+06	2.26053e+06	3.71526e+06	2.68023e+06	1.14517e+06	2.88851e+06	3.92923e+06	4.1955e+06	2.74058e+06	2.33543e+06	2.29017e+06	1.34751e+06	1.5508e+06	1.46464e+06	1.60118e+06	2.45198e+06	1.78035e+06	885266	999544	1.01565e+06	2.05157e+06	500332	2.67325e+06	236407	1.08575e+06	970178	1.07647e+06	1.22703e+06	878142	1.6597e+06
A0A0C4DH38	Immunoglobulin heavy variable 5-51 OS=Homo sapiens GN=IGHV5-51 PE=3 SV=1	3	14.62	0.733	0.998	0.859	377815	439756	382370	571210	300086	1.25755e+06	432741	376702	369311	218280	386104	490242	481890	401307	555262	742898	387780	178499	381573	788478	354553	382370	520740	589474	280536	313691	391997	1.68773e+06	379635	571210	1.28349e+06	105413	379544	235741	119455	183447	62977.3	273363	227273	206389	135807	215701	331871
A0M8Q6	Immunoglobulin lambda constant 7 OS=Homo sapiens GN=IGLC7 PE=1 SV=3	1	1942.47	3.172	4.149	86.942	42754.4	55930.9	1.17199e+06	13480.1	47351.5	77583.8	30283.6	226888		12649.3			55930.9									1.17199e+06					13480.1					16633.5	23415.9	16497.4	71947.6		3649.54			23954.7
Q15019	Septin-2 OS=Homo sapiens GN=SEPT2 PE=1 SV=1	7	37.32	0.46	0.358	0.775	6.01207e+06	1.03954e+07	7.54847e+06	9.05162e+06	3.64431e+06	6.06668e+06	1.12253e+07	8.38619e+06	3.93507e+06	6.46519e+06	5.74043e+06	1.17384e+07	5.60446e+06	1.10761e+07	1.79099e+07	1.625e+07	1.14635e+07	7.08838e+06	9.75645e+06	9.4776e+06	7.44321e+06	7.42048e+06	1.20944e+07	7.54847e+06	1.06342e+07	4.55342e+06	7.66587e+06	8.96364e+06	1.16177e+07	9.05162e+06	1.07421e+07	1.28016e+06	1.83101e+06	6.11515e+06	2.65932e+06	1.95466e+06	1865310	4.06425e+06	5.44181e+06	2.40034e+06	3.74829e+06	6.95738e+06	7.25927e+06
Q16720	Plasma membrane calcium-transporting ATPase 3 OS=Homo sapiens GN=ATP2B3 PE=1 SV=3	1	91.46	0.574	0.747	0.828	1.00307e+06	1.33055e+06	1.36375e+06	1.80853e+06	781497	945958	1.4957e+06	973937	346300	629030	1.03484e+06	1.29214e+06	638053	2.00278e+06	1.61782e+06	1.3701e+06	1.7002e+06	779551	1.10548e+06	1.64572e+06	648526	2.44986e+06	1.3514e+06	1.36375e+06	2.36576e+06	1.34678e+06	1.80853e+06	3.37167e+06	1.72116e+06	1.64238e+06	2.40089e+06	274522	285503	814802	308842	172017	181485	732674	599027	273272	677762	628468	612059
P24557	Thromboxane-A synthase OS=Homo sapiens GN=TBXAS1 PE=1 SV=3	8	12.22	0.689	0.493	0.97	169861	96274.8	272078	250880	109543	115385	290065	206729	16339.3		223849	49243.7	115936	115441	73626	96274.8	391438	80635.8	58259.5	219154		200198	230491	377815	321167		250880	377905	136454	196535	265104	38479.8	34824.8	158017	65555.2	8116.18		158486	22829	49654.3	39066.6	28601.2	43008.3
P04839	Cytochrome b-245 heavy chain OS=Homo sapiens GN=CYBB PE=1 SV=2	8	124.2	0.39	0.403	1.321	294299	696830	2.6337e+06	2.25246e+06	126839	2.72667e+06	2.15123e+06	55588.7	219686	101521	618766	691539	191846	999263	962100	1.33087e+06	702162	433646	401497	801775	593847	2.50655e+06	2.6337e+06	1.91585e+06	3.9563e+06	2.93511e+06	3.232e+06	2.31072e+06	1.42779e+06	1.23899e+06	2.25246e+06	44555.5	822948	1.17191e+06	17627.5	109124	29290.4	438089	320593	82165.9	338162	373744	594531
Q8WWU7	Intelectin-2 OS=Homo sapiens GN=ITLN2 PE=2 SV=1	1	95.6
P11413	Glucose-6-phosphate 1-dehydrogenase OS=Homo sapiens GN=G6PD PE=1 SV=4	8	29.43	0.341	0.384	0.846	114954	285142	793730	1.07216e+06	83206.7	529540	1.58573e+06	348065	64577.7	21992.9	158814	750818	68570.2	286082	409985	224471	284205	496990	101394	327096	38427.5	630128	1.24765e+06	793730	798018	118694	1.3852e+06	1.28236e+06	880122	939824	1.07216e+06	29228.6	159822	863850	110374	32077.5	6345.31	112441	348074	29368	96813.5	159266	100277
P51884	Lumican OS=Homo sapiens GN=LUM PE=1 SV=2	6	4.06	0.492	0.866	0.698	457373	730023	421173	674932	388658	179215	653722	486136	989778	248857	547234	557686	1.01892e+06	710496	668748	1.16649e+06	1.07561e+06	27184.8	552860	1.02645e+06	750086	492031	401573	480364	419982	421173	631595	211830	1.0156e+06	674932	768167	136526	54089.5	356124	154157	491650	71799.1	387444	258539	436394	240440	259786	521101
P17612	cAMP-dependent protein kinase catalytic subunit alpha OS=Homo sapiens GN=PRKACA PE=1 SV=2	2	57.34	0.842	0.515	1.323	115844	48468.1	397997	484330	135961	98704	428681	36846.9		214226	23972.1			48468.1	36307.5	222011	34938			221674		397997	619270	85118.4			571087	484330	36472.1			47759.8	29790.2	233530	11684.4		61807.6	16972.3			16402.2	14104.2	99177.9
Q96C24	Synaptotagmin-like protein 4 OS=Homo sapiens GN=SYTL4 PE=1 SV=2	10	14.99	0.43	0.342	0.638	512983	616941	1.18673e+06	2.173e+06	261954	744359	2.51178e+06	994524	512983		203617	680091	262698	1.02497e+06	759141	280604	1.39107e+06	1.3407e+06	416759	559654	87550.1	1.27235e+06	1.18673e+06	1.15282e+06	1.54015e+06	80832.4	1.91697e+06	2.11419e+06	2.28908e+06	2.1835e+06	2.173e+06	92018.3	224658	1.36832e+06	315370	254813		144161	315285	112511	346863	294901	125353
P01764	Immunoglobulin heavy variable 3-23 OS=Homo sapiens GN=IGHV3-23 PE=1 SV=2	2	193.86	6.585	1.907	0.01	176065	51000.2		26738.1		176065								51000.2														26738.1					53138.8								17259.1
P50990	T-complex protein 1 subunit theta OS=Homo sapiens GN=CCT8 PE=1 SV=4	8	68.29	0.612	0.615	1.109	269206	737996	1.14638e+06	991636	241759	636268	957050	234237	154013	299769	1.33302e+06	915774	414266	808029	333346	776373	1.0683e+06	701516	181060	820268	239817	1.54936e+06	1.14638e+06	1.30412e+06	951833	489508	822351	1.24864e+06	1.15974e+06	793277	991636	84924.4	192035	521366	74278.2	76502.4	86488.3	943784	424546	177426	273446	129494	346825
P0DOX3	Immunoglobulin delta heavy chain OS=Homo sapiens PE=1 SV=1	7	33.76	0.575	0.929	0.919	560495	678768	1.03821e+06	683169	551012	523920	768054	975747	464654	465047	1.63555e+06	679990	313472	20388.2	831906	1.07278e+06	748677	561424	534660	2.64843e+06	677548	1.23493e+06	723343	1.03821e+06	1.36329e+06	380429	683169	156441	544777	942698	815459	193558	158126	418407	309416	230806	134174	1.15798e+06	315238	134257	6899.61	323168	479237
A0A0A0MS15	Immunoglobulin heavy variable 3-49 OS=Homo sapiens GN=IGHV3-49 PE=3 SV=1	4	108.55	0.755	0.775	1.085	532681	505751	925377	963509	226964	635503	1.1898e+06	586142	306144	426847	1.21465e+06	503393	96168.5	474827	63665.3	581646	105400	508119	651159	1.1669e+06	700064	207104	925377	811982	986899	1.43311e+06	963509	1.35931e+06	625497	1.24425e+06	516958	79727.1	191804	648161	185870	152070	123152	859974	233369	41188.1	160687	24731.8	259836
O75326	Semaphorin-7A OS=Homo sapiens GN=SEMA7A PE=1 SV=1	8	3.67	0.711	0.747	0.74	146542	236639	130330	176767	1.2018e+06	145114	177754	215579	60046.4	46871.4	147985	1.18503e+06		236639	620229	565167	631994	116609	80733.3	197100	59670.2	271209	288567	62542.6	130330	107834	168686	499310	176767	58190.7	334329	422164	43797.3	96834	68361.4	29826.7	13523.2	104774	549373		80081.5	240938	252474
Q93077	Histone H2A type 1-C OS=Homo sapiens GN=HIST1H2AC PE=1 SV=3	1	61.9	0.557	1.204	0.942	43857.9	97144	100302	106488		43857.9	54344.8	24467.2		68797.8	42643.8	70163.4	16454.7	286431	97144		277926	870553			49307.2		100302				48372.5	234426					13236.9	29605.1	7758.7		19849.3	30192	32527.2	7047.4	96931.5	37737.2
Q7L7L0	Histone H2A type 3 OS=Homo sapiens GN=HIST3H2A PE=1 SV=3	1	61.9	0.557	1.204	0.942	43857.9	97144	100302	106488		43857.9	54344.8	24467.2		68797.8	42643.8	70163.4	16454.7	286431	97144		277926	870553			49307.2		100302				48372.5	234426					13236.9	29605.1	7758.7		19849.3	30192	32527.2	7047.4	96931.5	37737.2
P04908	Histone H2A type 1-B/E OS=Homo sapiens GN=HIST1H2AB PE=1 SV=2	1	61.9	0.557	1.204	0.942	43857.9	97144	100302	106488		43857.9	54344.8	24467.2		68797.8	42643.8	70163.4	16454.7	286431	97144		277926	870553			49307.2		100302				48372.5	234426					13236.9	29605.1	7758.7		19849.3	30192	32527.2	7047.4	96931.5	37737.2
P52209	6-phosphogluconate dehydrogenase, decarboxylating OS=Homo sapiens GN=PGD PE=1 SV=3	9	86.16	0.616	0.52	0.821	687498	968425	1.82946e+06	2.33546e+06	273036	1.05265e+06	1.53175e+06	895319	176837	525267	1.40397e+06	1.26468e+06	570004	1.04173e+06	1.32469e+06	1.19557e+06	1.15855e+06	900276	653002	776822	547454	1.97997e+06	1.6728e+06	1.82946e+06	2.05069e+06	1.02037e+06	2.4125e+06	3.0357e+06	1.79324e+06	1.87589e+06	2.33546e+06	95911	317704	834443	283912	87839.6	151548	994016	586298	244128	352534	514599	534093
Q58FF7	Putative heat shock protein HSP 90-beta-3 OS=Homo sapiens GN=HSP90AB3P PE=5 SV=1	5	25.49	0.418	0.5	1.019	126962	207935	651944	676343	82009.7	294296	576252	238302	17350.4		73864.8	167814		311001	202077	227629	276876	890772	99910.9	207935	148601	458319	651944	726805	773673	57501.4	517615	1.03382e+06	849262	522599	676343	28808.1	88822.6	313921	75567.2	8618.41		52296.6	77797.1		105246	78500.2	101688
P48735	Isocitrate dehydrogenase [NADP], mitochondrial OS=Homo sapiens GN=IDH2 PE=1 SV=2	6	177.8	0.544	0.766	0.969	1.96084e+06	3.03549e+06	3.21293e+06	3.3373e+06	1.2715e+06	1.35852e+06	2.53039e+06	2.0111e+06	1.14254e+06	2.00824e+06	2.29442e+06	3.11296e+06	1.33564e+06	3.87543e+06	3.50017e+06	4.48696e+06	3.92748e+06	2.09905e+06	2.95995e+06	2.48081e+06	1.77065e+06	3.21293e+06	4.43173e+06	2.67078e+06	3.29716e+06	1.5538e+06	2.73639e+06	4.55564e+06	3.3373e+06	3.48958e+06	2.85561e+06	446648	410021	1.37846e+06	637732	567531	579408	1.62446e+06	1.44315e+06	572042	1.31149e+06	1.3597e+06	2.00444e+06
P06241	Tyrosine-protein kinase Fyn OS=Homo sapiens GN=FYN PE=1 SV=3	4	70.02	0.396	0.45	0.791	104908	173588	295009	459536	75804	112239	337560	201281	22485.9	98055.8	83316.9	218083	568110	386405	104993	164898	182736	311187	87147.7	127068	34621.7	716558	190373	328035	295009	126973	519497	540734	274185	459536	254786	26628.2	33875.2	183890	63827.5	11169.3	28290.7	58988.7	101101	243316	130764	40786.4	73664
P17931	Galectin-3 OS=Homo sapiens GN=LGALS3 PE=1 SV=5	6	13.42	0.416	0.783	0.418	138338	195554	237065	378044	23194.1	337284	245392	138338	132595		92485.3	36763	75969.9	1.763e+06	383459	195554	254757	1.40033e+06	112404	135762		263039	275306	67637.4	237065	77586.9	1.27057e+06	1.37624e+06	289150	231694	378044	8147.55	101797	133681	43868	65863.7		65480	17043	32537.2	596620	148961	87358.6
Q07960	Rho GTPase-activating protein 1 OS=Homo sapiens GN=ARHGAP1 PE=1 SV=1	8	21.26	0.473	0.49	1.045	334755	592105	1.39425e+06	1.25435e+06	68914.4	291240	1.05231e+06	559089	83993	23224.7	648513	926047	244600	612188	595132	1.06737e+06	487490	589093	262248	848353	182977	1.39725e+06	1.53843e+06	1.39425e+06	1.16827e+06	259461	964665	1.25435e+06	1.08368e+06	1.53401e+06	1.33717e+06	24208	87900.2	573261	177291	41721.6	6700.71	459150	429309	104760	207171	231189	476823
Q12955	Ankyrin-3 OS=Homo sapiens GN=ANK3 PE=1 SV=3	3	83.9
P41240	Tyrosine-protein kinase CSK OS=Homo sapiens GN=CSK PE=1 SV=1	9	39.13	0.37	0.371	0.681	271937	408858	906325	2.18536e+06	292649	277326	1.7051e+06	279634	82469.7	227980	170191	652517	150131	455177	322649	504347	800108	528982	233816	367252	274502	1.18287e+06	742814	906325	1.60927e+06	670701	2.18536e+06	2.41464e+06	2.13043e+06	2.26014e+06	2.076e+06	102801	83700.8	928875	88673.7	40964.9	65775.9	120496	302502	64299.7	154037	125338	225304
P01619	Immunoglobulin kappa variable 3-20 OS=Homo sapiens GN=IGKV3-20 PE=1 SV=2	3	227.86	1.072	0.845	0.726	6.45544e+06	6.1623e+06	6.17835e+06	6.59993e+06	2.07799e+07	1.26241e+07	1.68835e+07	6.73932e+06	4.22846e+06	4.88951e+06	5.38442e+06	5.75816e+06	5.56983e+06	1.1579e+07	1.91652e+06	9.61608e+06	5.25885e+06	9.74311e+06	6.45684e+06	6.73981e+06	5.8812e+06	5.81093e+06	1.39425e+07	1.67471e+07	6.17835e+06	3.81525e+06	6.59993e+06	5.13669e+06	5.46503e+06	1.69307e+07	1.97233e+07	7.29948e+06	3.81012e+06	9.19752e+06	2.13708e+06	2.10039e+06	1.4107e+06	3.81219e+06	2.66944e+06	2.38551e+06	3.91846e+06	744504	4.29574e+06
O14983	Sarcoplasmic/endoplasmic reticulum calcium ATPase 1 OS=Homo sapiens GN=ATP2A1 PE=1 SV=1	0	31.72
P69891	Hemoglobin subunit gamma-1 OS=Homo sapiens GN=HBG1 PE=1 SV=2	3	194.07	1.085	1.341		164303	47473.3	32986.7	35391	164350	153984	334830	36333.8	164303								47473.3					36738.5	22141.1	91541.1		29618	37856.8	33085.8				57732.1	46474.6	182403	11521.7	81613.8
P01772	Immunoglobulin heavy variable 3-33 OS=Homo sapiens GN=IGHV3-33 PE=1 SV=2	0	278.89
P37837	Transaldolase OS=Homo sapiens GN=TALDO1 PE=1 SV=2	8	90.47	0.35	0.439	0.71	715178	1.34526e+06	1.62821e+06	2.59908e+06	434958	786038	1.95347e+06	1.04158e+06	260050	446655	789815	1.70303e+06	582840	2.87058e+06	1.61478e+06	1.41027e+06	1.28325e+06	1.87116e+06	705780	803114	331204	1.62821e+06	1.56743e+06	1.75885e+06	2.31649e+06	346449	2.59908e+06	2.61215e+06	2.17739e+06	2.31853e+06	2.61354e+06	152791	237237	1.06418e+06	330293	129174	128867	559192	789512	249625	971438	627289	630003
P35222	Catenin beta-1 OS=Homo sapiens GN=CTNNB1 PE=1 SV=1	7	5.74	0.655	1.153	0.559	269429	191982	83450.6	130833	63070.4	58743.2	71315.5	311987	663731		788873	625268	33958.4	1.70269e+06	232782	1.27191e+06	138745	867802	69283.9	133886	158334	44549.2	575867	23421	156322		1.06911e+06	1.40535e+06	42444.6	94909.2	130833	22155.2	17729.5	38850.1	98933	329693		558525	289870	14544.1	576211	90427.9	568194
O95837	Guanine nucleotide-binding protein subunit alpha-14 OS=Homo sapiens GN=GNA14 PE=1 SV=1	2	74.78	0.338	0.265	0.697	75040.9	74079.8	215505	321931	34708.5	112463	169334	47554.8			50071.1	62185.4	22685.5		99996.8	32231		142710		88249.3		113280	205669	225812	339680		118791	325862	306432	321931	384289	12192.3	33942.8	92246.9	15079.9			35450.5	28828.7	9715.99		38845.4	14398.4
Q03591	Complement factor H-related protein 1 OS=Homo sapiens GN=CFHR1 PE=1 SV=2	2	158.28	1.514	1.976	2.005	59896.3	52453.2	47621.7	39568.6	665806		27451.5			59512.5	59896.3		109049						44858.8		52453.2		46300		47621.7	110642		22701.1		39568.6	55191.8	233882		14954.6			17170.3	42406.8		46704.6
P02747	Complement C1q subcomponent subunit C OS=Homo sapiens GN=C1QC PE=1 SV=3	4	276.85	4.396	1.661	0.882	1.03965e+07	3.50143e+06	1.76496e+06	1.94973e+06	1.31338e+07	1.11697e+07	2.94576e+06	1.01985e+07	1.60021e+07	2.17107e+07	4.41354e+06	1.56443e+06	1.9086e+06	2.97637e+06	1.74095e+06	6.0448e+06	3.69643e+06	9.7019e+06	5.01206e+06	4.42166e+06	3.31672e+06	2.84222e+06	1.09036e+06	2.37814e+06	1.59726e+06	1.76496e+06	1.94973e+06	1.33686e+06	2.86311e+06	2.3343e+06	1.85682e+06	4.61359e+06	3.37117e+06	1604742	3.23403e+06	7.9487e+06	6.2639e+06	3.1248e+06	725258	817434	1.00724e+06	676302	2.70036e+06
Q3SY84	Keratin, type II cytoskeletal 71 OS=Homo sapiens GN=KRT71 PE=1 SV=3	1	197.04	100		100	26251.7		51263.6								26251.7													51263.6														18586.3
P07947	Tyrosine-protein kinase Yes OS=Homo sapiens GN=YES1 PE=1 SV=3	1	81.16	0.214	0.34	0.522	147797	312369	531938	1.0446e+06	92572.5	228803	681148	184867		62524.8	110856	363831		578330	312369	309327	422733	358626	85703.2	253079	112927	472426	561373	531938	773435	181368	1.03806e+06	1.65406e+06	1.0562e+06	1.0446e+06	915868	32518.6	69056	371064	58622.5		18039.4	78486.8	168670		195714	121345	138184
O95810	Caveolae-associated protein 2 OS=Homo sapiens GN=CAVIN2 PE=1 SV=3	6	100.35	0.263	0.392	1.376	744046	1.10252e+06	4.23149e+06	2.98991e+06	340892	744046	4.44915e+06	1.29918e+06		131833	508602	1.73059e+06	528525	1.18527e+06	696258	1.02554e+06	1.57059e+06	1.51874e+06	420977	1.37106e+06	238968	3.88844e+06	4.57605e+06	5.18303e+06	4.23149e+06	659338	2.78073e+06	3.15585e+06	2.59991e+06	2.98991e+06	3.11901e+06	119748	224563	2.42374e+06	411980		38036	360092	802289	226363	401109	270473	458135
Q8TF42	Ubiquitin-associated and SH3 domain-containing protein B OS=Homo sapiens GN=UBASH3B PE=1 SV=2	9	47.42	0.398	0.185	0.418	171193	88946.4	234756	911939	103850	252390	369096	116117			23679.2	82958.3	34386.4	96175.4	85620.5	903449	832251	88946.4	37805.7	1.1306e+06		206873	155835	266396	493122		682798	2.1502e+06	726805	911939	1.30784e+06	36479.9	76174.9	201070	36821.5			16765	38458.9	14727.4	32546.9	33260.7	403593
A0A0B4J1V2	Immunoglobulin heavy variable 2-26 OS=Homo sapiens GN=IGHV2-26 PE=3 SV=1	6	17.06	0.55	0.591	0.798	258253	433278	352840	359591	279310	238783	834166	207578	575371	604899	133919	633414	202179	891994	438482	696389	489383	299808	428136	191936	194605	352840	4.27626e+07	218522	355118	231004	298468	69309.2	359591	443793	3.46577e+06	98115	72068	454423	65824.4	285803	174523	94815.5	293646	86591.3	301861	170336	311094
P22492	Histone H1t OS=Homo sapiens GN=HIST1H1T PE=2 SV=4	4	205.23	0.653	0.483	1.295	938469	649514	2.76835e+06	2.12366e+06	119999	2.9627e+06	1.04945e+06	45079	89207.8	839224	5.19845e+06	323821	115565	1.56724e+06	551348	765159	1.11095e+06	4.94787e+06	369368	965483	401275	2.97793e+06	3.55407e+06	1.53623e+06	2.76835e+06	2.03575e+06	2.13881e+06	3.84396e+06	1.80858e+06	881454	2.12366e+06	42152.8	894183	571702	14294.8	44311.9	242130	3.68052e+06	150121	49495.4	530373	214180	341815
Q02539	Histone H1.1 OS=Homo sapiens GN=HIST1H1A PE=1 SV=3	4	205.23	0.653	0.483	1.295	938469	649514	2.76835e+06	2.12366e+06	119999	2.9627e+06	1.04945e+06	45079	89207.8	839224	5.19845e+06	323821	115565	1.56724e+06	551348	765159	1.11095e+06	4.94787e+06	369368	965483	401275	2.97793e+06	3.55407e+06	1.53623e+06	2.76835e+06	2.03575e+06	2.13881e+06	3.84396e+06	1.80858e+06	881454	2.12366e+06	42152.8	894183	571702	14294.8	44311.9	242130	3.68052e+06	150121	49495.4	530373	214180	341815
P35237	Serpin B6 OS=Homo sapiens GN=SERPINB6 PE=1 SV=3	8	58.75	0.583	0.539	0.713	1.28381e+06	1.1032e+06	1.24555e+06	2.31136e+06	1.25228e+06	1.84041e+06	1.31613e+06	1.59613e+06	4.8728e+07	692923	850493	720588	370066	844766	3.20234e+06	2.25783e+06	1.22368e+06	136863	994591	2.24465e+06	2.26955e+06	1.66285e+06	3.40221e+06	1.07389e+06	1.24555e+06	232126	3.21641e+06	1.41859e+06	2.75515e+06	2.31136e+06	1.87719e+06	439895	555460	716979	506144	2.42045e+07	199919	602152	334059	158496	285879	1.244e+06	1.00863e+06
Q15084	Protein disulfide-isomerase A6 OS=Homo sapiens GN=PDIA6 PE=1 SV=1	6	40.97	0.563	0.49	0.701	296240	245555	602642	761292	225192	1.20684e+06	433068	296240	106992	150938	404025	271639	107535	421109	249378	56934.6	316158	241791		190674		630486	602642	837480	479861	266426	640484	761292	531897	1.01925e+06	893499	79104.6	364242	235919	93939.6	53145.7	43547.9	286051	125930	46056.1	142508	96874.9	25434.1
P0DP06	Immunoglobulin heavy variable 4-30-4 OS=Homo sapiens GN=IGHV4-30-4 PE=3 SV=1	0	127.96	0.989	0.588	0.508	1.07559e+07	1.32769e+07	7.76396e+06	1.33242e+07	2.38772e+07	4.68916e+07	6.37052e+06	5.65601e+06	5.26453e+06	1.54499e+07	5.58155e+06	2.60397e+08	1.82038e+07	1.01105e+07	1.46574e+07	1.17473e+07	1.20264e+07	1.97104e+07	6.82738e+06	6.58449e+06	1.46741e+07	7.76396e+06	2.09544e+07	5.23207e+06	4.60546e+06	8.10553e+06	6.68931e+06	1.12955e+07	1.33242e+07	1.83802e+07	4.39904e+07	8.38751e+06	1.41525e+07	3.47042e+06	1.79356e+06	2.61504e+06	4.45756e+06	3.95176e+06	1.20718e+08	7.79653e+06	3.42151e+06	5.69391e+06	5.24779e+06
Q14766	Latent-transforming growth factor beta-binding protein 1 OS=Homo sapiens GN=LTBP1 PE=1 SV=4	7	22.91	1.051	0.946	0.953	524079	441627	419097	212887	748835	542803	567853	942817	59930.1	506000	765650	627874	565119	989090	164536	345121	157892	99622.9	866831	85886	1.22093e+06	586436	419097	161712	376531	488649	157418	212887	785411	134546	256262	263048	163826	309345	298974	29768.9	145989	542083	291078	242036	334720	63916.6	154174
P13761	HLA class II histocompatibility antigen, DRB1-7 beta chain OS=Homo sapiens GN=HLA-DRB1 PE=1 SV=1	3	72.44	0.475	0.718	0.81	131182	349842	100316	417914	199825	663665	96007.5		131182		27129.6	398246	103733	307320	54302	39189.1	561922	178942	914619	414032	594384	52583	100316		1.28799e+06		67871	1.849e+06	710068		245965	70193.9	200303	52301.4		65161.4		19207.9	184624	44427.9	104001	21094.5	17506.7
P61421	V-type proton ATPase subunit d 1 OS=Homo sapiens GN=ATP6V0D1 PE=1 SV=1	8	22.32	0.568	0.517	0.641	278338	369415	608017	857265	131475	1.50788e+06	497196	428926	160743	97543.1	180619	348727	197030	919742	684212	391330	501614	863597	227016	263547	71080.9	708360	415020	608017	633274	300976	799282	2.51591e+06	483041	857265	1.95007e+06	46184	455100	270854	136015	79845.5	28142.7	127879	161667	84386.3	311251	265793	174817
Q8NI99	Angiopoietin-related protein 6 OS=Homo sapiens GN=ANGPTL6 PE=1 SV=1	8	49.26	0.934	0.936	2.031	704736	614120	1.87385e+06	522546	629346	789157	499309	1.23367e+06	326803	1.20104e+06	1.50728e+06	581754	378750	936278	2.17638e+06	2.35208e+06	749452	327702	528247	122983	648287	2.46249e+06	3.5523e+06	314469	1.87385e+06	1.61899e+06	522546	1.3511e+06	824499	286770	303469	221074	238179	272005	391204	162332	346520	1.06716e+06	269697	162215	316847	845449	1.05073e+06
Q5D862	Filaggrin-2 OS=Homo sapiens GN=FLG2 PE=1 SV=1	6	19.84	0.817	1.407	0.866	159771	272650	147627	192951	233398	267055	151079	240236	3.19911e+06	168962	132193	186106	112288	150280	536963	593831	1.07073e+06	167812	189003	393315	619608	170868	415794	113938	147627	140660	541288	29558	304920	176084	192951	81987.3	80600.9	82302.3	76180.5	1.58909e+06	48748.3	93593.3	86277.6	48091.9	50856.3	208592	265279
P01597	Immunoglobulin kappa variable 1-39 OS=Homo sapiens GN=IGKV1-39 PE=1 SV=2	2	61.09	1.002	0.917	0.736	134426	88489.7	70758.1	103775	208916	189121	51836.2	134426	194044		117788	72273.5	102603	82249.8	43755.4	64350.9	95203.1		183725	107734		48817.1	102560	178819	34722.5		105379	315805	47839.1	103775	50575.2	73387.2	57079.3	28238.4	42627.5	96387.1		83394.1	33505.5	43944	27834.3	16997.5	28747.1
P15153	Ras-related C3 botulinum toxin substrate 2 OS=Homo sapiens GN=RAC2 PE=1 SV=1	3	73.76	0.305	0.4	0.582	4.80087e+06	6.29287e+06	8.8007e+06	1.50294e+07	2.42547e+06	5.11653e+06	8.16864e+06	5.43788e+06	1.31234e+06	2.0477e+06	5.04547e+06	5.93174e+06	3.6583e+06	6.65308e+06	7.26293e+06	6.2336e+06	6.3527e+06	7.24478e+06	3.78834e+06	7.46599e+06	2.96346e+06	9.01024e+06	7.34939e+06	8.8007e+06	1.31442e+07	3.77334e+06	1.22209e+07	1.70043e+07	1.47765e+07	1.50294e+07	1.81378e+07	852012	1.54424e+06	4.44997e+06	1.72439e+06	651875	590794	3.57221e+06	2.74991e+06	1.56682e+06	2.25148e+06	2.8214e+06	2.7847e+06
O15145	Actin-related protein 2/3 complex subunit 3 OS=Homo sapiens GN=ARPC3 PE=1 SV=3	6	51.12	0.283	0.314	0.52	275341	640812	1.0515e+06	2.4849e+06	142587	614508	2.64769e+06	1.5905e+06	66535.3	182039	284072	1.08153e+06	327364	753520	543012	607556	675889	1.09343e+06	274997	717184	115037	1.0515e+06	526917	2.50378e+06	2.45471e+06	246481	1.37852e+06	2.4849e+06	2.21432e+06	4.2095e+06	3.33305e+06	50087.4	185467	1.44236e+06	504357	33049.9	52521.1	201124	501389	140207	255000	210942	271410
P19652	Alpha-1-acid glycoprotein 2 OS=Homo sapiens GN=ORM2 PE=1 SV=2	4	34.62	1.093	0.744	0.99	400975	252621	312220	346587	311835	729681	470769	588482	188721	332761	386982		269944	15512.7	33650.4	281993	29865.3	306406	252621	188297	341965	123227	312220	705538	265956	349315	541216	198018	126146	497542	346587	109540	220228	256458	186611	93742.9	96006.8	273985		115614	5249.68	13072	125973
P08962	CD63 antigen OS=Homo sapiens GN=CD63 PE=1 SV=2	4	31.46	0.206	0.226	0.319	3.93599e+06	4.21201e+06	6.79388e+06	1.79375e+07	1.11417e+06	4.65231e+06	3.32997e+06	5.92439e+06	3.11685e+06	4.73494e+06	2.85015e+06	4.28305e+06	1.88908e+06	6.94499e+06	4.14216e+06	3.82698e+06	4.41391e+06	7.51617e+06	3.1618e+06	6.33623e+06	4.08634e+06	5.00164e+06	8.23351e+06	6.79388e+06	8.7542e+06	3.39951e+06	1.11124e+07	2.49605e+07	1.79375e+07	1.67444e+07	3.49022e+07	391382	1.40413e+06	1.81404e+06	1.87866e+06	1.54823e+06	1.36611e+06	2.01792e+06	1.98559e+06	809076	2.35026e+06	1.60909e+06	1.70961e+06
P09543	2',3'-cyclic-nucleotide 3'-phosphodiesterase OS=Homo sapiens GN=CNP PE=1 SV=2	9	28.16	0.472	0.634	0.679	597942	604953	807122	1.35204e+06	617564	826728	1.06617e+06	721726	318565	458219	511872	719425	379467	763342	619478	381187	1.02651e+06	796357	481345	590769	374167	919126	986366	708145	807122	441742	1.38392e+06	2.46376e+06	1.11807e+06	1.00607e+06	1.35204e+06	216936	249518	580812	228864	158240	132204	362407	333520	162522	258324	240646	170286
P69892	Hemoglobin subunit gamma-2 OS=Homo sapiens GN=HBG2 PE=1 SV=2	2	194.07	1.085	1.341		164303	47473.3	32986.7	35391	164350	153984	334830	36333.8	164303								47473.3					36738.5	22141.1	91541.1		29618	37856.8	33085.8				57732.1	46474.6	182403	11521.7	81613.8
Q14240	Eukaryotic initiation factor 4A-II OS=Homo sapiens GN=EIF4A2 PE=1 SV=2	6	72.04	0.405	0.417	0.7	217017	268304	732689	809602	105326	352772	581324	217017	16862.6	67355.4	213464	264077	91290.3	3.46777e+06	390080	285585	272598	2.906e+06	66427.7	262609	155467	488655	843850	732689	735026	54947.2	718522	2.99539e+06	809602	983441	778501	36998.7	106471	316684	68817.4	8376.11	19433.1	151133	122424	39098.8	1.17353e+06	151533	127578
P08709	Coagulation factor VII OS=Homo sapiens GN=F7 PE=1 SV=1	6	51.61	1.07	1.38	1.003	178730	300146	227334	208859		46521.8	178730	328259	97063.2	150753	578106	391773	218283	404852	300146	102228	448415			109944		307832	177217	227334	99464.4	302477	397019	87132.2	208859	459306	164313		14040.9	97365.7	104093	48213.9	43494.6	409301	181623	93488.8	137006	116597	45667.7
P48741	Putative heat shock 70 kDa protein 7 OS=Homo sapiens GN=HSPA7 PE=5 SV=2	1	140.96	0.351	0.365	0.578	661166	705158	952733	1.60848e+06	841445	2.30901e+06	805626	919963	452638	375506	252863	702436	210873	1.13987e+06	916940	887643	707891	1.82833e+06	420684	693339	429811	1.16251e+06	929811	952733	1.50134e+06	253138	1.32385e+06	2.28944e+06	1.60848e+06	1.34076e+06	2.01324e+06	295580	696891	438876	291726	224838	108339	179028	325644	90314.8	385744	356200	396532
Q96S97	Myeloid-associated differentiation marker OS=Homo sapiens GN=MYADM PE=1 SV=2	4	57.8	0.398	0.402	0.578	486534	800073	1.0091e+06	2.22664e+06	341403	1.34583e+06	836365	531001	50741.3	84138.8	445792	811311	253577	1.12234e+06	872404	919662	757163	788990	424753	875548	155587	1.0091e+06	1.22247e+06	940503	1.33718e+06	556434	1.31894e+06	2.49641e+06	1.05156e+06	2.22664e+06	2.86701e+06	119927	406190	455621	168384	25204.6	24275.4	315622	376118	108605	379812	338900	410836
A2NJV5	Immunoglobulin kappa variable 2-29 OS=Homo sapiens GN=IGKV2-29 PE=3 SV=2	2	94.66	0.813	0.497	0.556	1.14431e+06	1.11705e+06	1.47886e+06	2.08712e+06	2.39847e+06	1.07374e+07	981720	2.5072e+06	717083	135959	1.0243e+06	328860	1.05139e+06	98480.9	250817	1.39943e+06	1.08758e+06	1.28906e+06	2.12964e+06	1.85861e+06	1.14731e+06	1.47886e+06	2.34727e+06	2.06541e+06	730685	558112	3.98337e+06	2.08712e+06	1.34029e+06	1.50866e+06	2.21114e+06	842528	3.2407e+06	534805	795048	356195	39226.3	725212	152457	450299	33327.1	97434	625159
A0A075B6S2	Immunoglobulin kappa variable 2D-29 OS=Homo sapiens GN=IGKV2D-29 PE=3 SV=1	2	94.66	0.813	0.497	0.556	1.14431e+06	1.11705e+06	1.47886e+06	2.08712e+06	2.39847e+06	1.07374e+07	981720	2.5072e+06	717083	135959	1.0243e+06	328860	1.05139e+06	98480.9	250817	1.39943e+06	1.08758e+06	1.28906e+06	2.12964e+06	1.85861e+06	1.14731e+06	1.47886e+06	2.34727e+06	2.06541e+06	730685	558112	3.98337e+06	2.08712e+06	1.34029e+06	1.50866e+06	2.21114e+06	842528	3.2407e+06	534805	795048	356195	39226.3	725212	152457	450299	33327.1	97434	625159
P51572	B-cell receptor-associated protein 31 OS=Homo sapiens GN=BCAP31 PE=1 SV=3	8	7.55	0.818	0.725	0.89	634255	368530	857301	911429	77251.2	1.20877e+06	669333	601015		426367	922632	290765	114671	1.09179e+06	155767	359238	713994	666565	142273	884697	378062	857301	1.03198e+06	821987	1.08219e+06	464652	911429	1.18562e+06	718370	791436	1.1656e+06	27136.5	364822	364628	190586		123014	653227	134796	49112.6	369476	60510.1	160480
A0A0B4J1V1	Immunoglobulin heavy variable 3-21 OS=Homo sapiens GN=IGHV3-21 PE=1 SV=1	1	245.86
P04921	Glycophorin-C OS=Homo sapiens GN=GYPC PE=1 SV=1	3	82.52	0.834	0.588	0.757	237573	183018	188520	706331		1.58249e+06	205254	335440	246818	63757.2	85632.1	112968		577868	620440	121584	509498	63941.2		275495	76321.9	167299	212432	1.24398e+06	80399.9		1.11879e+06	512813		972874	506367		477617	111815	106370	122601	18395	60627.9	52371.2		195557	241020	54314.5
O43866	CD5 antigen-like OS=Homo sapiens GN=CD5L PE=1 SV=1	9	64.81	0.355	0.243	0.468	4.53795e+06	3.68892e+06	8.01811e+06	1.59594e+07	5.01518e+06	1.67718e+07	1.02395e+07	1.75781e+06	1.84808e+06	3.05687e+06	4.10613e+06	3.77522e+06	3.60459e+06	6.56913e+06	2.88431e+06	2.11226e+07	2.27883e+06	2.64249e+06	5.43209e+06	5.81546e+06	2.45059e+06	1.04413e+07	1.53233e+07	8.01811e+06	6.22256e+06	4.94784e+06	1.2127e+07	2.71527e+07	2.51715e+06	1.59594e+07	2.23111e+07	1.76172e+06	5.06196e+06	5.57808e+06	557413	917993	881957	2.90715e+06	1.75017e+06	1.54381e+06	2.22307e+06	1.12046e+06	9.436e+06
Q9Y6Z7	Collectin-10 OS=Homo sapiens GN=COLEC10 PE=1 SV=2	5	91.88	0.528	0.782	1.134	1.78807e+06	2.9741e+06	3.85705e+06	3.52846e+06	1.0008e+06	1.81318e+06	1.45472e+06	2.54427e+06	4.21602e+07	1.93534e+06	2.78636e+06	3.54446e+06	2.03965e+06	2.35008e+06	7.06804e+06	5.28149e+06	3.1772e+06	778742	2.78398e+06	2.58187e+06	3.67976e+06	3.85705e+06	6.31892e+06	2.36262e+06	5.33007e+06	3.09896e+06	3.65355e+06	3.52846e+06	4.32201e+06	3.357e+06	3.18877e+06	351558	547242	792479	806804	2.09421e+07	558378	1.97275e+06	1.64319e+06	873563	795296	2.7457e+06	2.35937e+06
Q8WWZ8	Oncoprotein-induced transcript 3 protein OS=Homo sapiens GN=OIT3 PE=1 SV=2	6	289.49	0.722	0.85	1.352	2.09021e+06	2.04675e+06	4.14789e+06	2.91307e+06	3.37153e+06	3.06737e+06	1.45578e+06	2.80491e+06	2.06065e+06	1.96545e+06	3.17028e+06	4.46107e+06	1.62146e+06	2.48909e+06	4.23722e+06	6.89848e+06	3.39817e+06	1.17285e+06	1.68302e+06	559990	1.22959e+06	4.14789e+06	6.612e+06	2.30237e+06	5.25064e+06	2.24002e+06	2.91307e+06	4.62336e+06	3.75661e+06	1.89912e+06	1.73491e+06	1.18434e+06	925776	793054	889454	1.02358e+06	567064	2.24457e+06	2.06812e+06	694455	842337	1.64602e+06	3.08172e+06
P49908	Selenoprotein P OS=Homo sapiens GN=SELENOP PE=1 SV=3	6	91.08	0.695	0.871	0.848	1.04246e+06	1.15026e+06	1.52175e+06	1.49624e+06	200192	319120	477605	1.05255e+06	448492	1.03247e+06	2.26801e+06	727532	3.18795e+06	862545	949529	1.1407e+06	523063	1.15989e+06	2.67423e+06	1.24215e+06	2.21479e+06	709391	1.52175e+06	1.38941e+06	2.05336e+06	1.77486e+06	143998	823979	1.68833e+06	1.49624e+06	2.29615e+06	70322.7	96314.8	260182	333771	222778	297883	1.60576e+06	337278	1.36537e+06	291895	368860	509578
P0DP04	Immunoglobulin heavy variable 3-43D OS=Homo sapiens GN=IGHV3-43D PE=3 SV=1	0	200.66
Q08043	Alpha-actinin-3 OS=Homo sapiens GN=ACTN3 PE=1 SV=2	1	90.4	0.17	0.231	0.653	2.0909e+06	3.25838e+06	8.2266e+06	1.52575e+07	2.16913e+06	3.61279e+06	9.68573e+06	4.89754e+06	811005	2.01549e+06	1.25898e+06	4.14324e+06	1.21152e+06	2.74616e+06	3.63017e+06	3.33894e+06	3.17977e+06	6.04387e+06	1.29179e+06	5.28497e+06	1.78859e+06	7.73181e+06	8.2266e+06	1.21642e+07	1.32557e+07	1.55035e+06	1.07866e+07	1.53554e+07	1.33047e+07	1.99017e+07	1.52575e+07	761964	1.09039e+06	5.27643e+06	1.55304e+06	402848	581501	891362	1.92078e+06	518884	929333	1.4102e+06	1.49159e+06
O95445	Apolipoprotein M OS=Homo sapiens GN=APOM PE=1 SV=2	6	73.48	1.068	1.37	1.46	5.233e+06	7.64769e+06	8.1589e+06	5.26303e+06	2.03527e+06	3.63552e+06	5.2545e+06	5.21158e+06	2.50108e+06	4.27935e+06	8.94331e+06	8.05572e+06	7.00861e+06	7.73506e+06	8.48191e+06	9.7199e+06	7.31564e+06	4.55343e+06	7.24956e+06	8.98513e+06	7.56131e+06	8.85847e+06	8.1589e+06	6.91495e+06	6.23958e+06	9.37036e+06	3.97227e+06	3.01943e+06	8.0158e+06	5.26303e+06	7.42782e+06	714944	1.09725e+06	2.86246e+06	1.65262e+06	1.24235e+06	1.23466e+06	6.3319e+06	3.73457e+06	3.00172e+06	2.61763e+06	3.29494e+06	4.34212e+06
Q8IZP0	Abl interactor 1 OS=Homo sapiens GN=ABI1 PE=1 SV=4	6	65.7	0.308	0.363	0.445	350635	752137	946188	2.34507e+06	164731	402184	1.17499e+06	861793	23266.2	110469	305693	1.15634e+06	58908.3	1.08723e+06	865707	653466	582992	877417	328310	970096	89604.1	824614	946188	1.29671e+06	1.57662e+06	265548	1.61864e+06	2.97645e+06	2.12148e+06	2.85994e+06	2.34507e+06	57866	121385	640090	273280	11556.9	31872	216432	536071	25229.9	367930	336298	291920
P35613	Basigin OS=Homo sapiens GN=BSG PE=1 SV=2	6	43.22	0.43	0.462	0.62	814895	946241	1.11379e+06	1.6813e+06	1.04406e+06	1.59366e+06	1.3104e+06	860719	381693	238477	541795	944865	489283	963935	1.00366e+06	947619	704970	1.38633e+06	255295	1.03965e+06	464960	1.25823e+06	1.1137e+06	1.11379e+06	1.60915e+06	569056	1.50479e+06	2.39737e+06	1.6813e+06	1.51898e+06	2.60333e+06	366755	480990	713857	272940	189597	68804.4	383593	438032	209555	326207	389890	423325
P60953	Cell division control protein 42 homolog OS=Homo sapiens GN=CDC42 PE=1 SV=2	5	47.49	0.531	0.49	0.731	516879	594189	1.06738e+06	1.41351e+06	330702	900418	1.0207e+06	820253	114293	153872	672534	462759	297331	690127	801854	639276	973846	552282	352097	925105	124072	1.06738e+06	532238	1.21801e+06	1.22297e+06	302584	1.90463e+06	1.68666e+06	1.02669e+06	1.25188e+06	1.41351e+06	116168	271759	556037	260107	56772.3	44394.4	476157	214532	127344	233547	311493	285580
Q05193	Dynamin-1 OS=Homo sapiens GN=DNM1 PE=1 SV=2	1	25.03
Q01814	Plasma membrane calcium-transporting ATPase 2 OS=Homo sapiens GN=ATP2B2 PE=1 SV=2	1	76.91	100	100		39552.5	100092			39552.5							297232		100490	87152.5		99695.4															13893.9							137795		34006.9	33855.8
Q969T9	WW domain-binding protein 2 OS=Homo sapiens GN=WBP2 PE=1 SV=1	7	23.64	0.356	0.41	0.553	547846	802139	1.0733e+06	1.66361e+06	107843	972333	586648	936967	197645	492922	511610	717498	513092	1.2458e+06	793578	970553	924467	1.22201e+06	543348	810792	671046	1.11837e+06	1.06981e+06	1.0733e+06	1.12076e+06	354215	1.3884e+06	2.45275e+06	1.66361e+06	1.34023e+06	4.04606e+06	37882.6	293463	319584	297118	98175.4	142216	362222	332627	219753	421594	308279	433570
P16070	CD44 antigen OS=Homo sapiens GN=CD44 PE=1 SV=3	7	81.38	0.548	0.436	0.666	595544	670214	961698	1.37214e+06	569275	1.7545e+06	623026	823599	329583	261821	429816	717605	393385	670193	719357	713265	670235	622397	625937	1.1856e+06	516225	774320	1.13467e+06	961698	1.09556e+06	870017	1.37214e+06	2.65171e+06	1.31736e+06	1.17161e+06	1.87164e+06	199973	529531	339402	261169	163713	75539.7	304311	332676	168483	226801	279446	318633
A0A087WW87	Immunoglobulin kappa variable 2-40 OS=Homo sapiens GN=IGKV2-40 PE=3 SV=2	1	105.69	1.066	1.039	1.123	2.46888e+06	2.01329e+06	2.29369e+06	2.35913e+06	2.49507e+06	2.6105e+06	4.8134e+06	3.37677e+06	1.14232e+06	1.08374e+06	2.44295e+06	2.23262e+08	1.45662e+06	2.08098e+06	1.33503e+06	5.36209e+07	3.05738e+06	1.82565e+06	1.84223e+06	2.57919e+06	1.9478e+06	3.16797e+06	1.81373e+06	2.89511e+06	1.61452e+06	2.29369e+06	2.35913e+06	2.43058e+06	1.81094e+06	2.57694e+06	1.45605e+06	876461	787885	2.62216e+06	1.0708e+06	567422	312675	1.72962e+06	1.03503e+08	623856	704228	518616	2.39538e+07
A0A075B6P5	Immunoglobulin kappa variable 2-28 OS=Homo sapiens GN=IGKV2-28 PE=3 SV=1	1	105.69	1.066	1.039	1.123	2.46888e+06	2.01329e+06	2.29369e+06	2.35913e+06	2.49507e+06	2.6105e+06	4.8134e+06	3.37677e+06	1.14232e+06	1.08374e+06	2.44295e+06	2.23262e+08	1.45662e+06	2.08098e+06	1.33503e+06	5.36209e+07	3.05738e+06	1.82565e+06	1.84223e+06	2.57919e+06	1.9478e+06	3.16797e+06	1.81373e+06	2.89511e+06	1.61452e+06	2.29369e+06	2.35913e+06	2.43058e+06	1.81094e+06	2.57694e+06	1.45605e+06	876461	787885	2.62216e+06	1.0708e+06	567422	312675	1.72962e+06	1.03503e+08	623856	704228	518616	2.39538e+07
P24593	Insulin-like growth factor-binding protein 5 OS=Homo sapiens GN=IGFBP5 PE=1 SV=1	3	105.76	0.3	0.39	1.901	297117	1.02309e+06	5.31208e+06	2.39555e+06	242792	1.61924e+06	3.96228e+06	211548	30613.9	112631	269339	1.11143e+06	339264	1.01481e+06	948050	1.72533e+06	1.03143e+06	630672	641186	1.54613e+06	1.3696e+06	6.25617e+06	5.66242e+06	4.89661e+06	4.66874e+06	5.31208e+06	2.35787e+06	3.97068e+06	2.39555e+06	2.50154e+06	1.26513e+06	85287.2	488710	2.15851e+06	67083.3	15206.7	32495.7	190693	515249	145304	343425	368286	770749
P51809	Vesicle-associated membrane protein 7 OS=Homo sapiens GN=VAMP7 PE=1 SV=3	7	39.65	0.385	0.347	0.382	166733	180182	273969	1.09908e+06	43522	467286	392757	311169	64505.2	148768	186866	267315	51833.1	410876	158010	204408	156984	346794	65216.1	180182		260102	283190	273969	428185	159349	992764	1.1565e+06	863972	1.09908e+06	1.32314e+06	15288.3	141033	213959	98673.8	32041.5	42922.1	132302	123925	22199.7	139045	61381.7	91313.9
Q9BXR6	Complement factor H-related protein 5 OS=Homo sapiens GN=CFHR5 PE=1 SV=1	6	5.3	1.009	0.614	1.465	2.42184e+06	1.20883e+06	3.58472e+06	2.27166e+06	1.55568e+07	2.64562e+06	725149	2.3696e+06	1.26199e+06	2.51592e+06	2.43026e+06	596458	1.50861e+06	1.35029e+06	367578	1.08366e+06	1.14954e+06	2.05317e+06	1.95995e+06	1.07481e+06	1.27117e+06	3.37227e+06	3.58472e+06	3.21402e+06	3.73539e+06	5.06483e+06	2.39482e+06	1.19386e+06	5.37967e+06	2.27166e+06	1.82195e+06	5.46473e+06	798485	395034	751416	626865	725882	1.72063e+06	276513	646124	456953	142792	484098
P17987	T-complex protein 1 subunit alpha OS=Homo sapiens GN=TCP1 PE=1 SV=1	7	12.61	0.459	0.419	1.205	162917	210961	1.10702e+06	791454	137203	418896	562532	104554	104742	59585.3	351595	336378	162810	254413	384530	174930	279779	321259	60446	109922	141788	931726	1.28367e+06	1.60175e+06	1.10702e+06	315925	776102	1.85077e+06	883462	673082	791454	48196.4	126428	306447	33154.7	52028.3	17191.3	248931	155942	69730.2	86096.3	149377	78145.7
P35749	Myosin-11 OS=Homo sapiens GN=MYH11 PE=1 SV=3	4	91.43	0.558	0.529	0.782	2.66532e+06	5.29177e+06	4.48207e+06	4.05588e+06	2.11295e+06	3.42965e+06	6.36969e+06	2.94845e+06	9.11368e+06	1.22883e+06	2.40937e+06	5.43716e+06	4.2849e+06	5.88716e+06	6.29459e+06	5.15028e+06	3.83392e+06	1.76128e+06	5.94572e+06	4.66794e+06	9.5843e+06	6.18125e+06	5.74626e+06	4.48207e+06	4.46774e+06	3.32488e+06	2.82258e+06	3.6593e+06	6.24399e+06	4.05588e+06	5.82492e+06	742231	1.03512e+06	3.46997e+06	934971	4.52701e+06	354538	1.70585e+06	2.52063e+06	1.83518e+06	1.99228e+06	2.44524e+06	2.30076e+06
A0A0C4DH29	Immunoglobulin heavy variable 1-3 OS=Homo sapiens GN=IGHV1-3 PE=3 SV=1	2	16.9	0.857	2.666	0.519	54326.1	169042	32914.4	63415.5					123220		23951.7		47695.4	871003				502868	116858	102761	244530				33860.1	31995			41861		96068.5					61206.7		16957.9		20427.5	294757
P01611	Immunoglobulin kappa variable 1D-12 OS=Homo sapiens GN=IGKV1D-12 PE=1 SV=2	2	57.93	1.779	0.729	1.06	286671	203800	235651	131140	286671	2.99423e+07	509396	526514	132784		104741	249648	297267	102498	132377	218666	766911	31970.1	26196.5	492764	189945	97374.2		569976		235651	377199	45593.1	37802.7	461913		100701	9.03701e+06	277500	166961	65957.5		74157.3	115735	127317	34686.6	51424.1	97683.5
A0A0C4DH73	Immunoglobulin kappa variable 1-12 OS=Homo sapiens GN=IGKV1-12 PE=3 SV=1	2	57.93	1.779	0.729	1.06	286671	203800	235651	131140	286671	2.99423e+07	509396	526514	132784		104741	249648	297267	102498	132377	218666	766911	31970.1	26196.5	492764	189945	97374.2		569976		235651	377199	45593.1	37802.7	461913		100701	9.03701e+06	277500	166961	65957.5		74157.3	115735	127317	34686.6	51424.1	97683.5
P04792	Heat shock protein beta-1 OS=Homo sapiens GN=HSPB1 PE=1 SV=2	5	18.35	0.806	1.298	0.971	129718	221546	232686	125434	114447	133428	134417	129718	61877.1		90988.5	158344	117183	2.09918e+06	404740		246065	1.63707e+06	31412.3	199470			729032	232686	98555.1		49778.2	1.45031e+06	125434	123720	160692	40202.6	40270.5	73225.2	41134.5	30736		64420.2	73407.3	50188.4	710387	157228
Q6A162	Keratin, type I cytoskeletal 40 OS=Homo sapiens GN=KRT40 PE=1 SV=2	1	42.59	0.29	0.877	0.45	34214.1	65662.2	53098.4	117972		53534.4		28225.9		34214.1		36715.4	65662.2	365453		46642.6		395804							53098.4		117972	451365		36658.4			16157.4		8950.63		9871.32		17021	28122.5	123673		20836.4
P80188	Neutrophil gelatinase-associated lipocalin OS=Homo sapiens GN=LCN2 PE=1 SV=2	5	20.17	0.873	0.934	2.642	172881	249674	829550	176393	38801.6	1.66875e+06	970922	252142	54458.1	54940.9	172881	214503		239052	341812	551019	553547	103419	70229.9	260770		595809	1.04336e+06	696321	1.16053e+06	829550	271336	522631	176393	90243.7	111078	13630.1	503652	528923	79955.9	27050.8	15851.3	122401	99442		80897.8	132782	246154
Q7Z3Y7	Keratin, type I cytoskeletal 28 OS=Homo sapiens GN=KRT28 PE=1 SV=2	2	262.13	1.036	1.186	0.684	1.34767e+07	2.67735e+07	1.0731e+07	1.15619e+07	1.90171e+07	2.06317e+07	1.37248e+07	1.89342e+07	6.66164e+08	1.16865e+07	6.87134e+06	8.73063e+06	3.78591e+06	2.81322e+07	4.19651e+07	2.96891e+07	2.54804e+07	1.32399e+07	1.56133e+07	3.4387e+07	4.24713e+07	1.71576e+07	3.1166e+07	4.7339e+06	1.0731e+07	4.22913e+06	3.72493e+07	1.15321e+07	2.68513e+07	1.15619e+07	8.79356e+06	6.68025e+06	6.22692e+06	7.47678e+06	6.00416e+06	3.30902e+08	3.37173e+06	4.86493e+06	4.04746e+06	1.62147e+06	9.52025e+06	1.6302e+07	1.32629e+07
P05783	Keratin, type I cytoskeletal 18 OS=Homo sapiens GN=KRT18 PE=1 SV=2	6	28.41	0.643	0.346	0.88	152193	54084.8	240131	272604	31204.5		47238	142800		114876	2.16128e+06	71150.5	39508.2	50719.8	83144.9	31951.6	78972.9	39634.4	18727.1	64139.6	57673.1	127200	3.38735e+06	160714	358792		189576	1.91989e+06	272604	635716	130634	10961.4		25733.6	45282.8		33143.5	1.5302e+06	32984.9	16921	17164.2	32299	14273.6
P53801	Pituitary tumor-transforming gene 1 protein-interacting protein OS=Homo sapiens GN=PTTG1IP PE=1 SV=1	4	179.84	0.161	0.223	0.331	1.04134e+06	1.38918e+06	1.83798e+06	6.46364e+06	197374	970955	2.43671e+06	1.21432e+06	523446	992988	1.09204e+06	2.23114e+06	322907	2.57339e+06	1.04499e+06	1.20053e+06	1.99413e+06	1.60749e+06	542738	1.6899e+06	858624	1.83798e+06	3.05417e+06	1.82023e+06	2.66271e+06	454793	3.41803e+06	1.14394e+07	6.46364e+06	5.57038e+06	8.00783e+06	69332.7	293048	1.32743e+06	385068	260010	286493	773169	1.03434e+06	138298	870866	405944	536306
P30043	Flavin reductase (NADPH) OS=Homo sapiens GN=BLVRB PE=1 SV=3	4	34.65	0.75	0.519	0.78	831689	675855	1.02947e+06	1.35472e+06	247813	1.23275e+06	1.45978e+06	554717	347852	898069	1.60928e+06	459832	664762	693402	687133	1.0062e+06	446414	541463	690966	741949	449408	1.02947e+06	1.50721e+06	942592	1.75364e+06	464350	1.35472e+06	2.0117e+06	1.0821e+06	1.03772e+06	1.48335e+06	87051	372061	795235	175904	172788	259107	1.13938e+06	213175	284711	234655	266928	449492
P37802	Transgelin-2 OS=Homo sapiens GN=TAGLN2 PE=1 SV=3	5	57.97	0.654	0.495	0.895	630109	422276	1.15739e+06	1.3186e+06	1.16183e+06	518960	725803	547033	387894	251324	419068	665089	191574	666326	429471	415201	253320	922403	286127	447140	275058	1.15739e+06	831296	1.07791e+06	1.17153e+06	1.36838e+06	925463	1.44297e+06	1.03278e+06	1.3186e+06	1.50852e+06	408123	156629	395391	173468	192678	72510.9	296702	308330	82049.5	225492	166835	185481
O94919	Endonuclease domain-containing 1 protein OS=Homo sapiens GN=ENDOD1 PE=1 SV=2	6	47.83	0.781	0.922	1.447	139037	239583	419902	237016	112508	366937	333700	537488	19444.3		139037	211532	123231	653012	239583	321475	628106	128072	45543.6	267261		419902	791735	427423	305350	118143	237016	347566	223275	235577	376832	39521.4	110747	181788	170441	9658.5		98438.7	98064.5	52778.7	220987	93070.1	143611
P25311	Zinc-alpha-2-glycoprotein OS=Homo sapiens GN=AZGP1 PE=1 SV=2	6	9.27	1.189	1.334	0.724	368317	393845	244530	250377	106866	58572.8	426896	344216	585436	297388	1.0987e+06	207612	404815	824953	383173	631945	262082	361765	890627	313198	429304	244530	43814.7	266675	269678	184065	325613	250377	74187	317764	82581.9	37539.5	17678.1	232557	109153	290802	85801.2	777883	96247.3	173379	279174	148850	282305
Q14392	Leucine-rich repeat-containing protein 32 OS=Homo sapiens GN=LRRC32 PE=1 SV=1	6	23.66	0.377	0.397	0.527	74547.4	99332.1	252174	516336	61644.5	203789	300037	310530	24133.5	34702.1	74547.4	239791	56627.7	311847	47351.7	97395.1	118945	99332.1	58617.9	198877		292241	252174	367037	113875	35073.3	516336	685634	224853	1.03219e+06	359340	21654.3	61506.2	163449	98471.1	11987.8	10012.1	52779.8	111165	24253.1	105533	18394.6	43508.8
A0A0C4DH69	Immunoglobulin kappa variable 1-9 OS=Homo sapiens GN=IGKV1-9 PE=3 SV=1	2	41.71	0.78	0.64	0.761	315772	252522	557136	778466	307128	428975	1.07229e+06	290321	230944	87090.8	324659	152551	460542	239390	225439	103206	322093			480858	266376	557136	741164	621411	437968	330492	778466	1.26924e+06	465158	942540	628271	107887	129471	584143	92062.6	114716	25127.1	229860	70721.6	197246	81012.2	87575.4	46104.5
P35580	Myosin-10 OS=Homo sapiens GN=MYH10 PE=1 SV=3	1	41.33
P30825	High affinity cationic amino acid transporter 1 OS=Homo sapiens GN=SLC7A1 PE=1 SV=1	6	25.15	0.827	0.937	0.704	417542	384758	386320	784892	731642	3.26867e+06	533021	456106	335224	167593	92969.9	1.26393e+06	268585	388523	338666	754952	639203	154565	123437	381029	389686	471111	196409	386320	419485	136719	488574	918726	651160	784892	892307	257009	986530	290370	144634	166515	48353.3	65823	585948	115033	131481	131561	337256
O00161	Synaptosomal-associated protein 23 OS=Homo sapiens GN=SNAP23 PE=1 SV=1	5	88.75	0.341	0.348	0.454	264425	468935	371295	1.59545e+06	302583	766033	858561	616135	66300.7	231080	186703	500207	158403	802293	598346	248750	439619	613477	184958	611210	144274	334412	371295	906334	812850	317051	1.19911e+06	1.91204e+06	1.02568e+06	1.59545e+06	1.68292e+06	106290	231199	467712	195380	32933.4	66670.2	132186	231892	67842.4	271505	232437	111123
P08631	Tyrosine-protein kinase HCK OS=Homo sapiens GN=HCK PE=1 SV=5	4	60.16	1.313	0.991	1.22	63471.9	169292	208358	98020.7		292022		65640.9	63471.9			248845	153520	186685	210010	308085	79878.1		39357.6	59968.2		64823.7		214796	259440	202113	134682	41257.1	41395.5	98020.7	197366		88136.2		20815.2	31528.2			115363	65751	63176.2	81581.9	137629
Q9Y210	Short transient receptor potential channel 6 OS=Homo sapiens GN=TRPC6 PE=1 SV=1	7	9.67	0.268	0.267	0.465	1.17307e+06	946419	2.93867e+06	5.01635e+06	326948	816952	1.38059e+06	924059	478558	996746	1.78322e+06	570328	1.46451e+06	611608	420121	564835	260979	1.67688e+06	2.57886e+06	2.42623e+06	3.97214e+06	894052	2.93867e+06	2.79971e+06	3.35178e+06	2.98848e+06	2.22949e+06	2.14297e+06	7.02531e+06	5.01635e+06	6.57943e+06	114849	246568	752094	293025	237713	287577	1.26253e+06	264400	627238	206975	163203	252326
Q7RTS7	Keratin, type II cytoskeletal 74 OS=Homo sapiens GN=KRT74 PE=1 SV=2	1	200.51	0.675	1.439	0.152	1.75219e+06	1.99209e+06	110294	893179	3.88094e+06	3.02676e+06	1.9755e+06	1.52341e+06	2.12255e+07	2.04746e+06	259797	2.75498e+06	874950	1.1226e+06	2.55596e+06	2.61589e+06	7.1809e+06	1.55261e+06	393596	759691	3.65899e+06	556248	4.20175e+06	66321.6	110294	59413.2	3.38968e+06	739005	4.40188e+06	893179	526433	1.36328e+06	913519	1.07618e+06	483083	1.05433e+07	590724	183937	1.27719e+06	374733	379901	992904	1.16858e+06
P31944	Caspase-14 OS=Homo sapiens GN=CASP14 PE=1 SV=2	6	8.91	1.376	1.034	1.102	72914.3	75518.1	63251.5	54938.5	171090	113356	64021	73188.6	1.00107e+06	28480.1		54271.5	73273.8	77831.1	179393	66940.1	146106		44884.6	137226		68446.5	69892.4	37538.7	58450.8		36334.8		106056	54938.5		60099.8	34212.5	34876.3	23208.6	497258	8216.96		25159.9	31382.5	26338.9	69688.3	29903.8
O15117	FYN-binding protein 1 OS=Homo sapiens GN=FYB1 PE=1 SV=2	7	92.69	0.264	0.284	0.412	95517.4	559059	555292	2.46278e+06	95517.4	349569	1.31701e+06	353555		76909.4	71819	1.37888e+06	275323	650119	830411	704774	733371	353544	204277	480754	31726.4	555292	521542	1.25508e+06	1.71973e+06	191564	1.70098e+06	2.49232e+06	2.46278e+06	3.11709e+06	1.51833e+06	33553	105505	717459	112115		22189.6	50848.1	639240	117918	220008	322587	314840
Q12846	Syntaxin-4 OS=Homo sapiens GN=STX4 PE=1 SV=2	6	43.1	0.375	0.456	0.623	360784	596808	710789	1.15198e+06	253364	654619	975946	569389	296687	107359	231153	614489	84211.9	832462	779710	595135	598485	899808	232570	520705	232611	710789	514507	713809	1.09627e+06	425850	1.02233e+06	2.64165e+06	1.15198e+06	988486	1.64842e+06	89000.8	197573	531659	180557	147372	30974.9	163657	284873	36067.2	281715	302891	265862
P50991	T-complex protein 1 subunit delta OS=Homo sapiens GN=CCT4 PE=1 SV=4	9	5.12	0.532	0.569	0.916	531860	820912	1.30281e+06	1.73614e+06	321414	529429	1.04976e+06	350972	166948	514872	1.3022e+06	756292	726171	757998	537169	889048	717974	1.73538e+06	1.65846e+06	1.24689e+06	955863	886108	1.53193e+06	1.83487e+06	1.30281e+06	434153	1.15019e+06	2.11838e+06	1.90312e+06	1.73614e+06	1.40289e+06	112905	159789	571871	111296	82927.8	148549	921965	350611	311013	256515	208672	397160
Q8NG11	Tetraspanin-14 OS=Homo sapiens GN=TSPAN14 PE=1 SV=1	6	28.71	0.229	0.245	0.453	594676	597352	1.53761e+06	3.19774e+06	205295	1.22951e+06	656614	670422	248016	473418	401522	1.3552e+06	355236	681462	394404	523624	938784	1.40245e+06	354071	1.34034e+06	415791	987126	1.59276e+06	1.53761e+06	1.61307e+06	273004	2.15844e+06	4.49658e+06	1.92173e+06	3.19774e+06	6.07371e+06	72115.2	371084	357699	212595	123196	136589	284279	628259	152144	230614	153213	233916
Q14141	Septin-6 OS=Homo sapiens GN=SEPT6 PE=1 SV=4	3	145.16	0.339	0.346	0.685	356862	890099	1.96287e+06	3.23738e+06	325820	831305	2.22909e+06	660518	61677.6	222814	336096	998944	502956	1.30673e+06	984068	920028	861144	934444	313904	845407	356378	1.63334e+06	1.96287e+06	2.36035e+06	2.92232e+06	620090	2.49911e+06	4.29139e+06	3.23738e+06	3.24275e+06	3.1979e+06	114453	250899	1.21433e+06	209455	30637	64285.5	237957	463103	215411	442214	382278	410999
P02656	Apolipoprotein C-III OS=Homo sapiens GN=APOC3 PE=1 SV=1	4	291.22	0.984	1.306	1.316	3.14365e+06	3.6384e+06	3.03401e+06	2.91477e+06	4.5849e+06	4.59852e+06	3.05885e+06	3.23081e+06	5.45235e+06	1.31453e+06	1.88824e+06	3.68845e+06	7.83481e+06	3.58904e+06	2.66969e+06	3.02662e+06	1.97155e+06	2.63135e+06	7.30963e+06	4.32661e+06	4.02394e+06	2.33674e+06	2.45151e+06	3.03401e+06	6.39137e+06	4.04321e+06	2.14697e+06	2.25231e+06	5.57431e+06	5.76753e+06	2.91477e+06	1.61057e+06	1.3879e+06	1.66635e+06	1.02451e+06	2.70833e+06	379264	1.33688e+06	1.70994e+06	3.35558e+06	1.21457e+06	1.03709e+06	1.35207e+06
P16615	Sarcoplasmic/endoplasmic reticulum calcium ATPase 2 OS=Homo sapiens GN=ATP2A2 PE=1 SV=1	5	13.76	0.641	0.729	0.901	293032	257068	635141	516491	1.04624e+06	282345	338632	304122	3.13499e+06	148763	153986	127449	212319	203683	391852	407413	702229	259855	198853	466862	254311	635141	928219	672980	264716	121435	688310	516491	548464	342480	442772	367520	85215.8	184474	96439.2	1.55723e+06	42920.6	109022	59084.5	90934.5	68928.7	152221	182002
P28838	Cytosol aminopeptidase OS=Homo sapiens GN=LAP3 PE=1 SV=3	7	29.62	0.401	0.474	0.703	282452	256054	255645	313631	207882	89904.6	580114	348696	228793	29022.6		338201	155772	3.13359e+06	362914	168438	256054	2.01565e+06	128123	70291.5		307939	169705	212232	461485		282679	3.39245e+06	423663	288908	313631	73024	27134.5	316025	110574	113648	8373.49		156787	66715.9	1.06044e+06	140980	75245.6
Q8TF66	Leucine-rich repeat-containing protein 15 OS=Homo sapiens GN=LRRC15 PE=2 SV=2	5	28.14	0.266	1.234	0.035	44799.3	88704.1	32728.5	22093.6	35810.1	305029	22337.3		232103	39085.5	51348.3		248508	1.22584e+07	88704.1		48316.5	1.14403e+07		63676.9	27773.7		44703.6			23961.2	20783.8	9.48305e+06		22093.6		12579.2	92062.1	12168.5		115292	11276.8	36354.8		106434	4.1484e+06	34458.6
Q08554	Desmocollin-1 OS=Homo sapiens GN=DSC1 PE=1 SV=2	4	57.06	0.763	1.177	0.851	1.96588e+06	3.02691e+06	2.52155e+06	2.41196e+06	1.68535e+06	1.59138e+06	2.42336e+06	2.57549e+06	4.21891e+06	2.10531e+06	1.83569e+06	5.45529e+06	1.09759e+06	3.95876e+06	5.14533e+06	5.46568e+06	5.72825e+06	1.41723e+06	2.31441e+06	2.31306e+06	1.6749e+06	3.47223e+06	3.35017e+06	1.53687e+06	2.52155e+06	1.20131e+06	3.18524e+06	2.41196e+06	3.36287e+06	2.18707e+06	2.24853e+06	592023	480302	1.32015e+06	816704	2.09565e+06	607416	1.29967e+06	2.52903e+06	470086	1.33969e+06	1.99879e+06	2.44165e+06
P07093	Glia-derived nexin OS=Homo sapiens GN=SERPINE2 PE=1 SV=1	6	61.11	0.815	0.679	1.201	724009	503735	1.26684e+06	769433	780312	368326	1.46679e+06	1.05382e+06	162862	671769	883140	1.03525e+06	276294	1.2767e+06	1.11539e+06	835403	201490	355936	446330	531339	477565	842994	1.53829e+06	1.26684e+06	1.55229e+06	816320	769433	731241	1.0337e+06	977141	672045	274105	111166	799051	334174	80897.9	193816	625266	479936	118334	432051	433293	373195
P54920	Alpha-soluble NSF attachment protein OS=Homo sapiens GN=NAPA PE=1 SV=3	5	57.74	0.403	0.477	0.526	239425	413953	492238	1.08853e+06	79129.2	483194	501748	512289	76283.7	43473.9	190732	481719	84189	473893	462974	414684	242066	765103	193240	220271	413224	548651	492238	498390	469498	52940.4	450496	1.3229e+06	693629	1.08853e+06	1.23412e+06	27796.2	145835	273334	162450	37892.2	12542.9	135039	223322	36057.4	160371	179850	185250
Q01484	Ankyrin-2 OS=Homo sapiens GN=ANK2 PE=1 SV=4	0	87.19
A0A075B6S5	Immunoglobulin kappa variable 1-27 OS=Homo sapiens GN=IGKV1-27 PE=3 SV=1	2	38.28	0.048	0.053	0.069	37414.3	33310.5	43655.2	630993		46580.4	18745.3				30051.9	33310.5											43655.2					630993					14058.6	10211.8				21276.9	15442.5
Q96PL5	Erythroid membrane-associated protein OS=Homo sapiens GN=ERMAP PE=1 SV=1	5	10.77	0.455	0.336	0.396	241092	147941	265898	842097	31437	1.76493e+06	411811	391190	123445	160273	97109.1	75208.5	67902.7	231211	170279	324598	340521	389343	128533	27023.8	85528.6	543275	215615	265898	623804	46421.9	1.79614e+06	1.34104e+06	770602	561784	842097	11043.1	532681	224340	124049	61318.7	46241.3	68753.6	34866.1	29082.1	78244.5	66147.6	145006
P13498	Cytochrome b-245 light chain OS=Homo sapiens GN=CYBA PE=1 SV=3	5	26.11	0.726	0.763	1.531	654279	729240	1.68769e+06	1.23478e+06	294597	1.73986e+06	1.3865e+06	1.21259e+06	195713	550930	969804	829608	298910	1.14799e+06	798040	1.62708e+06	516224	666371	877508	630902	361599	1.42115e+06	1.68769e+06	2.09376e+06	2.95418e+06	1.58742e+06	2.46351e+06	1.23478e+06	726324	968658	1.28556e+06	103485	525112	755317	384521	97216.2	158952	686625	384600	128020	388494	310012	726857
Q9NVA2	Septin-11 OS=Homo sapiens GN=SEPT11 PE=1 SV=3	2	156.68	0.546	0.842	0.851	222912	466582	600798	647306	137953	179775	256392	200811	140911	210149	375209	178928	452146	481478	157779	342446	174309	500704	563254	585831	1.00997e+06	321814	600798	718113	868495	389800	168711	647306	1.23296e+06	560591	678389	48459.6	54258.6	139673	63678.6	69994.1	60631.4	265650	82949.8	193650	162938	61292	152979
P08319	Alcohol dehydrogenase 4 OS=Homo sapiens GN=ADH4 PE=1 SV=5	7	4.27	1.184	0.901	0.851	202156	82262.4	63876.2	125166	961764		83146.3	97512.2			202156		114952	272073	31452	75868.6	17645.9	82262.4	369293	74135.4	249214	323411	48889.8	63876.2	48889.3	662396	212103	79845.5	283815	29146	125166	337845		45295.1	30921.8			143128		49233.1	92072.5	12218.1	33892.4
Q92743	Serine protease HTRA1 OS=Homo sapiens GN=HTRA1 PE=1 SV=1	7	64.8	1.557	1.332	1.221	468370	417891	346619	248170	60803.2	227109	204496	468370		816399	1.30193e+06	741023	288470	452269	690313	600090	396185	226758	440786	310329	307541	346619	458779	171004	455230	221103	206866	248170	170142	481537	643432	21358.7	68544.8	111402	148523		235544	921771	343533	123549	153053	268163	268075
Q06830	Peroxiredoxin-1 OS=Homo sapiens GN=PRDX1 PE=1 SV=1	5	92.2	0.389	0.616	0.723	174346	262361	492671	503486	393447	168655	352886	131620	180229	252713	109217	440281	192737	545472	718215	516683	357136	188365	45234.7	148250	60691.4	835200	515606	492671	290769	62380.9	430451	1.75094e+06	615985	503486	335468	138209	50902.5	192239	41737.7	89524.4	72911.9	77325.9	204111	82547.7	184594	279002	230815
P30273	High affinity immunoglobulin epsilon receptor subunit gamma OS=Homo sapiens GN=FCER1G PE=1 SV=1	5	131.72	0.308	0.463	0.612	1.57625e+06	3.14006e+06	3.49224e+06	6.04121e+06	1.67387e+06	3.84992e+06	4.32328e+06	2.66417e+06	289289	1.16649e+06	1.33831e+06	3.5639e+06	962798	4.06819e+06	3.115e+06	3.19511e+06	3.16533e+06	3.4893e+06	1.57238e+06	2.49219e+06	1.3662e+06	3.98619e+06	3.39457e+06	3.49224e+06	5.67745e+06	1.36112e+06	4.54214e+06	7.45439e+06	6.04121e+06	5.48948e+06	7.16022e+06	587991	1.16196e+06	2.35516e+06	844826	143698	336553	947530	1.6522e+06	412358	1.37672e+06	1.21007e+06	1.42733e+06
A0A0C4DH25	Immunoglobulin kappa variable 3D-20 OS=Homo sapiens GN=IGKV3D-20 PE=3 SV=1	2	106.49	0.183	0.227	0.319	460408	461696	795429	1.64467e+06		27239	1.24299e+06	606907	207711		712490		373950					267782	461696	544640	654003	1.43221e+06	1.05788e+06	795429	428160	497990	4.86715e+06	1.34201e+06	495603	7.47135e+06	1.64467e+06		8221.11	677135	192454	103176		504445		160159
Q9UQ16	Dynamin-3 OS=Homo sapiens GN=DNM3 PE=1 SV=4	3	17.89	0.517	0.474	0.997	504532	896410	1.34332e+06	1.34044e+06	312614	534431	1.21229e+06	520404	214195	173364	621853	891915	310548	960463	1.52593e+06	936729	1.5109e+06	594323	336273	900929	771187	1.34332e+06	1.18331e+06	1.5592e+06	1.6305e+06	656834	1.16848e+06	1.42059e+06	1.34044e+06	1.43681e+06	1.01152e+06	109814	161299	660410	165023	106396	50018.4	440274	413485	133005	325032	592772	418460
Q7Z406	Myosin-14 OS=Homo sapiens GN=MYH14 PE=1 SV=2	0	37.82
O00186	Syntaxin-binding protein 3 OS=Homo sapiens GN=STXBP3 PE=1 SV=2	6	42.51	0.407	0.467	0.701	593927	658676	1.31149e+06	1.52461e+06	760777	957588	982996	585242	212473	602741	481521	647330	525437	940799	727036	778205	856982	658060	346922	659292	128005	1.31149e+06	1.4263e+06	857813	1.32119e+06	420846	1.10346e+06	1.91618e+06	1.399e+06	1.52461e+06	1.61131e+06	267243	289013	535500	185584	105541	173901	340918	300097	225040	318377	282429	347643
P06312	Immunoglobulin kappa variable 4-1 OS=Homo sapiens GN=IGKV4-1 PE=1 SV=1	4	251.35	1.055	0.892	1.279	2.35177e+06	2.36857e+06	3.49279e+06	2.27034e+06	6.30104e+06	2.53469e+06	3.66762e+06	2.18204e+06	1.7407e+06	1.07431e+06	2.17408e+06	1.22488e+06	2.35391e+06	1.50028e+06	1.40397e+06	3.25902e+06	2.42369e+06	1.33286e+06	2.38331e+06	5.31219e+06	2.70504e+06	2.06515e+06	1.1337e+07	3.49279e+06	1.59876e+06	1.03069e+07	1.99461e+06	2.80464e+06	1.69003e+06	3.30703e+06	2.27034e+06	2.21341e+06	765004	1.99799e+06	691940	864651	309955	1.53926e+06	567845	1.00816e+06	507712	545395	1.45589e+06
P02753	Retinol-binding protein 4 OS=Homo sapiens GN=RBP4 PE=1 SV=3	5	13.69	0.796	0.914	1.09	151066	270473	328157	283682	75795.4	440309	299786	192587	26152.9	139761	62632.4	207099	547223	421693	176436	286978	324329	76748.2	170071	325318	254918	455728	148063	403985	128543	328157	339811	43336.7	196441	283682	307154	26625.2	132891	163312	61070.7	12990.8	40323.4	44344	96009.7	234371	142706	68539.3	128200
Q15848	Adiponectin OS=Homo sapiens GN=ADIPOQ PE=1 SV=1	4	4.03	0.67	1.657	0.621	95447.6	243534	95092.1	147834			133687	82470.3		65179.1	172404		92453.6		56416.3	243534			246300	505364		251130	56581.3	119167	75881.1				117053	147834	200075			72827.7	26151.9		18805.2	122063		39597		21915.8	108793
P54709	Sodium/potassium-transporting ATPase subunit beta-3 OS=Homo sapiens GN=ATP1B3 PE=1 SV=1	6	18.23	0.64	0.564	0.647	611471	648280	587288	1.00528e+06	696932	2.81575e+06	951309	865563	394184	362926	423765	485538	252391	9.6493e+06	863129	598788	723282	4.16644e+06	522987	701862	151411	578895	587288	753171	714624	392039	1.00528e+06	7.35831e+06	784768	1.09055e+06	772119	244816	849832	518238	274476	195802	104710	300027	225092	108097	3.26543e+06	335297	267494
P13667	Protein disulfide-isomerase A4 OS=Homo sapiens GN=PDIA4 PE=1 SV=2	7	9.07	0.623	0.779	0.67	1.05812e+06	1.34546e+06	1.29932e+06	1.90493e+06	463831	1.34416e+06	1.20318e+06	1.03632e+06	781883	1.08038e+06	935329	1.41434e+06	638777	1.65e+06	2.59725e+06	2.40542e+06	2.00839e+06	1.19391e+06	1.18138e+06	1.27993e+06	904313	1.25896e+06	2.29854e+06	1.29932e+06	1.56489e+06	887786	1.5698e+06	2.04454e+06	2.05006e+06	1.67219e+06	1.90493e+06	162933	405686	655446	328625	388383	311706	662216	655676	273583	558378	1.00894e+06	1.07456e+06
Q6NXT2	Histone H3.3C OS=Homo sapiens GN=H3F3C PE=1 SV=3	8	25.16	0.943	1.021	0.661	418389	765616	382644	360463	247164	545156	339139	466926	374898	294960	1.99069e+06	221805	44646.8	1.8334e+07	391833	765344	765889	3.75142e+07	411644	2.00247e+06	2.03049e+06	169123	6.55938e+06	78335.8	382644	660522	218043	2.27318e+07	252452	514686		86822.8	164536	184750	148065	186222	85100.7	1.40941e+06	102827	19121.8	6.20442e+06	152214	341898
Q9NR31	GTP-binding protein SAR1a OS=Homo sapiens GN=SAR1A PE=1 SV=1	3	14.36	0.583	0.401	0.805	220711	199497	468080	533380	162962	220711	285754	192000		61877	326647	258835	135337	237908	151093	167287	111156	501765	266664	316095	48580.2	484646	790183	468080	407296	121282	168207	654121	441657	533380	3.31149e+06	57244.9	66613.7	155668	60884.4		17852.5	231267	119994	57963.8	80510.7	58694.6	74731.4
P18669	Phosphoglycerate mutase 1 OS=Homo sapiens GN=PGAM1 PE=1 SV=2	6	48.7	0.521	0.599	0.781	350759	479366	490925	1.15325e+06	432697	453223	873583	503420	51946.6	146695	152614	511372	289495	994474	653675	608777	645290	449364	264396	286141	314035	481985	490925	819220	1.071e+06	294795	902175	1.45408e+06	1.16418e+06	1.15325e+06	1.05421e+06	151997	136789	475896	159638	25803.3	42323.7	108051	237068	123988	336542	253931	271956
P01763	Immunoglobulin heavy variable 3-48 OS=Homo sapiens GN=IGHV3-48 PE=1 SV=2	0	245.86	0.445	0.603	0.801	2.97173e+06	5.60858e+06	3.83255e+06	4.92566e+06	9.11563e+06	2.60543e+06	4.4444e+06	3.43674e+06	2.2495e+06	1.65161e+06	2.7534e+06	6.14073e+06	1.75849e+06	1.55199e+06	7.40479e+06	2.40862e+07	2.72392e+06	6.05187e+06	2.65541e+06	5.19775e+06	7.64143e+06	3.82868e+06	7.13334e+06	1.76559e+07	2.80297e+06	3.83255e+06	4.92566e+06	7.11114e+06	2.57712e+06	6.01563e+06	4.07034e+06	3.20211e+06	786354	2.42114e+06	1.08981e+06	1.11739e+06	476517	1.94942e+06	2.8468e+06	753144	525210	2.87651e+06	1.07599e+07
P01743	Immunoglobulin heavy variable 1-46 OS=Homo sapiens GN=IGHV1-46 PE=1 SV=2	2	39.47	0.908	1.277	1.748	129795	158911	451590	89895.4			129795		150379		91983.4		231662	33740.5		146200		37973.3		172727	452732		924195	220661			19667.6	1.46454e+06		135278	59737.6			70707.3		74697.6		65124.6		99218.8	11418.2		65311.2
P49407	Beta-arrestin-1 OS=Homo sapiens GN=ARRB1 PE=1 SV=2	6	21.07	0.32	0.339	0.676	206283	250692	635057	803818	20592.1	206283	746422	239565			64601.9	389947	19295.1	184659	250692	333597	387906	353021	46114.9	187977		756678	571352	635057	822046	21714.6	900337	896312	742803	798056	803818	7233.54	62259.2	406623	75967.7			45738.4	180777	8263.92	62490.8	97385.6	149026
Q01650	Large neutral amino acids transporter small subunit 1 OS=Homo sapiens GN=SLC7A5 PE=1 SV=2	4	6.62	0.791	0.73	0.779	292640	105437	148283	168681	292640	3.95414e+06	234538	771018	316782		48372.2	157994		373066	77254.5	58807.7	141509	78560.1				165662	148283	124200	150953	77510.7	357551	168681	55852.9	65468.6	337452	102798	1.19341e+06	127768	244495	157354		34247.7	73245		126250	30010.8	26270.9
P62330	ADP-ribosylation factor 6 OS=Homo sapiens GN=ARF6 PE=1 SV=2	5	21.98	0.778	0.275	0.499	73219.5	83118.3	86146.6	248476	76836.5	334239	69772.7			40576.2		83678.4	99979.9		57648.2		82561.9	190123	80979.1			86146.6	231306	57763.9			78148.5	361160	248476	228112	759697	26990.9	100878	38009.6			11706.9		38792.7	42820.5		22394.4
P0DJI8	Serum amyloid A-1 protein OS=Homo sapiens GN=SAA1 PE=1 SV=1	2	13.64	100	100		513842	340248			815437	3.29299e+06			323794	202795								647592	178768													286444	993870			160837	58509.7
Q13103	Secreted phosphoprotein 24 OS=Homo sapiens GN=SPP2 PE=1 SV=1	3	208.07	0.213	0.422	0.837	1.77491e+06	5.17081e+06	9.77587e+06	1.05101e+07	892878	982055	4.3172e+06	6.22064e+06	1.54501e+06	922099	4.07914e+06	9.56827e+06	1.43355e+06	7.12573e+06	1.17935e+07	9.84822e+06	1.01817e+07	3.25874e+06	3.52533e+06	3.75221e+06	2.83689e+06	1.84236e+07	9.77587e+06	4.76636e+06	1.02477e+07	5.47176e+06	6.43415e+06	1.70397e+07	1.07014e+07	9.54996e+06	1.05101e+07	313647	296398	2.35185e+06	1.97261e+06	767447	266040	2.88805e+06	4.43578e+06	613974	2.41143e+06	4.58138e+06	4.39944e+06
P62993	Growth factor receptor-bound protein 2 OS=Homo sapiens GN=GRB2 PE=1 SV=1	7	5.39	0.323	0.306	0.461	136067	295558	380836	1.54985e+06	93007.8	338126	747958	258881	25924.1	104745	84938.8	604285	118217	292509	305511	298640	303714	347482	119331	234414	139770	257420	380836	623268	801252	23454.1	1.16882e+06	1.75564e+06	1.58432e+06	1.54985e+06	1.00524e+06	32671.5	102051	407460	82092.8	12877.2	30220.6	60137	280142	50631.4	98988.3	118681	133410
P62879	Guanine nucleotide-binding protein G(I)/G(S)/G(T) subunit beta-2 OS=Homo sapiens GN=GNB2 PE=1 SV=3	5	206.34	0.308	0.395	0.546	2.7681e+06	3.32325e+06	4.45008e+06	8.98077e+06	2.19276e+06	6.4621e+06	6.81113e+06	3.73538e+06	1.46852e+06	1.29705e+06	2.51716e+06	2.60438e+06	2.05116e+06	3.52305e+06	5.39953e+06	3.68639e+06	2.96159e+06	5.80087e+06	3.13478e+06	5.09872e+06	2.41458e+06	4.24233e+06	4.45008e+06	6.79403e+06	9.57782e+06	2.85364e+06	8.98077e+06	1.10019e+07	7.81164e+06	8.07909e+06	9.31509e+06	770267	1.95035e+06	3.71045e+06	1.18451e+06	729452	374221	1.78216e+06	1.20737e+06	878492	1.19224e+06	2.09754e+06	1.6468e+06
P62873	Guanine nucleotide-binding protein G(I)/G(S)/G(T) subunit beta-1 OS=Homo sapiens GN=GNB1 PE=1 SV=3	5	206.34	0.308	0.395	0.546	2.7681e+06	3.32325e+06	4.45008e+06	8.98077e+06	2.19276e+06	6.4621e+06	6.81113e+06	3.73538e+06	1.46852e+06	1.29705e+06	2.51716e+06	2.60438e+06	2.05116e+06	3.52305e+06	5.39953e+06	3.68639e+06	2.96159e+06	5.80087e+06	3.13478e+06	5.09872e+06	2.41458e+06	4.24233e+06	4.45008e+06	6.79403e+06	9.57782e+06	2.85364e+06	8.98077e+06	1.10019e+07	7.81164e+06	8.07909e+06	9.31509e+06	770267	1.95035e+06	3.71045e+06	1.18451e+06	729452	374221	1.78216e+06	1.20737e+06	878492	1.19224e+06	2.09754e+06	1.6468e+06
P07205	Phosphoglycerate kinase 2 OS=Homo sapiens GN=PGK2 PE=1 SV=3	1	156.18
P02750	Leucine-rich alpha-2-glycoprotein OS=Homo sapiens GN=LRG1 PE=1 SV=2	7	19.4	0.964	1.088	0.812	233548	277743	183417	175881	223908	397529	233548	400616	321506	231045	74028.2	153300	292171	202614	163187	435438	183928	482112	312626	275640	279862	183417	102457	217016	220425	73854.1	117943	202135	346274	175881	132657	78653.7	119980	127229	127038	159701	66660.3	52412.3	71068.6	125134	68566.8	63392.7	194521
P00748	Coagulation factor XII OS=Homo sapiens GN=F12 PE=1 SV=3	5	21.88	0.776	1.094	0.759	181186	295866	398146	740835	73897.2	153828	1.34076e+06	195692	167755	165079	315936	246880	571973	207097	175683	1.24649e+06	80109.6		387008	295866	709608	152072	638923	192966	620412	398146	4.24363e+06	244343	740835	361196	884332	25958.4	46427.5	730395	62055.1	83328.4	47628	223684	114452	244971	70084.1	68247.1	556840
P01767	Immunoglobulin heavy variable 3-53 OS=Homo sapiens GN=IGHV3-53 PE=1 SV=2	1	203.28
Q99816	Tumor susceptibility gene 101 protein OS=Homo sapiens GN=TSG101 PE=1 SV=2	5	40.56	0.415	0.418	0.501	117339	180691	195904	457489	83650.2	400306	139644	202091	98597.3	84597.1	193950	180691	58084.4	148062	338885	76331.9	212773	444607	138189	208217		277840	195904	165823	440458	27274.8	419814	954520	260309	457489	1.23744e+06	29384.4	120818	76073.1	64084.4	48976	24407.6	137317	83767.1	24877	50105.8	131646	34099.3
P51153	Ras-related protein Rab-13 OS=Homo sapiens GN=RAB13 PE=1 SV=1	3	42.84	0.564	0.661	0.677	762819	1.30109e+06	1.40382e+06	1.51272e+06	683942	801589	1.73219e+06	974775	489785	711708	725924	1.53217e+06	621961	1.9592e+06	2.34311e+06	2.02966e+06	1.82947e+06	609034	901675	1.10486e+06	573498	1.87693e+06	1.81637e+06	1.12094e+06	1.40382e+06	576416	1.46081e+06	1.79747e+06	1.51272e+06	1.69823e+06	1.46316e+06	240253	241931	943634	309108	243289	205339	513957	710305	266380	663015	910220	906698
P08648	Integrin alpha-5 OS=Homo sapiens GN=ITGA5 PE=1 SV=2	5	60.86	0.305	0.299	0.529	222575	332122	542296	1.20966e+06	96967.9	334700	641716	252989			195818	332122	142564	370830	358626	312624	297013	413176	89722.9	444623		398174	550686	542296	733397	74979.3	1.12435e+06	2.02947e+06	1.13432e+06	1.20966e+06	1.60479e+06	34062.6	101017	349583	80224.4			138640	153969	61058.8	125493	139314	139657
P13639	Elongation factor 2 OS=Homo sapiens GN=EEF2 PE=1 SV=4	7	9.3	0.295	1.014	0.545	39072	160725	141444	185835	25953.8		20953.3		27999.9		54522.3		20366.9	555249			160725	1.80649e+06		59084.3			141444	239617		55460.7		784617	350291	98588	91678.5	9116.97		11414.6		13908.3		38602		8722.96	187903
P01701	Immunoglobulin lambda variable 1-51 OS=Homo sapiens GN=IGLV1-51 PE=1 SV=2	4	3.29	1.845	1.302	1.326	1.03033e+06	511473	746847	634399	280557	3.17848e+06	4.33694e+06	935463	477281	109215	1.13482e+06	577203	1.63964e+06	76481.2	98597.9	1.02912e+06	453228	2.35154e+06	446377	823058	129750	1.07427e+06	3.35529e+06	167716	746847	146320	721148	405759	999606	128846	634399	98553.1	959308	2.3626e+06	296642	237078	31510.4	803460	267587	702242	25882.1	38302	459734
P29992	Guanine nucleotide-binding protein subunit alpha-11 OS=Homo sapiens GN=GNA11 PE=1 SV=2	1	60.39	0.527	0.795	0.511	50190.5	62255	59965.3	95209			50190.5							62255	120431					53236.5		27915.2	68035.7		59965.3			125106			72456.9			27341.9							21067.8	46783.5
O95466	Formin-like protein 1 OS=Homo sapiens GN=FMNL1 PE=1 SV=3	7	9.03	0.653	0.842	1.023	209445	248027	442854	493419	230806	464463	354874	190061	21521.6	68458.3	288030	161669	43464.4	298059	439166	213535	379140	191233	322858	288092	205607	546108	264697	263929	442854	679282	591842	502531	416781	228844	493419	81076.6	140181	193322	60269.7	10690.4	19751.3	203926	74948.7	18615.4	100867	170601	95391.2
Q9BX67	Junctional adhesion molecule C OS=Homo sapiens GN=JAM3 PE=1 SV=1	6	41.3	0.216	0.318	0.444	286632	595441	1.08992e+06	2.79157e+06	174125	556684	1.74159e+06	1.09042e+06	263000	216125	215097	614729	141313	1.34889e+06	1.0493e+06	576758	967423	1.16832e+06	210310	546927	130535	1.08199e+06	1.08992e+06	1.7261e+06	1.69812e+06	193976	2.16885e+06	2.79157e+06	1.96848e+06	3.32003e+06	4.54295e+06	61166	168015	948757	345780	130639	62355.5	152289	284984	60523	456481	407616	257652
P02675	Fibrinogen beta chain OS=Homo sapiens GN=FGB PE=1 SV=2	7	11.56	0.771	1.099	1.119	531829	609564	631375	375944	679378	649876	182023	1.2526e+06	177489	587571	481376	512497	643902	408106	577058	459978	1.31362e+06	895426	767364	349468	2.53719e+06	631375	655076	420578	873287	495137	358737	361325	1.07924e+06	375944	1.25405e+06	238650	196141	99159.2	397208	88163.5	169524	340816	237590	275778	138108	224168	205484
A0A0B4J1V6	Immunoglobulin heavy variable 3-73 OS=Homo sapiens GN=IGHV3-73 PE=3 SV=1	1	109.15	0.792	1.415	1.21	70796	124162	82720.2	49908		252082	70796	256362	22537.2	29978.3		1.45529e+06	124162	52795.9		134839			75086	157809	109977	82720.2	60387.2	204268			49908		37238.8		122788		76081.7	38567.1	81294	11194.8	8649.22		674661	53177.7	17866.8		60236.1
P20338	Ras-related protein Rab-4A OS=Homo sapiens GN=RAB4A PE=1 SV=3	4	135.19	1.265	1.265	1.085	226643	100266	89624	215370	226643	373187	194867	165264	31720		300833	182560	28714.3	130703	54863.4	132596	156903	76917.7		30619.4		146064	89624	164960	15038.6	58207.2	183016	431977	215370	192629	590826	79614.2	112633	106156	52406.4	15756.2		212991	84633.3	12298.1	44231.3	21312.6	59234.1
P05141	ADP/ATP translocase 2 OS=Homo sapiens GN=SLC25A5 PE=1 SV=7	2	2.14	0.363	0.435	0.908	227272	353556	1.0242e+06	751592	135110	274316	422755	290366	45958.7	101208	578150	538508	140113	979784	227015	555883	388748	1.13799e+06	110598	321550	104753	350504	1.49382e+06	1.0242e+06	1.15134e+06	93766.8	617162	2.17659e+06	257050	824776	751592	47461	82792.5	230301	92077	22829	29200.2	409333	249648	60009	331570	88187.8	248327
P48426	Phosphatidylinositol 5-phosphate 4-kinase type-2 alpha OS=Homo sapiens GN=PIP4K2A PE=1 SV=2	6	39.72	0.348	0.342	0.713	279126	492229	911917	1.15986e+06	345353	703031	889523	377908	133186	225599	172785	623877	319758	464471	555150	521645	634722	340660	187869	586567	195010	905471	965833	927427	911917	165640	1.15986e+06	1.21283e+06	1.15545e+06	1.25314e+06	989073	121314	212185	484579	119837	66156.9	65089	122333	289225	136950	157182	215657	233032
Q9UL25	Ras-related protein Rab-21 OS=Homo sapiens GN=RAB21 PE=1 SV=3	4	123.95	0.4	0.41	0.595	257715	462077	821325	1.20675e+06	166034	933351	604791	748405	119659	94460	251124	572132	123378	611822	551534	440132	485117	561266	173738	403881	182688	821325	554569	1.32549e+06	1.62809e+06	270557	1.20675e+06	1.51919e+06	838479	1.0996e+06	1.53575e+06	58324	281698	329468	237324	59437.9	27253.2	177797	265236	52841.7	207048	214252	196618
Q04828	Aldo-keto reductase family 1 member C1 OS=Homo sapiens GN=AKR1C1 PE=1 SV=1	1	4.01		100			151416																151416
P49755	Transmembrane emp24 domain-containing protein 10 OS=Homo sapiens GN=TMED10 PE=1 SV=2	6	18.4	0.785	0.624	0.862	175091	186432	400352	648533	163209	1.01413e+06	228911	187839	35936.2	140151	559307	173756	70522.3	720207	200033	253956	731123	535643	78736.5	171218	60641.7	520493	400352	326456	427595	115207	648533	685899	331659	408078	691282	57331.4	306078	124703	59564.8	17850.5	40435.8	395992	80552.1	30204.1	243726	77706	113448
Q29974	HLA class II histocompatibility antigen, DRB1-16 beta chain OS=Homo sapiens GN=HLA-DRB1 PE=1 SV=1	0	47.64
Q9Y5X9	Endothelial lipase OS=Homo sapiens GN=LIPG PE=1 SV=1	4	19.39	1.066	1.228	1.445	361405	494085	440170	258130	289734	267816	746288	437065	46613.5	184038	437341	513948	548857	532099	474989	190330	540486	115509	517345	391936	224396	296840	318032	440170	542878	667722	367435	161383	437206	258130	208975	101777	80830.6	406550	138596	23154.2	53097.9	309639	238263	235070	180068	184517	85025.1
Q9H479	Fructosamine-3-kinase OS=Homo sapiens GN=FN3K PE=1 SV=1	5	26.11	0.777	0.332	0.597	175873	262454	456173	669578	104186	495580	614738	140933	52858.4		219474	119657	112269	358781	300520	276395	304954	134761	24798.5	262454		488958	1.14111e+06	418198	456173	54068.7	669578	700854	455933	272183	882656	36597.9	149573	334887	44690.9	26256.2		155389	55472.2	48083.6	121416	116742	123472
O75923	Dysferlin OS=Homo sapiens GN=DYSF PE=1 SV=1	6	0	1.97	1.552	1.657	188947	179591	347530	138469	63813.2	122078	234138	267726	36996.9	80670.1	405535	214344	116059	291799	131056	290552	171432		304364	179591	27536.7	277254	387942	347530	464808	249382	175966	141360	135636		81305.6	22416.1	36844.8	127550	84897.7	18377.4	23274.6	287120	99368.4	49707.1	98748.1	50910.9	129797
P08865	40S ribosomal protein SA OS=Homo sapiens GN=RPSA PE=1 SV=4	4	11.5	0.653	0.997	0.918	3.82951e+06	5.48225e+06	6.17427e+06	5.5388e+06	2.46281e+06	2.84519e+06	4.10809e+06	4.1864e+06	2.32122e+06	3.56983e+06	4.18403e+06	5.11735e+06	2.81367e+06	8.80121e+06	8.40621e+06	9.19523e+06	5.87026e+06	5.55811e+06	4.85465e+06	5.40742e+06	4.14517e+06	6.19872e+06	8.52174e+06	3.37809e+06	6.17427e+06	3.45876e+06	5.5388e+06	8.79615e+06	5.55976e+06	5.29992e+06	5.5381e+06	865129	858719	2.23794e+06	1.32753e+06	1153011	1.02995e+06	2.96231e+06	2.37237e+06	1.20507e+06	2.97843e+06	3265531	4107738
P13797	Plastin-3 OS=Homo sapiens GN=PLS3 PE=1 SV=4	3	18.56	0.354	0.501	0.713	35623.7	113441	143965	245322	70927.2		174087				14954.7	179334	54597.3	477201		161539	35778	138111	15203.2	113441	74908.9	187699	180136	115057	55776.1		174903	341805	250186	61915.9	245322	24915.1		94836.1				10588	83137.9	23383.5	161490		72163.3
P07738	Bisphosphoglycerate mutase OS=Homo sapiens GN=BPGM PE=1 SV=2	6	8.79	1.61	0.879	0.988	449977	320550	317343	342658	652285	461742	503858	575709	438511	634935	369176	126237	523754	361400	185797	174716	294887	238496	726583	601262	348446	317343	234456	467889	397156	162233	569953	383728	192030	237251	342658	229132	139360	274483	182561	217820	183189	261378	58522.3	224319	122302	72176.1	78050
P01602	Immunoglobulin kappa variable 1-5 OS=Homo sapiens GN=IGKV1-5 PE=1 SV=2	2	97.74	1.269	0.699	0.731	144011	64669.3	55370.8	132159		150454	240678	360695	144011		126403	29582.5	73857.5	19981.4	56624.1	80362.9	286896	49741.4		105392		55370.8	22810.6	165834			132159			136364	71193.6		45409.2	131113	114379	71534		89493.7	13714.3	31632.5	6761.94	21996.6	35900.1
P04844	Dolichyl-diphosphooligosaccharide--protein glycosyltransferase subunit 2 OS=Homo sapiens GN=RPN2 PE=1 SV=3	5	8.92	1.258	1.004	0.988	144696	125132	148216	117004	40651.8	592927	184613	113411			73271.9	98782.7	127052	260973	78954.1	125132	161033	181740	52863.1	40502.6		153938	293503	148216	102541	59607.5	247178	79359.8	117004	117871	59902.5	14280	178953	100570	35963.3			51876.7	45794.9	54415.2	88316.3	30671	55899.6
O15127	Secretory carrier-associated membrane protein 2 OS=Homo sapiens GN=SCAMP2 PE=1 SV=2	3	83.81	0.771	0.6	1.234	284162	359085	669524	754479	56272.2	1.05669e+06	582206	162632	37497.6		496508	373726	56431.1	579556	345017	526882	929179	387122	45833.4	293302	89950.2	1.0097e+06	811285	525297	669524	337029	754479	956236	353426	664129	1.19524e+06	19767.1	318924	317164	51571.5	18626.1		351530	173257	24168.9	196128	134027	235371
Q5VW32	BRO1 domain-containing protein BROX OS=Homo sapiens GN=BROX PE=1 SV=1	6	12.46	0.595	0.296	0.524	90020.1	77752.5	152136	396680	29090.4	483846	87994.4	169524	52262.9	33091.9		43840.3	30843.3	77752.5	188277	70718.2		176007		104034		102046	112247	236538	206199		356283	896186	325668	396680	1.13542e+06	10218.8	146031	47936.1	53757.1	25960.4	9547.54		20324	13209.9	26312.3	73139.2	31591.6
Q6UX06	Olfactomedin-4 OS=Homo sapiens GN=OLFM4 PE=1 SV=1	5	23.34	1.019	0.524	0.95	152486	201607	754151	551153	134378	1.7111e+06	1.23792e+06	40458.3		99896.7	152486	152954	194841	208608	292179	83054.9	122741	431334	214651	508275	88209.6	754151	964097	290079	802866	52741.7	1.26372e+06	167930	551153	1.07931e+06	393594	47203.7	516433	674375	12829.6		28821.8	107961	70908.3	83448.6	70595.3	113502	37102.7
P00390	Glutathione reductase, mitochondrial OS=Homo sapiens GN=GSR PE=1 SV=2	6	17.37	0.66	0.598	0.729	482841	497978	739909	1.04147e+06	511193	432005	1.00045e+06	456060	1.44157e+06	385909	70438.6	70940.8	312480	443490	571142	662508	45970.6	682173	559160	635492	397615	519261	739909	913344	1.09138e+06	376710	1.43175e+06	1.0568e+06	899990	1.01394e+06	1.04147e+06	179570	130385	545010	144620	716067	111341	49870.8	32887.6	133832	150082	221870	295959
Q9UKE5	TRAF2 and NCK-interacting protein kinase OS=Homo sapiens GN=TNIK PE=1 SV=1	8	19.02	0.302	0.429	0.469	188558	263617	505199	1.10347e+06	143155	248361	422973	366646			74495.6	449816	63533.2	263617	682487	358393	328418	158117	104465	250139		505199	319285	514202	541900	82379.9	958443	1.71971e+06	902821	1.10949e+06	1.10347e+06	50287.2	74958.7	230420	116266			52743.1	208531	27210.7	89211.1	265123	160103
O00602	Ficolin-1 OS=Homo sapiens GN=FCN1 PE=1 SV=2	6	41.78	0.617	0.511	0.617	521496	343260	517285	877732		1.04436e+06	522375	1.14151e+06	601444	521496	214906	323802	121959	521703	343260	1.13127e+06	466749	532472	315460	112498		560085	472263	517285	1.0103e+06	105247	334551	877732	1.63236e+06	1.05457e+06	733555		315202	284571	361980	298754	150460	152154	150112	52233.7	176550	133345	505365
P61586	Transforming protein RhoA OS=Homo sapiens GN=RHOA PE=1 SV=1	5	6.43	0.47	0.541	0.7	411711	668646	1.06271e+06	1.64614e+06	379705	859240	1.38001e+06	854691	223176	95846.4	309482	676959	401370	1.27781e+06	979747	660435	617696	1.01259e+06	495988	1.04835e+06	424223	1.06271e+06	1.05186e+06	1.08413e+06	1.56488e+06	557261	1.31111e+06	1.80623e+06	1.51278e+06	1.64614e+06	1.99498e+06	133381	259330	751780	271028	110858	27653.2	219115	313833	171903	432426	380599	295033
P51659	Peroxisomal multifunctional enzyme type 2 OS=Homo sapiens GN=HSD17B4 PE=1 SV=3	5	5.67	0.619	0.574	0.909	162914	116265	190805	230389	458068	308828	166877	168001	50747.8	122720	159046	117035	208042	113854	116265	104902	146560	161338	55763.3	82079.5		159145	232432	190805	291250	135791	216958	369626	230389	359546	148043	160909	93208.7	90908.5	53274.1	25207.8	35406.8	112605	54256.8	89102.3	38529.6	45165.1	46862.5
O43633	Charged multivesicular body protein 2a OS=Homo sapiens GN=CHMP2A PE=1 SV=1	6	19.88	0.581	0.473	0.723	1.12306e+06	628962	1.29637e+06	1.22402e+06	2.67386e+06	1.47533e+06	854901	675872	587045	649852	498419	616788	302822	619885	972748	989370	793248	551399	387813	638173	937359	2.47282e+06	803541	934269	1.29637e+06	2.16832e+06	1.45536e+06	1.22402e+06	974036	888406	1.98667e+06	939264	445275	465719	214324	291601	187493	352882	285938	129696	209776	377880	441976
O76015	Keratin, type I cuticular Ha8 OS=Homo sapiens GN=KRT38 PE=1 SV=3	0	46.76
P13760	HLA class II histocompatibility antigen, DRB1-4 beta chain OS=Homo sapiens GN=HLA-DRB1 PE=1 SV=1	1	44.09	0.103	0.056	0.189	91764	49724.5	168265	888253			157168	82962.4					38709.8		63873.5							432167	65514.5					888253						85619.4	26307.9					16579		24812.7
P09104	Gamma-enolase OS=Homo sapiens GN=ENO2 PE=1 SV=3	2	15.55	1.015	0.602	0.992	167019	96120.7	150121	148657	129099	216078	218328	258487	120611	245883									107798	85708.3		159613	141193	82160.3	219725		204907	186855	148657	136294	132134	45349.5	65215.2	118937	81967.8	59910.9	70941.2
Q9NTJ5	Phosphatidylinositide phosphatase SAC1 OS=Homo sapiens GN=SACM1L PE=1 SV=2	6	9.79	0.802	0.925	1.367	1.03421e+06	2.11654e+06	2.08361e+06	1.8691e+06	541337	1.19389e+06	1.25249e+06	1.45939e+06	498823	787569	2.18974e+06	1.67251e+06	6.28482e+06	1.78856e+06	1.63732e+06	1.89847e+06	2.35965e+06	950994	3.02864e+06	2.45331e+06	3.92092e+06	1.9186e+06	3.31642e+06	3.32878e+06	2.08361e+06	1.43981e+06	1.12868e+06	1.42601e+06	3.82554e+06	2.01974e+06	1.8691e+06	190159	360333	682309	462783	247779	227226	1.55034e+06	775364	2.69173e+06	605269	636042	848095
Q9Y3L5	Ras-related protein Rap-2c OS=Homo sapiens GN=RAP2C PE=1 SV=1	1	0	1.691	0.01	0.01	34501.7			20404.9		34501.7																					20404.9						10413.1
P21796	Voltage-dependent anion-selective channel protein 1 OS=Homo sapiens GN=VDAC1 PE=1 SV=2	4	13.81	0.467	0.551	0.801	155773	167163	295562	318220			230226	155773		21957.2	99729.9	150811	27340.8	423314	172024		162440	244452				148148	898568	507762	172043		215307	1.27768e+06	318220	645078	278868			125419	49396.7		6335	70609.2	69914.7	11709.8	143254	66825.5
Q13637	Ras-related protein Rab-32 OS=Homo sapiens GN=RAB32 PE=1 SV=3	7	24.3	0.47	0.396	0.584	413946	387815	814378	1.70358e+06	489151	1.09956e+06	250326	925812	350303	663092	141556	476302	89680.6	484913	520158	202721	315767	601028	185253	484855	87612.5	605304	897280	1.23068e+06	814378	258928	1.25557e+06	1.70358e+06	2.01582e+06	1.48442e+06	1.9318e+06	171827	331862	136369	293581	174005	191313	100222	220810	38409.4	164100	202064	90560.6
B0I1T2	Unconventional myosin-Ig OS=Homo sapiens GN=MYO1G PE=1 SV=2	5	16.98	0.286	0.286	0.737	138512	114794	430887	736823	71789.2	145629	110028	141825	32966.6	22223.8	135277	175255	51407.2	114794	267818	239160	57948.8	54233.3	107544	136688		430887	627783	378120	413620	627616	853511	1.37087e+06	736823	383583	564488	25217.9	43952.7	59938.9	44973.7	16375.4	6411.94	95776.5	81247.1	22017.2	38847.8	104038	106839
Q99832	T-complex protein 1 subunit eta OS=Homo sapiens GN=CCT7 PE=1 SV=2	6	10.63	0.529	0.385	1.071	231285	211013	678537	649618	199320	266055	416564	272476	114229	173790	396455	178289	219059	260344	191902	317821	208065	215346	157858	214002	59510.1	639584	936016	678537	1.00542e+06	177955	412569	1.00491e+06	649618	564145	845621	70016.6	80299	226929	86404.1	56740.8	50141.1	280692	82653.3	93821.2	88103.3	74547.4	141978
Q8WUD1	Ras-related protein Rab-2B OS=Homo sapiens GN=RAB2B PE=1 SV=1	5	18.57	0.681	0.418	0.713	117765	122372	256280	316975	117765	323244	211174	18165.9			92426.6		95068.4	296529	124675	120110	149467	266927	90500	36041.9		325495	256280	429763	195575	132842	316975	554862	196799	301991	830766	41368	97559.6	115040	5760.52			65438.4		40716.9	100349	48432.2	53656.3
P04180	Phosphatidylcholine-sterol acyltransferase OS=Homo sapiens GN=LCAT PE=1 SV=1	5	21.75	1.134	1.185	1.346	491852	444929	554797	234199	125780	457226	515046	609412	490180	343045	1.13587e+06	449755	646201	346140	364609	606879	675942	204063	353657	822369	440156	756447	578921	264243	248747	554797	205247	171732	234199	926348	294255	44183.5	137997	280578	193249	243486	98974	804202	208503	276762	117138	141638	271108
P84095	Rho-related GTP-binding protein RhoG OS=Homo sapiens GN=RHOG PE=1 SV=1	4	11.08	0.539	0.559	0.702	267637	409194	835496	1.02912e+06	225188	1.25972e+06	681032	415677	60460.8	80978.2	318089	406253	102185	530362	679978	577905	607815	208555	272206	412157	190278	912534	552033	835496	853809	411898	1.02912e+06	1.04995e+06	874809	1.01385e+06	1.0312e+06	79103.3	380201	371001	131814	30032.5	23363.5	225208	188336	43765	179481	264149	258164
P55209	Nucleosome assembly protein 1-like 1 OS=Homo sapiens GN=NAP1L1 PE=1 SV=1	4	9.12	1.006	1.203	1.478	389150	546237	773623	522208	306973	414465	805370	572951	228167	222219	365381	1.07449e+06	289691	851707	934650	707127	769995	274423	321739	421953	318845	972914	1.08599e+06	773623	327106	246913	596318	469370	455771	589026	522208	107832	125091	438736	181687	113337	64113.7	258691	498124	124072	288227	363080	315891
Q96L08	Sushi domain-containing protein 3 OS=Homo sapiens GN=SUSD3 PE=2 SV=1	4	26.73	0.407	0.388	0.568	266493	298773	443104	993382	109122	202703	371464	557903	96021.8	271965	261822	570418	142281	435321	213926	472033	300743	296816	262588	319789	176121	443104	647498	321168	496744	143531	561028	1.60083e+06	1.1205e+06	708719	993382	38332.1	61178.7	202360	176915	47696.6	78466.2	185371	264442	60937.8	147318	83102.9	210869
P12821	Angiotensin-converting enzyme OS=Homo sapiens GN=ACE PE=1 SV=1	5	15.24	0.507	0.923	0.7	200249	800681	333212	646069	136015	106873	572904	525621	62583.5	105390	244336	660116	365458	1.29495e+06	1.51461e+06	971178	1.72645e+06	265682	309293	1.64692e+06	357143	221505	487788	333212	537865	161775	785658	1.66074e+06	646069	302407	368027	47778.9	32255.7	312097	166678	31086.9	30406.8	172991	306025	156522	438226	588376	433849
P40926	Malate dehydrogenase, mitochondrial OS=Homo sapiens GN=MDH2 PE=1 SV=3	4	17.03	0.572	0.608	0.821	106418	58563.8	30734.5	289868	122364	49244.8	140262	106418	40303.7	53752.3	182769		46656.7	198761			39073.7	227251		58563.8		20497.8	509032	436138	30734.5	20017.2	237337	394776	298764	289868	62114.5	42983.5	14862.8	76409.4	33745.8	20020	15508.4	129401		19982.6	67262.9
Q6UWD8	Transmembrane protein C16orf54 OS=Homo sapiens GN=C16orf54 PE=1 SV=1	4	139.54	0.872	0.928	0.669	322046	351689	249190	423717	549916	460213	186165	425499	255914	99578.3	290168	403230	223711	532315	533301	306737	404658	162182	257649	642707	275551	278662	232038	264677	208895	249190	385462	565967	375587	423717	500773	193173	138899	101416	134929	127119	28730	205440	186935	95813.3	180142	207170	137027
P19367	Hexokinase-1 OS=Homo sapiens GN=HK1 PE=1 SV=3	6	5.88	0.383	0.484	0.629	70755.6	113089	449092	445025	74028.7	55307	419120		32712		91365.6			116614				113089		99594		274177	497909	525598	449092	51335.6	255588	977214	445025	346710	531805	26004.5	16692.4	228321		16248.9		64687.2			39463.4
P53990	IST1 homolog OS=Homo sapiens GN=IST1 PE=1 SV=1	6	8.09	0.35	0.4	0.505	403845	533462	634384	1.39241e+06		738302	729943	522255	121279	181592	389008	1.31805e+06	172574	361693	458370	517788	826095	709327	568307	549610	407414	634384	1.0778e+06	259081	1.19203e+06	226031	552323	2.1106e+06	1.39241e+06	300107	3.88436e+06		222830	397646	165610	60242.7	52392.3	275419	611039	73911.9	122401	178061	231309
P35900	Keratin, type I cytoskeletal 20 OS=Homo sapiens GN=KRT20 PE=1 SV=1	1	18.93	2.481	1.616	0.886	328571	273787	133155	130561	516661	349063	195822	328571	321890	529686	327229	80541.5	286612	185989	111270	261536	117471	627390	478987	296383	567375	102304	187248	146342	115667	133155	130561	180402	220665	122180	129747	181491	105352	106677	104192	159891	152823	231680	37338.5	122753	62940.9	43224.6	116834
P23396	40S ribosomal protein S3 OS=Homo sapiens GN=RPS3 PE=1 SV=2	6	23.36	0.741	0.922	0.708	66790	141116	146117	190878		20446.7	74096.4	88102.9	43747.4		58957.4	159203	110435	1.59417e+06	78539.1	125083	1.19838e+06	1.61729e+06	80339.5			158228	146117	193534	144951	24823	142957	1.13357e+06	227721	187120	190878		6171.08	40365	27938	21730.5		41742	73805.4	47298.4	539484	30509.8	55877.8
P01116	GTPase KRas OS=Homo sapiens GN=KRAS PE=1 SV=1	2	1.67	0.437	0.509	0.572	584221	739358	826187	1.12393e+06	619932	1.36428e+06	757898	777862	299077	227245	550566	954646	414418	938567	925657	745358	733406	540034	348515	894203	502816	877886	826187	795862	1.05556e+06	440779	1.1091e+06	1.90722e+06	1.12393e+06	1.08001e+06	1.90964e+06	217768	411760	412875	246665	148560	65563.8	389803	442567	177492	317622	359587	332970
P22392	Nucleoside diphosphate kinase B OS=Homo sapiens GN=NME2 PE=1 SV=1	3	0	0.254	0.427	0.551	636809	1.9601e+06	1.76192e+06	3.04843e+06	540043	908156	1.68023e+06	708032	100598	505957	572751	2.28454e+06	371932	2.98186e+06	2.54405e+06	1.68173e+06	2.45842e+06	2.62196e+06	680809	966455	231181	1.76192e+06	2.8014e+06	1.30332e+06	2.13809e+06	180762	2.4096e+06	5.77264e+06	2.66335e+06	3.04843e+06	5.11586e+06	189705	274094	915329	224522	49970	145977	405510	1.0591e+06	159295	1.00909e+06	988278	751272
A0A0C4DH42	Immunoglobulin heavy variable 3-66 OS=Homo sapiens GN=IGHV3-66 PE=3 SV=1	0	203.28
Q08722	Leukocyte surface antigen CD47 OS=Homo sapiens GN=CD47 PE=1 SV=1	5	125.62	0.258	0.363	0.575	1.70641e+06	3.14184e+06	4.45917e+06	6.69168e+06	993937	3.9771e+06	3.8067e+06	2.00404e+06	631649	761048	1.47526e+06	2.82595e+06	1.17737e+06	3.92955e+06	3.15306e+06	3.22331e+06	3.30665e+06	3.5415e+06	1.36601e+06	3.13065e+06	1.58663e+06	4.45917e+06	4.29038e+06	4.69888e+06	6.92134e+06	1.96479e+06	5.81953e+06	1.06934e+07	6.69168e+06	5.92867e+06	9.12028e+06	349147	1.20034e+06	2.07375e+06	635493	313757	219575	1.04449e+06	1.31009e+06	504257	1.32981e+06	1.22486e+06	1.43993e+06
O00159	Unconventional myosin-Ic OS=Homo sapiens GN=MYO1C PE=1 SV=4	6	9.36	0.562	0.351	0.434	204839	111115	471482	893506		135130	366805	204839	101538	285645		119482	153846	224014	248951	49749.1	111115	29783.6	89830.3	95157.2		233373	684236	528121	471482	233083	893506	1.13747e+06	800933	951996	746491		40784.2	199822	64955.9	50436.6	82413.2		55390.9	65890.7	75808.7	96708.9	22224.2
Q14019	Coactosin-like protein OS=Homo sapiens GN=COTL1 PE=1 SV=3	6	10.35	0.294	0.269	0.591	117010	105429	147479	1.30181e+06	103115	372017	210333	348418	26229.3	41660.2	39891.5	225628	43687.3	282988	89305.3	68504.4	242391	624460	73391.5	116901	95081.8	147479	78537.7	393615	952857	62004.6	960399	1.30181e+06	955173	1.49278e+06	1.41732e+06	36222	112280	114582	110486	13028.8	12019.6	28243.3	104599	18710.9	95766.3	34692.1	30602.6
P16109	P-selectin OS=Homo sapiens GN=SELP PE=1 SV=3	4	31.18	0.394	0.334	0.633	203742	67111	375021	621256		203742	445389	154873				76830.5	43924.2	105475	67111	45336.7	40685.9	327606	21736.3	162693		346637	400547	351122	547272		621256	436271	327069	1.09115e+06	723294		61492.3	242631	49111.1				35618.1	18812.3	35694	26070.4	20253
P10646	Tissue factor pathway inhibitor OS=Homo sapiens GN=TFPI PE=1 SV=1	5	18.31	0.089	0.213	0.469	266513	551040	1.52054e+06	4.13544e+06		290150	244801	336620			145410	1.29347e+06	760798	545624	647501	362975	1.06524e+06	397949	142080	551040		1.22469e+06	1.61333e+06	1.43309e+06	2.13607e+06		2.85414e+06	4.40874e+06	5.10757e+06	4.13544e+06	1.72838e+06		87571.1	133359	106744			102951	599642	325843	184645	251532	162150
P55786	Puromycin-sensitive aminopeptidase OS=Homo sapiens GN=NPEPPS PE=1 SV=2	7	8.51	0.617	0.741	0.793	491995	1.15777e+06	872496	1.19253e+06	461528	750699	1.39563e+06	629126	334006	399793	437712	1.39309e+06	856592	1.24917e+06	1.1932e+06	1.64042e+06	1.60241e+06	648105	615407	662510	1.1234e+06	1.22586e+06	1.44407e+06	872496	704433	406130	1.01854e+06	840801	1.35104e+06	1.41651e+06	1.19253e+06	162124	226571	760286	199500	165910	115347	309901	645828	366871	422732	463517	732818
Q8N392	Rho GTPase-activating protein 18 OS=Homo sapiens GN=ARHGAP18 PE=1 SV=3	7	3.79	0.294	0.313	0.537	291209	588100	814030	2.22387e+06	85022.4	301369	1.16495e+06	705201	884585	47510.9	281392	553893	320272	640181	1.1159e+06	645301	624420	358593	345018	865039	324383	722023	814030	1.01039e+06	1.34075e+06	178249	1.9183e+06	2.22387e+06	2.36353e+06	2.53679e+06	1.61564e+06	29866.4	90957.3	634621	223624	439397	13707.7	199227	256781	137169	216645	433490	288272
P53675	Clathrin heavy chain 2 OS=Homo sapiens GN=CLTCL1 PE=1 SV=2	5	39.82	0.556	0.508	0.69	135887	148979	200115	377590	40703.9	418163	168485	284242	12921.6	109596	67653.8	137767	109533	289509	165975	128118	161104	339963	32934.1			187563	245950	373316	200115	103405	344525	397608	233527	377590	657886	14298.3	126207	91784.2	90134.9	6418.52	31620.1	47899.1	63867.9	46912.1	97973.2	64475.8	57233.6
P48643	T-complex protein 1 subunit epsilon OS=Homo sapiens GN=CCT5 PE=1 SV=1	6	4.05	0.605	0.612	1.109	110578	85737.4	467209	383277	56523.6	132101	321601	144190	92561.2	61095.4	466345	56339.8	86370.2	179958		80056.8	367665	326862	85737.4	42397	75366	403869	568862	541067	467209	52373.1	383277	577879	446777	297226	308568	19855.4	39869.8	175197	45723.7	45977.7	17627	330174	26118.7	36991.6	60899.7		35763.4
O15511	Actin-related protein 2/3 complex subunit 5 OS=Homo sapiens GN=ARPC5 PE=1 SV=3	6	38.25	0.242	0.48	0.566	222018	742644	700002	1.57226e+06	261575	482594	1.59127e+06	1.20698e+06	129171	160335	188443	749697	573936	754924	1.08648e+06	735657	455376	1.06481e+06	374953	906323	547764	700002	520695	1.03263e+06	1.79875e+06	172103	1.64971e+06	1.35722e+06	1.56089e+06	1.91694e+06	1.57226e+06	91885.2	145654	866865	382740	64162.5	46259.2	133418	347554	245811	255475	422063	328636
P09651	Heterogeneous nuclear ribonucleoprotein A1 OS=Homo sapiens GN=HNRNPA1 PE=1 SV=5	4	12.45	0.675	1.04	0.532	318924	314948	110166	175681			415886				318924			308252				321790				204205	933970	59433.4		48755.5		1.73967e+06	266813	115676	78407.4			226560				225800			104316
P0DJI9	Serum amyloid A-2 protein OS=Homo sapiens GN=SAA2 PE=1 SV=1	2	7.91	0.777	0.402	0.683	367743	175358	298014	414281	1.67283e+06	4.05721e+06	397773	336917	522495	1.11409e+06	74016	446367	59526.4	184163	98574.1	191417	166975	1.06877e+06	153392			285586	230170	310984	330187		414281	405179	459452	496680	344189	587626	1.22452e+06	216692	106838	259537	321433	52403.6	206932	25494.6	62322.8	38292.7	85510.6
Q9H361	Polyadenylate-binding protein 3 OS=Homo sapiens GN=PABPC3 PE=1 SV=2	6	0	0.56	1.12	0.846	669788	1.14711e+06	1.18464e+06	1.12864e+06	474027	628881	558747	713355	429313	932622	779816	840034	408073	1.98463e+06	1.48171e+06	1.74953e+06	1.03495e+06	1.95613e+06	1.06742e+06	1.23275e+06	1.00213e+06	1.18464e+06	2.13996e+06	860738	1.41127e+06	815518	827785	2.2219e+06	1.53109e+06	1.12864e+06	1.1011e+06	166515	189805	304385	226210	213252	269076	552113	389434	174774	671621	575593	781558
P52272	Heterogeneous nuclear ribonucleoprotein M OS=Homo sapiens GN=HNRNPM PE=1 SV=3	6	1.7	0.594	0.576	0.675	114649	57935.2	62921.6	83325.7	71704	66244.7	166586	95065.5	28524.7	112034	118545	58113.3	53891.5	1.15799e+06	57757.6	92436.4	42814.6	1.36295e+06	50008.9				738913	51544.8	71323.9	55509.2	81777.3	625492	105471	76347.5	83325.7	25188	19993.6	90750	30145.9	14169	32323.6	83930.3	26940.9	23081.2	391877	22436.9	41293.6
Q8N4C8	Misshapen-like kinase 1 OS=Homo sapiens GN=MINK1 PE=1 SV=2	7	19.02	0.273	0.435	0.469	169390	263617	455912	1.00367e+06	143155	200433	370874	335255			74495.6	409446	36173.2	263617	682487	358393	293370	158117	104465	250139		464345	295501	455912	519792	82379.9	860258	1.64485e+06	865524	1.00367e+06	1.03574e+06	50287.2	60493.5	202038	106312			52743.1	189816	15492.7	89211.1	265123	160103
O95819	Mitogen-activated protein kinase kinase kinase kinase 4 OS=Homo sapiens GN=MAP4K4 PE=1 SV=2	7	19.02	0.273	0.435	0.469	169390	263617	455912	1.00367e+06	143155	200433	370874	335255			74495.6	409446	36173.2	263617	682487	358393	293370	158117	104465	250139		464345	295501	455912	519792	82379.9	860258	1.64485e+06	865524	1.00367e+06	1.03574e+06	50287.2	60493.5	202038	106312			52743.1	189816	15492.7	89211.1	265123	160103
A0A0B4J2H0	Immunoglobulin heavy variable 1-69D OS=Homo sapiens GN=IGHV1-69D PE=3 SV=1	1	21.39
Q30154	HLA class II histocompatibility antigen, DR beta 5 chain OS=Homo sapiens GN=HLA-DRB5 PE=1 SV=1	1	40.69	0.641	1.138	0.669	175068	310963	177476	263298	175068	143703	160879	148786	77321.5		223394	583657		268117	621314	525325		360656	137161	211871	204653	177476	199057	156065	199533	116377	287440	149224	241183	532927		61497.2	43371.4	87640.9	47181	38407.7		158164	270579		90733.9	241359	234676
P14770	Platelet glycoprotein IX OS=Homo sapiens GN=GP9 PE=1 SV=3	4	40.57	0.279	0.407	0.591	376864	703127	1.38599e+06	2.64423e+06	397566	497947	976316	818658	256391	151555	223303	1.27063e+06	700867	1.27535e+06	671881	570205	705393	1.45749e+06	214037	1.10476e+06	240868	1.38599e+06	687226	1.71324e+06	1.39677e+06	182474	2.5584e+06	2.64423e+06	1.92796e+06	3.56362e+06	2.83287e+06	139656	150287	531861	259602	127356	43726.1	158099	589056	300175	431595	261003	254725
Q96AP7	Endothelial cell-selective adhesion molecule OS=Homo sapiens GN=ESAM PE=1 SV=1	4	42.9	0.289	0.387	0.472	101463	170660	289008	571092		101463	170348	227988	50592.7	85248.6	58921.4	59070	50430	445797	220015	221839	371511	132376	64462.5	234832	74672.5	188478	273907	304941	345296		362551	953666	571092	483964	627802		30622.9	92799.1	72296.6	25130.8	24595.6	41716.5	27384.4	21598.7	150863	85468.5	99101
P45880	Voltage-dependent anion-selective channel protein 2 OS=Homo sapiens GN=VDAC2 PE=1 SV=2	5	19.27	0.451	0.579	0.829	81842.4	136015	256874	275302	33911	121182	57491.6	115414	24483.2		261522	58998.8		418868	124734	88914.2	148316	215466				162184	745975	284534	256874	39149.9	275302	1.00607e+06	176678	424161	254603	11912.2	36574.3	31319.3	36598.6	12161.5		185159	27351.4		141750	48455.1	39720.2
P42330	Aldo-keto reductase family 1 member C3 OS=Homo sapiens GN=AKR1C3 PE=1 SV=4	1	1.74	0.618	2.468	0.703	22109.4	134816	20456.7	30279.1	22109.4		17819.2						90480.8			78826.7		483444	161525	134816		25646.9		16316.8			21435.9	30279.1	39462.7			7766.53		9707.24						38752.1			35213.8
P21281	V-type proton ATPase subunit B, brain isoform OS=Homo sapiens GN=ATP6V1B2 PE=1 SV=3	5	6.89	0.568	0.645	0.691	314651	407055	421181	591111	215789	460013	551892	302005	379361		314651	346763	280053	650938	445682	336833	347771	473085	442580	399812	414428	523193	342670	421181	436076	234388	591111	1.48887e+06	480934	404285	1.24195e+06	75801.6	138838	300651	95767.7	188439		222774	160757	119944	220285	173132	150472
P26641	Elongation factor 1-gamma OS=Homo sapiens GN=EEF1G PE=1 SV=3	6	34.09	0.559	0.588	0.582	358958	363570	480776	633498	551902	670463	503380	305037	269435	337600	201106	393702	388518	1.00168e+06	51459.3	488275	261276	1.00354e+06	295655	340224	211883	496685	480776	600997	412116	221915	633498	784185	688823	357542	557920	193870	202355	274223	96729.3	133836	97403.1	142384	182517	166399	338981	19990.2	218124
Q5T3F8	CSC1-like protein 2 OS=Homo sapiens GN=TMEM63B PE=1 SV=1	6	7.36	0.552	0.309	0.428	163782	188840	339100	544470	67551.7	445277	225239	163782	52756.9		26646.8	109226	30080.7	239607	291787	262451	148829	324363		131886		339100	248642	356371	498256	97745.6	371646	1.89064e+06	393621	544470	1.73329e+06	23729.3	134391	122702	51936.4	26205.8		18866	50636.3	12883.3	81085.7	113349	117243
P04229	HLA class II histocompatibility antigen, DRB1-1 beta chain OS=Homo sapiens GN=HLA-DRB1 PE=1 SV=2	0	47.64
P62277	40S ribosomal protein S13 OS=Homo sapiens GN=RPS13 PE=1 SV=2	6	37.65	0.395	0.304	0.82	60832.1	78994.7	461972	686367	47825.8	1.04478e+06	465751	480082		32222.9	52454	82689	31644.8	525403	94962.5	65577.3		658840		75465.4	51278	427647	1.38814e+06	480253	461972	449636	827944	1.43273e+06	686367	680524	516457	16800.1	315328	253724	152237		9296.83	37137.6	38334	13553.2	177802	36889.7	29295
P10301	Ras-related protein R-Ras OS=Homo sapiens GN=RRAS PE=1 SV=1	5	16.24	0.608	0.579	0.678	459601	513734	597871	926748	1.25379e+06	708114	846879	460367	26296.3	268206	86110.1	711037	94056.3	540461	642232	429618	685488	338351	199590	513734		338337	597871	627100	652392	34921.2	599650	1.16888e+06	740372	926748	1.09487e+06	440429	213719	461348	145986	13062.1	77381.7	60966.3	329631	40283.4	182898	249486	191921
P10114	Ras-related protein Rap-2a OS=Homo sapiens GN=RAP2A PE=1 SV=1	0	0	0.223	0.4	0.45	35037.5	71974.4	70275.2	157074	24972.1	111992	101781	42078.2	15691.4		30885.2					38873.1		88846.4		71974.4		39344.6	70275.2	100318	230041	38458.8	116748	275599	157074	153335	222107	8772.11	33800.6	55446.4	13343.3	7794.36		21866.9					17365.6
P02776	Platelet factor 4 OS=Homo sapiens GN=PF4 PE=1 SV=2	4	191.32	0.512	0.462	0.6	2.03208e+07	2.2488e+07	2.57744e+07	3.94679e+07	1.60998e+07	3.47271e+07	3.20525e+07	2.33019e+07	7.87311e+06	1.44327e+07	1.87141e+07	1.91536e+07	9.10081e+06	2.64028e+07	1.30451e+07	1.60619e+07	1.57808e+07	2.99794e+07	3.00189e+07	2.93699e+07	3.26056e+07	3.39962e+07	2.18707e+07	2.57744e+07	4.00971e+07	1.4351e+07	3.07319e+07	6.22502e+07	3.57376e+07	3.94679e+07	4.29102e+07	5.65549e+06	1.04811e+07	1.7461e+07	7.38919e+06	3.91079e+06	4.16407e+06	1.32497e+07	8.87948e+06	3.89779e+06	8.935e+06	5.06758e+06	7.17524e+06
A0A0C4DH68	Immunoglobulin kappa variable 2-24 OS=Homo sapiens GN=IGKV2-24 PE=3 SV=1	3	17.19	0.676	0.565	0.805	534515	233353	470615	966878	481866	1.23518e+06	266042	620086	879218	187775	313483	230532	787698	161575	105293	236209	103736	139697	564949	1.00973e+06	1.24151e+06	187968	1.35455e+06	653522	470615	282147	1.42696e+06	1.14838e+06	247298	966878	302816	169268	372794	144930	196633	436731	54176.1	221947	106873	337364	54678.8	40902.7	105520
Q96A08	Histone H2B type 1-A OS=Homo sapiens GN=HIST1H2BA PE=1 SV=3	0	116.69	0.793	0.815	0.853	3.72216e+06	3.98228e+06	3.29838e+06	3.98934e+06	2.91245e+06	6.0495e+06	3.80847e+06	3.63781e+06	1.64073e+06	2.64545e+06	7.28027e+06	1.51683e+06	2.289e+06	4.46656e+07	3.50011e+06	3.0499e+06	3.65964e+06	5.34819e+07	4.33336e+06	6.33277e+06	6.30002e+06	3.11958e+06	9.07232e+06	2.92756e+06	3.29838e+06	4.37592e+06	3.54173e+06	3.4531e+07	3.8289e+06	3.98934e+06	4.50494e+06	1.02307e+06	1.82582e+06	2.07471e+06	1.15357e+06	814993	763255	5.15446e+06	703191	980357	1.51154e+07	1.35967e+06	1.36246e+06
P23083	Immunoglobulin heavy variable 1-2 OS=Homo sapiens GN=IGHV1-2 PE=1 SV=2	2	25.83	4.487	3.733	3.497	114755	97698.6	89443	25577.4	96673.5	38399.6	192038	329946	47333.7		451526	77112.4	160084	100137	95319.7	41621.8		91064.4		199835	150025	31011.3		132263		89443	27759.2	23567.1				33959.2	11589.5	104615	104628	23511.9		319682	35748.8	68562.4	33887.5	37028.5	18593.5
Q9NZP8	Complement C1r subcomponent-like protein OS=Homo sapiens GN=C1RL PE=1 SV=2	2	26.52	0.801	0.58	0.816	33882.6	26289.6	30604.5	41377.8	25419.9	33882.6	26712.6	50447.8	23605.2		87080.5	26289.6		15063			39930.5		17427.6	33086.7		30604.5		55951.8		23516.4	32858.9			52105.3		8929.4	10226.2	14552	15997.3	11725.3		61653.3	12187.7		5097.49
P42892	Endothelin-converting enzyme 1 OS=Homo sapiens GN=ECE1 PE=1 SV=2	5	15.34	0.669	0.54	0.767	195476	228017	373593	558764	105090	388929	654428	331583	146832	62636.6	52371.8	202430	238979	205512	164561	373608	217558	244174	210641	290484	299609	373593	338854	504712	425726	23223.7	558764	949954	536783	736658	334045	36915.7	117384	356509	105147	72935.5	18071.7	37079.4	93845	102353	69547.8	63926.5	166900
P50502	Hsc70-interacting protein OS=Homo sapiens GN=ST13 PE=1 SV=2	5	18.19	0.504	0.425	0.588	233951	342344	568531	826283	163771	2.44463e+06	334205	455770	151940	82742.5	151441	258469	235550	595377	500295	311094	376734	512478	102515	438166	72710.3	457498	702708	582207	568531	83192.1	826283	1.14651e+06	777560	415564	1.31352e+06	57528.8	737822	182062	144528	75472.9	23872.6	107221	119825	100884	201483	194348	138973
O14773	Tripeptidyl-peptidase 1 OS=Homo sapiens GN=TPP1 PE=1 SV=2	4	100.58	0.462	0.565	1.228	1.39576e+06	1.70153e+06	3.76773e+06	2.81497e+06	731250	1.33028e+06	1.53691e+06	1.52909e+06	1.32413e+06	1.01479e+06	1.74247e+06	2.12263e+06	1.17778e+06	2.56808e+06	1.87163e+06	2.52315e+06	2.22812e+06	1.05956e+06	1.43749e+06	1.54688e+06	1.00423e+06	3.9112e+06	3.76773e+06	2.58975e+06	3.86801e+06	1.70902e+06	1.30452e+06	2.66538e+06	4.30776e+06	2.83889e+06	2.81497e+06	256871	401498	837250	484885	657730	292783	1.23368e+06	984035	504431	869067	727065	1.12715e+06
P62826	GTP-binding nuclear protein Ran OS=Homo sapiens GN=RAN PE=1 SV=3	5	43.09	0.824	0.621	0.726	793989	635673	712749	872665	114977	1.74879e+06	792876	498258			2.01444e+06	540128	1.1647e+06	942179	534926	979159	406700	1.37291e+06	189600	710343	568852	664040	712749	1.06029e+06	904315	263909	872665	1.19646e+06	777221	441616	1.61067e+06	40388.6	527809	431929	158001			1.42623e+06	250399	498832	318844	207801	437415
A0A0A0MRZ7	Immunoglobulin kappa variable 2D-26 OS=Homo sapiens GN=IGKV2D-26 PE=3 SV=1	1	72.52	0.711	0.497	0.619	945460	800179	999440	1.48269e+06	1.41281e+06	6.79886e+06	878284	1.71448e+06	717083	135959	615581	229038	662544	98480.9	190401	917418	725078	883059	2.02366e+06	1.48652e+06	1.14731e+06	999440	2.25939e+06	1.2503e+06	637578	464769	2.4588e+06	1.87012e+06	1.00536e+06	1.18587e+06	1.48269e+06	496286	2.05199e+06	478457	543673	356195	39226.3	435834	106181	283761	33327.1	73964.3	409833
P51575	P2X purinoceptor 1 OS=Homo sapiens GN=P2RX1 PE=1 SV=1	4	58.09	0.34	0.399	0.726	253350	193590	858022	1.15768e+06	114761	255352	498903	310191			175948	193590		517946	171445	174713	167805	432472	53498.8	434468	223370	1.27106e+06	894217	748957	858022	108204	800141	1.51097e+06	1.10701e+06	1.15768e+06	1.37361e+06	40312.9	77068.8	271784	98363.6			124572	89746.8		175279	66600.7	78048.6
P05771	Protein kinase C beta type OS=Homo sapiens GN=PRKCB PE=1 SV=4	3	15.17	0.36	0.302	0.696	207085	373884	748793	954539	199534	625256	746182	293974	97545.9	70532.7	214923	523394	189116	551323	535869	374404	442704	350991	194458	373364	68343.6	640667	802473	748793	888385	255604	1.04791e+06	1.13623e+06	936445	954539	837172	70091.5	188711	406493	93220.9	48453.7	20349.8	152166	242642	80996.5	186574	208167	167256
P01700	Immunoglobulin lambda variable 1-47 OS=Homo sapiens GN=IGLV1-47 PE=1 SV=2	3	40	1.534	1.664	1.33	1.06081e+06	523036	557326	389283	1.93249e+07	7.76583e+06	643657	548492	1.62249e+06	175323	132587	431747	6.48951e+06	255267	654989	851084	382970	215691	398468	892937	633627	1.5916e+06	329904	557326	917873	437868	1.60514e+06	315275	423099	358170		6.78837e+06	2.34384e+06	350641	173930	805933	50583.6	93871.8	200155	2.7794e+06	86385.2	254441	380200
Q00839	Heterogeneous nuclear ribonucleoprotein U OS=Homo sapiens GN=HNRNPU PE=1 SV=6	4	9.45	0.534	0.973	0.951	146093	161854	305938	172030	95402.5	55147.7	252147	148211	88719.9	144005	179480	1.08102e+06	32264.8	73884.8		50201.7	299935	409306	37737.2	161854	234510	305938	632599	476501	182366	180245	150191	1.11992e+06	640260	91126.3	172030	33512.7	16644.3	137360	46998.7	44069.6	41547.9	127072	501154	13818.7	25003.5		22426.3
Q99439	Calponin-2 OS=Homo sapiens GN=CNN2 PE=1 SV=4	5	2.87	0.381	0.28	0.663	68719.2	107595	269466	551011		65309.6	218415	72306.8		35223.2	302355	107829	104752	100772	41754.7	18945.5	107595	146171	147307	165918		152912	269466	498803	515868	59122.2	275564	557071	346831	551011	739762		19711.3	118985	22929		10162.5	214069	49988.9	44864.2	34102.3	16220.3	8463.42
P09211	Glutathione S-transferase P OS=Homo sapiens GN=GSTP1 PE=1 SV=2	3	22.2	0.916	0.664	0.917	274947	165199	238006	309357		286724	431534	263654			209818	268900	195048	165199	215920	114557	415810	41346.9	24068.1	68433.5		305796	185244	531584	32831.6		528925		31559.2	522756	183072		86537.2	235084	83606.6			148552	124660	83537.1	55905.3	83877.7	51175.3
[truncated: 1,745 more rows]
[truncated: 15 more columns]
