# Supplementary material for: NHERF2 as a Novel Biomarker for Distinguishing MAC Pulmonary Disease from Tuberculosis Based on Proteome Analysis of Serum Extracellular Vesicles
Source: Int J Mol Sci. 2025 Jan 29;26(3):1155. doi: 10.3390/ijms26031155 (PMC11818707; doi:10.3390/ijms26031155)
Supplement: Supplementary file 1 [file ijms-26-01155-s001.zip › Table S6.1 DIA PeptideGroups PSMs.xlsx]

## Sheet: report.unique_genes_matrix
Genes	MAC1	MAC2	MAC3	MAC4	MAC5	MAC6	MAC7	HC1	HC2	HC3	HC4	HC5	HC6	HC7	HC8	HC9	HC10	HC11
A1BG	52174000	41973200	27562100	19127100	22943700	18625900	43450400	39910800	47014000	41846100	27109500	35808900	45932500	37923600	52541000	41076400	37244400	46233600
A2M	1743860000	2042300000	1905830000	1367140000	1258710000	604167000	3229860000	2050540000	2102150000	884040000	2379670000	1907160000	2592100000	2441890000	2264630000	2235580000	1302540000	1970920000
ABCB1	32420.7	6578.95		11121.6			107484				73599	46619
ABCB11	1049170	198907	101027	234975	51733								71742.9
ABCB4	848901	86504.8		69507.8
ABCB6	612776	309142	870375	418145	1058340	488726	584228	126109		184943	254824		314474	136690	120362	367261	273708	590174
ABCC1	179125	143853	127567	152927	113519	214639	104299
ABCC2	4756220	2233140	1497050	381244	827064	1026010	9463270	5763620		4345570	4817400	4817590	4573300	6675790	5590930	5310970	6863130	7083580
ABCC4	96301.8	42806.1	180197	109737	151997	75217.5	105798		34676.5	31942.3	50749.3		63047.6		22829.2		11556.7
ABCC5			189878		160724	132578	184740
ABCG5	203702						9927.11
ABCG8	309017		80206	104557
ABHD16A					227503
ABI1	220825	242336	489902	739767	870184	733892	233811				68316.1		121677		84547.4	80363	57665.5	46933.1
ABI3BP	89645.3	72887	66448.3	831542	39029.6	44559.7	150055				59368.9	87574.3			146462
ACAA1	121440	36791.8	152517	115927	238109	230650	60847.2			72436.4	38234.7	22107.6				39430.9
ACAN		59208.3		150651	42620.2		72227
ACAT2			151543		166616	79177.3	43415.4			371469
ACE	95539.2	157712	86157.8	116254	59709.4	154314	88725.9	124001	155857	78708.9		57423.2	203958		179334	104862	192874	391149
ACHE	446266	276188	390686	216243	500848	209244	461496				365224		199259		137144
ACLY	238233	287242	301500	447065	298223	197901	327674				302767	279546	138631			139208
ACO1	88683.5		84634.9		79756					197434	35385.8		78531.5		86780.2			95499.3
ACO2				91173.4	35973.8							61778.6
ACOX1	48811.4	29383.2	68760.6	47111.6	157076	157851
ACP1	147289	109531	174427	96242.6	184701	88353
ACP2	128144	238614	73765.2	75622.5	116969	78879.9
ACSL1	322785		253179	268060	245127	125573
ACSL4	185444	420223	474962	307584	835740	544349	1042330	1888920	1422070	1898140	563532	480443	1719260	1443440	980469	1010610	2185360	1707700
ACSL5			143636		129231			31431.1
ACTBL2		439742	696851	1221640	1771770	2308050	354525	49966	42949.6	38451			285287	140552		497361		64163.3
ACTN1	448301	358106	1235380	1063520	2838680	1348350	669277		21110.4	568297	320634	93539.1	104326		343371	296525		227200
ACTN4	172672	188811	299651	270065	469308	368948	81257.8		92480.6		50632.5	65892.1	168966		69652.1	124009
ACTR1A	63819.3		89201.9		151894	140494	172016
ACTR2	461161	484321	967101	924367	1296000	1023080	506254			195880	435554	365263	474969	260383	380710	509467	223717	401749
ACTR3	595538	465107	1532600	1551860	2495860	1787290	636320	165207	81113.8	175744	376833	174734	365714	202321	347239	351081	211929	325972
ADA2	406286	425261	68312			82695.8	399619	722356	390007	557360	430936	703099	368203	382973	599901	886452	505154	854721
ADAM10	6228210	2799030	10770600	12230100	7581500	6389670	5920280	892026	474196	1043990	2572330	1540490	3132830	1376690	2085760	1633520	530194	1661670
ADAM17	71506.6	80983.9	215074	315020	135232	150912
ADAM8	179977		306671	82172.2	96552.9	121963	140492											87362.8
ADAM9	23171.3		36443.9	34187.8	41889.9	42047.7
ADAMDEC1									21810.2				28708.6	36662.4	30317.1	34846.7		22308.4
ADAMTS13	414679	487318	287728	225014	281485	644102	341384	280523	281501	243643	468035	432969	278751	683469	481993	389836	305038	344542
ADAMTSL2										9453.77
ADAMTSL4	168347	160663	116910	127411	108417	134894	177123	393178	276719	142731	234256	183093	223711	376830	357220	304484	160106	231242
ADARB1	526567	165376	112631	159530	71659.2	20230.5	360832	1100570	1037780	850399	397701	643990	633962	1720350	319610	1577370	2265920	228010
ADCY6	46408.3	63777.4	297210	316117	152418	275170	158842				24540.8		108892		29759.5	32537.4
ADD1	95600.2		136400	90998.5	143138	97069.1	79566.7
ADGRE3			60518.2		41273.2
ADGRE5	327150	138089	347576	254139	277051	276788	163060				38643.5					71364.1
ADGRF5	205231	146549	177631	104927	90487.1	111063	210858		73447.6		132924	44620.4	37135.7		109936			64324.6
ADGRG3	83424.9		84585.3	65010	81804.6	70456.3
ADGRG6	2899190	1623350	838235	956892		800386					612984	592569			823582
ADH1A	76308.5			38625.6
ADH1B	346777									52982.1
ADH4	490134	146136		141852	150828	86258.7		161081		378497	194399	115323			148455		142806	121802
ADIPOQ	1841480	3109190	2506390	4009330	1902400	782871	5796460	129691	1817120	184689	2921710	930468	472627	1218410	664206	601596	297128	550973
ADRA2A	10796.6		82646.6	78891.4	51395.7	59698.7	56940.1
AFM	8948590	20373400	13605100	10623900	15961400	9721460	18350800	48731200	32224200	24023000	15254200	13506800	23124400	14970900	26379100	17036700	27361000	19313000
AGO2	193740	365311	315789		470014	278855	310264		14857.8		195272
AGPS	91037	40488.8	108363	67481.1	182851	181789	37195.5									109254
AGT	24048700	15343100	14200500	9748140	14539400	7763700	13951500	33379600	28659600	27702500	16407300	20576800	24114700	19779200	18440200	16570800	26942300	25942600
AGTRAP	268775		279621	119686	304653	153338	107849
AHCY	620261	1534760	985198	1747730	1218250	921129	1483050			874164	366569	399542	1171410	752679	1171860	1023030		3096570
AHNAK		447962	380080	637596	246171	268953	494735				164543			80390		288174		30266.7
AHSG	15851500	21574000	17837500	17575500	17932800	14877500	15043600	9650300	5932300	5793120	11682700	9914150	9549040	6748610	16895700	9773760	7568620	7578220
AIDA				151080	122913	120468	190874	407934	289437	439639	143959		182577	337537		237933		321821
AK1	289461	153578	265939	311480	727031	321032					42641.7
AKR1A1			90549.6		81894.9	66511.5								16051.1
AKR7A2	32827.7	15381.7	92805.5	32558.8	107547	84488.7	46228.7
AKR7A3										87348.8
ALAD	268210	143599	216387	190426	356311	186014	320964		111328	174763	254961	69428.5	104075	104884	38259	48645.7	179347	154639
ALB	6060010000	10450200000	5717000000	6216740000	7353900000	6757990000	6528270000	4395550000	4496360000	3403380000	5994420000	5062990000	5118520000	4418440000	7859480000	5067980000	3334410000	4874190000
ALCAM	153283	128004	80057.3	102222	151167	109771	164224				79636		63467.1		57226.5
ALDH16A1	477293	338772	785561	253196	267374	401298	567250	110132	67221	251825	484508	266664	120143	184894	186727	295799	178214	288600
ALDH1A1	93665.5	92769.1	143130	90577.2	134877	47543.7	45730			206908	56466.3	39230.3			86438.5	49320.2		25704.1
ALDH3B1	75029.8	35375	126571	78931.1	75476.9	71506.9	54316.6
ALDH9A1	522803	577844	321306	237153	369254	459810	384251	465213	791759	345535	371367	282003	682056	330749	396910	427630	544138	436029
ALDOA	1055150	823873	2402910	1556430	1969540	1696080	1273970	399087	257026	482722	713082	1172330	515906	458548	690057	781228	571231	638235
ALDOB	433033	273250	192938	140481	143533	209650	81445.2	209027	120274	656379	380930	199822	230751	177462	432702	338550	106238
ALDOC	320385	118250	693070	365129	465602	393369	190208			35723.3			49921			69851.1	42235.2	40954.1
ALOX12	209205	210167	1009940	474262	575907	603083	731077				898572		270105		125731			1895090
ALOX15	1475190	114533	405874	262305		185572										125595
ALOX5	311864		129206	154995	171562	154088
ALOX5AP	1271740	331748	1277710	782141	1004040	589606					81828.2
ALPL	3815510	319849	172442	164212			24907.8						40276.7
AMBP	60795800	81869100	33714200	18219700	55028000	39788200	57924100	50450900	65266000	34248600	56872500	50671200	50112200	36051300	74943500	57094500	35522300	54572200
AMY2A								134546	197145	130552			56870.2	158264	33680.1	108562	195359	309689
ANG	262982	370771	255883	226462	394392	533330	120705	366179	558711	244848	552867	466121	184720	551595	299483	435612	260487	743791
ANGPT1	2513840	619789	1985000	1939850	560823	357298	462841	254124	305909	61541.8	533408	421431	328800	503480	250551	422670	337323	204469
ANGPTL3	185063	976685	301076	343055	293923	294750	256817		351207	245935	147847	256699	212782	55237.9	255564	254869	161210	176506
ANGPTL6	386076	245198	210813	209749	152650	195403	416027	142043	130104	83333.2	304012	205514	230746	210301	227898	205425	200117	121008
ANGPTL8		244123			188451	103436	106971		62137.4		116449	246391	100210		167186	124842	89175.4	176488
ANK1	1406490	499912	857731	364678	1587790	434598	374555				232807		235059		71100.1	186574	195857
ANKRD20A8P		73665.3	76126.2		38111.3					33094.1	45320.6		41589.8		35817.5	40084.4
ANO6	231062	354906	987183	1097510	729678	870384	629218			105556	244729		292489	202260	196406	268150
ANPEP	201747000	3186190	3568630	5698380	1555810	1924970	1542290	1274220	673299	1249160	2635260	1448040	3496510	498990	873808	990093	765901	1468020
ANTXR1			47134.8			61752.3		23926.8	26386.4	8800.73			18834	14867.8		17010.7	20449.5	16474.4
ANTXR2	88655.7	215863	251650	213992	247901	238124	192270	463092	198127	530140	250715	191726	214009	501514	259053	231608	693634	177922
ANXA1	1936350	1239230	1423060	2059010	1976350	3201900	684397	777094	761961	373964	424272	358889	490033	367242	472870	1015850	295725	412422
ANXA11	6733170	2607020	20705900	12520300	13813000	7305030	15840800	1448180	293358	362890	1358020	801837	3318300	1094040	1559340	1022680	519933	849486
ANXA2	142880	291410	302235	268037	281274	404927	122489				119009		47599.9	31479.1	80779	101675
ANXA3	4281040	1906030	10419500	7616060	8668030	5818810	5023660	302323	216919	211941	941335	467280	1382970	576678	719873	914799	174180	402508
ANXA4	1484850	843324	9860770	2446800	4068080	2351240	5284120	231785	50796	102448	429488	179600	1160680	243840	448106	288231	186696	173216
ANXA5	1385550	714069	3535840	1893480	2260020	1852190	1367540	398078	182293	265388	329696	1021670	934836	375636		357383	423094	328757
ANXA6	1286670	961053	2784990	2276370	2157070	1906740	933008	140873		164557	457409	189183	408512	201334	300628	612015	152360	239545
ANXA7	7267430	4824610	26922200	16738400	17914700	10322700	12738200	1149170	157558	476134	2903270	757738	3870890	1190820	1302690	1083520	717114	1445520
AOC3	194686	329492	245163	312302	201326	176799	457356	376770	548163	540470	374485	407349	573929	386751	379874	551452	742074	832427
AP1B1	105243	90980.2	303407	168498	293120	190532	194731
AP1G1	109308		195785	88485.1	160931	51185.5	157220				40707.3		26471.2
AP1M1	129232		231530	98206.9	134619	41977.8	327685
AP1S2	135980		135036	59476	105070	63958.8	183229
AP2A1	208794	129351	404696	265092	387140	250847	196731				87104.8		69514.9		49879.1
AP2A2	64260.5		87145.4	81278.5	82437.4	72432.1
AP2B1	96692.7		220524		152851	155587	76000.1
AP2M1	127908	111731	208110	153388	229415	132796	125425				74204
APBB1IP	533957	699450	929286	877487	755637	1009970
APCS	64363600	29104700	26963300	13525700	19021900	15288700	39381300	60634600	41031500	78452600	128750000	171728000	96744400	69330300	182159000	88519500	30006100	47272200
APEH	251295		234439	226790	303940	214754	240325				173093						178442
APMAP	2263550	1286910	1694800	1435860	2136780	1074560	1674910	742880	622034	331844	383124	602103	706993	467354	899477	589304	784659	981904
APOA1	472191000	619488000	649156000	642362000	658301000	443193000	1019600000	495876000	663709000	228860000	520234000	582530000	536142000	585644000	725608000	399329000	368276000	321363000
APOA2	131076	559062	837540	611267	495785	208415	783102	417228	511421	369792	476594	470143	932036	688868	724100	408848	470657	1257900
APOA4	37948400	88823200	38184000	77497600	125997000	115024000	28280400	10107800	55847400	7836530	29647900	57991000	23118000	22623200	18570100	24022000	10877600	18827400
APOA5	1164450	2171020	968107	2579790	1229490	1579380	771440	514909	995429	423221	736833	3464040	941706	996286	1015520	813487	464907	806035
APOB	59870500	137528000	71161700	119054000	65030700	52927100	99232400	38649700	39288400	17098100	31541600	61583000	57898100	19944000	89475200	37954800	18315800	24480600
APOC1	47550700	101315000	109057000	119135000	103232000	112135000	145321000	63380100	90914200	24511500	49641000	91616400	53150700	32515900	95768900	51149100	43892400	33510300
APOC2	3958300	18573700	8956140	8368790	5439540	8659530	23565200	2203630	5723920	1106740	8193690	30646700	7599440	6914270	13879700	20267700	3520390	7190760
APOC3	43196600	102303000	63315400	64173800	48063800	69804100	86723800	58502600	49857900	31753400	147499000	212781000	45788000	58522300	118016000	95545200	41610300	57835900
APOC4	601500	2330150	1282130	455943	2701040	2490720	942161	704414	1383830	212763	515340	4367850	1511870	773644	1797770	2689650	688500	796648
APOD	31134000	89376400	39184300	68164900	85839900	87493500	39616700	13445600	31669000	3612920	36354200	28853100	11567100	21792300	21715900	18019100	6700610	16007000
APOE	158102000	632889000	331842000	566033000	442297000	483010000	126815000	43492100	60195500	37196000	183568000	280940000	61617900	67733200	89670200	100439000	36466800	38493700
APOF	1393990	890110	1149830	876676	783999	853938	1738260	1075420	1128570	587087	836184	1314150	1811210	843895	1367510	928432	774481	1007080
APOH	37215800	45803800	32786200	25932800	41188300	52519700	17303700	30568300	47328800	26368200	25998200	24826000	16367800	22853900	35732300	29714600	24659300	52946200
APOL1	25891600	18929700	51274800	16780800	17626800	8581550	38150600	23165300	28639800	18877200	31100600	21717700	17491600	50625700	16562200	17793800	22650400	12756500
APOL3			96804.3	23253
APOM	2941370	5385640	4148310	4322590	4978120	4181100	7019770	4119310	7764870	2206860	2652350	4784350	5172220	3326160	5788670	3844850	3419850	3232740
APP	384917	215675	244281	181721	257827	517144	172942	299989	186933	236934	378976		267123	243287	272348	232906	235055	1163260
AQP1	358290	222141	478005	252129	561827	263829	323348				140279		33001.7		32934.4	15241
ARCN1			74323.9		90405.6	43908.8
ARF4	277099	148864	410558	335062	600550	422886	181411				76735
ARF5	162986	124800	143040	97789.5	252504	97218
ARF6	815849	397022	817633	699841	1033680	928286	532676				113385		211410		145006	113194
ARG1	1837970	689456	727379	544497	826549	490022
ARHGAP1	199666	159286	511167	304800	417344	325617	451020								206777			632647
ARHGAP18	90654.5	68465.8	256945	308963	366758	328086	135904				20687.6
ARHGAP45			33231.7		20412	27492.5
ARHGDIA	1215220	836439	2268010	1513170	1551090	1720340	771490				391042
ARHGDIB	381494	314279	707492	406188	498352	606210	329248								825097
ARL1	128070		179575	90269.1	287675	139868	81084.1
ARL6IP1	38662.3				131376	46923.6	40212.5
ARL6IP5	594954	203354	1294960	977348	1692210	396286	559022				82393.3	70407.6	866430		49703.9	80018.2
ARL8B	450043	238342	926128	559486	1021780	489457	278730						441441
ARPC1B	258982	360530	580456	600847	792730	573193	232884				144158		29945.5	407156	233470	126130
ARPC2	328012	408134	1100040	1232640	1707350	1044110	449201				203028		198744	104742	273536			397161
ARPC3	67421.7		102672	117674	127755	98778.1	56960.2				15876.1				14077.2	92807.2		110750
ARPC4	760922	699444	1713030	2125690	2935120	2644420	646493	279395	149889	349063	392518	267853	247072	366868	397086	722533	355046	326784
ARPC5	310985	248310	608400	613674	964501	730505	283351				259370		310730		461932	593927
ARRB1	59572.3	79460.7	210357	228911	304097	227349	127175				41574.9				51622.2
ARRB2	77284.4	39763.3	141379	86670	75204.8	114916
ARRDC1	1380060		189452	219959	110746	153491	84250				81311.9	21545.3	16905.6
ART3		48725.7							52015.6
ART4	240255	215986	213949	133145	294858	150193	259196
ASAH1	206266	92875.8	253179	176095	368921	255023							106600				131194
ASAP1	61745.5	69824.4	111198		138244	83378.4
ASL	214423		107702			76810.5		169828		533756	194804	155167	133228		84561.6		157558	143135
ASPDH	15457.3									56352.6
ASPN	286920	395530	226882	407893	188789	305132	483780	273862	402539	481016	580128	444904	611297	410684	498842	418987	410384	681103
ASS1				85515.8						77784.1
ATG9A	167368	171138	222500	135131	183947	196275	176585						52976.3
ATIC	61060.3	40521.5	82777.8	50075.6	117038	67485.9	63274.5
ATL3			41290.4	23867.2	47081.9	35266
ATP11A			135234	99362	190468	155350
ATP11B	267533	242188	394410	224638	331190	250557	321678
ATP1A1	1155400	407850	605287	512540	793676	723091	360855				167595				89788.1
ATP1B3	1185100	156223	517718	242160	600517	410586	360649	18160.2			77428.8			33942.7	42060.8	55960.2		17347.2
ATP2A2	210511	129047	399739	346317	1125850	202574	146791
ATP2A3	708811	367471	1369150	1076030	3675910	867753	707826				156597					142811
ATP2B1	48365.5	28883.6	75092.2	75347.8	83404	63981.7					46734.3
ATP2B4	367717	223642	529644	300526	445695	289507	345131				154916
ATP2C1	238051	211637	186469	256414	410110	171895	153571						189479		111770
ATP5F1A	120337			666897	152704	159887						237556
ATP5F1B			342105	459002	328976	326239						1005290
ATP5PB
ATP6AP1	259988	212978	650636	253917	589379	357747	343503				113650		48776.5
ATP6AP2	195626		358103	151941	256017	167095	232449
ATP6V0A1	874314	765008	2545750	1073090	1893060	1168330	1586090			116586	507347		294396	49998.9	183755		127751
ATP6V0A2	147259	111312	265226	161493	221278	162386	161911	245219			82105.6		52828.3		70044.1			366347
ATP6V0D1	742424	459004	1632320	611680	1252100	760957	1159590	158681		171419	380871		224418	156207	146777	128286	144686	181906
ATP6V1A	226603	108837	393781	181429	288164	208421	297754	139894		167314	93575		108851		97101.8	106413	94279.4	273803
ATP6V1B2	199702	51454.7	337911	141686	248214	130347	349962				58798
ATP6V1E1	58346.2	120424	227512	45898.6	147747	85192	128518				39288.1
ATP6V1G1	82695.2	20226.8	145630	47795.7	75295	34533.2
ATP7A	385313	196540	536433	186540	609439	316402	215977				41827.8		86701.2
ATP8A1	284779	125226	501699	543482	564611	346471	213356				98114.6		43468.2		34339.2			299707
ATP9B	30749.1				23600.2
ATRN	2550890	2801090	2443520	1568430	1720110	1070360	3449880	1807590	3542120	1970620	2391760	2284690	3291530	2108860	4182520	2822080	1932490	2790270
AZGP1	29927400	33800900	19787300	14938300	23179400	23010600	16105200	11903300	14473700	9580450	14031700	10745800	14008700	7748510	15348500	13437600	8192290	8822320
AZU1	385841	234780	1595350	309223	157609	232397	485840		319397	114695	100765	368480	206081		67380.3
B2M	1323130	693176	1209360	729257	589804	449135	3242120	1187820	676187	648167	719053	879416	1050040	818310	664409	1209920	693635	1288130
BAG5	488310	387959	364053	260820	378022	274378	420676
BAIAP2	4165010	336924	200500	895454	133436	319779		334537		437994	206920		111018				1499330	1364600
BAIAP2L1	216488	277621	22976.8	470928		163509	447845	460788	372336	394671	168521	201629	221500	621660	222209	227345	363915	282255
BANF1	564096	377652	766426	443509	414184	185648	815781									275929
BASP1	81021.5	38482.6	258470	162792	169063	405224
BAX	50395.9	29718.5	64422.8	23573.8	48867
BBS7	104360	156500	114837	134186	79641.4	68175	365118	169485	123066	303017	191939	205918	84215.1	123391	153334	133452	135443	89915.4
BCAM	569254	988594	1409360	571207	841755	852351	1302970				304890		120527		164916
BCAP31	185337	190305	232784	171839	417608	216288	118694
BCHE	3549130	4827060	3126950	2368250	3064550	1835330	10411500	14021600	11881400	10524900	4188980	6386630	14950400	8379550	10038300	6895820	13429300	9855020
BGN	638387		611245	805118	1578910	1190810	340459				345152	242062	538714	450788	640529	211488	540496	507481
BHMT										150782
BID	29787.8		68838.1	30281.6	74586.2	47192.3	15810.8
BIN2		128499	448178		125307	93822.2	234122
BLMH	443774	477224	422686	283235	385431	347524	483137		340562	694042	743962	601987	480015	512117	419998	565372	993604	619908
BLVRA	113707	97832.2	229330	139456	273726	128971	76256.8						27466.6			26705.1	47154.3
BLVRB	1676360	1097210	1352460	772872	3320820	929394	757242				728922		620739		216026
BMP1	61022.9	47110.2	63620.5	21275.5	25696	27862.3	205149	213392	267648	228318	175461	163739	178165	228810	163886	273196	251391	275949
BNC2	5229560	3127570	4217620	3794530	5027420	2758680	937209	544337	157399	426157	1751180	823763	784818	589813	288653	457864	415589	1086360
BPGM	583311	447486	301038	261108	1042710	162392	165465				200345	33047.7	48618.7		39162.3	40719.5		44502.3
BPI	391550	466235	1611750	553688	390244	224017	349326		85775.1		128379	205008	186664	36541.3	165758	156483		159406
BPIFA1		43489	43420.8	73004.7	46983.4	69711			23069.7			101136		43819.6	11972			21013.9
BPIFB1	140703	676018	565114	549142	785679	890266	734903	206589	107938	45587.1	122781	138495	130802	160536	104225	255995	196259	513300
BRI3	62325.7		115866		28584.5	16860.9	49568.2
BRI3BP	48014.9		57713	52312	86126.6	30707.3
BRK1	153396	41530.4	213728	195262	185509	86460.2	192861				79057.2		129145		115460	99156.6		76308.5
BROX	248618	149273	436040	164189	216132	184860	233902				117961		39193.9		38333.6
BSG	893441	655866	1422690	1307400	1458800	1074840	752653				358948		229547	261558	382682	705299
BST1	295443	167895	644684	371373	312919	398976	166336	129095	131821	83124.8	97702	97113	83016.8	78269.4	139995	150984	212820	159010
BTD	926218	1152800	886758	856254	883721	911405	1162270	1211480	1232040	1693550	1088560	1043820	1437600	872342	1667930	1097750	1583630	1830750
BTK	51273.9	33626.1	137981	109338	139999	110463	72178.9
BTN3A1			55005	35423.1	31089	43041.2
C16orf54	297765	101424	640785	315577	179625	252975	237458	31372.7	102042	156394	199669	81187	187258	91745.9		199862	204724	123247
C1QA	18948000	27828400	21404900	37573800	17110000	25671300	29127100	4392650	8481990	5200880	70754400	52788400	13131500	14233600	15949300	33952100	4522840	6125850
C1QB	93858200	157090000	108367000	148304000	69898600	76732500	91814100	90369100	71357700	86978100	270880000	229117000	100736000	155988000	119286000	160913000	99743400	85725100
C1QC	150652000	215350000	152250000	268962000	94532800	178615000	166226000	73078200	165687000	129399000	406117000	352531000	128043000	215695000	178100000	265364000	118306000	166389000
C1QTNF1		126139			11279.2	89206.5						50912.2	37683.9		131204
C1QTNF3	47056.3	104743	23859.1	71683.5	91696.6	115827	68528.4	30952.8	36804.1		112627	57653.8	44094	40359.5	87244.4	108325	33309.1	26488.2
C1QTNF5	189781	397624	128575	105514	77426	277568		66578.2	97604.4	88463.4	175538		172490
C1R	127794000	138219000	76937000	113570000	56088600	89542600	172221000	123905000	125198000	147281000	513527000	417444000	153671000	228289000	213050000	309052000	133357000	151233000
C1RL	17871900	13681600	8513630	7243330	6038550	6390560	10705500	27316800	11219000	33973700	8628520	15520500	16628900	14735200	15532700	15172700	31113500	31387900
C1S	103590000	119416000	64124700	93735800	53362300	82323200	114379000	65164600	76208000	79037000	347550000	227624000	90921200	114729000	126801000	181146000	98698000	117372000
C2	4565700	3895340	2235700	1003040	1407040	1467170	2281940	2882480	2165650	3155950	2373900	2549020	2412500	1681890	2757420	2657040	2388770	2780480
C3	1006870000	1081350000	689702000	746051000	570976000	485987000	753511000	863249000	702407000	865987000	1435470000	1028320000	917814000	728915000	1014480000	1034370000	706459000	722053000
C4A	80631400	46966600	39331200	125970000	49136300	39677800	52803700	7080920	15766800	11341100	43058700	59822600	47732600	28192100	37953500	55625300	7135850	3955220
C4BPA	842771000	949675000	749906000	1075450000	419466000	315358000	891820000	235444000	600546000	399919000	879299000	787522000	752793000	592383000	767420000	780877000	310702000	370361000
C4BPB	74150400	76020600	56596900	74076300	32086800	20203900	85033900	34704100	48734600	28016200	75071200	57404800	45356600	38388300	49468200	54314400	27153400	28495300
C4B_2	107627000	128414000	140000000	304882000	78281800	60738200	144740000	100374000	101112000	58035200	266865000	125699000	187495000	127411000	168274000	178634000	68028300	108669000
C5	50786800	38606100	28894500	27664200	18463200	15594700	36773600	39656800	52134700	50250400	87665100	71339300	49855000	49641600	63357800	77647500	41891600	42411500
C5AR1	564114	184047	1413600	476070	870833	1045270
C6	12661700	9521070	8646480	10861300	7805030	6086150	9058980	12830500	12646600	13469100	11928500	16780000	13967100	12631900	13878700	15141200	12918000	9444760
C7	15760000	14709400	11513400	13404000	10730300	9704060	10809600	10302300	15378800	18683200	24273400	22613000	9866410	14157100	15297400	20808200	14523700	25834000
C8A	16861700	12004300	13028800	13480500	8569230	8915100	9587630	14104200	13759200	14785600	30592700	27476400	13891200	14352000	15526400	26445700	13493700	7855400
C8B	13710200	10302100	10358200	10949400	5845160	6482220	8764920	10962300	13316200	14683700	32124400	25336500	15247200	14859900	17790000	24175600	9655540	17252200
C8G	10204300	6261040	5106990	7041880	3462720	3607890	5362700	13841300	11512200	12805200	22962700	22445500	12050100	11854000	12949200	17584600	11297900	10817100
C9	48571700	40633500	25134300	39127700	18840700	21261600	20736500	7668990	13306700	11401600	19589900	38781200	19104700	19166900	19601800	22659400	7175050	15186600
CA1	9187920	5626610	5781800	2974700	16040800	3600110	2647140	272046	110529	409737	2428130	327636	985159	323102	1178840	1395520	329482	564228
CA11	87841.8						233898	374701	238137	336601	156791	135003	417662	396544	149308	293105	401017	811085
CA2	2134500	994845	1485400	677078	2858500	711870	879632				567116		144921		222215	243941
CA3	55089.8		69639.5		128190		59178.2					296331	40200.2
CA4	211756	139006	373012	247654	254193	233479	99256.5				22849.8		57987.2	36441.1				20873.8
CAB39	155465		283038	188023	260868	330753	199986
CACNA2D1	64989.6	81654.7	92056.7	59775	38266.2	40571.7	84827.1		41173.8		56711.8	43597.7	62087.6	40541.5	64936.4	34904.4	97109.7	113086
CAD	61036.8		107833	58301.2	39210.7		87972.5					13328.5	37747.4
CALCOCO1			68489.3		137945	83834.2
CALCRL		28155.1	21025.3	25893.8	11354.9	17160.3
CALHM5			114029	283456	210310	330616
CALML3				99386.5		268545
CALML5			243609	260821		126580							140560
CALR	757155	303279	1312600	920812	1397780	625941	370340				130553	58607.1			64600	49768.5
CALU	100380			19867.1	73384.6	64508	151822
CAMP	5492080	3490270	7456890	6449730	3162790	7055830	3219920	905124	2174170	1592360	1671250	2067960	2599020	953791	1202060	1591450	1817570	1479740
CAND1	247373	140365	241875	173565	277711	191435	184169				155958	444353	54171.2		105320	46767.8
CANX	707364	155688	601681	426254	739362	254227	333623			225123	63251.9	151966	96144.6		290725	131690
CAP1	1164530	885738	2805680	30384400	3921040	2522260	1434030	133821	277944	109214	452892	210806	298761	301853	340604	292722	129404	380655
CAPG	94380.6		29598.9
CAPN1	379484	339363	1168860	827721	837245	778678	844214	159615		99757.5	236640	117673	400651	224024	212427	243921	198702	178285
CAPN5	718971		162325	124009	280055	165734	221739	365369	130622	271749		302996	125149	252067	74274.7	306665		178934
CAPN7	238526	174357	162140	81725.8	129930	42965.1	680702	517470	514345		335292	365055	519309	424071	312470	430067	289336	438129
CAPNS1	585957	433029	1891620	1375500	1132180	1072740	920407				265007	74980.6			190559
CAPZA1	539801	338315	877992	651519	868197	801250	778879			36408.8	304909		63193.5	73321.6	231943	154424		59858.6
CAPZA2	110548	72716.5	252552	238583	331089	316220	247068				54421.8
CAPZB	424528	349476	1016070	813308	1306620	1187860	524619				164139				107661	147333
CARM1		145957	195695	192288	107656	87702.3	114687				111305		51367.3		18150.3
CASP14		422912	225670	333255	333870	301287			910051				1527590		1267340	1716320		933774
CASS4			95698.2		40911.1	41215.9	66501.5
CAST	167041		65146.1		133186	49879.1
CAT	2073940	1606680	1788450	936858	2512710	1348310	1451120	581312	579938	1845310	1990810	1401930	747855	598557	680358	1391940	1244970	1548870
CAVIN2	333938	187081	1477060	767852	941467	598495	693125		8052.08		134595	307297	14635.7			76987.3
CBR1	83910	95688	79891.8	52756.1	73763	54620.3										69644.9
CCL14	29521.4							45618	33592.7	17657.9	22991.1	20566.4	39336.4	33363.9	37846.4	28583.9	21621.1	18002.6
CCL18	55090.3		8852.8								15661.7					8106.27
CCL5	17267				18630.2					113628	11658			12989.6	6854.28	9541.89
CCN2			43552.3	105477		94940.6		49375.9		36838.3	219079				117068	169902	58566.6	57322.6
CCN5	70894	227777				49453.1		60222.7		80188	67993.7	67180.4	60399.6	87394.4	32304.6			228427
CCNY			236432	122029	173006	179698
CCT2	184936	54087.1	202902	104265	177008	78430.5	190617	49024.4		49215.7	111801	96147.9	93524.1			50476.5	65517.3	40408.9
CCT3	497848	154329	553914	275988	459922	238448	839418		92930.5	210550	256262	231248	237913			193140		143719
CCT4	209345	83941.7	203409	141186	204647	133778	312522				112332		120315
CCT5	233483	125422	241129	147251	161912	121606	276512		91670.5	71801.9	136159	136142	220292	134255		134479		70405.4
CCT6A			60832.6	21409.6	62358.6	43580.9	110857					150341
CCT7	180935	74934.4	165707	91999.8	150424	87297.6	239652				131556	135279	71425.6
CCT8	406197	77961.7	356608	181754	328204	152596	557473				144843	142115	215301			152453	107380	48448.9
CD101	145134	211393	450366	200181	146482	190175					31207.6				110834
CD109	366608	366646	279533	291779	630901	239272	202949	187418	196977	402792	320139	236279	394531	204461	289424	267952	359209	382178
CD14	2347160	943766	706537	1073170	797560	571544	907363	957640	992210	545257	550171	1320910	725636	1013170	1120030	875895	675122	1093840
CD151	1360140	1043700	3657570	6248460	3029430	1942540	1219120	133209	98943.2	48641.2	549936	329305	506096	473515	667263	467817	95195.2	608323
CD163	724767	508718	232351	257605	211997	194179	448876	291534	262811	295284	243304	145378	327284	370417	461868	381112	477163	393781
CD177	182277	62568.3	223936	90408.3	60635.6	85308.4	61906.5		6453.45		27062	12346.3	30534.9		12154.3	30593.1
CD226	204153	219033	449462	608362	428783	590237	311950	92577.1		58313.6	162105		244019		163565	137547		140038
CD248	51396.2	77900.5			50306.5	44150.7	36118.9					37806.2			30889.2	26745
CD2AP	107842	368148	169872	112982	146036	146105	226054				112599
CD300A	14315.4						2304.71
CD34		136239	187733	159351	100115	288798	128504									124898
CD36	2281540	1143610	989842	1888890	2146150	6247860	3777160	166784	219932	124578	1177100	339672	980573	1005010	1394230	747715	203262	483444
CD37	444685	201450	789646	520138	379316	433504	332115			65567.4	196455	100450	204418		153544	135609		160128
CD38	76300.4		165859	118503	147704	159292	257984						135822
CD40	64412.2		362770	229141	238023	320413
CD40LG	173309	122100	302012	552477	308091	316658							232670		116077
CD44	575429	405294	678028	452633	699677	576401	413571	267293	198714	230888	259420	147057	239057	211586	232862	216638	228107	544478
CD46	139087	54001.9	155624	199683	121434	131485
CD47	1895910	1772220	4569730	5152290	4141360	5669180	1717640				951708	262206	459775	307484	500604	261939	106178	185048
CD53	256487	138898	477762	173493	124223	49587.3							166464					90734.7
CD55	722251	610257	1336170	856938	1234030	703579	555560			95796.4	260998		316848		147662	97758.1
CD58	452983	426093	587074	391969	832664	327239	475308				278820				85884.7
CD59	639389	453371	716346	518610	893732	546143	364788	26539.4	23022.7	89258.9	294996	45631.9	100911	42222.3	119795	121623	59332.1	92718.1
CD5L	217197000	145005000	344519000	267033000	121943000	144134000	358659000	187743000	323373000	160592000	304568000	168590000	122904000	408777000	144266000	140352000	99265100	95477800
CD63	4913330	2124350	9714210	9173590	5520960	3614750	2262780		136812		1970210	507877	1035250	419130	989312			355344
CD68	391985	79335.6	352426	395583	244287	222930	206675				55810.4	71332	150430		88557.4			114739
CD74			51530.1
CD81	596913	534241	1008080	1034560	478123	751693	517468	274370	88633.8	206511	386217	356596	767612	502858	536163	625907	548302	451737
CD82	1218360	746832	2327830	2279660	1632020	1427850	965797	300236	117637	198517	627070	252685	511976	270769	269006	358731	305503	517840
CD84	171835	83143.1	246422	234702	223027	305780	265015				58214		224836		207926
CD9	3932260	2887680	11488900	12359300	7976240	7417640	8755940	1713320	362736	1020360	3181100	1615910	4383810	2161480	2483240	2167020	1437270	934164
CD99L2	887937		425325	563476	931490	386992	1098640				393682	250773		945772				1676390
CDA	144822	51383.6	112109	41584.8	44210	39964.5	69213.3		20120.3		33192.6	49784.9	28220.9			25896.8
CDC42	664844	353087	1137920	799870	1029230	1252030	376445				237352		51670.5	46032.6	71970.3
CDC42BPB	1312610	578878	1257650	919258	542799	487248	2662880	965910	1681460	618707	1898500	1037280	963645	1878690	994493	51202.6	602089	811253
CDC5L	39565900	41699900		9002070		10236900	18896700	88716100	111670000	85157300	37682600		52091400	85791800	41719700	59619000	128274000	1655670
CDH1	121398	124704	126020	92155.4	120135	117312	50786.4		20141.8	49841	120107	50791.5			58439.2	51860.7		104537
CDH13	93966.8	131570	103692	114195	135393	199495	62158.5				113630	139416	139909	125782	152159	96971.3	135730	133232
CDH5	635969	462314	306341	271059	297377	301693	295651	871322	560912	624640	516298	511245	616694	863502	917828	916294	684074	1398530
CDHR2	1993690	751056		98352.8				169042		269234			112861			266274		199109
CDHR5	114718	70258.3	51866.9
CDIP1			28588.2	21629	26964.2	22999.7	22541.2
CDIPT	30168.6		45271		120667
CDS2	50053.1	71144	121757	75132.3	292539	47721	46031.7
CDSN		475625	358232		635925	466293
CEACAM1	253218			101135		80506.1
CEACAM8	229943		305005	171988	121058	228075	106226
CELA2A
CEMIP	1098890	1096820	1124450	1332730	374778	380035	1316400	607615	729863	960723	743071	734478	1307060	853447	774163	821180	1068200	1409490
CEMIP2	262600		101633		74809.2	80674.8
CERS2					328979	318732
CES1													354074		320736		180706
CETP	859406	811441	518406	600057	454937	505333	660322	425962	434098	801890	465660	483279	530830	1046210	572059	927176	665530	357721
CFB	128070000	70206000	60054300	33739900	32813000	38962500	45138700	23340400	20609200	21251300	35576300	51221200	33626100	18071200	36607500	34033700	10987000	19619400
CFD	1186700	2019050	843220	644519	739489	1030980	902030	1034900	1600260	986013	1154280	1028090	757182	1297610	921709	1176450	1091770	2039300
CFH	83633400	106334000	56898800	66808900	41696700	47475900	45980200	54540700	55314800	43767700	123815000	105560000	58171400	58171100	103839000	93767400	42116200	54364000
CFHR1	3504810	6514880	15259100	3450500	3877720	7037820	60829.7		61775.6	110765	1632210	401117	55331.4		103574	278914
CFHR2	6509420	4249190	3025090	9164200	2494120	3256050	3046440	1494770	1918720	1242380	10055500	7896040	4073280	2344540	6374800	4230510	1933460	825840
CFHR3	50503.3	225575	1059570	342857	137991	424474	44960.7	36454.2	22796.5	47306.4	29617.9	25946.6	123802	49067	16492.4	47118.9	16947.7	108606
CFHR4	2711330	4624500	1943950	1735920	1324520	1680740	1699490	541322	509291	583448	1790480	7694570	2076810	574253	2528710	1553090	486050	1170780
CFHR5	34117000	25467600	15567800	60459100	13877100	17969000	3659310	5249520	1657380	7504140	7622630	11038400	2227400	3444050	5019620	3959280	6299270	5228270
CFI	61425700	50953200	35896500	24764600	23682700	17517600	24858800	19854000	27062300	26439600	42164900	34787000	29059200	27995700	39815000	30201400	26175600	24628800
CFL1	1659730	1996820	4141730	5083050	9041780	6294230	1971960	152032		63206.3	1058690	230842	335616	224125	1132760	710944	130038	213822
CFP	14459100	69272500	24176900	53382300	22754500	31866900	6504330	3594510	10557700	4669510	33407200	25467600	7618000	10821700	19707200	15062700	6417800	4613070
CHAD				23184.1					44566.5		12582.8					32159.5		13754.7
CHGA		23248.8			119852	29513.6	64289.9		156793
CHI3L1	235271	154919	110678	76691	84793.5	67520	119707	246795	187485		75052.4	104682						200569
CHL1	328140	285376	285984	245130	151391	147739	242946	115392	171190	129020	127552	152102	174268	114452	195957	148769	183399	256647
CHMP1A	6209.63						16741.1
CHMP1B	6972.01		27007.4		10166.8		5114.64
CHMP4A	42818.6	63302.7	244605	80566.5	163105	109407	126035				30821.2
CHMP4B	338369	175642	810984	265474	465115	322790	316532				68857.6
CHMP5	598498	250164	733643	326058	571489	415203	472825						26433.6		104015
CHMP6	79805.3	56330	246954	165915	250123	240723
CHP1	37466.1		151539	123157	118961	88246	80386.6
CHST9	1950020		2560090	2039940	1087710	1106320	3616680	780175	722479		10670600	4001330	632048	1057950	877616	1101460	403502
CIB1	191137	70576.4	210373	389067	255627	135231	49237.2				29712.8				17889.2
CILP	91624.3	377963	63800.2	104401	83172.7	206698	117407	420263	314531	388807	231329	263463	374329	235034	279778	212343	343195	676536
CISD2			32453.3	19524	53458.6
CKAP4					36868.8
CKAP5	47510.4	247274	179523	159384	252664	244478	147028	24177.9			92300.4		41463.7		79108.9	85275.7
CKM		92123.3				71711.4						2400620	183109		126893			307300
CKMT1B		120628	74260.3	158640	172225	493595							335278		98902.1	67795.7
CLC	12913.8			37409.8				287605	17474						9298.65
CLCA1	687187	350398	459978	167716	212919	199648					647259		307159					215214
CLCN3	264037	116851	513574	255599	316718	243518	349437				72479.4		25721.2		27700.9
CLCN4	73025.3		167346	117733	133041	83751.5	56710.6
CLDN1	510222	138875
CLDN3	163831	152955	616800	826242	521939	1231660							120243
CLDN5	337909	875209	1324920	3061460	1889610	3742290	523904	45683.8			361585	392826			380644	111997		333801
CLEC11A	675331		286872	144526		65374.8	559282	257099	130512	223344	186501	219511		110057	121724	149573	193844	211047
CLEC12A	101395	125207	233803	199059	166877	196188	29510.7
CLEC1B	138790	102110	450441	356841	504175	379435	187082				59523	96514	64017.7	58332.9	68953.1	70912.6		52326.3
CLEC3B	2715090	3825940	2495490	2835650	2546800	3204920	1451110	2590720	1193940	1896760	2982370	2075240	1503070	1854050	3440330	1806890	1302180	823722
CLIC1	753656	514490	1876020	1441960	2027220	1799840	1059720			181397	370500		282430	228717	307779	377795	223589	325284
CLIC2	53860.6		68604.5	114299	37652.7	120366
CLIC4	119082	371841	500920	492885	531196	617026	166212								72216.2	812693
CLINT1	107338	75954.4	133952	98809.6	188981	82692.9	101429
CLRN3	1508290			437368
CLTA	323325	197631	796455	253895	487938	142181					117016
CLTB	212372	71874.5	455826	264617	340789	156279
CLTC	2629370	1732960	7135260	3087540	4993170	2299930	1455220	275397	59901.1	305544	1069610	279200	364648	219218	331021	365770	437486	345150
CLU	139060000	110421000	107678000	136400000	147658000	100003000	132026000	36776300	43530600	30517500	80105100	69333800	71958200	59742800	77182300	61896700	28696200	28275100
CMIP			251537	219022	257507	297135
CMTM5	103235	62974.6	193092	200440	397337	224272	128288					81723.8	23720.6		30463.2	19263.5
CMTM6	150252		408718	491464	398181	362685
CMTM7			362040	543009	206216	302541
CNDP1	1402670	2139220	1632920	1116870	1263690	1121820	1693920	1527100	1836360	1520280	1916790	2175120	2182460	1620290	3526610	1619160	1819450	1140750
CNDP2	332198	177376	441474	358303	441219	403181	554620				217944			485261	246541
CNN2	234332	97324.1	268868	210639	352543	219942	197432				137529
CNNM2	37757.9		122506	34229.4	82972.3	33977.6	84878.4				21667.5
CNNM3	96797.8	77325.7	125669	51852.1	90293.2	64252.5	96255.8
CNP	860005	215977	431637	384540	778970	384900	165642				94552						33954.1	35826
CNPY2			50041.2	25372.6	45707.9
CNPY3		111631		80272	196336	66763.6	184575		456104		118896		476351					297956
CNRIP1	29089.2		61507.6		75556.1
CNTFR
CNTN1	91499.9	124268	60205.2	62607.7	103979	81151.3	144185	62825.7	104010	102101	126786	111309	70203.3	79580.7	129363	113508	82525.3	107948
COL12A1	218387	181162	266303	168869	183402	182124	106741				97434.6	71669.5
COL15A1		21997.7			20182.2	29321		113368	33972.2				24735.6	89963.8			97251.4	43356.6
COL18A1	465426	494965	259309	278717	570650	1384660	363547	911836	628041	654491	677463	312589	437961	540923	473097	487390	601602	599208
COL1A1	30850	62254.2		26530.7	12503.6	84652.5	8699.13				20832.3	52506.3			22194.6
COL1A2	39307.1	52618.1	37615.4	13075.6	33808.6	117304									28740.3
COL2A1
COL4A2	3088480	2466230	3728320	2594530	1423900	1260540	7316420		2283090		4288130	4084980	4528620	3377130	4004980	3056320		2640110
COL6A1	1602430	6826650	1528550	5800370	3059710	7007960	2556200	981168	645418	1069870	2639360	1849480	1336220	1252790	1768650	2125060	1201040	1552290
COL6A2	389504	556408	348736	1414520	793066	659476	587627	245587	127506	132787	674512	359529	351881	355726	267189	504469	354094	282791
COL6A3	2036860	2864860	1749060	5759400	3504060	2929940	2056960	1275490	1113870	1279190	2836410	1812040	1880240	1978560	1548310	2141860	1574430	1773830
COL6A6	329500	399829	361807	298068			417669	1433260	953526	1184450	905407	998246	828141	1970600	618976	956298	1282570	1080170
COLEC10	1621140	1029000	1220580	1297650	1146590	753954	2108450	856601	803849	1234630	1806590	1026240	903472	1237030	1688100	780171	1368520	830552
COLEC11	3545390	1717260	2085580	1853850	1815110	1622750	3864030	673135	874023	1496040	3338390	2125570	1473610	2267370	2492230	1571340	881768	2022420
COMP	997424	2157460	919827	1405540	1346060	1759650	1330230	309602	545532	288059	3293670	1194330	269359	833543	1651020	1179190	275858	882982
COMT	133138		88889.4	109823	154737	95146.2	69068.3
COPA	224255		280859	121451	237230	182242	140411
COPB2	96959.8		35154.9	22466.5	32116.8	19922.4	120541		217727	35549.8	101205	61800.5	48299.5			59410.7	42048.9
COPG1	38177.9		58666.9		37949.2
CORO1A	712618	623692	1088720	1149240	1323540	1291270	475445	158769	146483	205371	199907	120168	203724	242686	181249	230563	209966	125280
CORO1C	174649	183538	581054	400417	1058010	631171	350473				181973		173414	186434	208518		69614.2
COTL1	171351	264640	696660	470588	1084030	570866	257946				62866.5				87715.2		7245.49	9368.71
CP	192981000	158732000	164632000	91962100	81157400	78714900	110009000	60704000	82048200	44338500	124295000	130156000	77817500	83230300	128476000	113081000	45132000	65185600
CPAMD8	23463	172961	128957	95266.2	83263.7		58921	120623	45016.7	27243.5	45390.9	45627.5	61368.3	124124	34417	45661.9	43486.1	80351.5
CPB2	2394810	2257220	1568690	1138110	1858490	1282840	2178230	1990740	3494150	2058450	4059020	3348650	2940370	2848780	3650410	2908430	3147190	2535710
CPM	77834.1
CPN1	6581310	3899750	3479690	1201110	2935400	2192220	5363410	3982960	5209400	4256130	5737320	5767320	6867260	6055950	6579910	7432500	5252360	4508450
CPN2	12214700	6902910	5648620	3743480	4895430	4933200	13709900	16114200	19820000	18696700	14248400	18085400	21651200	19811200	16996200	16906300	14163400	16536500
CPNE1	3171490	1318460	11058700	2535050	7987880	3204860	7168830	1130040	144291	192869	581450	348460	2836200	396894	823905	588450	471363	868329
CPNE2	285781	162425	625006	481786	466647	395095	550905	26671.3			76490.9		145440	109277				110787
CPNE3	664463	406159	2129410	1038950	1225860	846749	1098860	234261			182711	335278	318381	186589	127009	106034	203604	285396
CPOX				109099	93354.3	90220.7	154462			134670	50601.2	90768.6				93801.1	103983	102877
CPQ	147300	161200	100511	102544	117460			170599	218983	259876			211100		210019	167931	310530	464488
CPS1
CPT1A	37936		43179.9	41682.6	104028
CR1	376590	136431	559719	119272	260296	195745	133968				126512		443341		54133.6	46425	114190
CR2		377968	173823	228173	103619	106329			88197.3		126811	150268		15977	150288	98353.5
CRIP2	86127.1	38696.7	54567.1	76138.8	17604	53798.1
CRISP3	613350	520742	452321	235498	442912	397623	256153	387377	198054	394037	215048	260430	89019.3	142932	200788	231056	413505	81032.7
CRISPLD2	58145.7	188237	146161	125839	75153.2	138439	23004.2				71517.4		27844.3		40323.7	42197.4
CRKL	232747	162744	399844	345645	421449	373663	277900				155363		409225		106449
CRLF3	240684		55093.5		187441											201559
CRP	85671700	127093000	115272000	45443100	2278900	4041320	6013800	9274500	873616	6395810	3238470	51373200	11762400	1818580	9794830	9887410	1980080	8115220
CRTAC1	833336	1277050	1310360	960018	717837	711332	2134680	903758	1760380	1196570	1418140	874381	1185840	1851840	1504180	1460190	717050	915402
CRYL1	93391.3					58242.8
CS	25037.7		30272.5		51154.2	99403.6						213168
CSE1L	2140170	1681880	784928	968687	707416	260223	2724130	1297940	1386100	1184720	3701470	3575220	2125390	1317610	2687120	2831590	1382590	1226660
CSF1R	14895.3	16802						97391.9		126295			108019		148978	109027	102788	121373
CSK	110218	94446.4	304385	264049	265229	371595	86358.9
CSNK2B	20946.8		35749.9	37104.3	46235.5	44049.1
CSRP1	114716	247569	122218	158660	172168	161785	84086.7				25341.3
CST3	661999	1433080	702019	807448	951079	1110630	303801		327317	184879	395508	290916	143512	266549	277554	426873	122125	326458
CST6					58142.9	55233.4
CSTB	46919				84152.6
CTBS	111278	199537	55511.5	88894.8	99712.5	46988.8	136028		139665	69101.7	202486	118761	139094	119502	185622	159879		111362
CTDSP1	116650		141801	109284	122860	133167	117838
CTNNA1	54984.8	47053.3	32866.4	35334.7	20086.2	66474.5
CTNNB1	25698.3		26022.4		27811.9	32753.9
CTPS1			44063.1		32333.3		36196.9
CTSA	3544590	2019750	1195530	1023540	1607000	1750080	936834	477630	872803	736609	1458940	1680240	1028350	1560180	1365630	996779	961110	1755250
CTSB	178824	183740	79344.7	227068	161688	73610.6	232136		111499	111233	120776	86077.7	107196		108632	153212
CTSC	67978.4	89077	87156.3	125318	128019	125035						9190.97
CTSD	471213	309314	345655	348937	619706	399673	284631	295897	213532	377019	227232	169706	313300		241915	199671	450120	431065
CTSF		108027	74119.2		104361	46681.7	60928.8	78059.2	63347.6	85621.6			72175.3	44244.5	110980		224076	116540
CTSG	2348870	602280	1627610	386777	718813	641019	802297	216079	327884	454033	224816	448223	562297	268579	228614	411559	436417	439072
CTSH	27076.2
CTSS		108283	131667	74989.5	97644.6	79508.2	87225.5								126488
CTSW	129581	138386	113448	280747	106673						109667		88635.5	110287	60524.5			138086
CTSZ	96154.5	170788	74889.6	43997.5	75997.6	52186.9	30654.5								23134.5	54031.6
CTTN	249510	174045	219711	259526	275257	247106	237697
CXCR1		96819.3	479721	235454	403247	468654
CXCR2	46579.5	74555.8	300278	224935	553664	632665
CXCR4			446967	272569	168718	146949	275701
CYB5B	40233.2		16684.1		43390.3
CYB5R3	321307		511514	413095	963133	257766	215845
CYBA	1041110	299732	1185730	1207600	1921010	1970200	62756.4
CYBB	1089460	450012	1234290	1139590	1235730	1761080	305589			77654.8	160262	101355	183568	113286	129964	314880	93778.5	60161.8
CYBC1		13593.3	17072.1		15423						10574.8
CYBRD1	781681		972277	478047	1533030	545535	71801.4				126215
CYFIP1	351106	272981	877157	1567870	1481450	1382010	451662	239714	28335.2	141497	196329	80292	436145	185406	242752	230311	276804	267140
CYFIP2	260935	182639	603568	645301	596383	445521	199117	159509	208129	300625	118131	248033	184764	309400	128783	177665	381795	162499
CYP4F3	37594.7						23631.2	44395.5					37749.7	33193.3
CYRIB	309841	157956	383233	222335	241519	267110	158190				75458.8		1191510		130109	240795
CYSTM1	398342	561250	740942	225553	334665	424955	109088
DAAM1	189866	86663.6	345423	258593	488099	413631	164282				94732.9
DAD1			92700.9		147201						76383.4
DAG1		136433	68862.3	72539.3	64176.4
DAGLB	65994.7	30161.8	145940	58953.8	95637.1	84191.2	59019.4				18383.5		13796.1
DAPP1			118162	94048.2	85266.1	126495		120587	117997		159675		197027			197685	112099	194642
DARS1	114508		92708.6		69232.9	80141.5	79068.1
DBH	347237	464688	290813	606758	188764	164888	1093950	882075	689444	699358	1011620	898187	346495	986938	414985	552679	1354570	677703
DBNL			106368	151881	160554	126160
DCD			357736	445910	1997020	1501460
DCN	709727		968388	2335710	2387250	3436230	855813			337836	422715	194494	700742	394774	1009170	2106530	342471	1007870
DCTN1	77963.9	239627	56200	60563	59943.9		54512.4											93537.3
DCXR	7215970	8495830	7387770	5914390	3231270	3075710	4012840	3702140	2143630	6439120		4550540	808050		4218660	4642290	1675380	1457510
DDAH2	222029	88185.2	114525	141025	104447	157358	295479
DDI2	76092.3	23693.8		49422	136195	30794.1	21667.6
DDOST	331768	140829	239886	257590	667545	189735	209897
DDT	589596	224610	398439	210615	548994	111035	860119			305585
DDX3X							114762				87556.7		100599
DERA	335911	306852	700627	231968	229850	332936	415632	156770	80273.2	250439	443452	285591	210403	181127	238039	284096	203047	244482
DES				1441330		223591
DHCR7	8767.9				24978.3
DHRS7	216274		271227	211417	368152	104061	171291
DHX9	39554.1		148370				92993.2	51012.7		34464.9							37062.7	19136.7
DIAPH1	140177	60026.6	184571	105124	141597	148005	81826.9				17999.3				28494.1
DIP2B	51891.5	19647.9	80086	59143.4	50606.8	43657.7
DIPK2A			50147.6	79927.7	67571.2	93619.9				66194.2	256176
DMBT1	1047460		435097	26398	50035.3	44416.7	247781							297380		100297		136916
DMKN		204884	257166			50915.5			61920.4					102195
DNAAF1	1754500	4592900	3462920	1497070	926308	804638	1014200	1316180	3475370	2067480	802917	2309160	1419980	6042180	1212280	9985780	1988570	604803
DNAJA2	109497		255750	179798	179486	209504	198857				679717					590230		185933
DNAJA4	62101		153171	66112.1	194207	96340.2	64979.3
DNAJB1		122801	116246	106810	108784	118885	151396		75916		72751							22115.6
DNAJB11	168864	91030.3	267525		166907						49877.9
DNAJB4	417946	822232	364057	585952	605846	588488
DNAJB9	89421.4	54913.8		116829	23070
DNAJC13	110837	56158	191598	75239.9	103515	95103.5	127471				41188.7							9313.83
DNAJC5	269526	209091	321656	214001	373923	331078					47744.8
DNAJC7	48133.7		45195.9	75332.6	85363	80618.2
DNASE1L1	72327.3		207283	121827	124926	126204
DNM1			69357.2	67741	90440.7	119780	38675.7						116428				29378.3
DNM1L	104608	185689	142729	140810	152582	100919	65132.1	32375.2			100276	45661.1	34619.1					17499
DNM2	54831.1		139373	114704	111303	132520	85833.9
DNPEP	74099.7		51089.4	246784		44167.4				261974	88983.3	77070.6	62965.5			68588.9		81608.2
DOCK2	109369		53443.4	40436.5		41873.8	53130.8						28892.6	147833		16934.9	153675
DOK2	81583	122119	221707	189908	190804	247355	109629				45452.5
DOK3	91151.3	58299.4	186911	127391	196739	217677	102585						78316.5					81881.2
DPM1			111125		187770		46135.8						22408.2
DPP3	180917	139504	188533	181345	190829	75461.7
DPP4	6801110	647661	437217	2923650	437707	427108	648375	726998	760925	738659	715956	567157	1082900	438324	639278	686590	658847	856345
DPP7					91080.3	72866.1									29898.5
DPT		164306					223688	329824	414960	42278.5	337300	137666	355475	390089	294713	388651	519060	642249
DPYSL2	127719	143405	190206	159425	260537	345631	106712				53289.6
DSC1	161625	222313	70582.3		269374	208962					66249.9							356549
DSC3
DSG1		317557	200508	160724	340120	306018								149137	72268.9			47635.7
DSG2	198804				117194	141439	174791		147981	82137.3	218050	159006	106467	224083	171095	209395		142485
DSP		836591	224655	219113	444082	637561		207228	2980.25		187992	183693		282929	658626	312123	305365
DSTN	251892	345203	676219	824786	1285000	879537	282812			124218	122169			109036		105313	210149	64287.4
DUSP3	116070		249244	104633	240480	165834	173317
DYNC1H1	276116		186988		136859			718383
DYSF	2374970	868274	2865850	1336190	2792230	2055010	1199830	2909860	1759680	1339770	723343	180728	929155		1908310	1180130
ECE1	3643750	2131370	4336680	4083650	5274040	3029390	4366130								892420
ECM1	9391580	28190800	5510240	13031600	9778420	60471900	11436000	8368840	8521330	9790830	15502000	8749660	11754900	14037700	14866800	12038800	11325800	9914810
EEF1B2	8320.78			368825	103680								3810.36	5137.98	6861.42
EEF1D			63101.3	148074
EEF1G	264030	257227	330694	494582	247732	124629	152222
EEF2	108689	135822	165735	82309.7	140740	127843	107395	181200	61718.7	237450		144267	120109	90675	80774.9	75019	149764	201216
EFEMP1	1798980	1444370	647084	862734	951660	1007820	781886	1687200	1733890	2035730	2220330	2107610	1287410	1484520	2248640	2511860	1401070	1934880
EFEMP2	86130	69758.3			26310.1	38612.4	10861.9				43413
EFHD2	78918.6		76713.1	103603	82060.4	99238
EFNB1	30127.6	82463.4	100397	213013	117436	173000	152812						39810.4
EFTUD2
EHD1	2738570	901605	3111530	2069580	2930370	2331770	1573710		399063		606846	846335	391876	321752	572980	418397
EHD2		38982.7	42228.8				10442.8								10285.8
EHD3	336110	242198	927807	694544	948081	728888	665535				245073		103876		129325	104994	62108.6	110550
EHD4	712569	488691	319706	317438	311141	263768	319135									84232.1
EIF2S1			101693	34711	104483	71124.1	196865
EIF3E	43676.1		57900.9		73344.6
EIF3L	48046.1		48535.1		44565.7	30889.9
EIF4A1	72528.9	26151.2	110209	41147.9	83981.4	38793.6	96878.1								15138.7
ELANE	319715	49482.8	255859	34396.3	65382.9	57145.7	149644	66007	230384	282791	70534.3	128094	71511.2	142872	68251.4	121855	78237.6	147921
ELMO1	149071		144205	121464	101243	129557
EMILIN1	642204	706062	459130	955731	591364	1416840	149143	60469.5	99508.9	74783	519452	316574	249490	220233	409713	199650	142810	98169.1
EMILIN2	1887880	1286860	944754	450104	616198	321104	4062680		1055970		1761810	1639960	1540610		2204190	1722180
EML2			69312.2	84500.8	71265.8	49760.4	59915.5
ENDOD1	136856		203886	181251	627044	162558	127555
ENG	230866	228341	271898	340790	225464	229341	182183				57936.6		151275		126720	135346
ENO1	705349	541577	1572050	1063110	2045950	1452080	870081	353647	321900	317802	359053	296256	332700	120406	326698	334523	317947	226309
ENO3			253269									920586
ENPEP	1440760	86978.9		181251	60275.1						88377.9		68992
ENPP2	188091		138655	143422	95780	134985	186836	533340	399289	654021	224050	284971	276704	439450	259152	453925	517572	588247
ENPP4	131930	45407.9	176261	37050.5	138769	80611.7	133777				31198.8		49613.7
ENPP7	53098.4
EPB41	720725	434951	351519	269245	1089420	413957	151587			176599	240133		71915		382497	127762		249067
EPB41L2	62277.7			76309.1	81453.8	83182.9
EPB42	1595840	731826	1532810	506835	2500070	620295	464804				333086		255363		162066	129796
EPHX1			56650.5		54997.9	33642.8
EPHX2	68266.8				66326		20113.8
EPS15	95356.9		174602	86942.5	139451	81796.4	65826.5
EPS8	4119570	310502	225116	960104	111228	283217		226722			206641
EPS8L2	187266			169383
EPX	6921270	1065400	1536710	1855530	163149	1134960	1135490	432421	168141	861236	521950	173489	592066	432630	362139	1035640	354349	784124
ERAP1	96087.4		50124.3		32976.7		267757	116363				150858	158462		112461	293093		60858.6
ERBIN	57968.3	89150.4	100865	119634	127574	125880	138890				28419.6		50580.3
ERGIC1			296219		266571												10548.3	1453.4
ERLIN1	275197		249013		143379										89735.4
ERLIN2					69745.8
ERMAP	540917	177860	687763	320653	568751	397025	354434				156978
ERO1A	200884		135666	166454	126567	149910
ERP29	276416	158913	347759	237319	381603	357492				911913
ERP44	122859		200983	121425	260020	123574	89997.4			89345.9	101024		89083.2	83424.6		165695
ESAM	371951	199881	593609	817168	709249	826304	252537				251805	83901.2			60768.5	133099
ESD	70116.8		117445		97369.5		63286.5				25794.1		15244.3		22282.9
ESYT1	91392.6	22568.7	109884	93098.2	137950	59218.2	109455			17663.2	231792
ESYT2	49431.6	51487.6	178962	185661	380204	822631	93815.9	282014	236527	170095	100783	140214	234790	222411	290940	213155	213109	246257
EVA1B	43347.7			133400		71638.6
EVI2B	237531	58080.1	463659	149003	331675	236580	70479.2
EXOC4			30488.2		48743.6	65144.4												39633.9
EXT1							115545	187985	162546	221691	180344	116981	145910	153850	152992	226870	145816	151702
EXTL2	350679	326064	199314	276956	148469	604883	493613	1180360	1172600	1158410	931065	1090440	1285870	1536600	888379	1234660	1639950	1376030
EZR	170998	120189	161247	197334	117679	149905
F10	7207990	7048320	4872590	6055620	6577660	4546200	6873760	2036020	2983730	1957770	6430660	4263400	4029050	3002930	8263830	4263130	1719110	4609230
F11	2011960	2259150	3267650	3062580	2382070	2532070	2360720	1485340	1839170	1637310	2575310	1764030	2359890	1718630	2661120	1968640	1513020	1390310
F11R	1539570	916645	2615960	2659330	2575060	3230570	2265570	618786	124969	528713	822577	332025	1105640	757561	751718	800169	465026	590234
F12	7305280	5396710	3917160	1702760	3865090	3574440	2878460	7313460	10514500	10012100	9926510	12033000	8025260	5863580	6671530	10157500	4511430	4141130
F13A1	4115030	10925100	6471560	7965590	6533330	22619700	7693370	2479720	4718840	3032800	4588310	3278780	5791120	4265340	6126500	3024150	4012840	6421110
F13B	1793030	1845280	1271120	1583510	1193340	1979720	1272230	2347660	2293290	2489630	2251760	2401370	1763620	2224080	2596620	2236830	3327010	2572960
F2	69969000	70665300	61008700	40834500	57839100	21782000	120077000	121902000	141793000	124453000	112365000	94970100	145670000	107170000	119071000	111101000	139303000	112805000
F2R	75046.1			57879.6	103419	172034					45766.3
F2RL3	101693	71500.4	138939	473587	222300	477912	228514				77061.4	20174.5	133430	61303.1	86646.3	89764.8	147127	68335.3
F5	11681900	9444990	8321840	13679800	9274650	19816900	6075670	4793440	2677650	5177600	10406100	5846130	8205670	5354890	9116810	10922500	6151500	9402520
F7	787870	1075720	1055530	476248	780330	151743	2444020	2033040	813264	1721330	2319240	2124030	1727940	1471460	1779110	2116970	1323040	1693430
F8	448616	620109	640575	476351	964978	349017	407254	154952	155124	199772	367340	298293	419899	221339	266456	316726	293619	314898
F9	6196710	10735100	9609740	4269860	5102580	1532850	16630400	9514380	13967500	12191800	19192400	16381700	14452400	7715190	10930100	16236100	11146200	10082800
FABP1	319681			144909	21185	37082.4
FABP4
FABP5	94488	208728	163062	89709.2	110773	182412	85074.3
FAH	156688	82353.2	96268	48647.1	112968	88508.4	109098	405118	99768	1139240	96826.7	66800.3	144912	132858	167022	126227	302519	217028
FAM151A	1585020			167448	167422	197114		213472	177693	77570.5	640531		359778	69796.8			202509
FAM177A1	156285	80411	437353	485909	508434	320659	187238				50060.8		123204		66757.4	58104.6
FAM234A			90737.7	53535.8	86791.4
FAM234B	82072.1	62116.3	171722	67710	117999	59143.2
FAP	77315.5	113851	75183.2	65954.9	57029.5		149438	200672	182944	318825	218206	369254	182084	254610	218790	334424	447882	257426
FAS	62165.2	114901	110215	81435.4	99580.4	100792	80176.6
FASN	68160.1		90022	54050.1	75247.8	59207.8	70975.8
FBLN1	3372660	8836810	2671350	2807530	3672590	3924950	3643940	5828120	5059320	6531900	9235370	6302510	3728140	6708510	7192110	5100660	7419240	7589010
FBLN2	80871.4	429548	40305.2	57135.4	70913.6	387828					58404.2				62751.9
FBLN5	173343	662309			227994	555156		308984	269965	361551		201689	223154	358776	250601	298082	334768	595795
FBN1	159707	174959	106822	237274	89736.3	121697	124881	49241.8	61928.6	222213	185420	62888.6	30499.7	30240	144844	89917.8	77790.1	71903.2
FBP1						305564		14950.7		57492.7							13194.2
FBXL20	87777		122929	43732	118222	87712.4	63703				22660.2
FCAMR	135992	115929	95132.5	69820								88846.9			97404.6
FCAR	175458		310676	170845	243251	253233
FCER1G	770337	721908	2423920	2467980	1936890	2313430	666311				256394		132171	68633.9	153253	164684		50309.6
FCGBP	13423200	12970400	6024050	4637210	3741930	2289360	11111800	4015260	5334500	4405650	13455000	14455400	11154100	5461320	4235570	8860260	6775530	8371870
FCGR3A	1114480	714059	2617750	794663	128616	894534	1158450	1298130	1300000	2194580	823736	1392850	2729780	1426180	1498470	2036510	1244120	2745560
FCGR3B			704475	561965	251474				246688	297756		547888			232019			449916
FCGRT	69175.4	82491.9	257039	85052.2	182987	135848	115961	33852.1			140258		83470.9		25517.3	20113	45465.1
FCMR	129003	125179	51940.5	41579	22827.2	21144.5	47695.2	43226.8	75280		39025.2	26672.6	28277.3	77735.3	56978.6	42297.4	42162.9	73335.9
FCN1	4800790	2437020	3860750	2274070	2123950	1902730	1661970	425501	1125850	1094670	3282290	988668	1915480	1196540	1510060	1053650	818817	1063660
FCN2	35121300	13433700	7245170	3410800	16659600	39754100	12711900	2458910	4390300	1246410	9709730	8250300	13166700	1836960	2966440	2370170	2455550	1511400
FCN3	102208000	50871000	47870500	38409200	37446500	20094400	138259000	84139100	103981000	93342900	167509000	130822000	108567000	133032000	53985200	120515000	129164000	75834300
FCRL5	370288	408892	153846	85915	91128.6	45010.3	150311	440206		1178060	457614		1336880	621259	386733	480702	799226	853738
FERMT3	4055590	3289560	10259800	8982350	11623100	15824000	6537870	1010320	267124	786327	2327790	426589	1669180	1110370	2386070	1911690	905771	1135540
FETUB	1128100	1550550	851068	1600280	1410080	1416450	665813	643024	866143	925024	1619610	983518	855872	1181490	1402450	1102570	909637	1031940
FGA	25368100	32194900	16286000	20091900	19868100	49818900	21504500	1969100	4489110	2752370	10347000	14382300	6477320	5576540	12627400	5358130	4121020	4375770
FGB	23381000	22734400	14300000	13174500	18266100	59104200	35373600	2584460	3166690	2875930	8569770	11050800	6155720	6105310	11745700	5140810	4403780	3824270
FGFBP2	26977.4			49421.9	10177.7	28504.9	17357.1								47434.3
FGG	12466600	9863600	5912720	5508970	7743210	20816000	15939300	614685	1132420	531215	4049700	5304010	1775900	1948860	5165530	1712260	723988	886228
FGL1	4996700	1939590	871064	2495990	1126080	2627990	568352	282984	336415			3805610	466769	600422	676557	223476	306120	435652
FGL2	224135	204573	259748	252951	224429	198540	204078	79559.7	119253	160834	226258	188956	194421		69932.6	137829	187054	141834
FGR	158839		240779	134754	163298	173143	97120.4
FHL1	85656.8	132085	535612	336189	400545	414325	415102				59399.3	307170
FHOD1	947842	1032060	2137430	3404780	3428600	2816340	1653680	534675	658849	504006	614922	961288	506692	1409490	651307	739847	530430	352007
FKBP1A	283568	244645	615914	418719	596749	576860	174388				53919.8
FKBP2	224934		243005	73933.9	258869	58372.6	169954
FLG		239803	221486	165633	126354	257855
FLG2		283819	300896	189396	275000	774587					71651.6
FLNA	3303460	4124150	10732500	13880900	23113200	15620700	5032730	959563	269442	698746	2582990	523545	1743760	1022670	2724610	2424070	858763	1466870
FLNC	281333	219492	198775	132688	265888	150072	223982				403417					438563		75946.9
FLOT1	627712	349397	1379430	649113	821718	660844	1000830	156397			272516	108324	443116		142349	167628	163051	144816
FLOT2	388023	223197	805658	383897	438566	389004	617790	121450	47581.5	89289.4	129712	77008.3	267584	58279.8		108043	100927	109182
FLT4	726699							25401.5		23923.8	13119.3	92487.7	13501.8	30339.1	76693.3	29296.3	25611.1	24683
FMNL1	174637	177392	285567	134389	185126	198839	55612.5
FN1	231881000	632007000	148579000	335148000	196688000	449092000	328658000	179969000	212215000	194779000	429918000	221829000	282813000	213917000	261677000	210676000	168551000	149830000
FN3K			91522.8	86689.7	206543	113481	59577.6
FOLR3
FPR1	307086		371164	59585	113305	49427.4	83423		20480.2			48743.7
FRYL	59710.2		82978.6	51077.6	53853	60724.7	42124
FSCN1	156964	104411	282354	286270	321481	334151	113707									53730.3
FSTL1	657927	553062	652748	981168	402670	369896	1414240	579279	265854	582367	595570	517621	525104	318136	398284	402629	944055	503894
FTCD	52210.6	81320.1						152681	47173.7	447971			157207		93696.7	81793.2	133249	93169.7
FTH1	1806280	297931	318611	223964	182106	240017	234724	247393		171222	868712	167825	233046	190613	243221	215897		148230
FTL	18686300	2186180	1243620	1440050	612279	1108030	628235	732308		612688	12443600	1564250	1921900	256268	1260630	1521640	928578	1545750
FUCA1	164478	212756	114495	93840.4	169903	187236	278242	225905	210004	215364	231415	336625	265210	263753	357069	226118	274773	324390
FUCA2	147562	149932	87383.1	82414.2	115277	70044.1	140727	159509	65248.1	103344	98727.8	186590	141649	121715	170378	106121	122788	242866
FYB1	103610		100766	159334	263472	311794
FYN			72625.6	88561.2	119597	159672	125060
G6PD	304677	132277	427341	225753	378287	319410	266442		60900.6	40605.6	37974.1	117868	129902	87134.5	95780.6	251657	76931.5	176773
GABARAPL2	183775	142297	667991	466425	848511	429635	349370				81328.2
GALC	194633	369148	126922	307419	217221	210685	939696	300769	375813	688789	560678	515951	693655	388583	549671	797360	1044490	1007450
GALNT1	23209.4		99228.9	55885	66156.2	50780.1
GALNT2	105415	61589.8	74202	65791.9	75311.3	92957.1	71742.5	75676.7	90650.3	59783.2	58619.4	74789.7	77045.8		89369.3		75689.7	106664
GANAB	656153	541855	591002	483642	627204	321734	959740	910775	2262180	532449	642075	692151	888947	710423	479865	685520	792397	1136060
GAPDH	5061710	2753670	7058390	3717760	6988710	5733120	4778710	449420	473482	690723	1493990	2326580	880896	522518	1430240	1323300	631223	614141
GARS1			62252.9	109492	60405.3	82695
GAS6		137443	219590		78669.7	291868
GATD1			74121.2		83433.4		84831.7
GBE1
GC	32661900	41019300	23266300	24653800	29864800	24726500	18996700	12316100	19032400	14782300	16434300	20163000	19334100	16857700	25043200	17214900	13883400	20324900
GCA	7961470	2340340	13538100	6178940	9693130	6111280	7825040	982560	210741	639303	1122310	495057	2537500	615383	837052	999971	564847	891471
GCLC	89915		50255.6		130126
GCLM	139845		159148		201679	110757	122016
GDI1	123524	77857.9	359776	202810	326254	287627	175462			89385.7	90049.6		73927.3		105007	91334	136354
GDI2	816471	412552	691194	421962	1028510	682158	388258			205097	187158	67699.4	119840		121250	101392
GGCT			79077.6		110672	71113.4
GGH	939063	978721	478287	337176	391514	289702	484585	389740	452378	463694	235005	298315	521744	432739	560697	350714	416642	481792
GGT1	172053
GLB1	849541		596521	767701	776296	1454230	914763		450238	442321			541314	563344	375054	1063360	499260	681234
GLG1	45389.4		22839.6	25297.2	37630.3		23431										12953.5
GLIPR1			72095.8		42358.3
GLIPR2	269116	213452	469228	253675	452081	338610	166551			260491	113141	64296			103263	124159
GLOD4	103193	77271.5	128429	108314	212296	95449.6
GLRX	239924	152031	340397	143835	242594	137935	63003.7
GLUD1											37830.7		28705.9
GLUL					25788.5
GMFG		371690	274617	262356	198534	231903	103213				51229.6
GMPR	25313		76813.4	48748.8	105341	38145	65328.8					126096
GNA11	192793	58619.8	133810	87206.8	105166	91932.9	50822.3								50691.4
GNA13	398825	258609	839876	487445	505456	744383	399300				210872		86742.8		119663	115111
GNAI2	2643530	2078560	4732740	3726310	4721590	5397770	1908040	317530		383257	742103	94279.9	392141	252497	470861	623712	177409	329251
GNAI3	564058	277148	675244	421291	763996	695357	207369				88457.6				62855.6	89525.2
GNAQ	590342	520774	1556980	1361350	1765000	1978890	940076				238816		157600		184090	265063
GNAS	449112	340585	619651	482544	864103	641107	142651				118991					105541
GNAZ	216591	232456	1213810	1072100	1128340	1609300	727119				183289		182882	172623	259150	246655	94018.3
GNB1	523403	335557	876131	668195	839030	1198640	617566				175671		80470.9	17900.6	138958	93563.7		181484
GNB2	966544	633672	1607600	1189000	1374380	1686020	753609				248270		108218		89778.6	145478
GNB4	142276	179999	414592	285345	228141	524316	120347				57155.6				9173.31
GNG12	516576	173034	186547	297088	119490	172937	199347				87554.8				94833.1
GNG2	294046	184649	441396	300521	245357	276303	165953
GNPDA1	73137.2		214971
GNPTG	293086	254487	170219	113591	156922		262351	101889	167392	164613	187843	309653	210208	139855	190888	246118	132449	158944
GOLGA7	105960	195500	187521	184552	287497	176766	89667.1
GOT1	111928		122380	170150	153133		105185	184631		268424	148484	370632	308352	269873	236188	239535	268621	246215
GOT2	975135	2311110	1728900	1013960	573066	552446			1126410	311416		4666300	1315380	1129950	1408270	1983680	348773	542117
GP1BA	3338970	1970420	3128730	3929620	4750530	4168000	2132670	1081580	1034490	719022	1334180	529840	1881530	833131	1636310	1287480	834154	1369600
GP1BB	2342190	2366720	8299090	9484870	12852000	9729860	3287370	897686	124778	769624	1680330	218496	1225100	1001230	1864370	1118620	651903	788469
GP2	274280	140133			32367.6									44081.1	43142.1
GP5	646535	517671	478194	452911	603527	420549	668201	512424	714248	531144	512005	537831	697638	704211	610902	601273	636566	663362
GP6	129568		212797	184414	201906	265238	225038		86276.7		160850		148584					120562
GP9	1040260	1006840	3704600	3982060	5407260	3247520	2131320	747438		1240530	1192760		1784440	969566	1206460	1316760	1180550	1329000
GPD1
GPI	292206	183901	492589	186630	383922	426030	196367		304894	149419	147782	214461	101686	271119	94778	166704		162661
GPLD1	1325080	2653220	1365160	1336080	2221360	1866860	2537900	2262560	2041670	2394300	1805340	1703900	3147360	882010	2070880	1624050	2774520	2365550
GPRC5B	108592		40632.8	106642	23967.1	37135.3
GPRC5C	6790290	376565	195380	1961290	96943.3	481675	103845	434538		247571	341651	59843.9	31805.3		240400			40360.3
GPT										101624		1008540			18645.2	40855
GPX1	232121	209989	761657	413755	799633	426793	602459	97366.7	1030700		474522		74351.5		69207.8	76402.5		191906
GPX3	5181980	3833220	3180150	2743060	3408450	2999390	12668000	26355100	7659170	29376500	9436090	14488200	13563300	14328300	9048910	15028500	25663200	21588000
GPX4	145509		236649	163473	285416	182050
GRAP2			150174	132270	125976	159514
GRB2	279553	128741	490213	425195	401118	445081	163747				75317.2		603967		18855.1
GRHPR		16687.3	50416.9	28108.2	56304.3	53626.6	87691.8
GRK6	679941	881215	710517	476291	642341	542587
GRN	127306		85065	38085.1	40960.7	75729.3	75887.6	55023.3	42733.4	163117	349196	118093	101550		131695	104587	79807.3	49661.8
GSDMA		138942			133840	111813
GSN	10442000	18894900	16689800	15776500	13752500	40301900	10407800	17339000	17966900	11489000	26833400	23010000	15120400	26059500	23316100	20325000	14939600	19928500
GSR	486513	458717	514264	267524	478986	333035	446970	344462	231638	592952	346526	306461	336010	254763	369689	390871	498451	443216
GSTK1	70193.6	37594.9	150893	108879	269548	215451	42090.3				15551.6
GSTO1	872457	601556	1767870	819421	1921780	1278330	819492			635881	276975		465223		288013		403667	539763
GSTP1	212323	156586	350748	224836	241484	282710	250790				112478					195139
GTPBP2	12282.6		39545.6	28206.6	56866.2
GUSB	50006.1	70502.6	86720.6	71512.4	83451.9	123207	88363.9	62346.1	83944	55769.1	105943	86938.2	82566.1	84894.4	54635.7	55493.2	71581.7	80527.4
GYG1	242011		188013	97988.8	110402	113965					96703.6
GYPA	632974	389522	730549	401571	1583150	290996
GYPC	320683	492320	632844	596404	593365	636634	166907				136781
GYS1	67696.7		111278		142149		62938.8
H1-10	90102.1	64052.9	217537	116273	54822.1	152510	37193.9				35681.8	22027.9				58300.3
H1-4	236386	64670.4	109336	133076		83400.7	184670		11571		38931	35721.8	102945	48897.2	30594.4	62449	80028.8
H1-5	1972650	1689930	7726440	793992	1452990	3048770	1894560		149847	204840	1086940	1455950	542552	393277	562792	1285230	141263	128747
H3-7	491465	380529	740392	507817	243635	290073	387509					391677	77661.3			187485
H4C16	26500000	18795800	33139400	9586790	12254900	24444600	24246800	1300860	2861730	4321560	4951150	27944500	7091910	7140860	3726900	12303000	3381130	2006340
H6PD	217195	151639	102823		58719	52561.2	135485	205896	226312	322229	117539	191320	207670	211088	240381	241664	326884	367445
HABP2	4285030	3918270	3144920	4242520	3598120	2901300	2964730	1487080	2737480	1965600	2699110	3794970	2691430	2519220	4014840	3563300	1709270	2072570
HACD4	97723.2	34867.9	161230	112919	403608	73261.3	103932				37688.1	16409.9				35584.4
HADHA					73972.2
HAGH	156537	204976	142957	116346	234963	91966	102499				66339.1
HAL						34389.7
HBA2	828134000	363008000	326222000	186960000	764939000	126586000	764795000	35887000	55545300	47614700	398048000	57545500	134258000	51998700	159408000	171383000	82400500	137499000
HBB	268859000	144228000	185397000	94007100	375005000	46237500	254807000	12550100	21476000	13733600	182755000	23643200	53979100	28459300	77824200	66650800	27600000	48053700
HBD	10006200	11010300	9967580	7534630	26565100	5548820	14827500	304340	910764	548251	9027880	1904740	2772760	1161930	2610750	3504720	1297500	2305460
HBE1	700329	740088	1436970	1497580	3915040	1229960	208330				103407
HBG1	1889950	297993	106985	48843.3	640157	154275					62619.9					108251
HBG2	5877250	318888				292628
HCK	1304130	922066	2059360	1187500	1670430	971019	2886080	661733		285999				918421		797636	488643
HCLS1			124649	142660	131543
HEBP1	161873	114232	207322	85228.6	481744	94560.3	58019.9
HEBP2	327711	92144.1	426669	137220	164990	108809	267319				63037.1
HECTD3			30502.6	13979.4	29205.1		204523
HEG1	99406	115748	164096	106735	54866.9	115925	131208
HEPACAM	629380	284582	94042.7	62903.8									80749.8
HEPHL1									16546.8			21177.3	7091.25	20494.7	14574.8			11967.7
HEXB	163075	142302	102540	133193	197011	180325	139729	113526		135682	123484	140956	166967	122291	144815	148094	137323	257091
HGFAC	1013870	1960970	1558890	1181570	2875800	1502310	2228550	2113380	2915850	3303560	2418060	2894200	2105440	3225650	2336730	2558530	2211460	1466260
HGS	56573.9		141040	36947.1	78421.9	60237.6	48984.5				40454.1
HGSNAT	69825.4		156775	57044	104773	69960.6
HIDE1	212247	224656	178954	107064	128585	102597
HK3	156514		96356.5		71100.5	87949.5			2261650		1258430		621633
HLA-A	1907480	2296820	4253940	4620100	3862010	7224120	1848020				371179	302362	316980		189158	352108
HLA-B	1570990	1088490	1163300	1660440	878990	4268270	2428330	86978.3	61418.2	21698.1	577165	157743	196822	146673	210481	404888	48714.8	245662
HLA-C	1461290	1049510	1079400	1114230	2609670	1415790	1062240	248194		139962	107619	414091	308626	330787	613165	288982	205169	725729
HLA-DRA	140698	303381	321819	461365	211929	462783	215986				91208.3		138493
HLA-DRB1	88828.8
HLA-E	118275		48427.3	62912.9	57357
HLA-F	75844	123858
HLA-G	1366250	1338870	619844	1476560	1529420	1954670	1152170				274676
HLA-H	226035		175586		264729		107046
HM13	136912	33584.7	151440	85477.8	316147	95339.6
HMGB1						23840.4					19462.6
HMGB2			38053.4	75294.9	28941.1								20123			15437.7
HNRNPA2B1	55350.5	99759.2	112505								251189
HNRNPH1
HNRNPK	85436.2	44967.3	297993	115392	144982	111183	73308.7
HNRNPM	88541	61239.3	166362	99191.9	38790	66252.1
HNRNPU	136011	71242	275602	121054	99831.6	87309.9	236074	75090.2
HP	2010750000	2511830000	1662690000	397262000	247388000	63734100	1897630000	661912000	904800000	396607000	377951000	564866000	1665490000	324393000	1201060000	350631000	391222000	659663000
HPCAL1	91852.7	56655.3	460088	201343	206611	197074	138415				19440.1		28520.3
HPN	2608260
HPR	48739200	23599900	81239900	25562900	18767000	13680600	61653600	36840600	67908200	28027800	56422700	57478200	30480300	74721200	18729900	36764100	29747000	19531400
HPRT1	60317	55503.7	160102	82398.8	193456	96160.4
HPSE	1015680	584562	645740	753963	967782	789080	282804	145605	251615	175546	484214	291712	566998	247587	342328	339289	358890	407754
HPX	457758000	388835000	296470000	206604000	252201000	211497000	276760000	255413000	251161000	201455000	219058000	233349000	251894000	205073000	328570000	248016000	203154000	250785000
HRG	17729600	19183600	15346500	17635800	18163100	22367800	25638000	30010200	27001400	34392400	38966700	13943000	25587000	35887700	45297700	23657600	38339100	21275700
HRNR	16197.4	342346	219169		837836	664424		39574.7	74354.1		119302	82012.2		46617.9	205435			242941
HS2ST1			27926.8	23307.2	34358.9
HSD17B11	235612		217119	187439	233212	138042	307068
HSD17B12	700533	338733	242524	280515	293699	230546
HSD17B4	872193	715866	726018	741423	1159940	890058	494454
HSP90AA1	192107	106268	258889	174760	286185	217725	143302				64945.6
HSP90AB1	90767.3	78173.6	149679	127658	193367	147428	66795.1					56119.1
HSP90B1	1115430	628811	1121340	684063	1742460	733068	720629	320977	360494	222054	417063	404087	376198	343271	380612	422711	362637	469946
HSPA4	79341.7		150266	74503.1	105940	68469.5	65645.6
HSPA5	806168	449535	899813	643899	1038010	552654	653747	394029	337417	349219	486211	253665	379510	387856	434123	491372	357392	282547
HSPA8	12596900	4196070	10121400	3985040	11028400	5555730	6318810	899156	456761	2220820	2444960	752652	1365150	804862	1794230	1148390	1432560	979488
HSPB1		385805	483687	326944	344118	511650				140213
HSPD1			59551.9		23224.7
HSPE1		1788880			24086.7							119017
HSPG2	682686	1933270	502818	861351	757279	2225210	719554	664937	476312	712128	780035	660236	556185	698033	825688	729569	726709	973494
HTRA1	42900.4	31942.6	33533.5	29241.1	16764.3	48864.1
HTRA4	1680570	2119800	995628	1061830	1238680	681915	2687950	2291800	1441530	1338240	1812930	1870290	2257050		2692790	2004080	1690030	2055730
HVCN1	142785	61028.9	241401	290119	324862	325615	100574
HYAL1		42276.4	68031	65125.7	42620.5	58286.1	47424.5	280464	183731	166369	140922	186595	184122	267234	188226	224489	273584	295092
HYI		75332.2	128856		36173.1	13198.3		923252	866841		231123		2691580			445925	2760230	1697390
HYOU1	212536	253779	89203.9	93003	151074	183305	88507.4	204469				292210	189033					173613
ICAM1	996144	621084	469034	537947	276790	393475	396368			316952	261900		266951		261373	230035		336247
ICAM2	278636	302111	974403	727753	590268	726201	438365				139802	64099.8	116688		136423	128717
ICAM3	1861250	597490	1935480	1267470	1281030	1326290	611522	348096	146633		258677		284359			463168		300683
ICAM4	131908				138812	97644.2
ICOSLG
IDH1	565598	592085	655105	555999	676719	484080	592422	536178		1051440	415175	375957			416926	409616		567949
IDH2			273766	742348	245482							183397
IFI44L
IFITM3	241906		52005.7	57543.3	50471.1	35034.1	88069.8				79150.3	87223.9
IGF1	80352.4							18704.1	57259.5	35434.8	43010.7	110112	129286	106113	117749	83461.3	21033.4	67748.7
IGF2	668715	1257130	694350	566697	435026	463023	1228920	479183	1088430	670796	2108940	1184760	1358870	1373290	1864430	1926000	626586	1000220
IGF2R	574817	403493	468112	298297	446681	360095	452757	352303	332735	316722	506098	441453	457848	357646	399890	408576	494136	400329
IGFALS	3237590	4968560	4397540	2710350	5298240	3906030	5980990	7419230	11079900	15631900	9161950	9764040	12907500	13988800	11848300	12648900	14664800	13344600
IGFBP1	85169.4		47434	58762.4			61941.8
IGFBP2	482711	218435	190987	136129	136659	93807.2	608206	61123.9	327622	45041.9	164445	157092	128222	248368	98697.2	191486	74114.1	234700
IGFBP3	881549	1286950	1161460	1071770	1024930	1164590	1060220	1773870	2697350	2220060	2249400	1785320	2409600	3692930	3150400	2413520	2520220	3266550
IGFBP4	120896			40335.1			126458		221462	239880		48619.7		205137	92072.1	182116
IGFBP5		171080	187169	151726	149527	169319	75940.4		196618		194600	172667	144657	124789	294888	359922	37604.7	135932
IGFBP6	245871	330896	138413	117878	167829	137549			450985		171549		154273		133330	294069		278392
IGFBP7	62245.6	51084	40953.3		33692.2										56331.8
IGHA1	870386000	605860000	178931000	125538000	115320000	168433000	791798000	719345000	435830000	277593000	182407000	436296000	343709000	192274000	473702000	579850000	360510000	486212000
IGHA2	82029600	65845400	10481700	4356660	8701400	10216000	37544500	39015300	29720700	20974500	15067600	30739100	22433800	22306500	38801800	41570500	33578700	61523900
IGHD	7802940	7538150	5677360	5728150	481731	590889	5673860	4760210	9597710	2578260	3577740	38185000	1351860	44676700	6433080		10790100	6118110
IGHE	33983.6	262031		469959				525886	108994	186958	28928.8	1362980	20011.7		76928.5	486820	254824	475551
IGHG1	5016350000	5774770000	3378630000	3631800000	1869480000	2134530000	3682420000	7251130000	5473920000	5470120000	8043130000	7360230000	5223860000	8416230000	6054970000	6139720000	5271760000	5417580000
IGHG2	162906000	157452000	74724600	60208000	54964700	56387600	180828000	304629000	333053000	306005000	225714000	651911000	180278000	471608000	414300000	695391000	426095000	280861000
IGHG3	155364000	192931000	277854000	74242600	36177900	20250900	133214000	245547000	44565500	93081000	425414000	441419000	80519100	261490000	162913000	211162000	94898000	127333000
IGHG4	109837000	33023400	27014700	19979800	10333000	29996200	25193400	79703000	21306000	172059000	28703100	138587000	15063000	62869800	54912700	43471000	34887100	58833700
IGHJ2	874429	1466250	1135760	1791250	598095	876912	340844	293092	246498	726869	221530	184452	148862	1074900	157888	439887	227400	278463
IGHJ6	113542	85940.5	391145	59984.6	734289
IGHM	1890330000	1185550000	3103950000	2206170000	1185400000	1119030000	2724360000	1982880000	1933250000	1258430000	2030270000	1337070000	993753000	3227200000	1292670000	1324460000	1508160000	1018170000
IGHV1-18	4432690	6270810	5515430	4597500	2355580	2210240	2867300	2766030	2265250	6772690	2331560	2893600	1350100	4145150	2434970	2484570	2438890	3257170
IGHV1-2	6777430	8734490	3261330	783069	2425200	1778550	8975250	1827630	1348210	2499740	8073450	4344850	3742080	7890600	7453330	7687360	5046580
IGHV1-24	989169	705301	863068	514031	357949	412149	571697		1497600	2213340	932535	1111050	1000040	1131520	1288700	1145450	1186580	951318
IGHV1-3	9877850	10447700	9169270	8255990	2898640	4388420	5679240	3525410	4109750	5646960	7306720	7906070	6779260	9786840	3671000	8427540	8285800	7709910
IGHV1-45	1251650	1452700	786087	715077	628017	649932	481925		596298	285323	1157310	1860040	316786	1078340	972937	1042730	1316370
IGHV1-46	9143170	10665000	10737100	9199350	11576100	9512690	4886280	3619190	2221930	2955000	3234970	4919400	2796170	5024160	2828810	2457860	3208370	2796620
IGHV1-58	403663	575256	463360	514831	520965	194067	1070440	1496130	946539	1097650	528526	1355440	1078640	1567880	1170490	944162	1165050	481565
IGHV1-69	7093450	2749450	10107900	3993560	1489910	1611450	981149	1496650	7302350	1661490	4760530	6921240	1249630	17606700	2388080	4747770	5011280	7993860
IGHV1-69-2	446016	745226	569855	978782	385326	305625		2215840		767429	326334	347872	430792	881734		282088	787480	249116
IGHV1-69D	680931	1555250	1481550	1776220	1192520	1803200	454988				259249	157677	37069.9	313643	133461
IGHV1-8	3377870	3055310	1176640	1743140	999187	952604	3201760	2267680	2223100	1841020	3318740	1663100	2153480	5749050	4108000	4029550	2621070	2835400
IGHV1OR15-1	79539200	64575000	30380800	21487800	11512300	15689400	37856600	24083900	22132100	60777000	33356200	56293900	10000600	45192400	52117100	37339300	47280100	47077300
IGHV1OR15-9	1082420	495634	570125	432942	269466	566374	965495	1959410	1591060	921526	656817	744298		1799310	551918	1048300	616303	250271
IGHV1OR21-1			103704	130892	31026.1		974419	293777	538322	376842	1071920	560090	262869	506294	664731	611918	337719	407005
IGHV2-26	3014970	768110	1713620	671737	635168	1409520	1981060	2134600	1702680	2619810	2625000	3476010	1158580	4132080	1007670	2377860	3015580	2722260
IGHV2-5	169559	178152	277115	178679	264026	297685	347386	701960	371269	171270	369206	289787	192032	467985	486948	647034	787371	718047
IGHV2-70	130577	70725.3	78897	208698	35631		103438		78950.2	180157	541232	131367	188230	131115	162032	109412	217152	431568
IGHV2-70D	521878	28563.2	248596	467167	233292	748542	747850	345625	957172	502286	1525850	969010	858900	830115	508992	336571	541681	405476
IGHV3-11	368085	445634	200399	224147	170968	197831
IGHV3-13	2641190	297573	366632	437553	276186	246688	246572	258957	520651	229030	385562	339912	247133	330207	414933	295881	307622	396270
IGHV3-15	4619850	3587500	7782460	6494980	4507250	3247690	2798250	4573120	803998	468774	3840980	2958940	850637	1471160	1535340	1006930		172123
IGHV3-16		152892	141830	78045.4	213569	243426	1245780	174445	250731	170451		298882	149906	419389	310952	157291	150923	432329
IGHV3-20	1205930	1610720	749218	1021130	616468	489513	963357	282138	220968	130481	685111	354632	162382	426440	420585	447208	411839	243571
IGHV3-21	400719	484769	447299	457820	296338	401492	161980			136106	144640		77460.6	185894
IGHV3-23	1283330	1879200	1745590	1703330	1277840	1749180	255348		276720	282145		525182	236620	300498	130061	520691	482203	285920
IGHV3-35	344243	339531	492106	484778	901062	496751	72427.6	81701	103957	185657	145497	410792	93846.5	379585	585292	161983	37511.1	85532.8
IGHV3-38	2326630	2395580	2079010	1417630	1304530	1318930	2499390	2982730	4753760	5226110	4269860	5197580	3815010	5462070	3304810	5950760	4723210	8313610
IGHV3-38-3		486848	487066	388064	591546	433790	60818.8	218706	61303	188742	116448	151010	10950.4	149188	64126.8	48224.7	81887.6	74063
IGHV3-43	2307590	854405	787603	1015870	1200920	1235860	1503270	381489	1241700	1597650	1849300	986975	1779460	1337020	1215140	1508180	169763	645609
IGHV3-48	835072	1073590	946423	1136800	672673	797831						153700		467063		513573
IGHV3-49	12987800	13409600	6182510	11515100	8134620	9014000	13898600	23041700	25017400	18699600	18973300	23332800	11419000	48312700	38222200	32112300	52242200	42215100
IGHV3-53	600842	907285	731389	970059
IGHV3-64	2397290	2347070	4937340	1829200	1476240	2190640	2265110	4180710	4373550	4359620	3457560	7504940	2386350	13494000	3737660	4097270	4232930	4093710
IGHV3-64D	6743310	3002200	7039690	1485680	1487810	2716990	3723330	6758000	5402160	4193950	3419470	6721840	3940420	5723370	5747700	7304520	7501110	6784520
IGHV3-7	108786000	119910000	68076100	84121500	55493800	32237500	190029000	127846000	113742000	129906000	117922000	214187000	113724000	313668000	156256000	207278000	184093000	192938000
IGHV3-72	638836	2003100	1051440	478743	968316	578339	843406	1704360	1392030	1218020	783226	1602900	442458	3824450	1459290	1940950	1196940	779472
IGHV3-73	575155	621429	588309	332087	207327	182473	377308	518474	363223	315452	426030	242409	406759	438115	268240	232333	459960	551067
IGHV3-74	2489060	2710690	2870640	6427200	1552670	1362200	1604130		82376.7		1474790	731842	104322	648091	938309	365430	28333.8	28116.5
IGHV3-9	155658			202251			188099	165255	268635	254425	320641	44591.4		531374	112909	166360	633040	354579
IGHV3OR15-7	515186	398331	810473	810749	557855	412441	511586	698254	600884	1210800	517154	833314	557440	1969050	690556	231272	671654	570235
IGHV3OR16-12	931190	2739670	1503480	1974350	3277480	2455620	1280260	880378	3923310	847248	2240460	2212940	1577450	2599360	3074010	4687230	1339590	1879000
IGHV3OR16-13					93695.6		29072.4	102546	221540	86180.3		391015	35158.8	107775	654700	158277	69232.9	113301
IGHV3OR16-9	308702000	338940000	282693000	385943000	175572000	170247000	260736000	111658000	188845000	108234000	172602000	297030000	132429000	429628000	261273000	287598000	122275000	144433000
IGHV4-28	2531040	972663	1573910	540460	383958	458436	2722940	3088290	1657680	2787490	2062730	1519450	1184430	3252290	2186900	2886690	4099480	5711820
IGHV4-30-2	259086	176495	133616	124290		128523	60068.9	167410	77007.8	374836	102301	128330	97624.7	77113.9	97881.6	75619.7	279426	65662.1
IGHV4-34	12105000	18181000	22045800	55318100	17536100	15161600	6730420	2420930	3294370	1910090	3254750	3765310	2290410	6616790	2804770	10257300	3220570	5887060
IGHV4-4	2174160	2494860	1681240	1584600	1113310	1626910			704494	834245	2322600	1415070	589135				1076240
IGHV5-10-1	737805	252798	778567	571577	351143	313970	622152	169085	158267	651530	669590	488216	2522880	243288	538532	846451	392741	699659
IGHV5-51	32002000	27987400	32087000	20701000	8627960	13501800	26631400	24012200	9566760	12541400	23696300	9909350	16296500	28845500	17566800	19965500	28861300	12961000
IGHV6-1	3908810	2380750	2595110	1347780	1640960	563307	14941400	2527680	3524090	6927180	3024710	3412870	4129840	13062200	5408140	2883380	2654010	1929040
IGHV7-4-1	391206	635490	3329480	1229050	44478.8	388615	1288390	891907	1322920	900283	858360	671316		2919400	172161	850528	14175.2	1310720
IGHV8-51-1	270442	133999					132690	193194	94177.6	133019	160628		206767	65529.1	1171650	346305	189121	534775
IGKC	1734670000	1305570000	875168000	811347000	426313000	674631000	1460960000	1789770000	807523000	1751970000	1873640000	1888050000	1077380000	2424540000	1705620000	2147750000	1529920000	1812200000
IGKJ1	268205	77632.2	94611.5	42798	29908.3		243423	734107	379099	1535910	447017	478666	374129	2030340	510972	663258	1337890	635061
IGKJ3	390196	128995	151131	199694	113532		694223	1016560	799851	2224660	612116	555008	818692	2403570	915413	698292	1517700	1458690
IGKJ4	210031	221629	242422	75802.3	212303		599431	778995	1279020	4066190	680508	674692	456020	879099	1658030	1945740	986950	2757140
IGKJ5								83620.9	3012.9	134553		13135.1	21042.7	36602.6		35560.5	70984.5
IGKV1-16	25674800	10000900	10578300	4673380	2654980	5641530	6839940	8014080	9104110	10228900	6718830	8241840	5806900	19559000	6251740	8718340	7839790	10025100
IGKV1-17	10247500	9628860	10461300	7345020	4169440	5523670	10057500	7778570	11174600	13316600	13580700	20742800	5761000	14628400	8864170	18855800	13594400	7657790
IGKV1-27	2304220	1962170	1824290	1024460	1045060	834591	1357980	5466200	4162950	5781700	2409210	2654370	2124630	6775460	2704870	2706980	5931250	5113470
IGKV1-5	18252300	19066600	17650400	16876400	10702800	14720100	25390100	65450200	55088400	72076400	32004400	92452600	27243700	115247000	65234000	77421700	35337300	59178100
IGKV1-6	458233	1131230	677312	496970	268697	315669	176735		160273		279869	246728		548483	317445	239197
IGKV1-8		756410	80376.2	837058		4858110	167754	65457.8	23120.4	36105.5	287770	51488.6		114925			107999	48095.5
IGKV1D-16	2950330	2771100	2077280	857819	847194	1064620	2921540	1311130	3785680	2600440	3759450	3995890	1967380	3975990	2082880	4014640	4073130	2715190
IGKV1D-17	3904270		268998	209995	109739	653958		2570920			555841	1920490	709302		986250	4892220		1107490
IGKV1D-8	3311780	3868270	1540790	1643700	704937	1796520	1246560	3027540	1996060	4084080	1557490	2676580	1298620	3064890	1676920	1998290	3171530	3616910
IGKV1OR2-108	181940	184748	150468			128452	87283.6				159861	260582		202121	113367	153199		209986
IGKV2-29	128008	116238					154769	285195	253535	336916		225417	404303	2004360	336014	189746		213389
IGKV2D-24	90651.7		66793.5				261566		25999.4			191427			85272	89917.3
IGKV2D-30	363388	3098770	526812	137124	312528	195669	219670	209210			579762	285973	436836	1691860	1196980	662399		138973
IGKV3-20	522874	346915	448827	1394380	163706	449911	1393940	2078490	1178830	2767650	1048440	1336460	742968	4426980	1061640	1007070	1150900	1140000
IGKV3-7	1358130	1578670	1330710	964124	410702	1032850	1860020	2439390	6818860	2046260	1255070	2175850	3410160	11625600	2040070	1871410	1810790	2401940
IGKV3D-15	23821500	17527900	7756870	4800100	5668150	5415930	9952080	32289400	21987500	14720000	15955600	15991800	20422100	54373400	19210500	27464400	43644100	37558100
IGKV3D-20	26877100	26754400	11057600	6383960	13382700	10103300	24409700	140950000	43695700	83580400	35031000	55147800	53362000	97549100	53998400	77463400	86912700	112242000
IGKV4-1	34226400	26614500	51821600	29241900	20810400	19022400	24094300	99802800	59092200	67723200	42411700	81799300	64082900	190259000	60812100	66061800	74119600	87605500
IGKV5-2			11904.1
IGKV6-21	1225270	1740740	144800	285950		822252	1377450	371033	1489220	639018	3108740	3383240		2170120			1311060	641151
IGLC1	5453240	3260580	3720760	3321470	832745	2427320	6516940	31650500	6607940	18806600	6966270	3309390	3689280	5837100	6280290	15727700	14646500	15955600
IGLC3	345102	116318	352721	70860	57136.2	152614	106212	242190	15048.8	33195.1	151518	157102	46875.5		161844	60944.2	120805	199201
IGLC6	1946540	2107320	1691610	1007860	587424	531879	1735700	540487	1219450	830239	1815280	1572430	667483	1209890	1058820	1421130	417602	1435380
IGLC7	3603950	7884810	10087800	1147350	1156350	2897160	7977890	861852	4861290	1558270	5954520	12277800	4763760	1598490	5886550	3144000	4974280	1994990
IGLL1	25876600	27168100	11102000	12801900	6707680	9808250	29907500	25673700	29199700	13690700	17718200	25946900	11133300	19688700	19455700	18079000	20939300	17645100
IGLL5	13973700	10676900	9399150	4454740	2860600	2333350	13733300	41828600	24142100	25524600	12481000	14760400	19606600	7669810	8037740	12308400	41377800	8625830
IGLV1-36	662617	366241	524975	1958340	117947	547436	473049	746611	1303900	1034800	1237120	677976	342071	1764760	573857	393536	832903	476562
IGLV1-40	16612200	18109400	13817000	18395100	6821010	6994870	11855000	16292700	10041400	9283990	11893600	14516000	8993440	16432300	10475100	6627220	10039500	10887300
IGLV1-44	1866660	3350380	2336490	5132530	1078170	3696120	1761590	923186	1063370	604405	693852	894058	873983	1039290	462563	1062470	1075110	760076
IGLV1-47	7392330	5090810	8261870	6158740	2350000	2554140	3593320	2794070	4110020	2649580	4697660	5243660	2444590	5649550	3507980	4188220	4297360	2969330
IGLV1-51	2797520	3232810	2446200	1919880	875712	1221610	2983030	6657890	6056120	4585680	4521610	4637530	4342940	8111060	2234430	4561470	5856300	5179330
IGLV10-54		163445	45536.8		166568		84904.1		84514.2		272403			862122	697954			46864.1
IGLV2-11	230120	106941	616563	251857	75804.7	80774.6	3665510	402323	287506	388674	1917090	661283	983463	4707120	888341	1583910	270823	2416280
IGLV2-14		2427760	3413590						111111	79519.6				1683450			45424.1
IGLV2-18	4245700	2017830	2950480	644970	2126300	1961160	4278550	4164020	6721400	10176300	3043250	4837950	2502110	8336520	4968460	3499730	3683450	9773770
IGLV2-23	615756		1285410	364024	189401	175870	562152	1742640	199332	1233460	594826	383649	648970	2535250	103873	515579	903197	1129300
IGLV2-8	746771	246836	264767				1147650	829976	1694400	618804	850290	994543	1233910	2047680	1543800	734387	1029000	840411
IGLV3-1	214993	327362	398969	1348680	72355.4	314281	145310	411726	287673	788277	524182	589573	482594	979525	177965	200210	963065	583729
IGLV3-10	33379600	38694600	37782400	46965100	15730200	9174270	22151200	18543900	10405900	1937520	57012600	19524700	8977450	21877600	20543900	17550400	19958500	11787600
IGLV3-12			81504.8	92417.3		59222.3		422552	573837	140946		1365500	179064		140923	382678		316816
IGLV3-16	636790	893120	624398	499814	418645	476691	815853	410720	388750	993699	2455830	553303	524948	1174630	898237	782918	379499	3622200
IGLV3-19	7907630	1899860	2445640	2426760	1158040	1736960	3848010	2175360	4771140	2166370	4682300	3675210	2863000	4334770	2724510	4221580	2244770	2104380
IGLV3-25		43436.6	54031.3	103179	8522.22		78121.1	588006	245906	350821	192512	432904	241991	333904	110433	160117	701468	289874
IGLV3-27	2148290	1311530	1595500	2789980	464792	934714	2024410	7594490	4093730	9935440	5199740	5349090	5309690	8175520	5049630	2834580	8309370	6737700
IGLV3-9	384693	136983	173538		56233.4		152756	208425	220852		281730	385506	131075	484815	174561	540625	198644	86049.7
IGLV4-3	155968	92007.6	101738			185763	245848	218981		94605.8	223773	159279		468864	256532		436810	80757.4
IGLV4-60	394987	222012	139181	159251		98227.2	190987	29585.8	150293	55990.7	84963.4	144298	248426	111904	176840	154134	139920
IGLV4-69	322305	137160	191087	129779	55652.7	321313	181697	146934	229048	144284	367460	265042	94801.5	410136	218417	137668	133158	90256.8
IGLV5-37	887224	592870	613223	291386	202075	254796	901704	623519	557848			602717		548297	762369	620247		547060
IGLV5-39							57521.7	34968	40825.3	57166.4	49037.1	36421.4	46360.4	60251.6	44319.8	44647.2	27466.9	148133
IGLV5-45								155844	263763	84585.7		126270	36995.2	202867	127385	152717		185024
IGLV5-48							7572.24		77637.3		6806.19	19161.7	3624.26	13904.9	13717.6		7607.75
IGLV5-52	30208.7	35107.6	93916.9	104360	7744.75		323705	8473.85	22152.1		37085.3	69431.2	15343.5	32499.4	85318	76982.5	18755.1
IGLV6-57	6412070	5702460	4265180	4343940	959594	1215280	4227800	1355610	513885	322273	5205500	523865	588593	202939	710172	791895	27127.2	114417
IGLV7-43	78990	15113.7	48235.7	97724.1	6830.07		223247	139054	229717	290962	86049.9	113932	46739.3	401979	689669	81746.7	75074.4	155465
IGLV7-46	5154900	1785740	5788720	3202240	2331340	925183	20871400	1130500		604999	4012150	3626150	1125720	6420310	20047600	1431900	3133680	3381340
IGLV8-61	4618190	1875140	5912310	3044410	1162890	1607940	7729550	3582890	163067	6146430	4014080	11408300	2705000	155283	2913460	3945710	4732730	4236550
IGLV9-49	6345310	4403140	5708790	9394180	2119060	2303530	11895400	57911500	15868100	26695300	9421040	2686320	4169920	3789350	11358000	18852900	2567270	2004850
IGSF8	300783	160118	366840	458523	259932	315098	247380				245617	75986.7	155944	49635.4				52761.9
IHH			58553.1	31077	66805.4	64995.6	95859.3					120769	113463		135024	111488
IL17RA	232730		770121	380328	439458	662826	296647
IL1RAP	401124	277945	342469	216882	378692	285430	366327	431918	336134	468578	312164	317620	286022	480540	405124	358919	543031	363931
IL6ST	282277	275233	139999	112487	178268	174064	270512			150228					237255
ILK	1883540	1628070	5718620	4495800	5869990	7108070	3662460	726072	213490	667350	1410070	639019	1252240	1053520	1396220	1280430	721668	804450
INF2	28802.1	73263.3	132944	201007	266613	244467	71685.6	794449			49524.9						1097790
INHBC	260482	185900	78198.5		178072	74222.7	117626	46980.3	75360.4	214417	139285	136508	108950	46978.4	123500	69711	92746.5	51233.7
INHBE	305068	292183	165693		146737	73780.6	260772	590426	301501	354710	290364	269973	349140	199514	337397	216240	516931	325039
INPP5A	92248.3		223721	148989	226462	262693	86885.3
INPP5D	36080		18329.5	13462.9	27896.1
INTS10		486092	331724	136590	76449.9			1724530						2880780				3312190
IPO7			69268	46158.1	60686.5	52117.1
IQGAP1	135770	111399	263421	215507	162475	197186	111628					4103.04
IQGAP2		191262	157068	121478	189817	103041	194391
ISG15	28802.8
ISLR	183664	333318	182485	199141	225087		217822	476941	302418	408264	185436	318814	303175	282253	226192	387919	426099	725030
ISOC1		235655	211075	260563	303958	187685		77421.7		57885.8					49744			89025.8
IST1	1164290	581157	2920560	911789	1640380	861611	1551620	106882			309992		285050		319422
ITCH	429303		167051	205706	189623	120010	41324.6				61012.6
ITGA1	679013			124972
ITGA2	417871	471122	1261180	717265	1363790	1623040	523529	308479	212452	198764	314410	99500.7	389767	273518	188863	161824	404534	318846
ITGA2B	12936200	11734600	51257500	43168400	42307000	57403200	30040000	5035070	1396710	3815810	11017300	3859600	14402400	6473210	8773140	7164400	3661830	6056000
ITGA4	450460	190086	250267	246963	311020	286339	89991.7				45651.7
ITGA5	265578	260380	364112	453060	394844	522019	215240	97009.9			137576	88813.4	185381	73968.2	151803	135285	79229.3	96744.4
ITGA6	7834300	10316900	32861300	49978900	29745000	42968500	18441300	4112630	1280450	1362940	6307210	3298420	5881250	4162610	6525900	4675930	4273070	3388210
ITGAL	212322	198924	284173	308566	150384	250768	158759				97213.4		54528.1			120028
ITGAM	2064450	866790	3297730	2003070	2143080	2440090	654702	125265	127142	185810	264884	156542	258649	116313	170446	345803	135366	210455
ITGAV	117688	102119	161043	140013	153369	141421										180251
ITGAX			146229	104959	81117.5	119721
ITGB1	3045330	2168540	6447640	8559580	5877530	7273400	3459490	843846	369225	519602	1398530	762518	1850210	988508	1677810	1253330	706644	1041900
ITGB2	1966360	839335	2778250	2009410	1848310	2393260	597078		258703	91710.6	230417	113054	316739	316887	198948	276152		1263140
ITGB3	7787320	6343310	29142000	23045800	25156000	33438100	13980800	1048250	347909	1010920	5594760	1774240	3664090	1629230	3714140	2483870	1340550	1386340
ITIH1	50993300	61265800	41106400	26012500	41962800	30335100	55964800	37191200	49584100	32417700	72129900	56334700	53741800	34117000	73032900	58596000	37596100	31018800
ITIH2	65577600	87243900	74506100	36793000	74997300	40936300	100292000	82840900	113794000	84121800	123643000	105664000	98803200	83420200	134601000	122361000	87810200	79870800
ITIH3	12332600	8495530	5418440	2700740	4514340	2287330	6933790	1854200	5267350	2426670	6916490	6357910	5194760	3796980	5914840	5675650	2773410	4166560
ITIH4	306185000	309369000	322280000	409947000	219340000	213711000	347614000	224498000	220683000	161805000	277822000	288787000	362087000	247648000	240681000	331848000	164550000	196603000
ITLN1	150970	386849	168859	232098	1897550	719061	245239	177012	309099	251835	504857	308967	328734	295895	203969	228842	162435	449943
ITM2B	398299	166553	328263	150035	162179	98245.4	107559	229185	156394	101630	45274.6	178717	166565	112295	82180.6	261993	187523	381824
IVL		19917.6
JAK1	151494		152291	84115.9	107085	146027	156127	10512
JAM3	202175	172696	663440	1006900	698255	921701	310480				122989				111248			147632
JCHAIN	91683200	51015200	93049500	46251700	16045200	20537100	118358000	70501300	86481800	46856200	93227400	70227300	38324500	176916000	52796400	43133800	36773900	46460200
JUP		641563	308153	187080	365491	574262			236450		161055				130615
KALRN			233937	183051	175739	240162	178033				41694		80164.9		62320.9
KCNA2			170030	252383		848958
KCNA3					112201		134781						41236.8
KCNAB2							31919.3
KCNK6	766178	197887	414193	471364	372096	406866	347949		117149						164175
KCTD12	140358	883849	103277	579788	105443	108475	40249.3	111627	59402.4	42221.9	184331	101941	81660.7	104423	85671.9	183163	75048.8	125548
KEL	208196	134264	402787	212177	284547	157149	175589				63830.1		46353.8		19377.2
KHSRP
KIAA0040	28165		36431.1	20198
KIAA0513			179324	173274	184330	203838
KIF2A			200752	119415	229973	224944	117991
KLKB1	13656500	19802100	21031100	22330000	15994700	12538600	15516500	19593800	25767400	21254900	28064700	30271200	23502800	18475700	30548300	25906500	19546100	14453700
KNG1	48029200	50655700	41605200	37840300	38603800	45051100	41040200	30733000	35141000	25368900	36114900	31085500	30745900	23429500	48493300	31714700	28401700	16998700
KPNB1	100554	81332.1	200743	123616	181651	121333	131437				16450.1
KPRP		110577	86288.8	54862.9	91952	146201					85876				315565
KRAS	388496	168503	190860	166746	287070	154240	208574
KRT1	399834	49560600	15862500	6770980	39868800	38696000	805715	1087830	2282650	500127	13195200	5107880	1448610	4239250	8622550	1280300	1209030	1220390
KRT10	305805	18206700	18478100	12611800	15307700	31856000	752780	1323470	1654810	263962	11667000	2249130	1268820	6515940	4704490	1004460	1449010	1578300
KRT14	40865.9	3248240	1502400	422599	941541	1809940			378824		640973	200417	185471	248611	263305	40638.2	92948.2
KRT16		4668240	645473	87799.2	308432	992123			883121		173730	64590.6	376584
KRT17		682758	104398	58902.2	720442	538986		668305	144741	108104			115002	212064
KRT2	524258	2915770	4000650	2762790	2516890	12810300	352542	342532	322497		2611310	688269	777688	1833440	1382710		214692	482424
KRT31	188804	153107	942127	1700920	1513340										825535
KRT32
KRT33B	127961				37690.6	41997.9
KRT35		109935		90735.5		94416.3
KRT36	832558		957097
KRT4		101230	42850.2		16931.3	19008	42717.2				22335.8	13246.8			10659.3
KRT5		3738470	1976220	678660	2016890	2351170			276720		909610	293124	218792	336830	448260	229749
KRT6A		3202950	378867	128052	267201	1750720			380668		87236.8		110920
KRT6B		724854	90048.9		119730	191331			129174
KRT6C		413435							139366
KRT71
KRT77			55768	63970.8		168689					35532.4
KRT78		326033	172505	107889	297367	430369			91863.6		176989	101795			107924
KRT80		217907	97735.5		119658	197768				1175640
KRT82
KRT83
KRT84	50713.7
KRT85	188958	225839
KRT9	968016	58306800	9733030	5209300	49561800	46032100	652060	412539	2217340	564164	8336870	4807880	920002	1283040	8204050	1088680	606460	474772
LACRT
LAMA2	444876	378868	316955	265969	197908	184102	277020	120870	187209	526480	263255	213248	121034	108733	298283	77661.7	163803	297605
LAMB1	158918	97364.8	82606.5	92382.3	60925.9	61685.1	140437	126114	75181.6	140665	99751.7	78761	38309.6		118993	129222	121839	74442.1
LAMB2	19811.3		48692.9			33032.5		40600.5	22611.1	41713.7		39439	25395.4		14530.8		48727.6	79835.5
LAMC1	260960	264250	94757.7	68236.3	135473	145698	145998				113651	137673	81364.9	48862.1	124818	77205.3
LAMP1	445317	273641	1167780	571922	605728	502260	763787				176826		506933
LAMP2	583945	551037	1729640	917415	646103	1004290	536505	168023			307014	92999.7	378374	90305.3	165543	194524	227212	259102
LAMTOR1	955592	417425	973110	485462	764439	644039	613737			148926	254419		360811		230032	167199		192596
LAMTOR2	397318	253147	796037	343293	535781	427529	580429			40364	171991		154195		93106.1		46342.5	81878.7
LAMTOR3	313625	136229	553724	320395	510880	399384	448742				77510.3
LANCL2			37747.5	24388.7	31258.5	48778.7	55948.1
LAP3	121273	48630.3	77038	99469.5	108547	102439	75253.8			261384	48468.3	52548.5			47316.7	65280.2	77418.3	49253.7
LAPTM5	325667		376063								322082
LASP1	119702		197898	88536.4	216291	144312
LAT			417827	99251.4	393406	230306	71797
LBP	43183800	13592900	5532920	4446080	3472680	1640880	3694890	8459700	4606970	8827510	5029770	23559000	7549870	11485600	4829660	8573290	6336590	7184680
LBR	619450		448171	173100	265044	182436	485163
LCAT	1214290	1808980	1251650	1328750	1811690	1425700	1228040	746830	1434610	1536020	992376	1083220	1899440	870977	1692060	1136900	908343	1275960
LCN1					207228	302547
LCN2	1222860	750000	1704700	987727	793764	1066500	1029770	203122	435716	293637	304295	432644	673317	305245	338279	496166	194559	310730
LCP1	1383360	1354930	1166200	1065650	901804	992656	836136	927341	590161	1528060	488489	720693	746189	479119	774216	853520	1254730	943410
LCP2			59113.1	84908.4	93625.9	78446.8
LDHA	460788	273310	805947	412831	813104	582125	412611	407670	242971	494320	165297	196917	322411	253354	241587	309083	421385	410809
LDHB	874446	890888	1741100	1252030	2254540	1734160	1381120	263454	274249	425808	514022	642134	416538	303916	569751	536615	257154	557463
LDLR	65792.3	77368.9	15454.5	41981	66689.4	42886.1						34414.6
LEPROT	90121.4	53217.5	162567	130121	202635	119900	43886.5				16167.4
LGALS1	30489.5		35956.7		88888.6	169639						3239.31
LGALS3	205581	235490	352118	710984	244997	217785	316625		122692		372875	144538	160359	154176	196058	219637		130956
LGALS3BP	240862000	87781700	117740000	54039200	38026900	20868100	142353000	43347700	55335500	31247200	123994000	150131000	95385400	74067000	65470900	79157700	47977300	60472700
LGALS7B				128805
LGALS9	44655.1	91484.6	169279	1687310	186702	964293					90613.8				6603.92
LGALSL	577111		687832	460273	514201	418103	313417
LGI4	29045.1						68995.1	28427.5			17618.2		25931.7	23261.3		19187
LHFPL2	145249	57081.5	372693	631290	396238	454847	110065				82593.8	28987.3	32493.1		37692.5	43023.2
LILRA3		19372.3				92396.4	43478.1					22884.1						25677.4
LILRA6					76088.8
LILRB2	63684.4		98947.6	44537.5	93442.5	85855.8
LIMS1	1718620	1237420	4351020	3465940	5268120	4440540	2859230	775209		621249	1129680	250313	834556	645475	1074570	822379	509566	609277
LIPC	207345	128739	75427.3	114977	52767.5			319320	218834	152362			341470	132044			84930	395054
LMAN1	292694		151940	142253	271167	151996	29988.9							258826
LMAN2	326648	142740	416317	282739	507091	251694	257568						77332
LMBRD1	112187	19695.5	158706	61709.1	107219	64129.5	175014									452687
LMBRD2	35795.4		139398	45537.5	84561.1	65984.5
LMNA						121417
LNPEP	235045	150868	638497	321794	399972	241371	387515			111241	72461.9		137131	80558.4	84466.1	89687.2	109594
LNPK			217300		266803		106938				82036.5
LOXL3	112726	130779		199209	104213	328049	164792	72156.8		98170.6	140568	113417	139655	162692	151693	157758	146919	164000
LPA	407448	25729200	11847600	56776900	8212340	14104000	18063200	1016780	4104790	313899	1075720	28883400	4743050	1356570	4074180	6371310	113990	2346000
LPCAT2	136203		148673	104872	125484	57310.8
LPCAT3	345886		158435	88066.8	246544	94934.7
LPL	118644	198232	178898	175650	177257	133141	253318		81896		120991	143231	85977.2	153720	76280.7	137770		101511
LRBA			109802	43205.4	90709.5		33245.3					52315.1
LRG1	37665400	18304800	11321700	6524830	3431510	3840930	11249500	5504340	7708580	2855670	6255290	12240800	8446550	5297470	7976760	7571600	3026580	6571950
LRP1	4704020	4665680	4756880	6039980	4809580	2642600	9412490	1982250	1760530	1880950	4354040	4918750	5981830	3244460	2752060	3742660	3054560	3543500
LRP10	363736	65888.3	353397	67174.5	213445	68651.6	157569				45404.3
LRP1B	1120910	1468110	1870270	2218180	1987740	883235	2424710	705038	1202920	742883	1032770	831849	1008750	1342820	587925	600335	759146	800358
LRRC32	328627	168155	252266	318679	259645	194815	194434				199299		154880		76875.3			176403
LRRC57	312169	191599	331421	247768	402395	328399	305482				244786		108725		118369	106532
LRRC59	168421		123755	82237.8	310307	85969.9
LRRK2	1362640	869472	889436	702136	509111	962838	713992			1419700	326765	1092120	2068450	1117400	1948160			576882
LSM4
LSP1	340375	279730	325011	506361	334563	244187	97550.9
LST1	268471	122492	374914	342843	241702	226558					114079
LTA4H	175576	259339	258702	160247	168362	163085	99734.3			131107	122870	46946.2			45131.8	35041.4	114832	45547.2
LTB4R	418126	113842	890708	190519	485760	521332	176758				98999.7		123506
LTBP1	912509	989615	340585	970169	656860	1221830	319555	310770	332884	223145	698798	395803	420292	267211	562731	346942	506742	362435
LTF	7168530	3082110	18706700	2399400	3238300	4802320	7434630	915340	2477070	2297450	1238940	2412030	2048490	2404150	883581	1650620	1332400	1380560
LUM	4643740	9290320	5623880	5466790	4604780	4471740	5233170	5137510	6013930	5656120	4764080	3413280	5032140	3960160	6714310	6172150	5026850	7037620
LY6G6F	249142	146948	319803	612484	334639	468274	321307				275459		219351	2057100	93034.1	229651		106389
LY96		104031	22278.1
LYN	524843	321604	876324	693985	797603	971199	556282				162283		163038	111367	241775	299763	95713	363073
LYPLA1			193609	82855.6	250017	113583	45108.2
LYZ	1304500	1405550	2251440	955380	1412270	1440430	647955	233272	574969	211545	741210	753106	245637	372556	529851	917189	190425	564756
M6PR	314851	107944	506746	411485	516031	339254	174488				86013.1		59839.4
MACROH2A1	519489	329202	396800	310569	221414	555859	92553.4				60839.9	171997	100220			58674.4
MAMDC2	89177.9	84613.7	93357.6	175816	117171	87673.7	43495.7				59155.8	122845
MAN1A1	552286	524496	248001	205597	215422	204859	445440	675165	459886	661024	369242	574036	600801	541493	576694	609692	651625	851794
MAN2A1	1018960	844107	457869	401603	377519	348401	901088	836039	936788	848278	592936	899562	944867	698144	815732	957741	792860	1069410
MANF			145254		181082		84091.2
MAP2K3	59608.6		87558.8	83495.1	51537.1	76710.3	32201.3
MAPK1	58419.7	32556	144420	75210	119078	88378.5	96905.7
MAPK14	37265.8	18040.6	108230	66017.8	89574.8	79025	48443.4
MAPRE2	296482	335337	595480	419601	1076350	628763
MARCHF8	279763	134742	401139	151241	338901	248052	162084				90855
MARCKS	147463	29249	80774.6	97525.4	75024.3	263094
MARCO	145310	61956.1		72303.5			61017.8	52756.8	57305.7	93997	134575	125403	80434.1	145667	127065	313862		122628
MASP1	10625700	10977500	10189700	8234180	12286600	13055800	18418400	4335100	5701490	5486570	20981800	11007800	9550030	9004150	6193040	10322100	6817100	5819830
MASP2	13855600	7083230	8109220	7856840	5817950	8971340	14099100	7075950	5465200	6101770	17280400	12253700	11256800	10905200	5133790	11902600	6475660	7699190
MB			58679.6		46152.4									58294.7	101569	51191.5		5106.48
MBL2	21819900	11305600	1329690	5058480	391183	1803180	2503100	1290280	4600050		5974830	6017600	1355320	5832330	3949470	5001200	423490	3850570
MBLAC2	22853		50482.9	45439.2	40753.5	58300.4
MBOAT7	277562		187345	217795	293380	187075										21865.9
MCAM	329914	377966	232350	292458	294746	276980	239272	160693	141869	128457	249948	177786	202655		272883	224251		216100
MCEMP1	361847	72646	307490	144283	174607	228677	67119.7			20258.5						53655.2
MDH1	288581	261214	439739	304228	704410	507481	212927	146999		175155	73619.9	752055			51784.5	61330.5	161002	190473
MDH2				203261	56581.6	102104	18781.7					852431	13410.5		44804.6	37120.5		27486.4
MDK	66706	539007	365605	190504	174247	371664	83924.8	61467.8		137709	123955		38158.2		86269.1	53153
ME2
MEGF8	305508	259749			270761		173360	230785	137060	159657	214145	170951	174994	83089.5	160278	144730	238828	60772.4
MEGF9	32735						3897.47
MENT		54823.4		53640.9	69468.1	56813.6	10347.5				25901.6
METTL7A	68613.7		63794.1	37435.7	78857.8
MFAP4	260031	212852	94347.8	48193.3	152138	127866	69126.3	94433	87878.3	96568.4	67779.3	75843.6	80742.6	66425.8	57274.4	81308.6	80312.9	108756
MFGE8	712523	827973	787912	644493	976647	1645380	493650	211364	102824	339305	672634	246549	346258	252621	341226	448768	271925	251474
MFSD1	412686	186896	412882	357103	420446	260248	77279.3				81568.9
MFSD2B	37364		57270.5	82705.4	67462.9	82137.5
MFSD6			32065.9	28248.5	37324.5	45039.6	28882.7
MGAM	875523	148148	1387680	452354	385409	521037	233692											56613.9
MGAT1	170412	264246		132115	147049		124014	154811	122317	115335	80844.6	165034	159418	130764	123921	155199	152104	186499
MGLL	119231	41444.3	180189	160815	196459	231541	177519				20531.2
MGP	87733.3	289917	227617	156872	152884	220885					224379		74213.1	46294.8	55104.4			49161.5
MGST1	190453		105986		241366		71679
MGST3				114216	88655.8	111926
MICAL1			225723		185888	128166
MIF	970113				1153240		655370	194934	108053	208197	222776		260392	160232			196582	329025
MINDY1	83777.1		184128	143102	128627	168868	168357				63894.8
MINPP1	210263	298317	172711	116847	143723	132486	220111	313738	254716	356084	193373	158119	275206	171095	225453	213104	265771	288513
MLC1	49810.6		22943.9	64527.3	56787.8	58543.1
MLEC			54834.8		229177	59591.9
MME	4050670	221718	285247	1851450	296021	661426	146508	321159		176465	509544	93203.8	262477	23876.6	51825.7	63940.5	77366.4	206474
MMP19											137679						144809
MMP2	298228	338105	192558	256933	261024	127405	285105	371292	345050	235638	567539	475054	356424	370658	392981	475244	448110	628349
MMP25	333561	56934.6	382081	215941	214406	200591	120204
MMP8	368177	121015	380067	155596	267113	309389	190191				62069.8	182282		218353
MMP9	2285620	484871	1320110	391983	765458	787658	640814	221183	491738	425536	248593	378163	518641	301070	149307	331539	288637	484026
MMRN1	6921220	5343950	2829540	11027600	4364830	4390560	1141110	1174790	1510730	1257610	3757130	1951620	3236340	1953330	3029270	2373310	1748250	2622940
MMRN2	716958	555842	320559	439011	337395	350329	274236	292236	348322	280519	242918	278163			327030	307658	297549	322006
MNDA	168442		353390	58681.4	47224.9	48706.9
MOB3C			5885.47		75030.9	90301.6
MOGS	185179	192624	143404	76554.9	162813	157262	663230	311550	392956	142633	223771	253157	408047	303569	281336	277751	268592	389326
MPIG6B	963153	687304	1948280	3416490	1652350	2573600	2011940	560584	109492	581452	798977	445835	1623350	664157	982643	957313	595470	887663
MPL			119683	224367	98566.3	193683	92494.3				58882.2
MPO	11789200	3623180	49804700	4086380	3568100	3252560	15330000	1056720	3040360	3750990	1465240	7174550	4755010	1904070	1058980	2867560	2417300	2244410
MPP1	644612	389766	475359	337132	1084300	456182	298603				316132					138533
MPST		350941										520068
MRC1	683520	496000	314268	343542	217818	135588	572145	537777	356741	609052	346639	359698	502484	379858	396006	618063	491936	784035
MS4A1	60795.6	108920	145314	172635	111110	187235
MSN	634142	1185460	2132390	2195410	1456090	2334240	716574		173966	28408.2	378828	196244	179340	201240	286130	416031	53939.1	183164
MST1	1165980	773919	599782	454149	571373	365805	1070790	1074340	1300870	1062730	1642220	1573880	1009530	1751020	1557990	2297210	973135	1488720
MT-CO2				167546	115903	202594
MTDH			33168.2		65687.9
MTHFD1	208868	280395	226867		258549	105070	185244	171879	76006.4	262589	133028	152331	132490		126181	186075		134525
MTPN	179016	106381	235361	133719	152200	127445	241183				79585.9				76974.7
MTR	70563.7	113174	156699	137717	135447	59686.1	323456	64076.3	154671		88582.6	82745.5	161950	108674	126141	69839.8	64981.5	90140
MTSS1		304543	203196	186336	189419	243973
MUC5B	30902.4		65068.6		106691	108063	340540							132997
MUC6
MVB12B	40978.7	47109.9	53664.9	35108.1	33023.2	23877.4
MVP	6350120	2441520	6246200	4126220	4030210	2271840	1277180	181109		384957	610022	726349	437215	229060	225041	778792	163796	418586
MX1												284345
MYADM	1006430	548972	2591310	1974070	1455880	1373830	1447270	445052	111069	178003	366928	381887	1163830	370937	391116	399239	241552	330707
MYCT1	1654730	1137750	3075850	4407280	2295450	3853810	1463020		234900	389290	3318010	1027600	1782680	857854	1280070	1297990		718668
MYH7				404872		149780
MYH9	970088	1149250	3488600	2571900	2374350	2068600	449356	247640	305016	378569	530415	223833	312781	204605	310320	506491	396746	360579
MYL1			121409	188037		103173						596285
MYL11												394354
MYL3				1089650		343735						362061				84202.9
MYL6		423148	764239	498435	589044	349965							245653			212856		170185
MYL9			166779	161011	293280	209938
MYLK			133401	92040.3	200677	181738	38103.8
MYO16	104648		77638.5	120133	43299.6	37092.2	121400				143491	438899		262717	405695	623083		8167.69
MYO18A	29202.2		102664		79653.7		46292.8											28579.7
MYO1C	465647	497116	400196	385727	529837	492111	351105		130453
MYO1F	262174	581627	327118	194148	223648	190329	249938			114533	174102	164108	216602			232336
MYO1G	135799	180828	296199	254334	213255	352329	416693									81734.5
N4BP2	131152	105518	169675	92028.6	31620.1		223957	200896	308416	157688	169884	119135	210857	257411	153893	201687	205352	259348
NAGK	124213	100309	111419	98386.4	104148	95713.4	112884	117920	58278.3	109336	74772.7	119994	87716.1	50194.3	52306.1	63954.2	160439	134664
NAGLU	129634	176011	138565	173844	95114.9	168717	278689	418217	319235	473278	359893	350532	356618	353697	295371	477641	465282	498759
NAMPT	115689	263145	95454.6		79688.4	88993.5					111376				50538.1
NAP1L1	195606	116492	524752	377733	580368	307254	390135				79736.9		208816		80510.2	101063	41906.3
NAPA	978554	677918	2395750	1183560	1899340	1291490	1600770	95339.1			496427	500250	308195	191498	389526	186468
NAPG	147068	205809	345984	307432	375244	421634	224969				44835.8		42252.9		159635		59561.4	113235
NAPRT	102956		81307.8	102179	96337.6	82654.2					67902
NBEAL2			69184.3	59374.2	60072.6	55649.3	34616.1				8102.9
NCAM1	149058	285452	171969	223886	251846	257731	271089		249809		156115	216055		187381	194109	233614	429949
NCAM2	4712350	2496570	5786910	3468460	1031900		22434400	57910800	36995500	35214600	15363100	15045900	58299500	48623800	23837400	28044900	53967700	40951300
NCF2	61979		93764.8	64908	48854.2	45527.2
NCK2	73600.5	137776	212349	219964	220708	277121
NCKAP1	238585	171232	495481	744154	844259	698722	210753	83610.3		44553.3	121487	306119	187239	452989	124611	128043	276442	203977
NCKAP1L	221984	135923	454542	586576	578041	599227	188984			78176.7	77739.8		801153		96874.7	114821		683451
NCKIPSD	21858.6		103939	109498	101524	88183.6	29469.2
NCLN			106638		96952.1
NCSTN	15375300	6937510	14832900	22906600	22285000	18064200	18398900			4582040	7297060		7218600				3556430
NDRG1	124686		56186.6	28839.6	97068.4	76256.5
NECTIN1	79236.2		65545		59651.6	29690.4					62764.6
NECTIN2			51063.9	58815.9	58181.2	80633.4									99742.1
NEDD4	103954	62535.3	191352	173808	131236	104806	67778.5	19950.8	16338.2	38186.8	51471.5	46306.4	99479.9	39376.9		58363.6		72356.4
NEDD4L	177423	164208	356301	303254	246528	252023	90942.3				113813
NIBAN1	27598.6		53309.6	48649.9	37399.5	38579.3
NID1	604440	856707	168830	359563	387311	871102	329910	543908	539897	603098	653085	585707	713969	542234	635650	665959	980815	614425
NID2	96335.6	180528	83776.7	99439.8	84540.2	382065			118989		157025	88753.9	154249		161866	115793	156472
NIF3L1					36858.6		94165.2			66529.1		82681.6
NME1	43649.4		77296.2		81262.4		26827.1
NME2	139416	133331	398075	207552	451936	313648	203837				48664.2					26458.9
NME3	89552.1	88126.8					105649		65500.8		93615.4	53881	74134.2	79690.5	87034.6	45692.1
NOL3			39823.7
NOTCH3	51073.1	105997	42376.5	37418.6	52166.2	86348.1	47550.7	18635.2	25200.5		73242.5	50032.8	47384.9	15693.1	51684		14235	14308.8
NPC1L1	176590
NPC2	87878.1	87948.8	84995.6		49767	43170.1	37711.8				50327.5
NPEPPS			88413.1	79200.5	136507	107860	153700
NPM1		113022		50645.5
NPTX1	41223.4		82069.2	48160.8	32506.4		129817	126550	84868.2	128037	128423	66401.9	163026	138351	67952.2	97048.9	109376	135670
NQO2					23940.7
NRP1	256685	161449	108766	98840.4	92345.1	87010.8	137514	258209	266397	237686	461998	222600	217799	352896	195312	355082	298268	350251
NSF	143163		295885	142682	275032	144303	124623					18868.9
NSFL1C	61449.9	60210.9	39278.9	41454.5	72421.6	30929.1
NT5E	7112510	1492550	275408	359321	148929	144511	101185			146810	260469	48738.4	200661
NUCB1	166554	81615.3	112717	172200	85425.7	114625	114225		31716.1		82147.6	51324			68654
NUCB2	92288.9	39644.8	161854		113439		58191.1
NUTF2			49927.6	23108.5	74328.7	15203	44745.8
OAF	453560	231902	247964	751875	266259	171334	221503	317096	378252	302647	121648	255099	369506	250320	297487	154480	296670	452940
OAS3												38341.2	27969.6
OIT3	2913740	1084800	997842	1651850	917615	1285610	2684610	1734090	743997	1848180	1046660	533461	1222240	1130580	1023700	1056170	1474870	1475190
OLA1	762896	523440	608026	419813	673308	641585	1136900	335436	516015	299201	529397	588554	800540	574217	717790	751041	626011	2565470
OLFM1	1176580	572500	410908	518617	273519	342705	792440	469360	687086	479318	688523	768630	668446	624412	685999	743835	467501	637349
OLFM4	17036600	1835760	14166500	9473880	368827	889440	4682420	381191	803130	302578	622818	734825	2086350	924342	663086	1489140	326708	816006
OR4C6	346901	403964	452744	219259	165801	57459.4	517090	2385870	852804	1331310	378265	439553	782143	4908970	429218	1197330	1747900	1969470
ORAI1	38155.3		40455.7	36906	80407.4
ORM1	137815000	97208100	90170400	38749300	35642200	45425900	47513000	42717800	39839000	20741700	29645400	70683800	49436500	30675200	62656900	46267400	18111700	27620200
ORM2	36777400	29008100	23304500	11681200	9103440	16467300	18463800	9277770	19205600	14622600	19928400	19168100	15747400	17107000	29971400	13272100	14408100	9036060
OSTC					102605
OTUB1	69741.4		73622.9	26826.3	49850.4	37029.2
OVOS2	1107190	2513630	1006840	1784920	1458100	624541	4336530		1678980	813880	1466880		2215270	2088110	2922090	1658950		2053290
OXSR1	40563.4		61583.3		71334.2	29849.4
P2RX1	155963	153767	736399	549611	578882	551937	353424	109483			80779.2	63429.6	128685	119156	120287	81903.9
P2RY1			41146.7	62759.3	50089.4	60904.8
P4HB	462400	243938	699859	452693	676937	359038	362837	157716	197561	180054	312151	200073	324029	120909	230372	270084	198887	176522
PA2G4	70031.7	57084.3	116923	104581	231544	99605.4	104671
PABPC1
PACSIN2	79628.8		168263	43569.6	52876.1	39014	82979.1				41174.6
PADI4	48478		1097770	130083	73846.6	52217.2						344933	197124
PAFAH1B1	48364.1	37212	92658.9	38808.7	89852.1	72782	15853.9
PAICS	220109	315356	450895	134513	394845	219765	403418				311826
PAM								70541.7	8675.55	38116.3	3723.74	57997.5	52052.9	58497.7	50460.8	60040.5	30304.2	77045.7
PANX1	240429	204271	200798	203129	303841	282882
PAPLN	44747.9	126205			28048.5	46130.3	22746.6				83552.7	64372.4	169055	43074.7		63721.6		67323.1
PARK7	344383	273866	450411	348461	663568	369567	252213			323515	83807.6	153581	170009		121946		331823
PARP1	44787	97504.5		86026.7					11857.2	15220	66943.2	118484	11975.4	19378.5	89664.7		18030.2	27531.3
PARP4	982001	489818	831574	540360	636265	335791	419992			628245	703683	288496	455578	422800		568811		301560
PARVB	505938	438286	1364930	1373060	2052110	2211740	1056750			339773	255777	70083	264981	468011	407264	247823	298858	396681
PCBP1	524811	225480	560614	358622	548019	411127	352970				229469				79688.1	108425
PCBP2	211869		234783		186741	68745.5	174651
PCCA																150517
PCCB		243043	376675		101995	16985.3					227034	163101	87867.4
PCDH1	116349	39631.3	56153.9		75925.5
PCK2								62857.4		30297.1	69165.2		78902.5			92940.8		65425.2
PCMT1	163503	73845.2	194081	92209.5	215807	147715	170177				43755.2		23290.8		22330.3	21148.6		83889.3
PCOLCE	635939	588835	544933	276291	556469	438306	513816	508122	807675	496063	1960830	819138	659795	559035	763436	958605	616918	799268
PCSK6	358479	486980	465006	397707	101289	39280.5	982003	635379	446213	510307	437738	533376	995926	773264	929063	1109980	639250	542984
PCSK9	202423	222593	188200	168124	273026	192971	209674		197798	149220	101528	210813	226352		239992	183452	126460
PCYOX1	420626	871518	536706	982361	1098800	792429	1231060	393179	462502	426076	451937	533553	718033	470431	669879	514814	507703	353841
PDCD10			1669060	1627440	1651560	1560480									150571	99103.4
PDCD6	1723730	732042	5906900	2567250	2824120	1482730	4029340	661412	223892	461793	654796	408975	1905140	460923	479149	584963	599777	746028
PDCD6IP	1018240	502596	1999510	1114160	996436	998690	1009880	188968	50873.7	361034	570970	263923	287655	216930	233319	265912	204275	229459
PDE5A	291350		146672	140150	127202	84545.8	103462	178509	96077.3	169455	250735	244880	285430	218215	97463.9	324170	390571
PDGFA	64549.3	239006	188622	235525	99380.4	330728					144355					115569		37826.8
PDGFB	248387	844270	638212	504252	356785	1071160	235447				763671		331262		358946	674701		451612
PDGFC	95956.5	147871	104353	138445	193917	208186		119511	135881		37839.5		160153	516307				668034
PDGFD	177165	67501.4	63227.9	86753.1	39345.3	34179.2	93318		63698.4	117173	62436.6		154293	138352	47605.6	67369.7	98335.5
PDIA3	397868	225368	769258	626055	894217	454431	342006	178520	176617	193413	179263	158791	223969	216003	151800	303963	209392	231548
PDIA4	185868	97799.4	239839	148148	222406	146882	149629				36421.3
PDIA5			78616	84708.6	101815	70921.8
PDIA6	447941	172683	547783	340704	656400	313239	394571					114631	116858		125605
PDLIM1	329699	207167	805335	527047	1041130	516558	327872						112082		81564.9	83783.1
PDLIM7	183746	143882	203051	180660	270626	192237	146838
PEAR1	63200.8	43475.8	144435	118796	108320	110755	66823.3			20718.2	51594.4		68666.8	25273	86367.5	114666		37761.4
PEBP1	696810	202084	346627	301712	456659	249862	173410				61366.9	58945.4	42479.8			37648.1
PEBP4	78883.7						41526.3	126456	80664.1	79464.2	32304.2	51039.8	94442.4	76200.2	30720.9	73638.6	76581.8	349694
PECAM1	1474540	1846440	3571020	5169830	5341160	4948220	1419930	948227	343400	746570	942988	692115	1345530	871429	1026890	906005	896675	1046330
PEF1	1203220	424633	3492470	1647780	1984890	798078	2348790	417959	39292	239935	403431		620507	340641	485066		279319	324261
PEPD	135940	131309	125335	126466	202055	132252	140939	220110	199822	231615	161594	153383	258612	119716	197128	239941	218859	264044
PEX11B	45246.7		28968.7	30853.4	164423	55413.2
PF4	435205000	64119100	161596000	138390000	423272000	595945000	99366400	176438000	42180500	195209000	428773000	66946200	255210000	191734000	284510000	66919400	245883000	209349000
PF4V1	4664900	1680230	3927450	3532430	2138580	5595350	401655	16607300	2127840	6878430	3271900	461052	1116070	3348050	974395	7611330	3855920	3306600
PFKL	332283	299383	307534	170698	202655	94480	475618	311352	315024	332223	344909	328323	447280	178027	268210	323821	257808	375518
PFKM	41972.4				42796.1		118032					29571.8	70625.3	173240				106692
PFKP	152051	134597	290911	176674	365754	176662	182319	95497.4			114801	172965	137132	164862	101857	100627		77966.6
PFN1	4614020	4425910	18864300	12805200	15323000	13301400	9519910	1372190	429635	811613	2857840	585513	1964250	1363490	2813290	2829500	899616	1676480
PGAM1	316216	309544	433679	284396	385702	388173	242227
PGD	365657	132440	450792	250584	471367	345322	199128				78031.4	61296.9				46778.1
PGK1	486707	275643	997566	585509	988795	671650	479574		44727	22511.1	172514	261078	92339.7	96735	75992.6	105772		103890
PGLS	58503.7	29133.6	147412	89045.9	158078	66398.5	48970.1
PGLYRP1	434667	231526	583154	105835	201587	265152	113609		402732		99332.4	215952		266577		169572		199174
PGLYRP2	3235470	6454250	3850580	2928080	7498420	5992260	7315910	9280050	10261300	8122730	6250840	6686580	6588980	9376850	8917490	10183300	11423300	7696650
PGM1	105121	84393	200323	143701	263092	183630	146436			107252	63731.4	164153	218121	48802.2	344259			121897
PGM2	371080	196745	296209	181610	258642	240141	381097
PGRMC2	151305		162405	88067	229536	56290.6	72805
PHB1				144580												36835
PI16	86223.1	172495	83136.9	81433.9	107656	114245	158530		111975		65450.7		119991	130463	127383			147737
PI4K2A	387239	202618	902199	237719	492564	361851	460356
PI4K2B	45216.5	16033.7	95338		57195.9	53088.6	88226
PI4KA	89122.4		196013	126004	193794	168327	144907
PIGR	18256800	6209890	12989300	15125100	2787960	2693910	12722700	5438300	4881590	5273370	3730700	4434430	4578710	7304190	3902290	5507300	5005380	6178780
PILRA		46504.4	122569		36488	35580.8		212562	292833					252151
PIN1	345829	99068.7	315992	192320	255491	184387
PIP		827727	504221	514080	603665	683203												452017
PIP4K2A	525706	238131	832755	490448	625495	637185	876340
PIP4P1	237142	77736.9	347964	319932	307664	231305	209613
PIP4P2	523976	155488	956090	677082	795192	446987	276116		44118.7	24905.3	79896.1	61183.3	167938	87127.4	91229.5	93724.7	90364.9
PIP5K1C	34250.1		121980	125580	100142	195202
PKHD1L1	191790	195248	268691	322286	345788	360729	414245	216716	175070	186417	196212	161438	289129	249980	226821	273522	136357	143040
PKLR	183348	196481	150827		130364		148778
PKM	842911	553911	1753340	1016900	1727820	1428110	1167970	246241	373281	274793	497108	494737	399893	422655	413198	556066	447786	632556
PKP1		105385	25376.1		75593.9	60338.4					47487.8	187036
PLA2G2A	8031.04
PLA2G7	126046	257791	106642	176492	89463.4	93353.4	115108	163239	227666		91874.1	83747.6	117116	53665.9	274433	59055.1
PLAT						241631				47029.7	41421.7		71070.8		19752.6		64914.3
PLAUR	265723		425108	268014	390718	396984	48339.5				93217.3				33730.4
PLBD1	243341	183116	724582	106363	282341	211221	146658		113833	121725	86478.7	49590.7	222259		25878	55807.3
PLCB2	5304910	8531130	4253990	3847440	4738170	3291090	8093130		8088590		6228890	4868330	5638080		6638060	7439570	6108640
PLCB3	53383.2		64714.5	70673.8	56786.9	88197.8	59924		4849.39	21013.2			2755.55				18608.2	10583.1
PLCG2		215266	178614	160703	113957	260277
PLCH1	394847	550357	242849	290558	264127	184581	589044	409467	965802	634106	396763		451368	590780	942182	898615	373232	939509
PLEC	51488.6	238745	60580.6	34047.8	81764.8	24062.3	85390.9				63395.9
PLEK	538156	808182	2530130	3150590	3964050	3413970	1771030	658858		562232	543219	89838.9	314572	543766	566928	424407	565393	886525
PLEKHB2	127973		118201	195811	91751.4	40739.8	54002.9				106886
PLEKHO2	65558.1	41526.4	157570	124009	121988	163924	50328.8				22063.7
PLG	66449800	56361000	46642400	25271000	38567400	38094600	57091400	63268100	94405100	71993300	128869000	108269000	69962700	97414100	122682000	111869000	69588800	72600400
PLIN3	200766	281980	158377	116582	154682	148877
PLIN4	10360.8			6173.13			18421.4								2536.46
PLOD1	90632						97940.4	200562	66752.1	108204	82585.6	107313	61604.2	37051.6	62105.6	92649.1	92567.1	183397
PLP2	707321	421868	1969220	1676790	2410990	1994300	109658				89822.4
PLS1			46157.3	17133.1					86488.9	113255		62385.8	80509.2	65273.7		293424		42284
PLS3			55868.8	71800.8	67284.7	73109.2							106473			87316.1	32394
PLSCR1	703924	285385	982981	585609	627453	689521	184072
PLSCR3	13528.5				7509.49
PLSCR4	288929	81921.9	167886	114336	173114	113165	117910
PLTP	2817150	3551120	2412380	3010350	2540220	2196550	3564260	2563440	3131580	1881380	1907310	2313580	3239010	2579710	2770960	2053300	3371750	2803860
PLXDC2	442895	227761	409298	272725	360719	291405	402093	565743	47477.7	564892	132251		151821	481596	221972			2430520
PLXNA4	148227	88758.9	279587	235785	244397	278338	272416			872536	66368.9		77721
PLXNB2	101100	79027.4	150973	144133	161741	265924	139005				23721.3		77278.9	41423.2	61942.2	46930.2	13221.3	68732.5
PLXNB3			197172	250021	179954	234843	237425				133640
PLXNC1	33024.9		40851.5		33591.4	50528.2
PM20D1	64431.3	168203		146926	169842		41047.3	182913	47323.9	181809	769304	333667	163905			105031	257957
PMEL	470640	351254	478943	170773	135724	113504	459492	332494	345981		1062060	2781480	90196.3	48654.3	355020	338048	499488
PMVK	208201		156177	94857.1	93015.1		65818.9			71282.1	228078	169299			91998.6	158864		301302
PNKD	46028.1	40693.4	66070.2	57904.1	79637.9	41494.3
PNP	559355	304665	833550	440008	1044570	586212	591704				221268		90670		139397	126174	189449	109056
PODXL	244808	267803	202472	308802	110893	287350	282575
POF1B		31312.5			28617.6
PON1	12709800	23043900	19810900	25766300	29884700	37348400	25054000	25787200	26797400	7914460	18463200	28748000	25594400	19532500	38014200	17797100	11538500	12833600
PON3	765552	1323120	1017760	884785	1086440	1010280	1715690	576934	1228130	362139	929392	1196850	1213540	899174	1332520	1044760	859253	951986
POSTN	467875	324856	120071	160142	247230	115774	400577	396477	472750	391418	355756	414348	284794	480994	288085	599448	631259	663430
PPBP	20167000	9023760	9224620	7709880	10318200	11918400	12131200	6115850	9880690	5663240	9788900	5975170	9457780	12997900	13003300	9252970	5553480	8689250
PPIA	3905620	2960870	8431090	7668800	11722500	8213450	3634020	833904	191372	419338	1687180	365659	1209440	832643	1520170	1418760	700769	879842
PPIB	1281580	577008	1559660	1035410	1774700	936013	1217210	572616	429692	486439	369074		497879	365317	566706	558856	583490	512927
PPIE
PPIL1	40892.7		222678	164541	118589
PPM1A			69845.9	49300.9	69517	54555.1
PPM1F		11685.8		33576.8		35122.1
PPP1CA	92836.3		166399	182349	187690	167104
PPP1CC			196592	172328	169220	96103.1
PPP2R1A	220639	129722	349802	323116	373917	306361
PPP3CC			49024.7	44520.5	47624.1	41340.2
PRAF2					184165
PRDX1	459189	403992	711910	345591	654321	415813	258687				290738		160525	95430.8
PRDX2	2713170	1866940	3149580	1059790	3131320	1007080	1145290	140453	190631	281637	2013900	335986	573967	208371	675823	909246	818128	777151
PRDX3
PRDX4	194286		92186.7	61171	106713	83902	187185			162745		110893	55333.8				34683.9	189522
PRDX5	377156	184021	611287	286511	498291	313930	310329
PRDX6	1251790	883807	1838450	1199580	2722980	1537400	1300550	200403	47937.8	117101	507540	139792	175482	233220	314156	249293	128669	287691
PRG2	926990	622521	351970	675957	190032	234571	434918	67415.6	312600	279799	176221	218043	182620	124974	241241	265553	101832	162969
PRG3	609383	30954.2	29800.1	213972		56032
PRG4	1290670	1128990	602687	957861	712233	623997	794139	2641650	1107440	1984650	812908	613867	1610740	774055	1938120	870913	1788500	1062510
PRKACA			96213.1		78198.3	68116.7					93766.8
PRKACB		148697	197258	228010	274049	306985	398482
PRKAG1	52536.3	38988.6	116230	35359.6	91945.6	62575.8
PRKAR1A	223264	200156	943420	598470	881126	1154640	310502									63506.7
PRKAR2B	13261				114009		20260.3	90026.8
PRKCA			194525	104208	81581.3	111811	173633
PRKCB	109671	89981.3	447310	357092	420226	356342	255269
PRKCD	188287		183813	132580	90241.1	53309.8	150716
PRKCSH	130326	53506.1	109074	88905	152544	89961.5	87482.4				106472
PRKDC	81194.7	86236.9	149677		39380.3	50429.4	42330.5					55459.3			292009		377709
PRMT5	379986		261744	302806	251146		237165					286923			285586	367748
PRNP	22108.6	24516.2	30186.9		35991.2	71177.6	29122.4				7005.85				8396.55	7990.63
PROC	435233	603429	437523	380072	717998	316854	395698	552631	672589	895868	425958	417632	615898	587615	618109	560178	650608	774171
PROCR	128505	115648		43531	80781.4	43268.6	110108	125367	132504	187140	57347.2	141326	283038	85363.9	109757	85292.1	132890	676543
PROS1	69638500	68916800	53773900	61137600	32282200	17505700	69050900	25060300	49750300	28502500	77978100	70577000	56812100	53128900	67212000	65416900	26926800	27306100
PROZ	247134	940028	499577	403552	434262	66350.9	1096970	1200960	939383	963746	518792	1434300	1626290	1093980	1077070	1037190	1689440	697291
PRPF19	185800	76644.9	107334	56774.4	98045.2					1145440
PRPF8			56603
PRPS1	5598.69		49508.1	49194.2	57406.2	16055.8
PRSS2
PRSS23			78030				95320.5				67663.1		66697.1		41255.6
PRTN3	1965240	474248	1491910	338701	748413	278147	2309510	400167	1512280	1741080	193121	1054250	1508430	553243	374310	540295	918242	1488380
PSAP	342072	113707	234605	147351	192524	145300	113466	22535.3	192676		52799.6		145274				181826	241239
PSEN1	53409.6		84029.4	52954.7	57224.7	30130.6
PSMA1	177214	197549	145263	139727	176691	42592.5	248945	117177	99099.7	347598	239664	260586	296955	216837	204018	209474	213044	355441
PSMA2	422797		236225	136103	253017	76268.2	189444			623950	376402	304384	291889	188239	185905	221366	88108.5	178094
PSMA3	558465	454059	318869	211527	257997		480198			698394	354638	501027	503326	436484	303891	428406	438615	715367
PSMA4	541938	432527	479353	320789	455851	203812	508573	172507	169945	823957	588979	1156840	570484	460720	421312	476697	243554	455878
PSMA5	313230	182364	243503	139959	188356	82306.3	243612	68242.9	65713.8	312341	304467	305082	331081	189236	203618	252580	96931.6	246354
PSMA6	676336	552546	564838	484417	501704	217442	624983	162159	208693	519758	598192	696739	694706	489032	470076	655715	586224	630557
PSMA7	638761	646850	486814	400801	562368	463632	299314			488501	494566	323655	616044	410825	123492	554798
PSMB1	980258	589656	559810	358680	618219		992757	390788	308320	2120790	1095430	1609850	1235830	1005190	733824	1137070	635637	1194210
PSMB10	130132	136619	97099	81205	73566.3	68562.9	106679		27842.2	111816	108313	140173	115145	116393	84928.2	111345	56248.5	49479.2
PSMB2	401172	223094	286229	161382	279409	109279	278673	360354	311910	1430550	376891	453418	586036	638765	262651	435680	392726	722858
PSMB3	493152	515376	372525	311621	244379	220232	120768	51629.5	68373.2	324264	240750	190521	239710	84872	175111	177238	61242.7	107900
PSMB4	483390	286172	289888	229516	257177	198855	241712	15943.5		203631	247623	290047	218058	119220	172423	206349	59129.7	233184
PSMB5	76426.3		65760.6	45654.4	86467.8	14895.9	95418.6			55929	128953	81689	88824.7	65185	56660.4	92199.7	56629.8	111527
PSMB6	341413	254637	273935	206455	324209	92333.3	374568			451470	361468	304374	315863	139359	239513	303497	119208	344016
PSMB8	986484		1549860				3377240	1717480		3495370	1227700	1846720	1363590	1183040	1334580	1507930	2859680	3258550
PSMB9	64754		102958	79659.7	131366					97353.4		86459.8		106616				30322.5
PSMC2			285564		270225		162226		70247.5		70500.5	103820	119496			77259.2	138215
PSMC3	55139.4		69810.7		92583	44786.2
PSMC5	55973.9		64647.5		92854.7		136321
PSMC6											54058.8		21836.6
PSMD11			57543.8	20853.7	37512.2		49311.4					24541.8
PSMD13			58369.6		33086.7		62956.8				22110.4
PSMD2	115214		99649.9	66464.7		198732	103176
PSMD3	15361.3		39528.5		24616.3		29055.4				9416.9	6807.47	6575.15
PSMD6	32989.2		59197.7	16423.3	41261.4		64775				27072.6	24011	21571.9				13525.3
PSME1	149135	122025	203946	219443	226903	148187
PSTPIP2		212922	173867	135590	191887	187496									644959	140864
PTGDS	818048	1085330	405759	214903	309283	341968	669073	544488	356553	458640	372014	467714	644969	431452	346120	561320	469492	1622300
PTGES3			153039	98651.7	80831.7	167188	66135.1
PTGFRN
PTGS1	248766	116284	344242	333056	1505280	200018	264416
PTPN11				107742	154057	179286
PTPN23	66290.3	64100.3	263308	100360	218430	157716	169132				93805.1
PTPN6	260719	231898	507703	455177	571024	769857	263699				171748		203167	229382	263634	219812	902474
PTPN7														30799	23746.3
PTPRA	331855	419034	434429	500166	503550	628463	372559						245351
PTPRC	1632320	862139	2113650	1607500	1443880	2092190	713286				235907	77968	156636	137798	118745	310263	80014.8	248802
PTPRF	72531.9	81237.3	52486.9	66146.5	63355.1	79473.8		83388.9	59979	62581	57100.8	110513	95192.8		50034.9	81321.3	82337.8	71681.9
PTPRG	132987	161955	89334.4		103061	93953.3	112483		189765				151661		127163	105122	39756.9
PTPRJ	755397	391152	894071	935786	1022910	1368060	452810			193610	245238	129106	255690	144288	241407	182930	25894.7	167584
PTPRS			12667.3		23754.5	15138					16559.3	21239		7885.53	15723.6	18143.3
PTTG1IP	3017370	1617670	5455000	9588170	5276940	8133990	3296410	366386	503707	649627	3591780	1248730	2112850	777145	1703390	1242980	559886	827504
PTX3	1038480	169275	4443120	154842	403474	129063	1138300	440272	145186	69443.1	58349.5	428088	94270.9	68825.4	1942910			80972.6
PVR							5733.23
PXDN	1382950	64032.9	52084.3	119238	52982.5	44727.3	45336.1	81186	69234.5	109881	69314.4	89836.8	58549.9	104003	33582.5	115858	117354	90548.2
PXDNL	374178	114949	95525.7	89624.3	167105	60646.6					185170
PYGB	154531	61745.7	163611	88270	118504	120433	133649	54954.6	34537.3	70068.5	194643	261535	85803.8		71290.3		69321.9	149345
PYGL	141685	89551.9	215875	115941	113384	143604	283490	317148	288030	113471		144496	59390.9		68696.6	91092.5
PYGM	114237						129393			212124	72099.5	213209	88881.1		122529		42263.4	333336
PZP	6099830	17484900	19993400	15556300	6508720	1545910	6187990	1082250	8426190	27681900	1975290	5458630	18585900	13092100	23898800	17670500	475737	5079630
QSOX1	1793020	2312970	1194070	1175010	1695570	1140940	1485880	856951	1031460	1235530	1567540	1199260	872172	1163860	1529350	1320730	1184570	1114150
RAB10	1213840	779725	3232520	2323530	2568490	2316430	1788510	350733	110989	270864	667291	197527	859148	344042	519076	538586	369966	411716
RAB11B	501922	994751	824462	648478	730676	790259	485732									316429
RAB13	331189	76633.5	334497	355478	375707	325867	93202.7								15740
RAB14	975370	499939	1803310	1110570	1655900	1152730	893728				365935		214124		177618	178417
RAB15	5178510	3387820	15560300			10712000					2140600
RAB17	30074.6	51391.9					48531.8	109446	42213.9	39338.3	50764.7	45172.5	23749.9	113322	21831.3	26885.9		38981.4
RAB18	186486	109361	357982	203860	404892	282988	219490
RAB1A	123726	67601.9	247130	352408	288875	276883	48742.9				54728.9				243780
RAB1B	63625.1	26375.5	112611	88161.9	97613.6	36343.9	64042								27405.1	17962.3
RAB21	687242	282324	1094960	655754	1143180	753428	752543	127149			285720	42907.4	240307	131741	113989	135245	145453	140177
RAB27A	660632		749453	466243	777480	487106	161473				33728.4	32998.1	58604.6
RAB27B	1962950	1310320	3555280	4817000	3989900	4874260	2035060	591174		244954	1250320	329674	1014500	432383	717595	587519	561848	503793
RAB2A	338155	275416	449351	461554	525743	386182	126676								149296
RAB2B	318067		60494.4	56834	96844.2	54361
RAB31	99368.4		169503	36231.2	95668.2	141408
RAB32	366029	172626	380264	455316	355373	431846	168817	130646			122125	73377.1	159922		100942	84817.1	112752	162385
RAB35	6631160	3369570	9701690	5661560	8096180	5812130	8087480	1425070		980345	3187000	790628	3026600	1366400	2514720	3195360	1130540	1662780
RAB37	131567	102296	305423	472350	410002	435676	168057				124540				55103.8
RAB3D	770422		781391		600176								460168	450639
RAB4A			145113	53930.2	149780	105271
RAB4B	293168		265688	152281	323354	168859	292972
RAB5A	292404	196040	548495	350893	536907	512157	201013				88516.7
RAB5B	445094	123158	724881	309058	631903	445799	436844				144298		134499			131624
RAB5C	541991	282219	1036400	747814	911566	820915	467302				167054		190268		96416.9
RAB6A	372397	234406	756082	874920	937033	771339
RAB6B	534855	529159	839672	937113	1231070	825653			213845
RAB7A	2469620	1283800	4258170	2821020	3648460	2985680	1842250	215137	143338	269222	775693	413977	842663	361101	585264	494885	264554	351600
RAB8A	36506.8	10039.3	219763	94624.4	125554	199432	42414				16328.5		30481.9		12699
RAB8B	42947.2	29638.1	68098.3	35905.3	55168.2	60504.4	5519.72
RAB9A	100231		248238	107006	267065	222639	151085
RABEP1	38568.8		76605.3		49563.9	8155.67	125226
RAC1	313062		461177		68968.1		417595	50626.8		33068.2	188872	25090.8	97374.4	41944.7	110067	93857.6	48470.1	50720.8
RAC2	1189570	614105	2179910	1810600	1330940	1675890	810831	229812	101941	356942	289324	175467	355438	208422	350828	339222	244334	309164
RACK1			67059.9	42889.5	46045.5	50394.4
RAD23B			309807	630449	472024	1550700
RALA	204672		163002	128923	173433	255193	86327.4
RALB	448191	248036	652607	540901	589307	708077	322809				265469
RAN	497263	183068	547760	287590	802572	272123	237478				76159.6				42435.9	36515
RAP1A	232229	184081	277664	252645	333371	223626	81671								39230.2
RAP1B	2786970	2294290	10358800	6695760	8172140	7744360	5495760	379681		311485	1858800	404127	1127800	678869	1728440	967735	328963	460332
RAP2B	1050310	543104	1529890	1189460	1917060	1516480	1162910	34342.7		28000.4	430271	64561.7	228786	72440.8	174495	207104	34426.8	47307.5
RAP2C	66960.7	38555.8	70750.1	33551.8	49251.6	26355	79020.2								40808.9
RARRES2	303727	100684	95317.7	46635.9	78294.4	19597	151238	43229		37194.4	287890	141365	78953.4	122770	191318	163190	14189.7	195611
RASA1			102327	150907	86669.3	145027
RASA3	118516	131004	483412	485771	592788	710928	279183				82310.4		79745.3		98196	128870
RASAL3	76118.9		91001.5	52619.2	43329	32502.9
RASGRP2	51265.4		103942	110533	111333	133297
RBP4	4280640	7773840	6647150	5316360	8340740	9291150	4226850	12666800	12827400	8757830	13278500	8506670	9228450	9168860	8124880	11263200	10212100	16886400
RDH11	45547.3	13444.1	128966	87496.8	223259	74020.9	54592.8				277050
RDX	161816	134674	156748	163000	144802	124239	82063
RECK		32214.3	51382.2		52084.8	36041.8	35852.7				48802.3				23306.4
REEP5			90705.5	49252	83742.6
REG1A	38230.1	132029			67173
RELN	1380960	1066030	1104210	1028470	1238840	2054680	817606	733477	360212	784628	980397	567222	833532	856555	738445	861225	990368	637537
RENBP			105581	70559	94609.9	72888.5	258681
RER1	86781.2		32777.3	26014.7	22483.3	22542.5	91256.3				79213.7	37232.6			22453.2	29237.1
RETN	647837	120074	252409	93282.5	187538	173382	35529.4		99596.3									50604.1
RFFL	108672	65848	288079	77689.4	216730	104209	147607				102184
RGS10			51178.2	59562.5	48760.6	53921.2
RGS19	156722	65630.5	286375	130598	201750	288887	100878					155463
RGS6			115282	101052	124273	156024
RHAG	4421350	1095660	2809990	997119	3311610	1210960	1907600	416129	58293	336221	1088830	219767	1141490	239699	550435	636656	446498	358244
RHBDF2	200991	136447	484435	501618	445984	450842	267935						98091.4			86118.6
RHEB	327749	277172	549471	458197	405218	477094	486167				230239		245214		215339	214290
RHOA	451559	184118	590275	383914	621524	502720	384726				90362.9		39164.6		54855.4
RHOB	191438					185686
RHOC			216259	125936	135440	149433
RHOF	154135		380304	463242	465484	499577	186530				49490.9
RHOG	398472	240263	694525	431726	494380	561527	173971				67846	19240	36127.5		45027.7	51752.4
RIT1	46539.9		53225.4		64477.1	74274.2	36124.2
RMC1	94393	97630.3	198122	52471.2	124824	63502.9	82212.6				262010	85678.9					80487.8
RNASE1	286729	386490	271887		189741	26146.3		153953	105779		89147.8	210825	102593	35384.9	141870	164620
RNASE2	150249	122643	143574	246829	55082.6	92503.5										103877
RNASE3	1336020	172693	182620	405488	219195	261339	294526		125452	211616	72460.1	138812	123025			128505		228101
RNASE4	216936	196850	140109	86126.4	109381	135016	160673	175294	336577	122278	365821	249561	111863	273121	217033	270368	94778.9	223160
RNF11	148902	82918.6	238173	110640	165310	116393	91387.5				40891.3
RNF123	40297.8	61588	114405		72599.7		61107.2	80010.1	58071.7	63852.2	77085.4	86448.6			85838.1		123923
RNF213	280705						127324				669898		28057.1			1243790
RNH1	137443	158454	253472	192711	247856	183659	119111			29953.9	45768.8	83051.4	36274.5		69499.6	67489.9	33371.4
RNPEP	59853.6		95093.4	93170.5	58129.1	93931.4	160898		51103.9	26403.6								43591.3
RO60		31569.3			39437.6
ROBO4	39675.1	42226.6	26965.2		15373.1	65760.9	22088.8		17106.3		26498.2				37672.2			108584
ROCK1	7277680	22126800	13965300	20272500	21145900	23760400	3914510				5886370	3362530
ROCK2	351990	800832	572150	265018	841143	514112	468801				337901
RP2	225884	110684	276480	206320	409734	274908	100856				48200.7		248630		22806.7	33521.5
RPIA	41572.1		66873.8	33840.2	73444.4	67649.5				107832					32688.1
RPL11	10451200	12257900	4348710	7659190	1261850	6539160	1985980	476431	4049090	704781	3301710	2578150	1202930	977529	1992400	781179	407961	321808
RPL12				43398.7	29463.3
RPL14	149300	164128	257090	256558	147979	167536	267461				48564.5	102542	127823		52995.4	141349
RPL15	51300.1		66881.9	42077.4	39576.8	31116.7	59179.2			12124.2	27358.2	25290.3	34640.3	5939.89	4702.77	17359.6	8260.25	10239.1
RPL17	91388.1	195053	495016	290751	177076	218737	207371
RPL18	66058		109572	102799	55909.5	59387.8	147953
RPL22L1	311987	281535	145317	155082	97841.3	173553	260495	30668.7		47425.7	244054	118370	19231.7	37971.6	123477		84014.5	179240
RPL23A		799165	1068160	823670	429993	700923	242164				79005.6
RPL27A	374633	743394	1074850	628850	362546	329574	411266				272833
RPL29	65562.6	157599	306258	248335	104498	171001
RPL4	311112		379386	432801	261402	275118	237272					105088
RPL5	234478	293679	200366	153833	106738	114824	227555				95014.4						5983.45
RPL6	156558		189780	238161	119811	158584	165180			42507.1		61895.1	40562.8				28773.2
RPL7	145806		161696	128869	93076.9	111372	131014				56389.6	102530	133535			115602
RPL7A	165287		93608.9	172004	91011.2	76600.8	236677				151800	98760.5				109384
RPL8			82557.9				12032.1
RPLP2			126344	151850	90018.3	57675.5	366164
RPN1	272908	103922	191716	184638	437930	129769	146136
RPN2	210563	117313	148978	128689	354059	128976	110362					21042.2
RPS13	49260.7	82363.6	93122	123842	48484.6	104405	53775.4				33250.1	39570.5	23017.9			70620.1
RPS14
RPS18	98272.9	50386.1	151962	82674.6	50406.6	65791.3	144954				58675.3	168905	48488.8			45207.8		39614.3
RPS2	16049	47392.5	81381.9	53805.9	26775.8	30654.3	80598.1	89762.6	93295.3	54750.3			119801		94891.4	45418.7	68811.4	70475.5
RPS23			205759	158204	72524.2	110861	300435				45324.2
RPS24		244910	373631	355473	298230	235001	225858				206146
RPS25		553177	887117	586142	592521	448931	371396
RPS3A		561506	736233	841576	377349	533989	1001480				692277
RPS4X		126908	148655	194733	63533.7	116618	122159
RPS6	141035	222321	414502	417120	298847	296147	170849				150688
RPS8	120440	104941	295860	204232	116357	77098.8	148208					97920	79602.5
RRAGC	8432.12
RRAS	38399.2	100832	354891	336844	432739	359810	237549
RRBP1				22043.1
RSU1	2446370	1919600	7870750	5950600	9802780	8992430	4298350	263833		181275	1446960	231426	1159900	1004310	1770850	1283780	155232	307138
RTN1					7429410	38495.4	10710000	11141000	10132600	16496700	17399000	19228200	15026500	22809100	10131900	21105600	22524900	20178800
RTN4	249013	116046	452015	317082	462679	156298	301711						107229			129006
RUFY1	135166		208141	129993	95040.3	130570	193507				430827				339110	436348
RUVBL1	139648	451630	210249	74512.8	164857	130881	192116	269392		271166
RUVBL2	146597		271162	148213	279144	126188	119270		142412
S100A11	113414	135194	227213	248418	236817	207930							218361			155442		327980
S100A12	270352	281503	346040	481368	163034	278213	118962		15339		37833.5	81955.3	12706	37301.2	61048.4	101801	19909.2	86714.2
S100A14		98440.1	58629.8	47676	98070	77149.4								129028
S100A4	503912	413023	966028	643759	898079	524056	284581	106567			232204	84155.9	337903		159560	202370		140306
S100A7						327195
S100A8	10403000	3647130	12044500	17496900	9372010	13384100	2755820	303610	613535	626003	955597	2440400	472583	1431540	1401450	3405210	245141	1408250
S100A9	3400080	1494560	3322650	5772730	2516650	2972310	640655	84285.7	103529	156571	313316	463331	173689	236493	345626	736219	213310	234118
SAA1	61445700	6018220	8989090	555381	527397	591130	531905	425650	122245	195225	357932	44738700	1801330	84007.2	565885	637196		266761
SAA2	29915100	2829090	1074620	144581	70227.4			124240		213302		9383650	828799
SAA4	8473480	11975800	13447100	4725180	9459160	7242470	10277200	17577200	12468500	9377920	5440240	19846300	18970700	6725850	16163300	11411400	11442200	7528880
SACM1L	130354	81765.7	194040	159052	459975	84427.2	152774
SAR1A			244405	174759	331047	147607
SBSN	15333.7			28012.1	32998	26352.6	3500.51			82405.6	10770.7	11389.4	134431		7706.23			55618.7
SCAMP2	93549.3		96452	49433.1	43761.9	12020.4	56204.6
SCAMP3	75095		163012	83672.1	108749	66030.2
SCAMP4	155197		209955	122416	152536	125958	152491						37025.7
SCARB2	266022	247463	240827	255797	212820	215158	182475
SCARF1				63567.9	12485.6	22377.4
SCCPDH			115605	169579	174810	114431
SCN1A						167877		41048.1	67088	49763.8		32532.6	218947		47269.5	79709.1	74377.5	114246
SCP2	198248	44587.1	79010.7	93843.6	186981	173369					153539
SDCBP	5571750	2180170	12735000	4748590	3421090	3082580	4436360	682536	363059	759703	2262580	1131680	2387710	808031	825577	817248	435432	915267
SDCBP2		204913	536552	234720	179245	178519
SEC13			52253.4	34304.4	54221.5
SEC22B	215931	139262	209756	131933	179077	122494	252757					117651
SEC23B			278953		15876.2	100379
SEC24C	57435.7	56457.5	73942.8	48224	69215.8	37546.6	74671.9				15498.9
SEC61A1	179093		280960	170369	533376	224686	118823	127607			47238.5	39073.5		97438.2	64378.8	62877.3
SEC62			58338.9	66750.4	139101	54091
SELENBP1	563046	406498	341385	214692	752290	159202	307820	474007	232753	465837	329001	155675	247043	230396	211867	236480	336526	413473
SELENOP	2844390	4136400	2508910	3240590	3972680	2550950	3485610	3076900	5102580	3497030	3635800	3126820	3266760	5915870	4465650	3542650	2975010	5250740
SELL	779910	729428	627768	488922	388385	465126	617567	292092	483973	183692	288446	569454	565023	334473	682638	477270	258048	296509
SELP	397817	484206	1273750	1646910	1275470	1177660	737829	26956.4	34801	51026.2	248617	93182.6	228688	87553.6	289349	179847	68903.4	69479.9
SEMA7A	149782	186990	256709	100772	368762	135336	169102			47154.5	157050		82262.4		111248	172543	105230
SEPTIN11	28554		75081.1	39984.5	107713	93695.7
SEPTIN2	52722.1		163084	56017.8	155751	128483
SEPTIN5	139789		114024	24458.5	86192.3	69965
SEPTIN6	194147	34990.5	204628	86761.9	134698	159571	182328
SEPTIN7	301119	62579.8	380440	198659	385843	356975	26999.1
SERINC1	109692	42163.8	122841	50668.5	99750.3	72162.3	67183.3								24302.7
SERINC3	365714	247637	523863	574693	429647	361489	282598				137538				105915
SERPINA1	1337690000	952507000	617542000	474427000	470217000	437592000	496353000	225351000	227691000	159260000	223430000	301436000	223537000	164853000	346764000	254805000	136367000	224985000
SERPINA10	1414330	1185720	701268	663397	700639	458890	1105660	2191420	1530440	1771060	915316	2132610	1927350	1468940	1885160	1736340	2358960	1216520
SERPINA11	131054	92417.5	90717.6	83691.9	92900.1	52227.8	104291	155673	180409		116868	120231	88895.9	214151	58080.2	92957.8	232980	128393
SERPINA3	151124000	79116000	74771700	61392000	56345300	68369200	52706500	28890900	35837200	20304100	31826900	49801200	41489200	32311100	48281500	43983500	23583300	39687800
SERPINA4	4413170	7410440	4044420	3970070	6983060	4636310	9063510	16328900	17571600	25348000	16054400	11014400	19124500	16716800	15577400	18318300	21196700	20630000
SERPINA5	669751	1737910	1177000	1613240	1270740	1096670	2205640	1979890	2192330	2486740	2398380	1759720	3334770	1966210	2634170	2499070	2703310	2523540
SERPINA6	8296900	8827050	7591800	7869540	5584850	6046790	7835330	6103330	5792150	3755110	4176080	5211960	6060310	3516090	9705100	5192550	3118290	3220530
SERPINA7	3013460	5161660	2614440	2852600	3354010	3137470	3397640	3320310	3643260	4438740	1489620	1823550	3436560	2331040	2727440	2625690	3317780	4020970
SERPINB1	595965	323566	896324	791386	574138	625871	338043	752871		75844.5	118289	156842			138563	228518	112316	158012
SERPINB12		155274	23797.5		118925	166497
SERPINB3		128859			123242
SERPINB6	168521	160332	308019	223734	280952	366777	243721
SERPINB9	138517		249664	211032	216405	162299	134312
SERPINC1	17917100	23929300	16628600	17048700	17971000	22321800	16447500	14325900	15087800	13246400	17448300	16931100	14962400	12933300	15208500	21249100	10819100	12226200
SERPIND1	17540000	16629800	15457700	9743730	11619100	9041650	12541700	26420900	31266400	23234300	13465900	14397400	27065100	16689000	23244300	18955100	28109800	25759900
SERPINE1	570020	221433	169176	175536	154933	191781	141681	409856	316448	306654	259671	222065	285396	302759	216480	302214	380047	270679
SERPINE2	302077	273076	197879	454293	211432	241735	182658	82441.3	86939.3	85613.3	178283	107560	98275.7	87524.1	116456	122224	149315	135860
SERPINF1	7343510	7243050	3777010	2104240	4253980	3154850	2944930	5682940	6476820	5123380	6512690	7150990	5249970	4317460	7486220	7309770	5415040	6135790
SERPINF2	16991500	13806000	7480150	8833210	14310600	16348200	12023600	8380990	13536600	10011400	13515100	12607500	13809200	13349700	19788200	12985400	7679870	11305100
SERPING1	116470000	79876600	59617900	63969000	43370100	42139700	99584700	96607200	108499000	92534300	138904000	169289000	197320000	152079000	140357000	125229000	91307800	107123000
SFN		45322.7				28270.3	53334.7				20606.2		27186.8	41736.9	47184.5	48214.6
SFTPB	256119	632772	444226	685042	147708	86857	1560800		164843	192509		70689.2	223106	408457	230088		87853.3	561742
SGTA	155014		77789.2		87288.3
SH3BGRL	84387.8		255423	163803	293988	189274	69383.1
SH3BGRL2	64249	50706.1	154685	106325	207801	151966	56771.8
SH3BGRL3	727190	401873	1369130	1018180	1757700	680790	998133				208560		42457.9		242780	194027		94010.4
SH3GL1			90238.3		35760.9
SH3KBP1	194435		243611	155944	123793	123208	217938		293051		286226	273232	270010			316315	166411	183143
SHANK3			75978.6	74593.6	42194.5	88720.6
SHBG	1488080	2991530	1803890	4596330	3476090	1470370	6559760	2359550	5190140	2067200	2816300	1700270	2753620	5453350	2432520	4077850	3414580	3969780
SIGLEC14						5921.96
SIGLEC5	85905.3		47967.3	30806.9	112244	115073
SIGLEC9	99478.9	36831.2	106084	50824.4	111543	75731.2
SIRPA	232130	146379	111319	35991.1	66212.1	120479	6262.39
SKAP2	265240	250581	288087	341647	524586	468692	228688	245616			92749.4		197760	280227	104786	195063
SKP1	205013		278582	181968	203156	165497	249591
SLA2			64888	71019.8	48457.2	105360
SLC11A2	716468	890287	1472950	654617	1131620	755896	773242				443983				191077
SLC12A6	131573	102078	157374	149747	115707	103689	120059
SLC12A7	37103.2	19272.1	49456.7	13043.4	31279.9	70779.4	40112.7
SLC14A1	283407	240083	860473	254108	1061940	460196	560251				303980
SLC15A1	88973.8										13125.1
SLC15A4	113275		209221	68362.6	118024		58730.5
SLC16A1	96805.4	55317	172799	65428.5	74878.6	50908.1	94600.9				36072.9
SLC16A3	223886	124866	728944	720124	477695	379500
SLC17A5	61360.9	25665.3	144136	102543	117507		127281				22129.4
SLC19A1	273078		114090		50343.1
SLC1A1	200046			57656.6
SLC1A4	327634		131942	77160.3	113018		185449
SLC1A5	3426360	613801	1909170	796489	1708330	1247050	1077190	186194	51678.2	115106	765540	72725	194598	130248	277785	110710	179185	180604
SLC25A5
SLC27A4	14347.1		12006.3		42890.7		24587.1
SLC29A1	2998930	1116570	2784170	1326990	3367380	1811770	2116050			82251.3	811996		603642		514740	364160		81015
SLC2A1	25055000	7559000	16995800	6192340	35758600	8399030	9910180	977378	186788	916814	4414720	612856	1758780	765239	1796600	1822520	1185410	1091490
SLC2A3	1908120	1617240	4603870	7450350	4095420	4603510	2516980			360478	1381300	334166	1240270	848600	682362	878823
SLC2A4	120839	43770	136131		104432	72931.8	139296				43439.6		14013.6
SLC30A1	546095	197607	622976	263760	561733	343364	337391				179708		156782		75695.3			34901.5
SLC30A7			91108.2		109889	30953.9
SLC31A1	88190.7		83110.8	29285.7	99846.4
SLC36A1	221821	354170	486754		111611	116422	240758						202710
SLC37A1	308771	81242.7	600777	570665	925939	229098	168532				36708.4		34297.7
SLC38A5	345892		161699		154070	142478
SLC38A6	62423.5	269279	197846	361724	99566.1	42283.8					35296.6
SLC3A2	1587850	451711	386679	188376	349650	315469	320991	137432		174562	197053	169714	152165	107915	167262	144115	120859	77916.4
SLC40A1	190543		219520	121805	160841	227924	147521			26543			32773.6
SLC43A1	2080760	1796090	1696660	1277070	2536800	2323880	1486680		2249620	2562500	1220320	2189850	1266200	2174420	832597	955994	593664	7905750
SLC44A1	1443410	1111580	3468150	3742080	3484220	2977420	2203160	439860	161028	104446	724283	455399	1755090	473343	620885	655912	410192	512404
SLC44A2	1093740	624531	2381120	2088500	1881330	1663710	1772650	374067	165769	195404	508169	388522	1462150	323182	580635	495705	545935	716689
SLC46A1	277402
SLC4A1	63522600	15776400	31681800	10751000	96987200	14582700	12456300	1792230	348676	2263420	12197600	1326510	7081350	1724990	4642720	6361020	3606100	2396530
SLC4A2	345377	1081850	412852	872585	543525	2017200		221791	220212	94175.3	494084	261481	344144	267800	397162	240515	239990	232268
SLC6A4		215088	578569	974592	491719	977909	170725				65052.6				51794.9
SLC6A6	248907	178279	860085	1470870	673697	800844	363405				2551850		255631
SLC6A9	531019	108806	134864	63283.9	195262	145643	115199					41144.4
SLC7A1	748891	776544	1217140	394175	871705	678921	1090560			222910	422280		178532				150684	175699
SLC7A5	1516020	284931	356666	180902	509252	373941	195221				103704
SLC9A3R1	423057	221567	383053	428281	312644	366722	254126								103072
SLC9A3R2	110105	77310.5	109145	215647	73840.7	188914	29413.6
SLC9A9	34569.9		165147	150061	122706	127918	99168.3
SLCO2A1				88318.4		156594
SLCO4C1	172150		91523.4		87219.7	33509.1
SLPI	633091	292928	642985	188830	524114	317905	158126		34422.2		111455	135157	46146.5					234819
SMIM5	259043	134484	231461	270387	398876	233862	204726						46001	34534.2			505091
SNAP23	361253	199535	662020	696289	737067	510016	224457				83235.2		16960		18081.2
SNAP29			90244.7	96699	66185.5	76241.7	72126.8
SNCA	62564.6	67095.1	77452.5	89691.6	151204	193039	29780.1
SND1	70949.5		134510	112392	119156	64675.4	75811.5						108967
SNED1	41123.7	80399.8				22257.6		52691.8		146281	80751.3	87562.8		60301.6	103062	110160	74924.1	70153.8
SNRNP200
SNRPD1		184928	260127	120211	122176	165813	179636
SNRPD2	106071	150459	322421	120332	148930	168946	111857							3845900
SNRPD3	64768.8	368971	705282	293303	274019	242655	505812	22925.2		58138.8	239301	95392.9	120766	21919.6	73446.2	171097	32287.7	115884
SNRPE		156761	352741	173757	91168.3	78154.4	345223				131278	65665.9	59455.5			150062		99313.9
SNRPF		59458.1	74434.1	34340
SNX17	195791	346485	368793	251491	258418	240761	238659
SNX18	774142	943865	252844	141525
SNX3	408477	252699	683088	209864	661530	326224	247950			105180
SNX4	333037	1857920	456074	1172990	896100	2193630	515253				498831
SNX9	107500		77418.6	53944.9	49021.3
SOD1	265267	247927	283431	163596	506297	154072	172797		247688	316602	59896.3
SOD2	220777	196322	143549	226551	187325	126133			92163	89850.9	205423	126825	83739.9	81118.8		128888	127942	195911
SOD3		96394.6			60691.7			99320	70485.1	50069.8	123140	103248	72974.5	69485.4	80977.3	70318.7	86950.2	122205
SORD	516192	238697	133724	155173	96490.9	108362	123471	31398.8		20060.2	111543	106949			56897.9
SORL1	87199.8				69733.4	59853.7						288089
SORT1	89662			90559.6	48073.6	21608.8
SPARC	1572210	802743	1253130	67306200	1243220	948601	881817	448252	431940		454674	354667	691023	1229220	528531	477999	521930	778610
SPARCL1	56445.8	165062	81838.9	146754	132227	129462	94373.2		59958.1			133570	36790.9		95560
SPAST	29295.6		100488	78863.1	36697.8	46871.1	26138.8
SPATA22	113155	81482.2	85534.9	86816	33039.5	40003.1	144802	217677	140710	308631	158200	168219	255388	188498	125448	163150	195340	284561
SPCS2	77544.4				118413	66939.1
SPN	366626	198923	613049	422130	581839	788356
SPNS1	98831.2	59918.2	316386	205460	263352	222394	246885				11935		113480
SPP2	896452	1495990	4049130	2297670	3333980	3287290	2241990	913568	1437440	464666	5708760	973228	1650540	3044540	3071790	2076110	1393740	2371990
SPPL2A	285162	137930	291723	158416	292001	216001	176399				103041		86881.6			96314
SPRYD7		70806.5	267590		199527	163297	59554.9
SPTA1	1748190	972609	558761	482756	390459	484772	536852				378987	619188			374426	314139
SPTAN1	18052			11275.9		50755.6					79005.6	78123.9				32871.8		23450.7
SPTB	48774.7	39425.6	99419	119404	118786	73956.7	119476		45534.2		91705.8	27054.9	50284.2	51093.2	98226.2		16625.4	42086.4
SPTBN1	58666.4	337249	66297.7	52446.5	97421.9	108830
SQOR	32799.3	7977.61	13342.7	21065	4276.49			58333.1	66826.3	64577.7		35719.2	101676	60368.9	48945.4	70032.1	63565.3	69040.3
SQSTM1	35644.4		63658.1		55276.4	15350.5
SRC	224483	264308	790715	828289	811766	1240590	682020				210239		134780		170554	182073		81526.7
SRGAP2									601465									71903.2
SRGN	1751100	777520	782789	1764110	3433030	5685920	521394	1345990		152956	1179170	898623	571584	1443470	1815090		922932	535669
SRI	5047410	2629640	16697700	8715560	8786470	4270240	12944300	959668	213553	217040	3148050	653488	3668970	1314760	1488920	1067120	619830	918861
SRPRB	25503		53503.6		89863.2		141029
SSB												31156.4	90804	38469.4
SSC5D	288046	187675	187291	247895	59471.3	77847.7	214735	90225.4	35782.9	45886.7	81842.5	47977.2	72031.1		49559.8	46336.3
SSR4	107097		112355	96905.9	234867	32917.2	65397.5
ST3GAL6		143620	174456	259643	265426	205663
ST8SIA4	139133	279115				155206	133247		230444	86724.7	68566.2	153354	161277	175100	152556	137762	96694.6
STAM		101053	262173	94817.5	176219	161885	139883				40852.4
STAMBP			272244	60835	117619	72987.1	68067.1
STARD3	127456	181354	200613	92607.9	127676	130028
STARD3NL	606349	143184	621729	418827	646200	509651	176128				94681.9		179407
STAT5B	13309		18510.2		14993.9	12088.5
STEAP3	5590570	2321310	7058210	1910740	7170310	3461520	4074670	726572		662197	1550840	150866	547164	212297	646540	345382	485839	470096
STIM1	785210	798519	748291	546935	1175540	266246	467187				966300		1818930
STING1	93372.1			55470.8	20382.4											1148550	597109
STIP1	447363	202191	423876	178428	477679	269623	330427	40647.7		33703.6	95545.3	32454.7			85358		41469.9	51053.6
STK10	220453	200134	290997	163586	240927	217223	200372
STK24	134512	66200.9	209103	260614	378686	376834	340178				20041.3	19377.5	5087.93	12665.3	11868.6	14856.3
STK26	167438		140828	91454	172773	107503
STOM	44511800	26416900	48736600	58687100	72025500	53323100	16076000	1777880	564526	1540560	11988000	2313410	5533570	2346640	6180380	4194630	1736420	1993930
STOML3	42211.8		25588.6	21550.4	25152.9		78703.4	65721.3	13645.9	64077.5	36468.1	14961.7	94406.9	44319	38147.2	41988.8	42074.4	64188.2
STT3A			94715.7		172557	68805.6							5107.08
STT3B	155332		178431		161683
STX11	158724	194009	739207	761797	916557	1124250	445672	1781080			82732.7		131800		83925.7
STX12	187901		323746	212779	294614	185151	238289			60614.7	95019.7		33038.8					309354
STX16	56025.2		78437.4	30041.8	70696.5	47716.9	91548.8				25383.4						28950.2
STX2	34963.2	17244	54564.2	41322.5	45128.3	29962.3	27498.7
STX4	85194.5		189671	136874	134158	183074	88007.8
STX6	186342	65972.7	173497	51742.3	150957	60756.5	74705.4				33956.3				29254.3
STX7	1586710	1392130	5998180	2427200	4052550	3256680	3782060				761810	131286	179114	127084	399690	99099.9
STX8	139266	88668.7	374722	148672	307574	179075	156747				81688.5
STXBP2	333827	224121	1063180	753813	1133260	1189980	718190				161639	19146.5	175886		135441	207749
STXBP3	204476	172520	438865	325686	365069	479297	376023			168870	96838	18418.3	111642		68949.7	86939.9
STXBP5	22775.3		66761	66844.1	56779.6	45891.6	81888.6
SUB1	855455	564796	425062	301866	198974	617156	332051									359717
SULF2		26162.3	31681.4	27232.3	38138.6	62253.8
SURF4	253420		188766	100843	323661		203110						54355.9
SUSD1	175185	235877	516818	799780	413205	399349	233661				158448	83070.3	118588	64283	94126	82086.7
SUSD3	164397	139479	181779	343988	144761	331201	79069.3			140292	139406		119447
SVEP1	1881060	1441750	1157430	1288290	1707590	2032760	517752	422069	148569	519509	873557	367306	478613	447814	491451	713024	641243	330967
SVIP	936196		550186	131793	1053230	174662	132349				107205				18819.1
SYK	223282	109903	238761	134250	234981	217493	56768.6						35983.2
SYNGR1	208033		220321	88323.3	74019.4
SYNGR2	1400010	558219	2378420	1146900	1861530	1060820	673607				407396
SYPL1	467620	158895	688744	357082	605006	428951	201451						130657
SYTL4	92356.1		325224	366571	295014	350489	247644
TAAR3P	1008920	737780	648792	446562	110300	251853	1247870	2783720	2222000	2556030	1771400	1905820	1470460	2953410	1938530	2079140	1971620	2034270
TAGLN2	1363330	663428	2714480	2045370	3591710	1951560	1966820	844257		526126	407318	123278	543436	646220	575601	623553	549588	1094330
TAGLN3		63094.2	129143	126619	202080	137096
TALDO1	315793	247002	307816	277820	255094	381192	171150				163156	246787		197399	150483	22121	113865
TAOK1	17486.2		67706.8	58238.9	71370.9	83893.2
TAOK3			74868.3	68279.8	79690.3	45727.4	47826.6						27263.6		29967.5	73739.3	132852	341338
TAP1					98680.2
TAP2	46232.5		20929.7		62252.4
TAPBP	74843.8		62731.4	68704.9	175548	25074.4
TARS1			154774	118356	153223	164344	128125
TBC1D10B	65690.5	85755.1	150136	152427	147586	176852
TBC1D14	15375	22279.7	89935.8	95651.2	19041		61609			9521.48	31280.9	48119.6	19919.9	16544		13694.1	16067.4
TBC1D24	75221.9				54672.1
TBXA2R	88352.3	165754	439658	474129	304779	366635	166147				55073.7		29648.5		42066.3	36544.5
TBXAS1	311926	86890.6	454626	272139	1010580	215802	289292						387429
TC2N			95368.6	129570	145367	195123	83828.9				757486	963801			1490330
TCIRG1	23135.2		480282	229274	253965	461809
TCN2					94129.1					209933						225852	219327	206066
TCP1	298969	121315	265504	130172	243741	133468	400839	75076.6	76920.1	146778	117243	163484				203284		261395
TEC	3309020	2683470	1353420	2049730	917656	1073060	397245		62581.3	887444	2610020	1956290	436579	857977	424381			303027
TESC	64779.5		229119	140371	98136.4	134411	75565.5				113072
TF	304036000	470347000	384804000	250698000	384492000	308266000	479270000	509232000	592889000	362512000	345620000	386895000	417933000	396422000	552351000	446861000	302113000	358982000
TFAP2D	28073.6		24311.8				11211.8		31345.4		36785.5	29323.7		89857.5	130909	27122.3		42545.8
TFG	212471	263511	992883	616541	692474	482742	699297				184035			266896
TFPI	549068	1069220	344033	1012340	432626	227386	180960	168999		140446	477292	151748	207161	95983.9	432445	289525	239862	442786
TFRC	54295700	9682010	18021800	4423240	19640300	13725300	9557270	3535280	3843680	3955850	7619290	2065700	3650400	3336040	4914560	2951090	4203510	3454470
TG					47617.2										57104.8	46401.4
TGFB1	1719960	1467310	1602960	2548220	1971080	1976630	1101280	653795	658315	559715	1307780	794456	1292610	974397	933171	621186	672742	955682
TGFB1I1	46224.3	39598.8	133274	223431	173501	140883	79050.9			31297.8	51229.3	31639.8	66006.8	29207.1	31822.1	48049.2	47760.8	41334.3
TGFBI	1697900	2155440	1108370	852379	1370510	1156080	1825900	1762400	2096680	2673650	1953550	1870060	1850520	1815180	1822830	2317300	2426650	3100000
TGFBRAP1			113545	45398.8	79934	42811.8	181856				128443
TGM2	569210	357353	451913	509791	478360	325678	180903				488993	94901.4				74617	200640	867832
TGM3					171249	178682
TGOLN2					120802	146007
THBD	15194	23944.7	20062.9	54159.2	19465.1	22350.7
THBS1	27823200	12873900	9046450	8210650	9281010	5212180	12783500	7312550	18551400	7998990	33732400	20154300	18325000	18021700	18861400	18482400	11233300	10739900
THBS3	72116.1	86726.6	67087.8				84695.1	170208	96979.4		125907		146061	59705.4	90675.4	89587.6	95885.3	184947
THBS4	409191	1783960	629851	562476	253132	623899	392252	291564	137748	323207	740704	430921	308022	214473	875448	335051	284716	520200
TIMP1	1933370	433791	509362	352004	436310	297073	706675	274110	391425	386119	315569	308564	547071	268436	246262	328741	293771	433664
TIMP2	57506.5	124525	68367.5	55045.8	75597.3	52838			65072.7		97686.7	29782.8	52099.2	64435.3	53251.7	47464.3		63633.2
TIMP3	953481	287314	430459	734343	270521	595638	545381	203632	189053	293294	382441	253273	425632	166217	158709	420013	644365	213944
TJP2			102948	98439.5	129904	96552.8
TKFC	69017.8				33006.1	18606.7	9279.94
TKT	269557	192582	339682	262285	292481	194092	216523		121604	146520	141288	249300	142320		133441	192004	126040	147468
TLN1	2566840	2409000	8169510	8007470	13406300	11612700	5662500	615420	215928	456552	1861740	361171	1130570	767942	2092390	1821630	742952	873306
TM4SF1					37188.2	17761.9						51858.2
TM4SF5	203432
TM9SF2	337221	123308	442680	404705	613927	267450	167684				64969		21505.1		29952	11216.8
TM9SF3	426556		393567	359938	426323	272288	312387
TM9SF4	197776		153970	130102	229425	76793	32214.8
TMBIM1	3591820	1630330	5515320	5269810	5950550	4046940	1933310				1153050	143632	253036	167511	276714	130637
TMC6	112648		247755	273963	203020	106363	733297
TMC8	271263	110796	251761	333551	246980	215138	319346	98635.8	188839		165384	155042	257921	282983	124326	243312		141355
TMED10	208331	161525	226520	229134	270364	217997	234231
TMED2	57729.7	45486.8	158720	114572	168474	95041	16136.1				7861.91
TMED4			88502.8	92660	185736	145378
TMED5	71737.4		97085.6	72548.4	161807	87124.3	51104.5
TMED7			112943	57904.7	71615.6	29200
TMED9	179454	122626	158428	321015	318009	75966.5	100728
TMEM104	178020		168868	199169	189624	131637	61359.8				78167.5		184277			40959.1
TMEM106B	253858	102038	266618	195532	243542	199288
TMEM109	60226.5	20761.4	97876.5	108700	333825	66809.8	107556
TMEM123	89344.5		540820	395890	153528	216976
TMEM165	150041		103772	155233	160428	62197.1
TMEM167A	109172		148669	110456	143375		105143			37901.3		48487.1	40563.5	27262.9		41966.9	37636.8	32935.5
TMEM179B	110826		94573.8	121482	78997.5	56169.6
TMEM198	75555.4	28018.8	12554.7		22876.3		369174	1147370	645519	970814	211671	210283	938089	675756	438205	414387	901682	1224840
TMEM205	62738.7		47131.4		57739.8		21439.7
TMEM30A	129443	76219.8	298446	238016	295246	261419	226169				17236.1		292544				30080.7
TMEM33			52895.8	39654.4	53251.6
TMEM40		39383.7	48578.6	32727.8	120547		78991.3						23493.8
TMEM43	41654.5		64156.3	40795.1	73046		29461.9
TMEM50A	63534		91554.2				24523
TMEM50B	79323.2	24970.3	118863	47853.2	116713	78771.2
TMEM63A	201409		355237	291039	317782	277829	175651				89520.1
TMEM63B	110063	131125	330359	191093	313507	151318	256739
TMEM87A	81630.1		77917.3	75375.8	72657.8	49031.9
TMEM87B	105191	29178.2	160264	137692	227579		40935.3						24335.8
TMEM9	86506		132214	63219.5	113417	43368	97445.9				21005.6		29228.3
TMEM9B	82305.1	40739.9	209186	81270.7	247058	121168	199851				25143.7		9045.28		42614.4
TMOD3	57060.2		68208.8	47098.8	66095.5	29765.2	40389.1
TMX1	194299		184683	129039	333519	94747.3	502112
TNC	2189150	1956740	1131180	623819	539211	674491	1311250	173431	687556	799885	681145	984427	926073	740828	962860	485967	841476	595797
TNFSF13	698136			401031			1054830		422511		786654	921340	662018	675922	739346	700837
TNIK	71813.8	87742.2	145834	119927	151376	221677	81024.8								200420
TNNC2												320532
TNPO1			83074.2	63431.8	94372.2	120567	70741.2						8371.84		5949.3		6643.72
TNXB	271069	338104	226158	192726	286315	355558	155363	220858	197211	78431.6	210546	304500	232110	291655	277620	263238	494082	411523
TOLLIP	643066	218997	870694	568572	431756	381169	563318	146640	74279.1	108027	374240	202404	439834	141665	195922	151360	126788	238880
TOM1	558544		447747	343794	378168	298402
TOM1L2	85865.6		134527	176707	113254	88446.7					45996.7
TOP1	66397.6		32286.8			37464.5	43137.5		51540.5			23182.7
TOR1AIP1	214046		127107	44403.4	75721.1	72736.6
TOR2A					46955.3	23802.9	44948.2	71344.2	41820.6				61888				85553	78098.1
TOR4A			45517.6	54702.1	172010	92289
TPCN1		176087	264252	183097	170638	94055.7	142355				383832
TPD52L2			85716.9	47544.7	124571	62830.1
TPI1	537953	445901	1141370	644245	1136470	826151	527422			105048	179274	413898	59831.3		52028.4	84315.4		25677.7
TPM1	153496		277315	235540	543929	243859					62740.6	149886			42660.7	64294.3
TPM2			38637.1	21892.6
TPM3	90605.4	172030	257624	304357	532408	350433
TPM4	161180	212547	592557	773570	1152740	713959	156154				136916				485788
TPP1	229393	179174	245208	288010	366556	427144	210699	81800.4	110889		171563	113907	190709	77680.9	126802	159833	159201	141392
TPP2	348623	187462	892628	2295340	454304	135650	750145			109460	173123	293184	212672		68065.5	143312		187065
TPST2					45535.3
TPT1	47418.1	68810.2	237692		209745		93219.6
TRAP1
TREML1	700737	452326	657280	855715	704858	835535	768990	69797.4	168129	40596.3	329049	263277	304089	179821	329127	311293	115826	170145
TRIM21										256381
TRIM58	183983	167417	225285	193088	313293	322181	400619				41765.6
TRPC6	76630.9		159502	309285	309533	418093	68165.2				53340.2		45436.5
TSG101	358336	202998	752083	519320	536509	421654	466893			179383	180858	94750.1	166148		92189.1	93652.6		110979
TSKU				204978		42476.8		137556	71568.2	114599				81251.8			141764	248183
TSPAN13	125624		56659.7	30484.2	50267.2	76113.1
TSPAN14	4165930	1972810	6418020	7119280	5605720	5862700	3952130	1325920	784473	788467	2228110	1226320	2841940	1577960	1567060	1524700	1377680	1044100
TSPAN15	233034	144186	700019	698896	659074	647685	497946				79576.9		139984
TSPAN18	113698	126958	280260	320090	258826	221869	111537				94900.4				35503.5	59170.4
TSPAN2	145933	63862	326154	291017	146792	312119	280331				178025
TSPAN32	76314.2	132938	344249	596260	350967	240747	72922.4				62262.4		12148.1
TSPAN33	1023770	483187	2127980	2202330	1751810	1011770	1153780	189403		196066	312079	210018	713108	249181	282756	325139		278711
TSPAN4	95001.9	7753.01	102640	72228.9	44079.6	56861.4	103797				46694	24769.4	46925.2		32349.5
TSPAN9	1851820	1526190	4178910	6159570	3279720	6377760	2777520	604628	339462	895117	3582920	1386330	2756790	1337290	1707670	1332850	833703	1113090
TTN	120065		153532	429367	58703.5	96640.6	163986	48896.8	75864	119981	160300	129626	101474	151192	119366	205243	215835	337696
TTR	15727900	35596100	23067600	21321700	33240000	30805600	29277300	23181000	30045300	22370200	57803300	31686400	39024500	22011900	60730300	32200000	19885300	25193100
TTYH3	2954210	1422340	2853200	5019510	4019840	4063410	1397610	223302	272140	220357	2968160	1062540	1651050	592332	945092	670153	183732	627595
TUBA1C		125416	125035	123700	60994	175899
TUBA4A	1168060	596655	2554510	3080820	4986880	6877040	2796310	208964			446449	134780	93077.7	212475	383245	325696	182255	429133
TUBA8	248235	170267	548785	547253	750189	1101100	632925				502087				91416.9			499721
TUBAL3						98131.2	149161
TUBB	443690	261466	835561	733898	889987	1370610	570972
TUBB1	740885	477684	2069490	1937430	3030410	4195000	1848000	534261	289361	286348	457937	32724.9	327497	577582	524785	530791	264687	391509
TUBB2A
TUBB4B	291259	151376	388793	228683	387351	644594	333987
TWF2	26704.6		47116	69311	64890.5	62098.1	41211.9				111714		438968	325198				583255
TXN	814841	642481	1616580	766063	1684630	1179590	602903				365751		78940.5		156352
TXNDC17		24307.3	50789.6	35552.3	63652	19886.8	7452.53
TXNDC5	145701	94116.3	112955	102919	127633	44851.6	82115		44793.6	103674	32235.8			39323		39879.8
TXNIP	113175	49772.7	119930	59170.2	75108.5	77074.4	61062.9					100767
[truncated: 96 more rows]

## Sheet: report.gg_matrix
Genes	MAC1	MAC2	MAC3	MAC4	MAC5	MAC6	MAC7	HC1	HC2	HC3	HC4	HC5	HC6	HC7	HC8	HC9	HC10	HC11
A1BG	52174000	41973200	27562100	19127100	22943700	18625900	43450400	39910800	47014000	41846100	27109500	35808900	45932500	37923600	52541000	41076400	37244400	46233600
A2M	1731710000	2015670000	1876710000	1327730000	1230090000	582066000	3254370000	2151170000	2152130000	953143000	2402400000	1914940000	2656410000	2525660000	2283990000	2288180000	1362720000	2062870000
ABCB1	32420.7	6578.95		11121.6			107484				73599	46619
ABCB11	1049170	198907	101027	234975	51733								71742.9
ABCB4	946147	105757	590507	120950
ABCB6	612776	309142	870375	418145	1058340	488726	584228	126109		184943	254824		314474	136690	120362	367261	273708	590174
ABCC1	179125	143853	127567	152927	113519	214639	104299
ABCC2	4756220	2233140	1497050	381244	827064	1026010	9463270	5763620		4345570	4817400	4817590	4573300	6675790	5590930	5310970	6863130	7083580
ABCC4	96301.8	42806.1	180197	109737	151997	75217.5	105798		34676.5	31942.3	50749.3		63047.6		22829.2		11556.7
ABCC5			189878		160724	132578	184740
ABCG5	203702						9927.11
ABCG8	309017		80206	104557
ABHD16A					227503
ABI1	274889	262526	612621	871993	1013860	808983	247661				113603		176246		112560	85921.6	67179.8	54676.6
ABI3BP	89645.3	72887	66448.3	831542	39029.6	44559.7	150055				59368.9	87574.3			146462
ACAA1	121440	36791.8	152517	115927	238109	230650	60847.2			72436.4	38234.7	22107.6				39430.9
ACAN		59208.3		150651	42620.2		72227
ACAT2			151543		166616	79177.3	43415.4			371469
ACE	95539.2	157712	86157.8	116254	59709.4	154314	88725.9	124001	155857	78708.9		57423.2	203958		179334	104862	192874	391149
ACHE	446266	276188	390686	216243	500848	209244	461496				365224		199259		137144
ACLY	238233	287242	301500	447065	298223	197901	327674				302767	279546	138631			139208
ACO1	88683.5		84634.9		79756					197434	35385.8		78531.5		86780.2			95499.3
ACO2				91173.4	35973.8							61778.6
ACOX1	48811.4	29383.2	68760.6	47111.6	157076	157851
ACP1	147289	109531	174427	96242.6	184701	88353
ACP2	128144	238614	73765.2	75622.5	116969	78879.9
ACSL1	320029		271947	269649	250734	131113
ACSL4	185444	420223	474962	307584	835740	544349	1042330	1888920	1422070	1898140	563532	480443	1719260	1443440	980469	1010610	2185360	1707700
ACSL5			143636		129231			31431.1
ACTA2	3067270	1629100	4035330	4676610	7151170	4697680	3760520	542764	286112	313499	2067490	856245	1032640	675012	2585040	2116070	395784	918984
ACTB;ACTG1	16622200	16293500	52907200	58013500	87745500	66970200	21802900	3181320	1636350	1502850	12372200	2798920	5185570	4546100	13111300	10282300	2863490	3664180
ACTBL2		439742	696851	1221640	1771770	2308050	354525	49966	42949.6	38451			285287	140552		497361		64163.3
ACTN1	637440	523627	1839120	1677380	4514260	2111880	978777	277532	78127.3	211615	469765	140717	206069	194096	477528	460860	165068	367026
ACTN4	172672	188811	299651	270065	469308	368948	81257.8		92480.6		50632.5	65892.1	168966		69652.1	124009
ACTR1A	208686	219049	229431	183942	247339	138339	217309
ACTR2	461161	484321	967101	924367	1296000	1023080	506254			195880	435554	365263	474969	260383	380710	509467	223717	401749
ACTR3	598305	467215	1539560	1555740	2473620	1796310	639297	165833	81506	176586	378603	175549	367445	203272	348903	352748	212951	327545
ADA2	406286	425261	68312			82695.8	399619	722356	390007	557360	430936	703099	368203	382973	599901	886452	505154	854721
ADAM10	6228210	2799030	10770600	12230100	7581500	6389670	5920280	892026	474196	1043990	2572330	1540490	3132830	1376690	2085760	1633520	530194	1661670
ADAM17	71506.6	80983.9	215074	315020	135232	150912
ADAM8	179977		306671	82172.2	96552.9	121963	140492											87362.8
ADAM9	23171.3		36443.9	34187.8	41889.9	42047.7
ADAMDEC1									21810.2				28708.6	36662.4	30317.1	34846.7		22308.4
ADAMTS13	414679	487318	287728	225014	281485	644102	341384	280523	281501	243643	468035	432969	278751	683469	481993	389836	305038	344542
ADAMTSL2										9453.77
ADAMTSL4	168347	160663	116910	127411	108417	134894	177123	393178	276719	142731	234256	183093	223711	376830	357220	304484	160106	231242
ADARB1	526567	165376	112631	159530	71659.2	20230.5	360832	1100570	1037780	850399	397701	643990	633962	1720350	319610	1577370	2265920	228010
ADCY6	46913.7	64471.9	290538	311981	157839	295354	173700				24974.7		112111		30259.4	33499.3
ADD1	95600.2		136400	90998.5	143138	97069.1	79566.7
ADGRE3			60518.2		41273.2
ADGRE5	327173	138100	347604	254157	277072	276810	163072				38646.5					71369.1
ADGRF5	205231	146549	177631	104927	90487.1	111063	210858		73447.6		132924	44620.4	37135.7		109936			64324.6
ADGRG3	83424.9		84585.3	65010	81804.6	70456.3
ADGRG6	2899190	1623350	838235	956892		800386					612984	592569			823582
ADH1A	139424			70556.9											24013.1
ADH1B	346306	48936.6	25993.6	84857.1	48517.7	22518.9				606330
ADH4	490134	146136		141852	150828	86258.7		161081		378497	194399	115323			148455		142806	121802
ADIPOQ	1841480	3109190	2506390	4009330	1902400	782871	5796460	129691	1817120	184689	2921710	930468	472627	1218410	664206	601596	297128	550973
ADRA2A	10796.6		82646.6	78891.4	51395.7	59698.7	56940.1
AFM	8948590	20373400	13605100	10623900	15961400	9721460	18350800	48731200	32224200	24023000	15254200	13506800	23124400	14970900	26379100	17036700	27361000	19313000
AGO2	184409	368303	333257		459813	277332	308249		14598.7		196872			582338
AGPS	91037	40488.8	108363	67481.1	182851	181789	37195.5									109254
AGT	24048700	15343100	14200500	9748140	14539400	7763700	13951500	33379600	28659600	27702500	16407300	20576800	24114700	19779200	18440200	16570800	26942300	25942600
AGTRAP	268775		279621	119686	304653	153338	107849
AHCY	620261	1534760	985198	1747730	1218250	921129	1483050			874164	366569	399542	1171410	752679	1171860	1023030		3096570
AHCYL1;AHCYL2		42972	94181.5	48234.6	75699	76317.5
AHNAK		447962	380080	637596	246171	268953	494735				164543			80390		288174		30266.7
AHSG	15851500	21574000	17837500	17575500	17932800	14877500	15043600	9650300	5932300	5793120	11682700	9914150	9549040	6748610	16895700	9773760	7568620	7578220
AIDA				151080	122913	120468	190874	407934	289437	439639	143959		182577	337537		237933		321821
AK1	298485	153694	266148	311724	728722	321283					42250.9
AKR1A1			90549.6		81894.9	66511.5								16051.1
AKR7A2	45967.9	21538.6	112657	46611.4	113538	79332.2	81430.1			73539.8
AKR7A3										87348.8
ALAD	268210	143599	216387	190426	356311	186014	320964		111328	174763	254961	69428.5	104075	104884	38259	48645.7	179347	154639
ALB	6060010000	10450200000	5717000000	6216740000	7353900000	6757990000	6528270000	4395550000	4496360000	3403380000	5994420000	5062990000	5118520000	4418440000	7859480000	5067980000	3334410000	4874190000
ALCAM	153283	128004	80057.3	102222	151167	109771	164224				79636		63467.1		57226.5
ALDH16A1	477293	338772	785561	253196	267374	401298	567250	110132	67221	251825	484508	266664	120143	184894	186727	295799	178214	288600
ALDH1A1	93665.5	92769.1	143130	90577.2	134877	47543.7	45730			206908	56466.3	39230.3			86438.5	49320.2		25704.1
ALDH3B1	170798	90239.4	324990	221916	202227	228449	104952
ALDH9A1	522803	577844	321306	237153	369254	459810	384251	465213	791759	345535	371367	282003	682056	330749	396910	427630	544138	436029
ALDOA	1234510	881500	2717590	1723520	2312270	1978370	1530910	496937	270137	622979	761873	1278030	458896	382899	701177	719866	600997	551405
ALDOB	433033	273250	192938	140481	143533	209650	81445.2	209027	120274	656379	380930	199822	230751	177462	432702	338550	106238
ALDOC	320385	118250	693070	365129	465602	393369	190208			35723.3			49921			69851.1	42235.2	40954.1
ALOX12	209205	210167	1009940	474262	575907	603083	731077				898572		270105		125731			1895090
ALOX15	1475190	114533	405874	262305		185572										125595
ALOX5	311864		129206	154995	171562	154088
ALOX5AP	1271740	331748	1277710	782141	1004040	589606					81828.2
ALPL	3815510	319849	172442	164212			24907.8						40276.7
AMBP	60795800	81869100	33714200	18219700	55028000	39788200	57924100	50450900	65266000	34248600	56872500	50671200	50112200	36051300	74943500	57094500	35522300	54572200
AMY2A	253631	155965	100976	122736	89687.7	66685.3	110416	147177	193109	130302	185780	117470	78456.5	120188	62754.8	150642	145862	45620.8
ANG	262982	370771	255883	226462	394392	533330	120705	366179	558711	244848	552867	466121	184720	551595	299483	435612	260487	743791
ANGPT1	2513840	619789	1985000	1939850	560823	357298	462841	254124	305909	61541.8	533408	421431	328800	503480	250551	422670	337323	204469
ANGPTL3	185063	976685	301076	343055	293923	294750	256817		351207	245935	147847	256699	212782	55237.9	255564	254869	161210	176506
ANGPTL6	394237	278812	234639	244535	176417	212509	447176	153961	140859	90401.1	329427	222388	230089	227696	246644	222300	216848	131165
ANGPTL8		244123			188451	103436	106971		62137.4		116449	246391	100210		167186	124842	89175.4	176488
ANK1	1407080	500107	859312	361474	1574660	438757	374712				232899		235172		71126.7	186645	195932
ANKRD20A8P		73665.3	76126.2		38111.3					33094.1	45320.6		41589.8		35817.5	40084.4
ANO6	231062	354906	987183	1097510	729678	870384	629218			105556	244729		292489	202260	196406	268150
ANPEP	201747000	3186190	3568630	5698380	1555810	1924970	1542290	1274220	673299	1249160	2635260	1448040	3496510	498990	873808	990093	765901	1468020
ANTXR1			47134.8			61752.3		23926.8	26386.4	8800.73			18834	14867.8		17010.7	20449.5	16474.4
ANTXR2	88687.5	215735	251502	214009	247934	237984	192307	461847	198216	530707	250804	191826	209886	502050	259190	231856	694377	184528
ANXA1	1936350	1239230	1423060	2059010	1976350	3201900	684397	777094	761961	373964	424272	358889	490033	367242	472870	1015850	295725	412422
ANXA11	6751050	2670890	22300600	12823600	14344600	7574300	15111700	1446710	292912	362316	1399580	800698	3031470	1092210	1426930	1020980	519142	847721
ANXA2	195542	461339	457321	396335	404342	600530	174854				128405		71369.7	65404.9	127349	163282
ANXA3	4281040	1906030	10419500	7616060	8668030	5818810	5023660	302323	216919	211941	941335	467280	1382970	576678	719873	914799	174180	402508
ANXA4	1484850	843324	9860770	2446800	4068080	2351240	5284120	231785	50796	102448	429488	179600	1160680	243840	448106	288231	186696	173216
ANXA5	1385550	714069	3535840	1893480	2260020	1852190	1367540	398078	182293	265388	329696	1021670	934836	375636		357383	423094	328757
ANXA6	1286670	961053	2784990	2276370	2157070	1906740	933008	140873		164557	457409	189183	408512	201334	300628	612015	152360	239545
ANXA7	7267430	4824610	26922200	16738400	17914700	10322700	12738200	1149170	157558	476134	2903270	757738	3870890	1190820	1302690	1083520	717114	1445520
AOC3	194686	329492	245163	312302	201326	176799	457356	376770	548163	540470	374485	407349	573929	386751	379874	551452	742074	832427
AP1B1	184222	137329	406752	232439	364490	226859	236808				58266.1
AP1G1	109308		195785	88485.1	160931	51185.5	157220				40707.3		26471.2
AP1M1	235944	165539	375097	182690	255286	122969	295520				164509		100484		54855.4
AP1S2	133198		172462	60653.7	136785	66697.1	135608
AP2A1	463628	267697	637891	412648	491557	470576	368019				163626	326418	158757		115659	226376
AP2A2	64260.5		87145.4	81278.5	82437.4	72432.1
AP2B1	96692.7		220524		152851	155587	76000.1
AP2M1	127908	111731	208110	153388	229415	132796	125425				74204
APBB1IP	533957	699450	929286	877487	755637	1009970
APCS	64363600	29104700	26963300	13525700	19021900	15288700	39381300	60634600	41031500	78452600	128750000	171728000	96744400	69330300	182159000	88519500	30006100	47272200
APEH	251295		234439	226790	303940	214754	240325				173093						178442
APMAP	2263550	1286910	1694800	1435860	2136780	1074560	1674910	742880	622034	331844	383124	602103	706993	467354	899477	589304	784659	981904
APOA1	472191000	619488000	649156000	642362000	658301000	443193000	1019600000	495876000	663709000	228860000	520234000	582530000	536142000	585644000	725608000	399329000	368276000	321363000
APOA2	131076	559062	837540	611267	495785	208415	783102	417228	511421	369792	476594	470143	932036	688868	724100	408848	470657	1257900
APOA4	37948400	88823200	38184000	77497600	125997000	115024000	28280400	10107800	55847400	7836530	29647900	57991000	23118000	22623200	18570100	24022000	10877600	18827400
APOA5	1164450	2171020	968107	2579790	1229490	1579380	771440	514909	995429	423221	736833	3464040	941706	996286	1015520	813487	464907	806035
APOB	59870500	137528000	71161700	119054000	65030700	52927100	99232400	38649700	39288400	17098100	31541600	61583000	57898100	19944000	89475200	37954800	18315800	24480600
APOC1	47550700	101315000	109057000	119135000	103232000	112135000	145321000	63380100	90914200	24511500	49641000	91616400	53150700	32515900	95768900	51149100	43892400	33510300
APOC2	3958300	18573700	8956140	8368790	5439540	8659530	23565200	2203630	5723920	1106740	8193690	30646700	7599440	6914270	13879700	20267700	3520390	7190760
APOC3	43196600	102303000	63315400	64173800	48063800	69804100	86723800	58502600	49857900	31753400	147499000	212781000	45788000	58522300	118016000	95545200	41610300	57835900
APOC4	601500	2330150	1282130	455943	2701040	2490720	942161	704414	1383830	212763	515340	4367850	1511870	773644	1797770	2689650	688500	796648
APOD	31134000	89376400	39184300	68164900	85839900	87493500	39616700	13445600	31669000	3612920	36354200	28853100	11567100	21792300	21715900	18019100	6700610	16007000
APOE	158102000	632889000	331842000	566033000	442297000	483010000	126815000	43492100	60195500	37196000	183568000	280940000	61617900	67733200	89670200	100439000	36466800	38493700
APOF	1393990	890110	1149830	876676	783999	853938	1738260	1075420	1128570	587087	836184	1314150	1811210	843895	1367510	928432	774481	1007080
APOH	37215800	45803800	32786200	25932800	41188300	52519700	17303700	30568300	47328800	26368200	25998200	24826000	16367800	22853900	35732300	29714600	24659300	52946200
APOL1	25098600	17328100	48931900	16277200	17471100	8565840	37229800	23156100	29986200	19827900	30708900	21740700	16279400	48803000	15980500	17763400	22605900	12740900
APOL3			96804.3	23253
APOM	2941370	5385640	4148310	4322590	4978120	4181100	7019770	4119310	7764870	2206860	2652350	4784350	5172220	3326160	5788670	3844850	3419850	3232740
APP	384917	215675	244281	181721	257827	517144	172942	299989	186933	236934	378976		267123	243287	272348	232906	235055	1163260
AQP1	358290	222141	478005	252129	561827	263829	323348				140279		33001.7		32934.4	15241
ARCN1			74323.9		90405.6	43908.8
ARF1;ARF3	1571030	1178560	3073230	2831450	3558890	2888560	1231280				522877	181144	306560	275344	402540	485079		286644
ARF4	3540380	2385640	5649760	5078460	6643890	5854710	3091650	525560			1146320	404125	1946160	543211	1196020	1326400		625194
ARF5	162986	124800	143040	97789.5	252504	97218
ARF6	815849	397022	817633	699841	1033680	928286	532676				113385		211410		145006	113194
ARG1	1837970	689456	727379	544497	826549	490022
ARHGAP1	199666	159286	511167	304800	417344	325617	451020								206777			632647
ARHGAP18	90654.5	68465.8	256945	308963	366758	328086	135904				20687.6
ARHGAP45			33231.7		20412	27492.5
ARHGDIA	1215220	836439	2268010	1513170	1551090	1720340	771490				391042
ARHGDIB	381494	314279	707492	406188	498352	606210	329248								825097
ARL1	128070		179575	90269.1	287675	139868	81084.1
ARL6IP1	38662.3				131376	46923.6	40212.5
ARL6IP5	594954	203354	1294960	977348	1692210	396286	559022				82393.3	70407.6	866430		49703.9	80018.2
ARL8B	596234	236286	835574	511373	671037	375507	266561	100778	19499.7	84779.3	208361	110043	449723	73697	156821	131027	119124	174277
ARPC1B	264481	326608	575077	642884	801153	618073	234546				147486		30636.9	424147	239613	129365
ARPC2	328012	408134	1100040	1232640	1707350	1044110	449201				203028		198744	104742	273536			397161
ARPC3	67421.7		102672	117674	127755	98778.1	56960.2				15876.1				14077.2	92807.2		110750
ARPC4	760922	699444	1713030	2125690	2935120	2644420	646493	279395	149889	349063	392518	267853	247072	366868	397086	722533	355046	326784
ARPC5	310985	248310	608400	613674	964501	730505	283351				259370		310730		461932	593927
ARRB1	209692	213008	306747	650137	863786	645252	360427	869473	761117	1157010	120979	748516	1353400	501024	428780	895036	495585
ARRB2	77284.4	39763.3	141379	86670	75204.8	114916
ARRDC1	1380060		189452	219959	110746	153491	84250				81311.9	21545.3	16905.6
ART3		48725.7							52015.6
ART4	240255	215986	213949	133145	294858	150193	259196
ASAH1	206266	92875.8	253179	176095	368921	255023							106600				131194
ASAP1	49057.9	43669.7	76563.8	49320.7	103192	59020	74705.8
ASL	214423		107702			76810.5		169828		533756	194804	155167	133228		84561.6		157558	143135
ASPDH	15457.3									56352.6
ASPN	286920	395530	226882	407893	188789	305132	483780	273862	402539	481016	580128	444904	611297	410684	498842	418987	410384	681103
ASS1				85515.8						77784.1
ATG9A	167368	171138	222500	135131	183947	196275	176585						52976.3
ATIC	61060.3	40521.5	82777.8	50075.6	117038	67485.9	63274.5
ATL3			41290.4	23867.2	47081.9	35266
ATP11A			135234	99362	190468	155350
ATP11B	267533	242188	394410	224638	331190	250557	321678
ATP1A1	1951150	713681	1053120	900794	1483730	1342260	588371				230256			166812	172532	225210
ATP1B3	1185100	156223	517718	242160	600517	410586	360649	18160.2			77428.8			33942.7	42060.8	55960.2		17347.2
ATP2A2	204675	129013	374789	324119	1075730	214575	147438
ATP2A3	780209	414598	1250370	1017420	3573880	863008	828762				157413				304278	152763
ATP2B1	48365.5	28883.6	75092.2	75347.8	83404	63981.7					46734.3
ATP2B4	416982	271025	635221	322729	579040	366058	342188				157706		46852.3
ATP2C1	238051	211637	186469	256414	410110	171895	153571						189479		111770
ATP5F1A	120337			666897	152704	159887						237556
ATP5F1B			342105	459002	328976	326239						1005290
ATP5PB
ATP6AP1	259988	212978	650636	253917	589379	357747	343503				113650		48776.5
ATP6AP2	195626		358103	151941	256017	167095	232449
ATP6V0A1	874584	765248	2546520	1067830	1884270	1168690	1586520			116581	507487		294467	50013.5	183805		127745
ATP6V0A2	147259	111312	265226	161493	221278	162386	161911	245219			82105.6		52828.3		70044.1			366347
ATP6V0D1	742424	459004	1632320	611680	1252100	760957	1159590	158681		171419	380871		224418	156207	146777	128286	144686	181906
ATP6V1A	226603	108837	393781	181429	288164	208421	297754	139894		167314	93575		108851		97101.8	106413	94279.4	273803
ATP6V1B2	197985	60025.7	343370	133277	223305	128807	351223				61777.5
ATP6V1E1	58346.2	120424	227512	45898.6	147747	85192	128518				39288.1
ATP6V1G1	82695.2	20226.8	145630	47795.7	75295	34533.2
ATP7A	385079	196385	540745	193763	613030	314996	215834				41793.3		86637.4
ATP8A1	286625	125277	500186	548385	573607	345697	208575				98110.4		43433.2		34337.6			300095
ATP9B	30749.1				23600.2
ATRN	2550890	2801090	2443520	1568430	1720110	1070360	3449880	1807590	3542120	1970620	2391760	2284690	3291530	2108860	4182520	2822080	1932490	2790270
AZGP1	29927400	33800900	19787300	14938300	23179400	23010600	16105200	11903300	14473700	9580450	14031700	10745800	14008700	7748510	15348500	13437600	8192290	8822320
AZU1	385841	234780	1595350	309223	157609	232397	485840		319397	114695	100765	368480	206081		67380.3
B2M	1323130	693176	1209360	729257	589804	449135	3242120	1187820	676187	648167	719053	879416	1050040	818310	664409	1209920	693635	1288130
BAG5	488310	387959	364053	260820	378022	274378	420676
BAIAP2	4165010	336924	200500	895454	133436	319779		334537		437994	206920		111018				1499330	1364600
BAIAP2L1	216488	277621	22976.8	470928		163509	447845	460788	372336	394671	168521	201629	221500	621660	222209	227345	363915	282255
BANF1	564096	377652	766426	443509	414184	185648	815781									275929
BASP1	81021.5	38482.6	258470	162792	169063	405224
BAX	50395.9	29718.5	64422.8	23573.8	48867
BBS7	104360	156500	114837	134186	79641.4	68175	365118	169485	123066	303017	191939	205918	84215.1	123391	153334	133452	135443	89915.4
BCAM	569254	988594	1409360	571207	841755	852351	1302970				304890		120527		164916
BCAP31	185337	190305	232784	171839	417608	216288	118694
BCHE	3549130	4827060	3126950	2368250	3064550	1835330	10411500	14021600	11881400	10524900	4188980	6386630	14950400	8379550	10038300	6895820	13429300	9855020
BGN	638387		611245	805118	1578910	1190810	340459				345152	242062	538714	450788	640529	211488	540496	507481
BHMT										150782
BID	29787.8		68838.1	30281.6	74586.2	47192.3	15810.8
BIN2		128499	448178		125307	93822.2	234122
BLMH	443774	477224	422686	283235	385431	347524	483137		340562	694042	743962	601987	480015	512117	419998	565372	993604	619908
BLVRA	113707	97832.2	229330	139456	273726	128971	76256.8						27466.6			26705.1	47154.3
BLVRB	1676360	1097210	1352460	772872	3320820	929394	757242				728922		620739		216026
BMP1	69136.7	47151.1	63675.9	21294	25718.3	27886.6	207034	213453	267293	228516	176093	154662	177992	228489	163685	255879	251257	275246
BNC2	5229560	3127570	4217620	3794530	5027420	2758680	937209	544337	157399	426157	1751180	823763	784818	589813	288653	457864	415589	1086360
BPGM	583311	447486	301038	261108	1042710	162392	165465				200345	33047.7	48618.7		39162.3	40719.5		44502.3
BPI	391550	466235	1611750	553688	390244	224017	349326		85775.1		128379	205008	186664	36541.3	165758	156483		159406
BPIFA1		43489	43420.8	73004.7	46983.4	69711			23069.7			101136		43819.6	11972			21013.9
BPIFB1	140703	676018	565114	549142	785679	890266	734903	206589	107938	45587.1	122781	138495	130802	160536	104225	255995	196259	513300
BRI3	62325.7		115866		28584.5	16860.9	49568.2
BRI3BP	48014.9		57713	52312	86126.6	30707.3
BRK1	153396	41530.4	213728	195262	185509	86460.2	192861				79057.2		129145		115460	99156.6		76308.5
BROX	248618	149273	436040	164189	216132	184860	233902				117961		39193.9		38333.6
BSG	893441	655866	1422690	1307400	1458800	1074840	752653				358948		229547	261558	382682	705299
BST1	295443	167895	644684	371373	312919	398976	166336	129095	131821	83124.8	97702	97113	83016.8	78269.4	139995	150984	212820	159010
BTD	926218	1152800	886758	856254	883721	911405	1162270	1211480	1232040	1693550	1088560	1043820	1437600	872342	1667930	1097750	1583630	1830750
BTK	51273.9	33626.1	137981	109338	139999	110463	72178.9
BTN3A1			92500.1	90398.5	84699.7	91603.3
C16orf54	297765	101424	640785	315577	179625	252975	237458	31372.7	102042	156394	199669	81187	187258	91745.9		199862	204724	123247
C1QA	18948000	27828400	21404900	37573800	17110000	25671300	29127100	4392650	8481990	5200880	70754400	52788400	13131500	14233600	15949300	33952100	4522840	6125850
C1QB	93858200	157090000	108367000	148304000	69898600	76732500	91814100	90369100	71357700	86978100	270880000	229117000	100736000	155988000	119286000	160913000	99743400	85725100
C1QC	150652000	215350000	152250000	268962000	94532800	178615000	166226000	73078200	165687000	129399000	406117000	352531000	128043000	215695000	178100000	265364000	118306000	166389000
C1QTNF1		126139			11279.2	89206.5						50912.2	37683.9		131204
C1QTNF3	47056.3	104743	23859.1	71683.5	91696.6	115827	68528.4	30952.8	36804.1		112627	57653.8	44094	40359.5	87244.4	108325	33309.1	26488.2
C1QTNF5	189781	397624	128575	105514	77426	277568		66578.2	97604.4	88463.4	175538		172490
C1R	129047000	136701000	76012500	110867000	55248100	87378700	175419000	128507000	127761000	148044000	523475000	423178000	155344000	228629000	216318000	307788000	136486000	148164000
C1RL	17871900	13681600	8513630	7243330	6038550	6390560	10705500	27316800	11219000	33973700	8628520	15520500	16628900	14735200	15532700	15172700	31113500	31387900
C1S	103637000	119473000	64155700	93781700	53389100	82364700	114254000	65206100	76107000	80066100	343716000	227592000	91709100	115451000	126849000	180302000	101466000	119406000
C2	4565700	3895340	2235700	1003040	1407040	1467170	2281940	2882480	2165650	3155950	2373900	2549020	2412500	1681890	2757420	2657040	2388770	2780480
C3	1006890000	1082380000	685987000	746116000	568775000	481947000	756860000	855985000	702925000	858220000	1435640000	1036350000	914330000	731113000	1022250000	1043360000	719268000	712561000
C4A	80631400	46966600	39331200	125970000	49136300	39677800	52803700	7080920	15766800	11341100	43058700	59822600	47732600	28192100	37953500	55625300	7135850	3955220
C4BPA	842771000	949675000	749906000	1075450000	419466000	315358000	891820000	235444000	600546000	399919000	879299000	787522000	752793000	592383000	767420000	780877000	310702000	370361000
C4BPB	74150400	76020600	56596900	74076300	32086800	20203900	85033900	34704100	48734600	28016200	75071200	57404800	45356600	38388300	49468200	54314400	27153400	28495300
C4B_2	367162000	369944000	219551000	176059000	172691000	142682000	325634000	276031000	263521000	337957000	665640000	469154000	562777000	361890000	384173000	550729000	268844000	294174000
C5	50786800	38606100	28894500	27664200	18463200	15594700	36773600	39656800	52134700	50250400	87665100	71339300	49855000	49641600	63357800	77647500	41891600	42411500
C5AR1	564114	184047	1413600	476070	870833	1045270
C6	12661700	9521070	8646480	10861300	7805030	6086150	9058980	12830500	12646600	13469100	11928500	16780000	13967100	12631900	13878700	15141200	12918000	9444760
C7	15758900	14796900	11486700	13403300	10689900	9703310	10808300	10300600	15376400	18680100	24314000	22610000	9864700	13760300	15295100	20805000	14521200	25829700
C8A	16861700	12004300	13028800	13480500	8569230	8915100	9587630	14104200	13759200	14785600	30592700	27476400	13891200	14352000	15526400	26445700	13493700	7855400
C8B	13710200	10302100	10358200	10949400	5845160	6482220	8764920	10962300	13316200	14683700	32124400	25336500	15247200	14859900	17790000	24175600	9655540	17252200
C8G	10204300	6261040	5106990	7041880	3462720	3607890	5362700	13841300	11512200	12805200	22962700	22445500	12050100	11854000	12949200	17584600	11297900	10817100
C9	48049900	40553100	25083600	39049100	18802500	21219700	20904800	7435440	13422300	11269600	19635400	38544200	19550900	19347000	19729400	22833500	6956730	14568800
CA1	9187920	5626610	5781800	2974700	16040800	3600110	2647140	272046	110529	409737	2428130	327636	985159	323102	1178840	1395520	329482	564228
CA11	87841.8						233898	374701	238137	336601	156791	135003	417662	396544	149308	293105	401017	811085
CA2	2134500	994845	1485400	677078	2858500	711870	879632				567116		144921		222215	243941
CA3	55089.8		69639.5		128190		59178.2					296331	40200.2
CA4	211756	139006	373012	247654	254193	233479	99256.5				22849.8		57987.2	36441.1				20873.8
CAB39	148833	262019	295103	189801	270931	276416	192779
CACNA2D1	64989.6	81654.7	92056.7	59775	38266.2	40571.7	84827.1		41173.8		56711.8	43597.7	62087.6	40541.5	64936.4	34904.4	97109.7	113086
CAD	61036.8		107833	58301.2	39210.7		87972.5					13328.5	37747.4
CALCOCO1			68489.3		137945	83834.2
CALCRL		28155.1	21025.3	25893.8	11354.9	17160.3
CALHM5			114029	283456	210310	330616
CALM1;CALM2;CALM3	43333.7		101782	127389	100722	118614	83067
CALML3				99386.5		268545
CALML5			243609	260821		126580							140560
CALR	757155	303279	1312600	920812	1397780	625941	370340				130553	58607.1			64600	49768.5
CALU	100380			19867.1	73384.6	64508	151822
CAMP	5492080	3490270	7456890	6449730	3162790	7055830	3219920	905124	2174170	1592360	1671250	2067960	2599020	953791	1202060	1591450	1817570	1479740
CAND1	247404	140382	241899	173584	276488	191455	184194				155975	444398	54177.9		105333	46773.6
CANX	707364	155688	601681	426254	739362	254227	333623			225123	63251.9	151966	96144.6		290725	131690
CAP1	1111050	883171	2600880	28113300	3564510	2509920	1392090	135997	280810	152906	452616	211778	315693	321018	341485	322546	185602	438045
CAPG	94380.6		29598.9
CAPN1	379484	339363	1168860	827721	837245	778678	844214	159615		99757.5	236640	117673	400651	224024	212427	243921	198702	178285
CAPN5	718971		162325	124009	280055	165734	221739	365369	130622	271749		302996	125149	252067	74274.7	306665		178934
CAPN7	238526	174357	162140	81725.8	129930	42965.1	680702	517470	514345		335292	365055	519309	424071	312470	430067	289336	438129
CAPNS1	585957	433029	1891620	1375500	1132180	1072740	920407				265007	74980.6			190559
CAPZA1	1734010	1080450	2635720	1946030	2602290	2237110	2493240			112356	940927		195012	226267	715759	476541		184721
CAPZA2	110548	72716.5	252552	238583	331089	316220	247068				54421.8
CAPZB	424528	349476	1016070	813308	1306620	1187860	524619				164139				107661	147333
CARM1		145957	195695	192288	107656	87702.3	114687				111305		51367.3		18150.3
CASP14		422912	225670	333255	333870	301287			910051				1527590		1267340	1716320		933774
CASS4			95698.2		40911.1	41215.9	66501.5
CAST	167041		65146.1		133186	49879.1
CAT	2073940	1606680	1788450	936858	2512710	1348310	1451120	581312	579938	1845310	1990810	1401930	747855	598557	680358	1391940	1244970	1548870
CAVIN2	333938	187081	1477060	767852	941467	598495	693125		8052.08		134595	307297	14635.7			76987.3
CBR1	138045	117773	141036	117412	113960	83738	92335.2				48551					134800
CCL14	29521.4							45618	33592.7	17657.9	22991.1	20566.4	39336.4	33363.9	37846.4	28583.9	21621.1	18002.6
CCL18	55090.3		8852.8								15661.7					8106.27
CCL5	17267				18630.2					113628	11658			12989.6	6854.28	9541.89
CCN2			43552.3	105477		94940.6		49375.9		36838.3	219079				117068	169902	58566.6	57322.6
CCN5	70894	227777				49453.1		60222.7		80188	67993.7	67180.4	60399.6	87394.4	32304.6			228427
CCNY			236432	122029	173006	179698
CCT2	184936	54087.1	202902	104265	177008	78430.5	190617	49024.4		49215.7	111801	96147.9	93524.1			50476.5	65517.3	40408.9
CCT3	497848	154329	553914	275988	459922	238448	839418		92930.5	210550	256262	231248	237913			193140		143719
CCT4	209345	83941.7	203409	141186	204647	133778	312522				112332		120315
CCT5	233483	125422	241129	147251	161912	121606	276512		91670.5	71801.9	136159	136142	220292	134255		134479		70405.4
CCT6A			93753.5	32870.3	101602	69963.4	174025					226553
CCT7	180935	74934.4	165707	91999.8	150424	87297.6	239652				131556	135279	71425.6
CCT8	406197	77961.7	356608	181754	328204	152596	557473				144843	142115	215301			152453	107380	48448.9
CD101	145134	211393	450366	200181	146482	190175					31207.6				110834
CD109	366608	366646	279533	291779	630901	239272	202949	187418	196977	402792	320139	236279	394531	204461	289424	267952	359209	382178
CD14	2347160	943766	706537	1073170	797560	571544	907363	957640	992210	545257	550171	1320910	725636	1013170	1120030	875895	675122	1093840
CD151	1360140	1043700	3657570	6248460	3029430	1942540	1219120	133209	98943.2	48641.2	549936	329305	506096	473515	667263	467817	95195.2	608323
CD163	724767	508718	232351	257605	211997	194179	448876	291534	262811	295284	243304	145378	327284	370417	461868	381112	477163	393781
CD177	182277	62568.3	223936	90408.3	60635.6	85308.4	61906.5		6453.45		27062	12346.3	30534.9		12154.3	30593.1
CD226	204153	219033	449462	608362	428783	590237	311950	92577.1		58313.6	162105		244019		163565	137547		140038
CD248	51396.2	77900.5			50306.5	44150.7	36118.9					37806.2			30889.2	26745
CD2AP	107842	368148	169872	112982	146036	146105	226054				112599
CD300A	14315.4						2304.71
CD34		136239	187733	159351	100115	288798	128504									124898
CD36	2281540	1143610	989842	1888890	2146150	6247860	3777160	166784	219932	124578	1177100	339672	980573	1005010	1394230	747715	203262	483444
CD37	444685	201450	789646	520138	379316	433504	332115			65567.4	196455	100450	204418		153544	135609		160128
CD38	76300.4		165859	118503	147704	159292	257984						135822
CD40	64412.2		362770	229141	238023	320413
CD40LG	173309	122100	302012	552477	308091	316658							232670		116077
CD44	575429	405294	678028	452633	699677	576401	413571	267293	198714	230888	259420	147057	239057	211586	232862	216638	228107	544478
CD46	139087	54001.9	155624	199683	121434	131485
CD47	1895910	1772220	4569730	5152290	4141360	5669180	1717640				951708	262206	459775	307484	500604	261939	106178	185048
CD53	256487	138898	477762	173493	124223	49587.3							166464					90734.7
CD55	722251	610257	1336170	856938	1234030	703579	555560			95796.4	260998		316848		147662	97758.1
CD58	452983	426093	587074	391969	832664	327239	475308				278820				85884.7
CD59	639389	453371	716346	518610	893732	546143	364788	26539.4	23022.7	89258.9	294996	45631.9	100911	42222.3	119795	121623	59332.1	92718.1
CD5L	217197000	145005000	344519000	267033000	121943000	144134000	358659000	187743000	323373000	160592000	304568000	168590000	122904000	408777000	144266000	140352000	99265100	95477800
CD63	4913330	2124350	9714210	9173590	5520960	3614750	2262780		136812		1970210	507877	1035250	419130	989312			355344
CD68	391985	79335.6	352426	395583	244287	222930	206675				55810.4	71332	150430		88557.4			114739
CD74			51530.1
CD81	596913	534241	1008080	1034560	478123	751693	517468	274370	88633.8	206511	386217	356596	767612	502858	536163	625907	548302	451737
CD82	1218360	746832	2327830	2279660	1632020	1427850	965797	300236	117637	198517	627070	252685	511976	270769	269006	358731	305503	517840
CD84	171835	83143.1	246422	234702	223027	305780	265015				58214		224836		207926
CD9	3932260	2887680	11488900	12359300	7976240	7417640	8755940	1713320	362736	1020360	3181100	1615910	4383810	2161480	2483240	2167020	1437270	934164
CD99L2	887937		425325	563476	931490	386992	1098640				393682	250773		945772				1676390
CDA	144822	51383.6	112109	41584.8	44210	39964.5	69213.3		20120.3		33192.6	49784.9	28220.9			25896.8
CDC42	664844	353087	1137920	799870	1029230	1252030	376445				237352		51670.5	46032.6	71970.3
CDC42BPB	1312610	578878	1257650	919258	542799	487248	2662880	965910	1681460	618707	1898500	1037280	963645	1878690	994493	51202.6	602089	811253
CDC5L	39565900	41699900		9002070		10236900	18896700	88716100	111670000	85157300	37682600		52091400	85791800	41719700	59619000	128274000	1655670
CDH1	121398	124704	126020	92155.4	120135	117312	50786.4		20141.8	49841	120107	50791.5			58439.2	51860.7		104537
CDH13	93966.8	131570	103692	114195	135393	199495	62158.5				113630	139416	139909	125782	152159	96971.3	135730	133232
CDH5	635969	462314	306341	271059	297377	301693	295651	871322	560912	624640	516298	511245	616694	863502	917828	916294	684074	1398530
CDHR2	1993690	751056		98352.8				169042		269234			112861			266274		199109
CDHR5	114718	70258.3	51866.9
CDIP1			28588.2	21629	26964.2	22999.7	22541.2
CDIPT	30168.6		45271		120667
CDS2	50053.1	71144	121757	75132.3	292539	47721	46031.7
CDSN		475625	358232		635925	466293
CEACAM1	253218			101135		80506.1
CEACAM8	1263660	330845	1592460	1042950	795443	1400190	406295				127582		173325
CELA2A							106739		948966		195451		9044.2		566548	539978	13340.3	20341.8
CEMIP	1098890	1096820	1124450	1332730	374778	380035	1316400	607615	729863	960723	743071	734478	1307060	853447	774163	821180	1068200	1409490
CEMIP2	262600		101633		74809.2	80674.8
CERS2					328979	318732
CES1													353842		320526		185500
CETP	859406	811441	518406	600057	454937	505333	660322	425962	434098	801890	465660	483279	530830	1046210	572059	927176	665530	357721
CFB	128070000	70206000	60054300	33739900	32813000	38962500	45138700	23340400	20609200	21251300	35576300	51221200	33626100	18071200	36607500	34033700	10987000	19619400
CFD	1186700	2019050	843220	644519	739489	1030980	902030	1034900	1600260	986013	1154280	1028090	757182	1297610	921709	1176450	1091770	2039300
CFH	84920300	106121000	60177900	67387600	41313900	47221400	46407800	59065300	60891400	49124500	128725000	108957000	60014000	62601700	107162000	99798800	47208500	61419600
CFHR1	3504810	6514880	15259100	3450500	3877720	7037820	60829.7		61775.6	110765	1632210	401117	55331.4		103574	278914
CFHR2	7571910	5560600	5171760	8802480	3149150	4086490	3513320	2119670	2771850	2175660	10801100	9565780	4578650	4087220	5715580	6083610	2400570	1996350
CFHR3	50503.3	225575	1059570	342857	137991	424474	44960.7	36454.2	22796.5	47306.4	29617.9	25946.6	123802	49067	16492.4	47118.9	16947.7	108606
CFHR4	3955950	5293680	2275060	2278120	1458140	1283950	1661370	548810	599914	591519	1799270	6301090	1816060	1141330	2984170	1527190	492774	1624690
CFHR5	51384200	37826000	24438000	88968100	20396400	26674500	5512130	5798120	2674640	9816860	11969800	16595900	3519000	4905540	7521770	6318800	8331100	5475200
CFI	61425700	50953200	35896500	24764600	23682700	17517600	24858800	19854000	27062300	26439600	42164900	34787000	29059200	27995700	39815000	30201400	26175600	24628800
CFL1	2996770	3722710	8017300	10001600	16540100	10831400	2943600	455566	109913	202317	1852510	353851	829534	531674	1832080	1401420	335419	503437
CFP	14459100	69272500	24176900	53382300	22754500	31866900	6504330	3594510	10557700	4669510	33407200	25467600	7618000	10821700	19707200	15062700	6417800	4613070
CHAD				23184.1					44566.5		12582.8					32159.5		13754.7
CHGA		23248.8			119852	29513.6	64289.9		156793
CHI3L1	235271	154919	110678	76691	84793.5	67520	119707	246795	187485		75052.4	104682						200569
CHL1	328140	285376	285984	245130	151391	147739	242946	115392	171190	129020	127552	152102	174268	114452	195957	148769	183399	256647
CHMP1A	6209.63						16741.1
CHMP1B	6972.01		27007.4		10166.8		5114.64
CHMP4A	42818.6	63302.7	244605	80566.5	163105	109407	126035				30821.2
CHMP4B	338369	175642	810984	265474	465115	322790	316532				68857.6
CHMP5	598498	250164	733643	326058	571489	415203	472825						26433.6		104015
CHMP6	79805.3	56330	246954	165915	250123	240723
CHP1	37466.1		151539	123157	118961	88246	80386.6
CHST9	1950020		2560090	2039940	1087710	1106320	3616680	780175	722479		10670600	4001330	632048	1057950	877616	1101460	403502
CIB1	191137	70576.4	210373	389067	255627	135231	49237.2				29712.8				17889.2
CILP	91624.3	377963	63800.2	104401	83172.7	206698	117407	420263	314531	388807	231329	263463	374329	235034	279778	212343	343195	676536
CISD2			32453.3	19524	53458.6
CKAP4					36868.8
CKAP5	47510.4	247274	179523	159384	252664	244478	147028	24177.9			92300.4		41463.7		79108.9	85275.7
CKM		92429.9				71950.1						2329700	180657		125958			303644
CKMT1B		146501	89573.9	187662	176357	521073				52163.4		115047	301414	126015	155784	141571	84197.5	263829
CLC	12913.8			37409.8				287605	17474						9298.65
CLCA1	687187	350398	459978	167716	212919	199648					647259		307159					215214
CLCN3	269680	122589	508392	308160	339379	279266	376270			72419	87834.6		39321.4		32471.3	79639.2
CLCN4	72096.7		155367	116247	131219	82598	55989.5											157455
CLDN1	510222	138875
CLDN3	214748	147092	675548	667087	520853	1077740	264375						184860		144890
CLDN5	337909	875209	1324920	3061460	1889610	3742290	523904	45683.8			361585	392826			380644	111997		333801
CLEC11A	675331		286872	144526		65374.8	559282	257099	130512	223344	186501	219511		110057	121724	149573	193844	211047
CLEC12A	101395	125207	233803	199059	166877	196188	29510.7
CLEC1B	138790	102110	450441	356841	504175	379435	187082				59523	96514	64017.7	58332.9	68953.1	70912.6		52326.3
CLEC3B	2715090	3825940	2495490	2835650	2546800	3204920	1451110	2590720	1193940	1896760	2982370	2075240	1503070	1854050	3440330	1806890	1302180	823722
CLIC1	753656	514490	1876020	1441960	2027220	1799840	1059720			181397	370500		282430	228717	307779	377795	223589	325284
CLIC2	53860.6		68604.5	114299	37652.7	120366
CLIC4	119082	371841	500920	492885	531196	617026	166212								72216.2	812693
CLINT1	107338	75954.4	133952	98809.6	188981	82692.9	101429
CLRN3	1508290			437368
CLTA	323325	197631	796455	253895	487938	142181					117016
CLTB	212372	71874.5	455826	264617	340789	156279
CLTC	2666020	1674810	6863040	2930260	4756210	2179350	1534370	209530	59326.5	261737	1133550	257628	415843	227757	340629	374844	370910	383240
CLU	139060000	110421000	107678000	136400000	147658000	100003000	132026000	36776300	43530600	30517500	80105100	69333800	71958200	59742800	77182300	61896700	28696200	28275100
CMIP			251537	219022	257507	297135
CMTM5	103235	62974.6	193092	200440	397337	224272	128288					81723.8	23720.6		30463.2	19263.5
CMTM6	150252		408718	491464	398181	362685
CMTM7			362040	543009	206216	302541
CNDP1	1402670	2139220	1632920	1116870	1263690	1121820	1693920	1527100	1836360	1520280	1916790	2175120	2182460	1620290	3526610	1619160	1819450	1140750
CNDP2	332198	177376	441474	358303	441219	403181	554620				217944			485261	246541
CNN2	234031	97199.3	268668	210299	351727	216263	197108				137353
CNNM2	180014	237481	456245	465348	465736	244122	362529	206810	1650270	192570	146700	104015	81244.9	306567	55529.4	180123	344560	87550.7
CNNM3	96797.8	77325.7	125669	51852.1	90293.2	64252.5	96255.8
CNP	860005	215977	431637	384540	778970	384900	165642				94552						33954.1	35826
CNPY2			50041.2	25372.6	45707.9
CNPY3		111631		80272	196336	66763.6	184575		456104		118896		476351					297956
CNRIP1	29089.2		61507.6		75556.1
CNTFR
CNTN1	91499.9	124268	60205.2	62607.7	103979	81151.3	144185	62825.7	104010	102101	126786	111309	70203.3	79580.7	129363	113508	82525.3	107948
COL12A1	218387	181162	266303	168869	183402	182124	106741				97434.6	71669.5
COL15A1		21997.7			20182.2	29321		113368	33972.2				24735.6	89963.8			97251.4	43356.6
COL18A1	465426	494965	259309	278717	570650	1384660	363547	911836	628041	654491	677463	312589	437961	540923	473097	487390	601602	599208
COL1A1	30850	62254.2		26530.7	12503.6	84652.5	8699.13				20832.3	52506.3			22194.6
COL1A2	39307.1	52618.1	37615.4	13075.6	33808.6	117304									28740.3
COL2A1
COL4A2	3088480	2466230	3728320	2594530	1423900	1260540	7316420		2283090		4288130	4084980	4528620	3377130	4004980	3056320		2640110
COL6A1	1602430	6826650	1528550	5800370	3059710	7007960	2556200	981168	645418	1069870	2639360	1849480	1336220	1252790	1768650	2125060	1201040	1552290
COL6A2	389504	556408	348736	1414520	793066	659476	587627	245587	127506	132787	674512	359529	351881	355726	267189	504469	354094	282791
COL6A3	2036860	2864860	1749060	5759400	3504060	2929940	2056960	1275490	1113870	1279190	2836410	1812040	1880240	1978560	1548310	2141860	1574430	1773830
COL6A6	329500	399829	361807	298068			417669	1433260	953526	1184450	905407	998246	828141	1970600	618976	956298	1282570	1080170
COLEC10	1621140	1029000	1220580	1297650	1146590	753954	2108450	856601	803849	1234630	1806590	1026240	903472	1237030	1688100	780171	1368520	830552
COLEC11	3545390	1717260	2085580	1853850	1815110	1622750	3864030	673135	874023	1496040	3338390	2125570	1473610	2267370	2492230	1571340	881768	2022420
COMP	1407800	3446040	1411340	2076110	1760130	2534720	2025750	2853850	1456200	2641780	5366490	2022040	2169350	1754120	3156020	2434880	2086310	2430540
COMT	133138		88889.4	109823	154737	95146.2	69068.3
COPA	224255		280859	121451	237230	182242	140411
COPB2	96959.8		35154.9	22466.5	32116.8	19922.4	120541		217727	35549.8	101205	61800.5	48299.5			59410.7	42048.9
COPG1	38957		59861.8		38722.1
CORO1A	710267	621682	1085090	1145570	1286880	1286650	484131	158436	146176	204941	212503	119787	203297	242178	195380	229968	209526	124958
CORO1C	175142	184382	583839	402393	1082960	588004	352216				182884		174221	188380	209470		70340.8
COTL1	171351	264640	696660	470588	1084030	570866	257946				62866.5				87715.2		7245.49	9368.71
CP	192981000	158732000	164632000	91962100	81157400	78714900	110009000	60704000	82048200	44338500	124295000	130156000	77817500	83230300	128476000	113081000	45132000	65185600
CPAMD8	23463	172961	128957	95266.2	83263.7		58921	120623	45016.7	27243.5	45390.9	45627.5	61368.3	124124	34417	45661.9	43486.1	80351.5
CPB2	2394810	2257220	1568690	1138110	1858490	1282840	2178230	1990740	3494150	2058450	4059020	3348650	2940370	2848780	3650410	2908430	3147190	2535710
CPM	77834.1
CPN1	6581310	3899750	3479690	1201110	2935400	2192220	5363410	3982960	5209400	4256130	5737320	5767320	6867260	6055950	6579910	7432500	5252360	4508450
CPN2	12214700	6902910	5648620	3743480	4895430	4933200	13709900	16114200	19820000	18696700	14248400	18085400	21651200	19811200	16996200	16906300	14163400	16536500
CPNE1	3171490	1318460	11058700	2535050	7987880	3204860	7168830	1130040	144291	192869	581450	348460	2836200	396894	823905	588450	471363	868329
CPNE2	285781	162425	625006	481786	466647	395095	550905	26671.3			76490.9		145440	109277				110787
CPNE3	1258020	665541	3768140	1885440	2181120	1571130	2196380	368610		192394	308070	209017	664817	257198	247549	211227	236205	405870
CPOX				109099	93354.3	90220.7	154462			134670	50601.2	90768.6				93801.1	103983	102877
CPQ	147300	161200	100511	102544	117460			170599	218983	259876			211100		210019	167931	310530	464488
CPS1
CPT1A	37936		43179.9	41682.6	104028
CR1	856940	376430	1301720	474000	779679	590999	302207	95988.1		61910.6	262800		147473	65952.2	136495	106046	67060	26489.1
CR2		377968	173823	228173	103619	106329			88197.3		126811	150268		15977	150288	98353.5
CRIP2	86127.1	38696.7	54567.1	76138.8	17604	53798.1
CRISP3	613350	520742	452321	235498	442912	397623	256153	387377	198054	394037	215048	260430	89019.3	142932	200788	231056	413505	81032.7
CRISPLD2	58145.7	188237	146161	125839	75153.2	138439	23004.2				71517.4		27844.3		40323.7	42197.4
CRKL	232747	162744	399844	345645	421449	373663	277900				155363		409225		106449
CRLF3	240684		55093.5		187441											201559
CRP	85671700	127093000	115272000	45443100	2278900	4041320	6013800	9274500	873616	6395810	3238470	51373200	11762400	1818580	9794830	9887410	1980080	8115220
CRTAC1	833336	1277050	1310360	960018	717837	711332	2134680	903758	1760380	1196570	1418140	874381	1185840	1851840	1504180	1460190	717050	915402
CRYL1	93391.3					58242.8
CS	25037.7		30272.5		51154.2	99403.6						213168
CSE1L	2140170	1681880	784928	968687	707416	260223	2724130	1297940	1386100	1184720	3701470	3575220	2125390	1317610	2687120	2831590	1382590	1226660
CSF1R	14895.3	16802						90234.4		117259			100359		138489	101351	95433.8	112766
CSK	110218	94446.4	304385	264049	265229	371595	86358.9
CSNK1G2;CSNK1G3	109203		123722	76662.9	95455.7	79531	67483.8
CSNK2B	20946.8		35749.9	37104.3	46235.5	44049.1
CSRP1	114716	247569	122218	158660	172168	161785	84086.7				25341.3
CST3	661999	1433080	702019	807448	951079	1110630	303801		327317	184879	395508	290916	143512	266549	277554	426873	122125	326458
CST6					58142.9	55233.4
CSTB	46919				84152.6
CTBS	111278	199537	55511.5	88894.8	99712.5	46988.8	136028		139665	69101.7	202486	118761	139094	119502	185622	159879		111362
CTDSP1	116650		141801	109284	122860	133167	117838
CTNNA1	60442.8	51725.9	36130.2	38842.2	23129.1	71525.1
CTNNB1	25698.3		26022.4		27811.9	32753.9
CTPS1			44063.1		32333.3		36196.9
CTRB1;CTRB2									74733.8
CTSA	3544590	2019750	1195530	1023540	1607000	1750080	936834	477630	872803	736609	1458940	1680240	1028350	1560180	1365630	996779	961110	1755250
CTSB	178824	183740	79344.7	227068	161688	73610.6	232136		111499	111233	120776	86077.7	107196		108632	153212
CTSC	67978.4	89077	87156.3	125318	128019	125035						9190.97
CTSD	471213	309314	345655	348937	619706	399673	284631	295897	213532	377019	227232	169706	313300		241915	199671	450120	431065
CTSF		108027	74119.2		104361	46681.7	60928.8	78059.2	63347.6	85621.6			72175.3	44244.5	110980		224076	116540
CTSG	2348870	602280	1627610	386777	718813	641019	802297	216079	327884	454033	224816	448223	562297	268579	228614	411559	436417	439072
CTSH	27076.2
CTSS		108283	131667	74989.5	97644.6	79508.2	87225.5								126488
CTSW	129581	138386	113448	280747	106673						109667		88635.5	110287	60524.5			138086
CTSZ	96154.5	170788	74889.6	43997.5	75997.6	52186.9	30654.5								23134.5	54031.6
CTTN	249510	174045	219711	259526	275257	247106	237697
CXCR1		96819.3	479721	235454	403247	468654
CXCR2	54936.2	79073	318471	238564	587209	670997	57345.7
CXCR4			446967	272569	168718	146949	275701
CYB5B	40233.2		16684.1		43390.3
CYB5R3	321307		511514	413095	963133	257766	215845
CYBA	1041110	299732	1185730	1207600	1921010	1970200	62756.4
CYBB	1089460	450012	1234290	1139590	1235730	1761080	305589			77654.8	160262	101355	183568	113286	129964	314880	93778.5	60161.8
CYBC1		13593.3	17072.1		15423						10574.8
CYBRD1	781681		972277	478047	1533030	545535	71801.4				126215
CYFIP1	448426	347080	1057150	1775200	1682090	1551070	521564	223560	33176.1	165909	241219	82864.1	452786	209235	309664	269857	356296	281353
CYFIP2	260935	182639	603568	645301	596383	445521	199117	159509	208129	300625	118131	248033	184764	309400	128783	177665	381795	162499
CYP4F3	257879		345312	146865	216662	238360	88598.6	170937					145349	127805
CYRIB	337646	205642	382733	245000	284703	293344	172427				82475.3		1302310		139868	258855
CYSTM1	398342	561250	740942	225553	334665	424955	109088
CYTH1;CYTH2			160908	64431.2	88712.6	95139	172856
DAAM1	193588	86873.4	344908	260571	484107	424332	187836				95345.3
DAD1			92700.9		147201						76383.4
DAG1		136433	68862.3	72539.3	64176.4
DAGLB	65994.7	30161.8	145940	58953.8	95637.1	84191.2	59019.4				18383.5		13796.1
DAPP1			118162	94048.2	85266.1	126495		120587	117997		159675		197027			197685	112099	194642
DARS1	114508		92708.6		69232.9	80141.5	79068.1
DBH	347237	464688	290813	606758	188764	164888	1093950	882075	689444	699358	1011620	898187	346495	986938	414985	552679	1354570	677703
DBNL			106368	151881	160554	126160
DCD			357736	445910	1997020	1501460
DCN	709727		968388	2335710	2387250	3436230	855813			337836	422715	194494	700742	394774	1009170	2106530	342471	1007870
DCTN1	77963.9	239627	56200	60563	59943.9		54512.4											93537.3
DCXR	7215970	8495830	7387770	5914390	3231270	3075710	4012840	3702140	2143630	6439120		4550540	808050		4218660	4642290	1675380	1457510
DDAH2	222029	88185.2	114525	141025	104447	157358	295479
DDI2	76092.3	23693.8		49422	136195	30794.1	21667.6
DDOST	331768	140829	239886	257590	667545	189735	209897
DDT	589596	224610	398439	210615	548994	111035	860119			305585
DDX3X							120028				82977.3		95337.2
DEFA1B;DEFA3	1603850	397207	1097460	449083	564588	336295	2157250	426604	1368050	1447450	440757	825412	1155380	543112	426031	828485	693133	1839850
DERA	335911	306852	700627	231968	229850	332936	415632	156770	80273.2	250439	443452	285591	210403	181127	238039	284096	203047	244482
DES				1441330		223591
DHCR7	8767.9				24978.3
DHRS7	216274		271227	211417	368152	104061	171291
DHX9	39554.1		148370				92993.2	51012.7		34464.9							37062.7	19136.7
DIAPH1	140177	60026.6	184571	105124	141597	148005	81826.9				17999.3				28494.1
DIP2B	51891.5	19647.9	80086	59143.4	50606.8	43657.7
DIPK2A			50147.6	79927.7	67571.2	93619.9				66194.2	256176
DMBT1	1047460		435097	26398	50035.3	44416.7	247781							297380		100297		136916
DMKN		204884	257166			50915.5			61920.4					102195
DNAAF1	1754500	4592900	3462920	1497070	926308	804638	1014200	1316180	3475370	2067480	802917	2309160	1419980	6042180	1212280	9985780	1988570	604803
DNAJA2	109497		255750	179798	179486	209504	198857				679717					590230		185933
DNAJA4	62101		153171	66112.1	194207	96340.2	64979.3
DNAJB1		122801	116246	106810	108784	118885	151396		75916		72751							22115.6
DNAJB11	168864	91030.3	267525		166907						49877.9
DNAJB4	478669	593480	393622	399501	601188	525785
DNAJB9	89421.4	54913.8		116829	23070
DNAJC13	110837	56158	191598	75239.9	103515	95103.5	127471				41188.7							9313.83
DNAJC5	269526	209091	321656	214001	373923	331078					47744.8
DNAJC7	48133.7		45195.9	75332.6	85363	80618.2
DNASE1L1	72327.3		207283	121827	124926	126204
DNM1			69357.2	67741	90440.7	119780	38675.7						116428				29378.3
DNM1L	104608	185689	142729	140810	152582	100919	65132.1	32375.2			100276	45661.1	34619.1					17499
DNM2	115962	61204.6	236779	155298	230458	201448	173043
DNPEP	74099.7		51089.4	246784		44167.4				261974	88983.3	77070.6	62965.5			68588.9		81608.2
DOCK2	109336		53426.1	40435.6		41835.8	53082.6						28866.4	147777		17180.2	153616
DOK2	81583	122119	221707	189908	190804	247355	109629				45452.5
DOK3	91151.3	58299.4	186911	127391	196739	217677	102585						78316.5					81881.2
DPM1			111125		187770		46135.8						22408.2
DPP3	180917	139504	188533	181345	190829	75461.7
DPP4	6801110	647661	437217	2923650	437707	427108	648375	726998	760925	738659	715956	567157	1082900	438324	639278	686590	658847	856345
DPP7					91080.3	72866.1									29898.5
DPT		164306					223688	329824	414960	42278.5	337300	137666	355475	390089	294713	388651	519060	642249
DPYSL2	134705	153758	190931	151582	246468	306668	133844				95118.2				212306
DSC1	161625	222313	70582.3		269374	208962					66249.9							356549
DSC3
DSG1		317557	200508	160724	340120	306018								149137	72268.9			47635.7
DSG2	198804				117194	141439	174791		147981	82137.3	218050	159006	106467	224083	171095	209395		142485
DSP		836591	224655	219113	444082	637561		207228	2980.25		187992	183693		282929	658626	312123	305365
DSTN	251892	345203	676219	824786	1285000	879537	282812			124218	122169			109036		105313	210149	64287.4
DUSP3	116070		249244	104633	240480	165834	173317
DYNC1H1	276116		186988		136859			718383
DYNLL1;DYNLL2	20236.6		115468				162348
DYSF	2353220	868015	2871200	1324920	2799330	2049610	1200010	2903310	1755720	1339260	723974	180847	928866		1904020	1179720
ECE1	3643750	2131370	4336680	4083650	5274040	3029390	4366130								892420
ECM1	9391580	28190800	5510240	13031600	9778420	60471900	11436000	8368840	8521330	9790830	15502000	8749660	11754900	14037700	14866800	12038800	11325800	9914810
EEF1A1;EEF1A1P5	692316	657987	764627	1041840	663506	441336	593814			629576	250068	482004	178737		112173	348793		185181
EEF1B2	8320.78			368825	103680								3810.36	5137.98	6861.42
EEF1D			63101.3	148074
EEF1G	264030	257227	330694	494582	247732	124629	152222
EEF2	108689	135822	165735	82309.7	140740	127843	107395	181200	61718.7	237450		144267	120109	90675	80774.9	75019	149764	201216
EFEMP1	1798980	1444370	647084	862734	951660	1007820	781886	1687200	1733890	2035730	2220330	2107610	1287410	1484520	2248640	2511860	1401070	1934880
EFEMP2	86130	69758.3			26310.1	38612.4	10861.9				43413
EFHD2	96295.9		94788.8	126416	101658	105042
EFNB1	30127.2	82462.2	100396	211734	117435	172998	152810						39809.8
EFTUD2
EHD1	2499810	891675	3208060	2060180	2542530	2363790	1827960	862060	261504	635765	758132	287248	494721	474048	569174	601276	816541	775129
EHD2		38982.7	42228.8				10442.8								10285.8
EHD3	442068	268786	987437	740797	1113930	838182	736546	90234.2		138159	233768		165226	141887	146616	142236	91581.9	134774
EHD4	712569	488691	319706	317438	311141	263768	319135									84232.1
EIF2S1			101693	34711	104483	71124.1	196865
EIF3C;EIF3CL	46069		55666.6				84176.2				55411.1
EIF3E	43676.1		57900.9		73344.6
EIF3L	48046.1		48535.1		44565.7	30889.9
EIF4A1	232370	117650	318439	177187	324607	217236	278775								53242.5	32998
EIF5A;EIF5A2;EIF5AL1	55855		69951.4	45679.2	109287	44439.9	64709.9				17646.5		57026.8
ELANE	319715	49482.8	255859	34396.3	65382.9	57145.7	149644	66007	230384	282791	70534.3	128094	71511.2	142872	68251.4	121855	78237.6	147921
ELMO1	149071		144205	121464	101243	129557
EMILIN1	642204	706062	459130	955731	591364	1416840	149143	60469.5	99508.9	74783	519452	316574	249490	220233	409713	199650	142810	98169.1
EMILIN2	1887880	1286860	944754	450104	616198	321104	4062680		1055970		1761810	1639960	1540610		2204190	1722180
EML2			69312.2	84500.8	71265.8	49760.4	59915.5
ENDOD1	136856		203886	181251	627044	162558	127555
ENG	230866	228341	271898	340790	225464	229341	182183				57936.6		151275		126720	135346
ENO1	821553	767334	1980600	1501120	2423390	2074070	961545	406513	357724	197203	387579	945703	196249	143678	372695	317018	365476	272678
ENO3			253269									920586
ENPEP	1440760	86978.9		181251	60275.1						88377.9		68992
ENPP2	188091		138655	143422	95780	134985	186836	533340	399289	654021	224050	284971	276704	439450	259152	453925	517572	588247
ENPP4	304251	114523	413009	119450	297485	422296	287247	89804.4		73757.5	59134.3	16948.7	120311	50872.1	25865.8		68336.4	69205.4
ENPP7	53098.4
EPB41	1731540	1016390	778727	604088	2591430	921970	338956			334830	564187		136350		153121	148308		568827
EPB41L2	62277.7			76309.1	81453.8	83182.9
EPB42	1595840	731826	1532810	506835	2500070	620295	464804				333086		255363		162066	129796
EPHX1			56650.5		54997.9	33642.8
EPHX2	68266.8				66326		20113.8
EPS15	95356.9		174602	86942.5	139451	81796.4	65826.5
EPS8	4119570	310502	225116	960104	111228	283217		226722			206641
EPS8L2	187266			169383
EPX	6921270	1065400	1536710	1855530	163149	1134960	1135490	432421	168141	861236	521950	173489	592066	432630	362139	1035640	354349	784124
ERAP1	96087.4		50124.3		32976.7		267757	116363				150858	158462		112461	293093		60858.6
ERBIN	58405.6	89894.3	104510	123093	129434	121717	140052				28648.3		51003.6
ERGIC1			296219		266571												10548.3	1453.4
ERLIN1	204446		208670	95049.6	169936										101982
ERLIN2					69745.8
ERMAP	540917	177860	687763	320653	568751	397025	354434				156978
ERO1A	200884		135666	166454	126567	149910
ERP29	276416	158913	347759	237319	381603	357492				911913
ERP44	122859		200983	121425	260020	123574	89997.4			89345.9	101024		89083.2	83424.6		165695
ESAM	371951	199881	593609	817168	709249	826304	252537				251805	83901.2			60768.5	133099
ESD	70116.8		117445		97369.5		63286.5				25794.1		15244.3		22282.9
ESYT1	91392.6	22568.7	109884	93098.2	137950	59218.2	109455			17663.2	231792
ESYT2	49431.6	51487.6	178962	185661	380204	822631	93815.9	282014	236527	170095	100783	140214	234790	222411	290940	213155	213109	246257
EVA1B	43347.7			133400		71638.6
EVI2B	237531	58080.1	463659	149003	331675	236580	70479.2
EXOC4			30488.2		48743.6	65144.4												39633.9
EXT1							115545	187985	162546	221691	180344	116981	145910	153850	152992	226870	145816	151702
EXTL2	350679	326064	199314	276956	148469	604883	493613	1180360	1172600	1158410	931065	1090440	1285870	1536600	888379	1234660	1639950	1376030
EZR	170998	120189	161247	197334	117679	149905
F10	7207990	7048320	4872590	6055620	6577660	4546200	6873760	2036020	2983730	1957770	6430660	4263400	4029050	3002930	8263830	4263130	1719110	4609230
F11	2011960	2259150	3267650	3062580	2382070	2532070	2360720	1485340	1839170	1637310	2575310	1764030	2359890	1718630	2661120	1968640	1513020	1390310
F11R	1539570	916645	2615960	2659330	2575060	3230570	2265570	618786	124969	528713	822577	332025	1105640	757561	751718	800169	465026	590234
F12	7305280	5396710	3917160	1702760	3865090	3574440	2878460	7313460	10514500	10012100	9926510	12033000	8025260	5863580	6671530	10157500	4511430	4141130
F13A1	4115030	10925100	6471560	7965590	6533330	22619700	7693370	2479720	4718840	3032800	4588310	3278780	5791120	4265340	6126500	3024150	4012840	6421110
F13B	1793030	1845280	1271120	1583510	1193340	1979720	1272230	2347660	2293290	2489630	2251760	2401370	1763620	2224080	2596620	2236830	3327010	2572960
F2	69969000	70665300	61008700	40834500	57839100	21782000	120077000	121902000	141793000	124453000	112365000	94970100	145670000	107170000	119071000	111101000	139303000	112805000
F2R	75046.1			57879.6	103419	172034					45766.3
F2RL3	101693	71500.4	138939	473587	222300	477912	228514				77061.4	20174.5	133430	61303.1	86646.3	89764.8	147127	68335.3
F5	11681900	9444990	8321840	13679800	9274650	19816900	6075670	4793440	2677650	5177600	10406100	5846130	8205670	5354890	9116810	10922500	6151500	9402520
F7	787870	1075720	1055530	476248	780330	151743	2444020	2033040	813264	1721330	2319240	2124030	1727940	1471460	1779110	2116970	1323040	1693430
F8	448616	620109	640575	476351	964978	349017	407254	154952	155124	199772	367340	298293	419899	221339	266456	316726	293619	314898
F9	6196710	10735100	9609740	4269860	5102580	1532850	16630400	9514380	13967500	12191800	19192400	16381700	14452400	7715190	10930100	16236100	11146200	10082800
FABP1	319681			144909	21185	37082.4
FABP4	99284.3	426175	349924	299448	239368	298475	166472				41458.9	80619.5			76428
FABP5	127591	257141	168980	123464	136697	212177	112218
FAH	156688	82353.2	96268	48647.1	112968	88508.4	109098	405118	99768	1139240	96826.7	66800.3	144912	132858	167022	126227	302519	217028
FAM151A	1585020			167448	167422	197114		213472	177693	77570.5	640531		359778	69796.8			202509
FAM177A1	156285	80411	437353	485909	508434	320659	187238				50060.8		123204		66757.4	58104.6
FAM234A			90737.7	53535.8	86791.4
FAM234B	82072.1	62116.3	171722	67710	117999	59143.2
FAP	77315.5	113851	75183.2	65954.9	57029.5		149438	200672	182944	318825	218206	369254	182084	254610	218790	334424	447882	257426
FAS	62165.2	114901	110215	81435.4	99580.4	100792	80176.6
FASN	68160.1		90022	54050.1	75247.8	59207.8	70975.8
FBLN1	3372660	8836810	2671350	2807530	3672590	3924950	3643940	5828120	5059320	6531900	9235370	6302510	3728140	6708510	7192110	5100660	7419240	7589010
FBLN2	80871.4	429548	40305.2	57135.4	70913.6	387828					58404.2				62751.9
FBLN5	173343	662309			227994	555156		308984	269965	361551		201689	223154	358776	250601	298082	334768	595795
FBN1	153662	175008	106920	237205	89721.2	121737	124890	50297.8	62084.6	223267	178991	62945.6	30586.5	30335.6	144973	90682.4	78116.9	79607.8
FBP1						305564		14950.7		57492.7							13194.2
FBXL20	87794		123142	43642	130088	88406	63571.8				22613.6
FCAMR	135992	115929	95132.5	69820								88846.9			97404.6
FCAR	175458		310676	170845	243251	253233
FCER1G	770337	721908	2423920	2467980	1936890	2313430	666311				256394		132171	68633.9	153253	164684		50309.6
FCGBP	13423200	12970400	6024050	4637210	3741930	2289360	11111800	4015260	5334500	4405650	13455000	14455400	11154100	5461320	4235570	8860260	6775530	8371870
FCGR2A;FCGR2C	188528	95441.2	333728	304261	231782	304259	88893.8						56354.8
FCGR3A	1063150	877568	2522900	955977	407393	1140950	1162540	1310960	1327090	2225220	826442	1400250	2292270	1433900	1506140	2069970	1071050	2668760
FCGR3B			704475	561965	251474				246688	297756		547888			232019			449916
FCGRT	69175.4	82491.9	257039	85052.2	182987	135848	115961	33852.1			140258		83470.9		25517.3	20113	45465.1
FCMR	129003	125179	51940.5	41579	22827.2	21144.5	47695.2	43226.8	75280		39025.2	26672.6	28277.3	77735.3	56978.6	42297.4	42162.9	73335.9
FCN1	4800790	2437020	3860750	2274070	2123950	1902730	1661970	425501	1125850	1094670	3282290	988668	1915480	1196540	1510060	1053650	818817	1063660
FCN2	32085800	12848700	7416900	3636330	16889800	37466700	12701500	2469010	4702860	1435010	10598000	8738910	13841200	1844870	3156510	2380130	2973120	1684240
FCN3	102208000	50871000	47870500	38409200	37446500	20094400	138259000	84139100	103981000	93342900	167509000	130822000	108567000	133032000	53985200	120515000	129164000	75834300
FCRL5	370288	408892	153846	85915	91128.6	45010.3	150311	440206		1178060	457614		1336880	621259	386733	480702	799226	853738
FERMT3	4055590	3289560	10259800	8982350	11623100	15824000	6537870	1010320	267124	786327	2327790	426589	1669180	1110370	2386070	1911690	905771	1135540
FETUB	1128100	1550550	851068	1600280	1410080	1416450	665813	643024	866143	925024	1619610	983518	855872	1181490	1402450	1102570	909637	1031940
FGA	25368100	32194900	16286000	20091900	19868100	49818900	21504500	1969100	4489110	2752370	10347000	14382300	6477320	5576540	12627400	5358130	4121020	4375770
FGB	23381000	22734400	14300000	13174500	18266100	59104200	35373600	2584460	3166690	2875930	8569770	11050800	6155720	6105310	11745700	5140810	4403780	3824270
FGFBP2	26977.4			49421.9	10177.7	28504.9	17357.1								47434.3
FGG	12466600	9863600	5912720	5508970	7743210	20816000	15939300	614685	1132420	531215	4049700	5304010	1775900	1948860	5165530	1712260	723988	886228
FGL1	4996700	1939590	871064	2495990	1126080	2627990	568352	282984	336415			3805610	466769	600422	676557	223476	306120	435652
FGL2	224135	204573	259748	252951	224429	198540	204078	79559.7	119253	160834	226258	188956	194421		69932.6	137829	187054	141834
FGR	158839		240779	134754	163298	173143	97120.4
FHL1	85656.8	132085	535612	336189	400545	414325	415102				59399.3	307170
FHOD1	947842	1032060	2137430	3404780	3428600	2816340	1653680	534675	658849	504006	614922	961288	506692	1409490	651307	739847	530430	352007
FKBP1A	283568	244645	615914	418719	596749	576860	174388				53919.8
FKBP2	224934		243005	73933.9	258869	58372.6	169954
FLG		239803	221486	165633	126354	257855
FLG2		283819	300896	189396	275000	774587					71651.6
FLNA	3273980	4012570	10479700	13582300	21854100	15457600	5070620	1098550	324983	799124	2607370	538261	1850470	1115580	2809450	2528940	992702	1660420
FLNC	281333	219492	198775	132688	265888	150072	223982				403417					438563		75946.9
FLOT1	627712	349397	1379430	649113	821718	660844	1000830	156397			272516	108324	443116		142349	167628	163051	144816
FLOT2	388023	223197	805658	383897	438566	389004	617790	121450	47581.5	89289.4	129712	77008.3	267584	58279.8		108043	100927	109182
FLT4	726699							25401.5		23923.8	13119.3	92487.7	13501.8	30339.1	76693.3	29296.3	25611.1	24683
FMNL1	174637	177392	285567	134389	185126	198839	55612.5
FN1	231881000	632007000	148579000	335148000	196688000	449092000	328658000	179969000	212215000	194779000	429918000	221829000	282813000	213917000	261677000	210676000	168551000	149830000
FN3K			91522.8	86689.7	206543	113481	59577.6
FOLR3		15798.9
FPR1	307086		371164	59585	113305	49427.4	83423		20480.2			48743.7
FRYL	66456.3		93647	57554.2	61248.4	68756.3	65120.4	47223.9	37601.7	50242.4	79139.3				67193.1		62024.9	99376.1
FSCN1	156964	104411	282354	286270	321481	334151	113707									53730.3
FSTL1	657927	553062	652748	981168	402670	369896	1414240	579279	265854	582367	595570	517621	525104	318136	398284	402629	944055	503894
FTCD	52210.6	81320.1						152681	47173.7	447971			157207		93696.7	81793.2	133249	93169.7
FTH1	1806280	297931	318611	223964	182106	240017	234724	247393		171222	868712	167825	233046	190613	243221	215897		148230
FTL	18686300	2186180	1243620	1440050	612279	1108030	628235	732308		612688	12443600	1564250	1921900	256268	1260630	1521640	928578	1545750
FUCA1	164478	212756	114495	93840.4	169903	187236	278242	225905	210004	215364	231415	336625	265210	263753	357069	226118	274773	324390
FUCA2	147562	149932	87383.1	82414.2	115277	70044.1	140727	159509	65248.1	103344	98727.8	186590	141649	121715	170378	106121	122788	242866
FYB1	103610		100766	159334	263472	311794
FYN			151278	179867	246840	342548	260154
G6PD	304677	132277	427341	225753	378287	319410	266442		60900.6	40605.6	37974.1	117868	129902	87134.5	95780.6	251657	76931.5	176773
GABARAPL2	183775	142297	667991	466425	848511	429635	349370				81328.2
GALC	194633	369148	126922	307419	217221	210685	939696	300769	375813	688789	560678	515951	693655	388583	549671	797360	1044490	1007450
GALNT1	23209.4		99228.9	55885	66156.2	50780.1
GALNT2	105415	61589.8	74202	65791.9	75311.3	92957.1	71742.5	75676.7	90650.3	59783.2	58619.4	74789.7	77045.8		89369.3		75689.7	106664
GANAB	656153	541855	591002	483642	627204	321734	959740	910775	2262180	532449	642075	692151	888947	710423	479865	685520	792397	1136060
GAPDH	5061710	2753670	7058390	3717760	6988710	5733120	4778710	449420	473482	690723	1493990	2326580	880896	522518	1430240	1323300	631223	614141
GARS1			62252.9	109492	60405.3	82695
GAS6		137443	219590		78669.7	291868
GATD1			74121.2		83433.4		84831.7
GBE1
GC	32825300	41615900	23560800	24251400	29138000	25251400	19215800	11980200	19097000	14699900	16790300	19436200	19092700	16616700	24167100	17111200	15368800	20320100
GCA	7961470	2340340	13538100	6178940	9693130	6111280	7825040	982560	210741	639303	1122310	495057	2537500	615383	837052	999971	564847	891471
GCLC	89915		50255.6		130126
GCLM	139845		159148		201679	110757	122016
GDI1	123524	77857.9	359776	202810	326254	287627	175462			89385.7	90049.6		73927.3		105007	91334	136354
GDI2	1038700	554348	961316	604994	1494200	988751	551497	187083	115473	181053	257585	96455.8	204576		182579	229994	101041	919021
GGCT			79077.6		110672	71113.4
GGH	939063	978721	478287	337176	391514	289702	484585	389740	452378	463694	235005	298315	521744	432739	560697	350714	416642	481792
GGT1	29223200	1409290	738491	1173260	466184	327228	590482	689768		793776	796792	465591	893317		639181	657419		1191350
GLB1	849541		596521	767701	776296	1454230	914763		450238	442321			541314	563344	375054	1063360	499260	681234
GLG1	45389.4		22839.6	25297.2	37630.3		23431										12953.5
GLIPR1			72095.8		42358.3
GLIPR2	269116	213452	469228	253675	452081	338610	166551			260491	113141	64296			103263	124159
GLOD4	103193	77271.5	128429	108314	212296	95449.6
GLRX	239924	152031	340397	143835	242594	137935	63003.7
GLUD1										76524.2	99323.1		67248.9
GLUL					25788.5
GMFG	186785	553818	402228	353230	353788	331206	131935	153260			83409.2
GMPR	27700.2		83826.9	53882.4	110632	42084.4	69222.8					132914				16375.5
GNA11	192793	58619.8	133810	87206.8	105166	91932.9	50822.3								50691.4
GNA13	1628990	1000150	3084280	2014630	2239580	3144140	1425640	130698			522984		351627		397159	432035
GNAI2	2878960	2176810	5200420	3945440	4719470	5456820	1983510	320489		386828	726536	94591.7	333977	253707	441795	477852	178282	331558
GNAI3	564058	277148	675244	421291	763996	695357	207369				88457.6				62855.6	89525.2
GNAQ	638307	514531	1600050	1390800	1845290	2034340	948519				245791		170415		175394	236798
GNAS	451508	339594	604442	481101	861561	639173	142521				118157					104839
GNAZ	216591	232456	1213810	1072100	1128340	1609300	727119				183289		182882	172623	259150	246655	94018.3
GNB1	2411500	1517210	3948500	3130860	4421670	4899330	1741490	179382	223046	173752	673229	116775	394928	179477	802809	612657	148228	314606
GNB2	855008	539489	1446650	1060170	1231910	1678990	647472				272591		107835		131320	157311
GNB4	142276	179999	414592	285345	228141	524316	120347				57155.6				9173.31
GNG12	516576	173034	186547	297088	119490	172937	199347				87554.8				94833.1
GNG2	294046	184649	441396	300521	245357	276303	165953
GNG5;GNG5B	63420.3		100934	74679.2	108617	53288.8	76500						47823.2			44035.3
GNPDA1	47442.3		139429		31462.3
GNPTG	293086	254487	170219	113591	156922		262351	101889	167392	164613	187843	309653	210208	139855	190888	246118	132449	158944
GOLGA7	105960	195500	187521	184552	287497	176766	89667.1
GOT1	111928		122380	170150	153133		105185	184631		268424	148484	370632	308352	269873	236188	239535	268621	246215
GOT2	975135	2311110	1728900	1013960	573066	552446			1126410	311416		4666300	1315380	1129950	1408270	1983680	348773	542117
GP1BA	3338970	1970420	3128730	3929620	4750530	4168000	2132670	1081580	1034490	719022	1334180	529840	1881530	833131	1636310	1287480	834154	1369600
GP1BB	2342190	2366720	8299090	9484870	12852000	9729860	3287370	897686	124778	769624	1680330	218496	1225100	1001230	1864370	1118620	651903	788469
GP2	274280	140133			32367.6									44081.1	43142.1
GP5	646535	517671	478194	452911	603527	420549	668201	512424	714248	531144	512005	537831	697638	704211	610902	601273	636566	663362
GP6	129568		212797	184414	201906	265238	225038		86276.7		160850		148584					120562
GP9	1040260	1006840	3704600	3982060	5407260	3247520	2131320	747438		1240530	1192760		1784440	969566	1206460	1316760	1180550	1329000
GPD1
GPI	292206	183901	492589	186630	383922	426030	196367		304894	149419	147782	214461	101686	271119	94778	166704		162661
GPLD1	1325080	2653220	1365160	1336080	2221360	1866860	2537900	2262560	2041670	2394300	1805340	1703900	3147360	882010	2070880	1624050	2774520	2365550
GPRC5B	108592		40632.8	106642	23967.1	37135.3
GPRC5C	6790290	376565	195380	1961290	96943.3	481675	103845	434538		247571	341651	59843.9	31805.3		240400			40360.3
GPT										101624		1008540			18645.2	40855
GPX1	232121	209989	761657	413755	799633	426793	602459	97366.7	1030700		474522		74351.5		69207.8	76402.5		191906
GPX3	5181980	3833220	3180150	2743060	3408450	2999390	12668000	26355100	7659170	29376500	9436090	14488200	13563300	14328300	9048910	15028500	25663200	21588000
GPX4	145509		236649	163473	285416	182050
GRAP2			150174	132270	125976	159514
GRB2	279553	128741	490213	425195	401118	445081	163747				75317.2		603967		18855.1
GRHPR		16687.3	50416.9	28108.2	56304.3	53626.6	87691.8
GRK6	679941	881215	710517	476291	642341	542587
GRN	127306		85065	38085.1	40960.7	75729.3	75887.6	55023.3	42733.4	163117	349196	118093	101550		131695	104587	79807.3	49661.8
GSDMA		138942			133840	111813
GSN	10442000	18894900	16689800	15776500	13752500	40301900	10407800	17339000	17966900	11489000	26833400	23010000	15120400	26059500	23316100	20325000	14939600	19928500
GSR	486513	458717	514264	267524	478986	333035	446970	344462	231638	592952	346526	306461	336010	254763	369689	390871	498451	443216
GSTK1	70193.6	37594.9	150893	108879	269548	215451	42090.3				15551.6
GSTM1;GSTM4				34067.2		48861.7
GSTO1	872457	601556	1767870	819421	1921780	1278330	819492			635881	276975		465223		288013		403667	539763
GSTP1	212323	156586	350748	224836	241484	282710	250790				112478					195139
GTPBP2	12282.6		39545.6	28206.6	56866.2
GUSB	50006.1	70502.6	86720.6	71512.4	83451.9	123207	88363.9	62346.1	83944	55769.1	105943	86938.2	82566.1	84894.4	54635.7	55493.2	71581.7	80527.4
GYG1	242011		188013	97988.8	110402	113965					96703.6
GYPA	632974	389522	730549	401571	1583150	290996
GYPC	274784	442260	568495	535760	499071	571899	151706			360278	123517
GYS1	69941.1		121683		149344		63764.7
H1-10	90102.1	64052.9	217537	116273	54822.1	152510	37193.9				35681.8	22027.9				58300.3
H1-4	2523540	3560940	9778800	1399670	2912370	5708100	2928760	141228	318152	345304	1294970	954347	267122	552641	339112	1013120	306147
H1-5	1967860	1953550	6355660	761854	1472940	2155280	1624480		151450	332581	1250290	1311920	643272	301406	634751	1226190	142791	158636
H2AC12;H2AC14;H2AC17;H2AC6;H2AJ	11310300	7363460	15215900	3984040	4741980	7755840	9033000	586467	1528900	3197230	2377980	7776270	3741370	2827000	952312	5013310	2190610	717694
H2AZ1;H2AZ2	106695	274917	695916	105122	158910	284233
H2BC10;H2BC12;H2BC12L;H2BC13;H2BC14;H2BC15;H2BC18;H2BC5;H2BC9	3889220	3231360	7870160	1825490	3057640	2926170	2213520		202298	683877	696300	2920200	1242210	975460	459410	886399	1017550
H2BC26	291879	702200	1082800	288341	558421	927785	301801					359671	199817
H3-7	2537330	968864	2975760	1560700	1272050	1489080	2268880	99121.6	194707	346113	559860	2302650	925664	684504	360886	1718770	408096	235534
H4C16	26500000	18795800	33139400	9586790	12254900	24444600	24246800	1300860	2861730	4321560	4951150	27944500	7091910	7140860	3726900	12303000	3381130	2006340
H6PD	217195	151639	102823		58719	52561.2	135485	205896	226312	322229	117539	191320	207670	211088	240381	241664	326884	367445
HABP2	4285030	3918270	3144920	4242520	3598120	2901300	2964730	1487080	2737480	1965600	2699110	3794970	2691430	2519220	4014840	3563300	1709270	2072570
HACD4	97723.2	34867.9	161230	112919	403608	73261.3	103932				37688.1	16409.9				35584.4
HADHA					73972.2
HAGH	156537	204976	142957	116346	234963	91966	102499				66339.1
HAL						34389.7
HBA2	816989000	375866000	330054000	187905000	791822000	122267000	774577000	32595500	54501800	44647400	396161000	60574900	128293000	51485900	160631000	180454000	72713800	128535000
HBB	586395000	288734000	356851000	180005000	660595000	104083000	555855000	41489100	53757600	54890700	344477000	51972300	146923000	60916800	154895000	166051000	139506000	185725000
HBD	10006200	11010300	9967580	7534630	26565100	5548820	14827500	304340	910764	548251	9027880	1904740	2772760	1161930	2610750	3504720	1297500	2305460
HBE1	700329	740088	1436970	1497580	3915040	1229960	208330				103407
HBG1	20430400	1734090	741993	387186	3585590	1256000	541551		170716	333920	430920		387102		248074	1311090	242905	557508
HBG2	5877250	318888				292628
HCK	1304130	922066	2059360	1187500	1670430	971019	2886080	661733		285999				918421		797636	488643
HCLS1			124649	142660	131543
HEBP1	161873	114232	207322	85228.6	481744	94560.3	58019.9
HEBP2	327711	92144.1	426669	137220	164990	108809	267319				63037.1
HECTD3			30502.6	13979.4	29205.1		204523
HEG1	99406	115748	164096	106735	54866.9	115925	131208
HEPACAM	629380	284582	94042.7	62903.8									80749.8
HEPHL1									16546.8			21177.3	7091.25	20494.7	14574.8			11967.7
HEXB	163075	142302	102540	133193	197011	180325	139729	113526		135682	123484	140956	166967	122291	144815	148094	137323	257091
HGFAC	1013870	1960970	1558890	1181570	2875800	1502310	2228550	2113380	2915850	3303560	2418060	2894200	2105440	3225650	2336730	2558530	2211460	1466260
HGS	56573.9		141040	36947.1	78421.9	60237.6	48984.5				40454.1
HGSNAT	69825.4		156775	57044	104773	69960.6
HIDE1	212247	224656	178954	107064	128585	102597
HK3	156662		97103.5		71003.8	88029.7			2277320		1267150		625905
HLA-A	2060290	1747690	4635900	5931410	3534670	7452690	1432030	954220	475978	951759	452800	347247	340370		178923	406258
HLA-B	2862690	3223360	5193380	9014850	4226910	9753120	6522060	228427	170450	67503.3	1548130	617234	419737	296596	557121	1355970	192987	408257
HLA-C	1461290	1049510	1079400	1114230	2609670	1415790	1062240	248194		139962	107619	414091	308626	330787	613165	288982	205169	725729
HLA-DRA	129432	280115	299467	429318	197171	430572	225496				96865.1		103668			116371
HLA-DRB1	95612.2	140843		268910		114040
HLA-DRB5	101157	542095	257811	824538	278529	795017	139320				109801
HLA-E	118275		48427.3	62912.9	57357
HLA-F	75844	123858
HLA-G	1366250	1338870	619844	1476560	1529420	1954670	1152170				274676
HLA-H	226035		175586		264729		107046
HM13	136912	33584.7	151440	85477.8	316147	95339.6
HMGB1				49450.5		47412.8					39491.7				24842.7
HMGB2			38053.4	75294.9	28941.1								20123			15437.7
HNRNPA1;HNRNPA1L2;HNRNPA1L3
HNRNPA2B1	55350.5	99759.2	112505								251189
HNRNPC;HNRNPCL1;HNRNPCL2;HNRNPCL3;HNRNPCL4	43649.9		171787	80204.6	33856.5	52291.2
HNRNPH1			30489.2	41581.4
HNRNPK	85436.2	44967.3	297993	115392	144982	111183	73308.7
HNRNPM	88541	61239.3	166362	99191.9	38790	66252.1
HNRNPU	136011	71242	275602	121054	99831.6	87309.9	236074	75090.2
HP	2797700000	3737800000	2470060000	646163000	471707000	110277000	3357570000	1249340000	1693700000	569615000	774714000	1007720000	2708690000	732850000	2088490000	584758000	741063000	1286570000
HPCAL1	130597	91675.3	618467	243906	210880	234220	208846				26834.2	31992.5	71271.4	66479.1	69723.9	132141		51480.8
HPN	2608260
HPR	48739200	23599900	81239900	25562900	18767000	13680600	61653600	36840600	67908200	28027800	56422700	57478200	30480300	74721200	18729900	36764100	29747000	19531400
HPRT1	60317	55503.7	160102	82398.8	193456	96160.4
HPSE	1015680	584562	645740	753963	967782	789080	282804	145605	251615	175546	484214	291712	566998	247587	342328	339289	358890	407754
HPX	457758000	388835000	296470000	206604000	252201000	211497000	276760000	255413000	251161000	201455000	219058000	233349000	251894000	205073000	328570000	248016000	203154000	250785000
HRG	17729600	19183600	15346500	17635800	18163100	22367800	25638000	30010200	27001400	34392400	38966700	13943000	25587000	35887700	45297700	23657600	38339100	21275700
HRNR	16197.4	342346	219169		837836	664424		39574.7	74354.1		119302	82012.2		46617.9	205435			242941
HS2ST1			27926.8	23307.2	34358.9
HSD17B11	235612		217119	187439	233212	138042	307068
HSD17B12	700533	338733	242524	280515	293699	230546
HSD17B4	872193	715866	726018	741423	1159940	890058	494454
HSP90AA1	755535	467463	1200150	685593	1169500	900042	716470			168026	283010		211749		388886	215114
HSP90AB1	95325.4	76939.8	168957	127028	198687	159528	58544.5					63511.7
HSP90B1	1082290	649382	1142770	708514	1750990	743200	721709	318982	358119	220806	396944	408100	373888	341337	378389	420222	360599	466988
HSPA1A;HSPA1B	2775290	853114	2600480	872337	1665110	1412420	824101	137154	59175.9	174453	369971	140232	426174	191185	194992	222178	311527	272141
HSPA4	79341.7		150266	74503.1	105940	68469.5	65645.6
HSPA5	806168	449535	899813	643899	1038010	552654	653747	394029	337417	349219	486211	253665	379510	387856	434123	491372	357392	282547
HSPA8	13702200	4906630	11903100	4918890	13100000	6748080	5779350	889995	448197	1329080	2544790	784747	1222610	995212	1709080	1095140	929855	873355
HSPB1		385805	483687	326944	344118	511650				140213
HSPD1			59551.9		23224.7
HSPE1		1788880			24086.7							119017
HSPG2	682686	1933270	502818	861351	757279	2225210	719554	664937	476312	712128	780035	660236	556185	698033	825688	729569	726709	973494
HTRA1	42900.4	31942.6	33533.5	29241.1	16764.3	48864.1
HTRA4	1680570	2119800	995628	1061830	1238680	681915	2687950	2291800	1441530	1338240	1812930	1870290	2257050		2692790	2004080	1690030	2055730
HVCN1	142785	61028.9	241401	290119	324862	325615	100574
HYAL1		42276.4	68031	65125.7	42620.5	58286.1	47424.5	280464	183731	166369	140922	186595	184122	267234	188226	224489	273584	295092
HYI		75332.2	128856		36173.1	13198.3		923252	866841		231123		2691580			445925	2760230	1697390
HYOU1	212536	253779	89203.9	93003	151074	183305	88507.4	204469				292210	189033					173613
ICAM1	996144	621084	469034	537947	276790	393475	396368			316952	261900		266951		261373	230035		336247
ICAM2	278636	302111	974403	727753	590268	726201	438365				139802	64099.8	116688		136423	128717
ICAM3	1861250	597490	1935480	1267470	1281030	1326290	611522	348096	146633		258677		284359			463168		300683
ICAM4	131908				138812	97644.2
ICOSLG	43361.9	105589	46647.9	42444.2	48411.1	48236	65514.9	48545.6	70146.4	103405	26658.9	25161.5	68068.9	21847.7	75576.2	65476		73955.1
IDH1	565598	592085	655105	555999	676719	484080	592422	536178		1051440	415175	375957			416926	409616		567949
IDH2			273766	742348	245482							183397
IFI44L
IFITM3	1056140	319730	1231150	351311	496870	304892	294974				85362	82410.2	61483.2		29378.3	30515.5
IGF1	80352.4							18704.1	57259.5	35434.8	43010.7	110112	129286	106113	117749	83461.3	21033.4	67748.7
IGF2	668715	1257130	694350	566697	435026	463023	1228920	479183	1088430	670796	2108940	1184760	1358870	1373290	1864430	1926000	626586	1000220
IGF2R	574817	403493	468112	298297	446681	360095	452757	352303	332735	316722	506098	441453	457848	357646	399890	408576	494136	400329
IGFALS	3237590	4968560	4397540	2710350	5298240	3906030	5980990	7419230	11079900	15631900	9161950	9764040	12907500	13988800	11848300	12648900	14664800	13344600
IGFBP1	85169.4		47434	58762.4			61941.8
IGFBP2	482711	218435	190987	136129	136659	93807.2	608206	61123.9	327622	45041.9	164445	157092	128222	248368	98697.2	191486	74114.1	234700
IGFBP3	881549	1286950	1161460	1071770	1024930	1164590	1060220	1773870	2697350	2220060	2249400	1785320	2409600	3692930	3150400	2413520	2520220	3266550
IGFBP4	120896			40335.1			126458		221462	239880		48619.7		205137	92072.1	182116
IGFBP5		171080	187169	151726	149527	169319	75940.4		196618		194600	172667	144657	124789	294888	359922	37604.7	135932
IGFBP6	245871	330896	138413	117878	167829	137549			450985		171549		154273		133330	294069		278392
IGFBP7	62245.6	51084	40953.3		33692.2										56331.8
IGHA1	3774600000	2600280000	769688000	511136000	551949000	688456000	3320060000	3385770000	1916410000	1315480000	796596000	1885660000	1531390000	859563000	2033530000	2597560000	1684170000	2210810000
IGHA2	82029600	65845400	10481700	4356660	8701400	10216000	37544500	39015300	29720700	20974500	15067600	30739100	22433800	22306500	38801800	41570500	33578700	61523900
IGHD	7802940	7538150	5677360	5728150	481731	590889	5673860	4760210	9597710	2578260	3577740	38185000	1351860	44676700	6433080		10790100	6118110
IGHE	33983.6	262031		469959				525886	108994	186958	28928.8	1362980	20011.7		76928.5	486820	254824	475551
IGHG1	5349140000	5245830000	3387790000	3269120000	1659240000	1870560000	4103230000	6854220000	5595860000	5264430000	7804630000	8441660000	5184350000	8893200000	6244910000	7150110000	6384880000	6504900000
IGHG2	371816000	348857000	157992000	120995000	125630000	134358000	358400000	642403000	627088000	590317000	427942000	1254530000	366564000	1080020000	806361000	1388740000	813592000	566599000
IGHG3	155364000	192931000	277854000	74242600	36177900	20250900	133214000	245547000	44565500	93081000	425414000	441419000	80519100	261490000	162913000	211162000	94898000	127333000
IGHG4	109837000	33023400	27014700	19979800	10333000	29996200	25193400	79703000	21306000	172059000	28703100	138587000	15063000	62869800	54912700	43471000	34887100	58833700
IGHJ2	874429	1466250	1135760	1791250	598095	876912	340844	293092	246498	726869	221530	184452	148862	1074900	157888	439887	227400	278463
IGHJ6	113542	85940.5	391145	59984.6	734289
IGHM	1890330000	1185550000	3103950000	2206170000	1185400000	1119030000	2724360000	1982880000	1933250000	1258430000	2030270000	1337070000	993753000	3227200000	1292670000	1324460000	1508160000	1018170000
IGHV1-18	6468530	10391000	9403930	7382270	3486390	3365420	4626570	5392960	4812040	31154400	4432640	6404960	2428980	8374910	5178540	7178950	5392900	4587250
IGHV1-2	6777430	8734490	3261330	783069	2425200	1778550	8975250	1827630	1348210	2499740	8073450	4344850	3742080	7890600	7453330	7687360	5046580
IGHV1-24	989169	705301	863068	514031	357949	412149	571697		1497600	2213340	932535	1111050	1000040	1131520	1288700	1145450	1186580	951318
IGHV1-3	9877850	10447700	9169270	8255990	2898640	4388420	5679240	3525410	4109750	5646960	7306720	7906070	6779260	9786840	3671000	8427540	8285800	7709910
IGHV1-45	1251650	1452700	786087	715077	628017	649932	481925		596298	285323	1157310	1860040	316786	1078340	972937	1042730	1316370
IGHV1-46	10392400	12042200	11890800	10646500	13620500	11403700	5553930	3438430	2754210	3357570	3675710	5589100	3127680	6008040	3215330	3115350	3341510	2904370
IGHV1-58	403663	575256	463360	514831	520965	194067	1070440	1496130	946539	1097650	528526	1355440	1078640	1567880	1170490	944162	1165050	481565
IGHV1-69	6066660	4553930	6480650	2693020	1305990	1735560	1306730	2283890	4531950	2665400	4531390	6375630	1760730	9733960	2957890	4085340	5258120	6508740
IGHV1-69-2	446016	745226	569855	978782	385326	305625		2215840		767429	326334	347872	430792	881734		282088	787480	249116
IGHV1-69D	680931	1555250	1481550	1776220	1192520	1803200	454988				259249	157677	37069.9	313643	133461
IGHV1-8	3377870	3055310	1176640	1743140	999187	952604	3201760	2267680	2223100	1841020	3318740	1663100	2153480	5749050	4108000	4029550	2621070	2835400
IGHV1OR15-1	79539200	64575000	30380800	21487800	11512300	15689400	37856600	24083900	22132100	60777000	33356200	56293900	10000600	45192400	52117100	37339300	47280100	47077300
IGHV1OR15-9	1082420	495634	570125	432942	269466	566374	965495	1959410	1591060	921526	656817	744298		1799310	551918	1048300	616303	250271
IGHV1OR21-1			103704	130892	31026.1		974419	293777	538322	376842	1071920	560090	262869	506294	664731	611918	337719	407005
IGHV2-26	2884780	665237	1585350	440549	606278	638981	2478080	2023800	1912570	2934830	2699630	3665420	1248660	4674320	1271450	3107470	3059020	2607840
IGHV2-5	169559	178152	277115	178679	264026	297685	347386	701960	371269	171270	369206	289787	192032	467985	486948	647034	787371	718047
IGHV2-70	131472	71210	79437.6	215018	35875.2	123606	104147		79491.2	181391	544941	132268	189520	132014	163142	110162	218640	434526
IGHV2-70D	543105	29745.3	258882	485686	242947	779521	781027	360958	910158	524569	1589120	1009120	714565	785017	530093	350496	563687	405987
IGHV3-11	368085	445634	200399	224147	170968	197831
IGHV3-13	2641190	297573	366632	437553	276186	246688	246572	258957	520651	229030	385562	339912	247133	330207	414933	295881	307622	396270
IGHV3-15	4619850	3587500	7782460	6494980	4507250	3247690	2798250	4573120	803998	468774	3840980	2958940	850637	1471160	1535340	1006930		172123
IGHV3-16		152892	141830	78045.4	213569	243426	1245780	174445	250731	170451		298882	149906	419389	310952	157291	150923	432329
IGHV3-20	1205930	1610720	749218	1021130	616468	489513	963357	282138	220968	130481	685111	354632	162382	426440	420585	447208	411839	243571
IGHV3-21	400719	484769	447299	457820	296338	401492	161980			136106	144640		77460.6	185894
IGHV3-23	1285200	1801580	1716830	1720850	1223470	1678210	259481		278806	286711		527143	238408	305362	132166	522636	490008	290548
IGHV3-30;IGHV3-30-5	13988000	14279000	12417900	9914510	5951810	9137200	9537200	926214	3238300	2505010	10313800	5660860	2985220	5404090	3237750	2981370	1701360	1233210
IGHV3-35	344243	339531	492106	484778	901062	496751	72427.6	81701	103957	185657	145497	410792	93846.5	379585	585292	161983	37511.1	85532.8
IGHV3-38	2326630	2395580	2079010	1417630	1304530	1318930	2499390	2982730	4753760	5226110	4269860	5197580	3815010	5462070	3304810	5950760	4723210	8313610
IGHV3-38-3		486848	487066	388064	591546	433790	60818.8	218706	61303	188742	116448	151010	10950.4	149188	64126.8	48224.7	81887.6	74063
IGHV3-43	2307590	854405	787603	1015870	1200920	1235860	1503270	381489	1241700	1597650	1849300	986975	1779460	1337020	1215140	1508180	169763	645609
IGHV3-48	835072	1073590	946423	1136800	672673	797831						153700		467063		513573
IGHV3-49	13557400	15631600	7189560	15683100	9927580	13946600	12590000	13874600	24065600	18677500	19413200	26004000	6724930	43232800	43373100	32457400	38192000	22380900
IGHV3-53	564214	816021	451334	647705	462128	516926				245174	219738			408902			259467
IGHV3-64	2407250	2265480	4034340	2114680	1881140	2404100	2274530	4859940	4127860	4373370	3343860	7298550	2408230	10219300	3468370	4151930	3933200	4725540
IGHV3-64D	9034990	3018110	6288860	1326000	1540340	2538190	4208760	6706320	5343650	4155580	3489700	6631310	4098960	5661380	6626500	7237570	7427320	6711040
IGHV3-7	88815000	128062000	100846000	208324000	88997200	71524600	131649000	97170000	125277000	125163000	116196000	207643000	100880000	321685000	175473000	179606000	133604000	123784000
IGHV3-72	4527210	9044090	5140810	2101770	4377320	2205120	4781720	4988430	7045480	5900840	4316980	7146600	2406530	18596000	7312770	9840320	5982590	3394850
IGHV3-73	575155	621429	588309	332087	207327	182473	377308	518474	363223	315452	426030	242409	406759	438115	268240	232333	459960	551067
IGHV3-74	12723200	12459400	16569800	13794600	7032620	7715280	10447700	13252600	4783710	12706700	8815840	8349820	3903450	10980300	6327230	6076020	11807700	7462920
IGHV3-9	4453260	7780240	4780840	6873890	3723220	5770760	5097380	2821010	6662200	3272540	5746640	2800610	839781	10016000	3628850	4882250	7068490	7726340
IGHV3OR15-7	515186	398331	810473	810749	557855	412441	511586	698254	600884	1210800	517154	833314	557440	1969050	690556	231272	671654	570235
IGHV3OR16-12	931190	2739670	1503480	1974350	3277480	2455620	1280260	880378	3923310	847248	2240460	2212940	1577450	2599360	3074010	4687230	1339590	1879000
IGHV3OR16-13					93695.6		29072.4	102546	221540	86180.3		391015	35158.8	107775	654700	158277	69232.9	113301
IGHV3OR16-9	308702000	338940000	282693000	385943000	175572000	170247000	260736000	111658000	188845000	108234000	172602000	297030000	132429000	429628000	261273000	287598000	122275000	144433000
IGHV4-28	2531040	972663	1573910	540460	383958	458436	2722940	3088290	1657680	2787490	2062730	1519450	1184430	3252290	2186900	2886690	4099480	5711820
IGHV4-30-2	259086	176495	133616	124290		128523	60068.9	167410	77007.8	374836	102301	128330	97624.7	77113.9	97881.6	75619.7	279426	65662.1
IGHV4-34	15118800	26255500	21822700	35100900	18916600	17585400	7877590	7569740	2847680	7957370	6010740	3737430	6622770	9673680	5877070	4576050	7100290	6573750
IGHV4-4	2198030	2116300	1506990	756716	638448	599123	699216	3576730	2085970	2379230	3094400	2870410	2047480	1758220	795085	2038100	3444760	3770350
IGHV5-10-1	737805	252798	778567	571577	351143	313970	622152	169085	158267	651530	669590	488216	2522880	243288	538532	846451	392741	699659
IGHV5-51	35845200	28934200	34482300	23643700	10336100	15300800	25330100	22056200	15509400	19612300	23985800	17517000	20010200	31990900	22382200	27490300	26615900	15785500
IGHV6-1	3908810	2380750	2595110	1347780	1640960	563307	14941400	2527680	3524090	6927180	3024710	3412870	4129840	13062200	5408140	2883380	2654010	1929040
IGHV7-4-1	391206	635490	3329480	1229050	44478.8	388615	1288390	891907	1322920	900283	858360	671316		2919400	172161	850528	14175.2	1310720
IGHV8-51-1	270442	133999					132690	193194	94177.6	133019	160628		206767	65529.1	1171650	346305	189121	534775
IGKC	1734670000	1305570000	875168000	811347000	426313000	674631000	1460960000	1789770000	807523000	1751970000	1873640000	1888050000	1077380000	2424540000	1705620000	2147750000	1529920000	1812200000
IGKJ1	268205	77632.2	94611.5	42798	29908.3		243423	734107	379099	1535910	447017	478666	374129	2030340	510972	663258	1337890	635061
IGKJ3	390196	128995	151131	199694	113532		694223	1016560	799851	2224660	612116	555008	818692	2403570	915413	698292	1517700	1458690
IGKJ4	210031	221629	242422	75802.3	212303		599431	778995	1279020	4066190	680508	674692	456020	879099	1658030	1945740	986950	2757140
IGKJ5								83620.9	3012.9	134553		13135.1	21042.7	36602.6		35560.5	70984.5
IGKV1-12;IGKV1D-12	251653						363272	1295230	710562	2773510	351428	1491020	602781	1155780	533062	939519	2830500	1054330
IGKV1-13;IGKV1D-13	2390750	831882	873367	468230	1223870	224463	820336	763233	705708	602012	1305370	1788150	1590850	3040980	1478610	1701330	699072	1746910
IGKV1-16	25674800	10000900	10578300	4673380	2654980	5641530	6839940	8014080	9104110	10228900	6718830	8241840	5806900	19559000	6251740	8718340	7839790	10025100
IGKV1-17	11064100	10716200	8929640	7096950	2961530	5012920	10650500	6642520	11736000	15385900	13410200	18523100	6871930	15462800	7338830	16680100	20511900	8972500
IGKV1-27	12025200	10387100	7239620	5069780	3104750	2854480	5417830	18253200	11294400	13064400	9990580	10523400	7164640	19743600	9930140	10011100	18427100	13859800
IGKV1-33;IGKV1D-33	44210200	48392000	39411700	28746200	12582500	21999200	16828100	47225000	55597500	59482400	51798600	31873900	16136100	71281800	51237000	41872700	41446500	79751500
IGKV1-37;IGKV1D-37	1835810	2946230	1117650	1649750	347323	591473	1563980	1468760	1737240	1391440	1958020	1943200	460980	1619400	1128560	1523470	1404570	1301310
IGKV1-39;IGKV1D-39	12041300	8920830	6882810	7150620	1625970	2288900	9951850	23711300	16111500	54144800	14221400	32660900	14549800	59607300	17202300	27879200	37736300	31489700
IGKV1-5	18252300	19066600	17650400	16876400	10702800	14720100	25390100	65450200	55088400	72076400	32004400	92452600	27243700	115247000	65234000	77421700	35337300	59178100
IGKV1-6	458233	1131230	677312	496970	268697	315669	176735		160273		279869	246728		548483	317445	239197
IGKV1-8	1035860	1085750	663650	1110850	287472	2094670	670834	2501760	1827960	3798970	1039330	1972960	1864630	2761880	1845990	2848310	2795030	1959020
IGKV1D-16	2950330	2771100	2077280	857819	847194	1064620	2921540	1311130	3785680	2600440	3759450	3995890	1967380	3975990	2082880	4014640	4073130	2715190
IGKV1D-17	3904270		268998	209995	109739	653958		2570920			555841	1920490	709302		986250	4892220		1107490
IGKV1D-8	3311780	3868270	1540790	1643700	704937	1796520	1246560	3027540	1996060	4084080	1557490	2676580	1298620	3064890	1676920	1998290	3171530	3616910
IGKV1OR2-108	181940	184748	150468			128452	87283.6				159861	260582		202121	113367	153199		209986
IGKV2-29	316080000	293390000	390908000	220690000	202969000	142280000	485674000	242175000	369624000	291737000	224538000	409854000	442488000	1371410000	567632000	526826000	178238000	276659000
IGKV2-40;IGKV2D-40	207237	59800.1	65133.3	36170.2	32860.6	14697.1		68996					282804
IGKV2D-24	16470500	18449400	12260800	33016700	6597690	9865100	33098100	3987430	6875850	4989750	21117600	23680500	6048460	25918000	11562900	20575200	7259050	6829900
IGKV2D-30	363388	3098770	526812	137124	312528	195669	219670	209210			579762	285973	436836	1691860	1196980	662399		138973
IGKV3-11;IGKV3D-11	253252000	130989000	159731000	75950000	68264600	96215300	247228000	210924000	203971000	496434000	171150000	249271000	231948000	433127000	185159000	148650000	420857000	423258000
IGKV3-20	522874	346915	448827	1394380	163706	449911	1393940	2078490	1178830	2767650	1048440	1336460	742968	4426980	1061640	1007070	1150900	1140000
IGKV3-7	1172850	585950	713149	211122	164720	944423	2566720	7022630	6257530	4875580	1761540	2986620	3847680	11342900	2813520	3101540	4790810	10508600
IGKV3D-15	18731700	10680800	11437000	9906220	7363010	4174270	15527200	22093200	30547000	18793100	25061600	34949200	22334800	90526400	29358900	34600700	21557300	19346900
IGKV3D-20	64832200	75503300	48426300	30280400	29191200	27809500	57551300	129314000	67067700	93633800	90093400	101039000	69373000	142864000	104868000	117297000	91809500	143302000
IGKV4-1	34226400	26614500	51821600	29241900	20810400	19022400	24094300	99802800	59092200	67723200	42411700	81799300	64082900	190259000	60812100	66061800	74119600	87605500
IGKV5-2			11904.1
IGKV6-21	3148270	1889480	3435270	1453510	1307180	954053	2919670	139187	638251	244922	1577030	1905540	131655	1116860	1744530	1839690	237152	161411
IGKV6D-21	1883520	754930	5035860	2574610	2972310	945463	4992470	682061	775264	361933	720307	978125	840369	1658450	819628	1962640	208897	1904980
IGLC1	5453240	3260580	3720760	3321470	832745	2427320	6516940	31650500	6607940	18806600	6966270	3309390	3689280	5837100	6280290	15727700	14646500	15955600
IGLC3	8053180	5754280	4746350	6410630	2450600	3235910	4926470	2801770	2612190	2028300	6158790	5227220	1392510	2679790	3744590	2718250	2092520	2469970
IGLC6	1946540	2107320	1691610	1007860	587424	531879	1735700	540487	1219450	830239	1815280	1572430	667483	1209890	1058820	1421130	417602	1435380
IGLC7	1845820000	2505720000	1929170000	875382000	530193000	962895000	2631330000	488544000	1276750000	531322000	1903590000	2285110000	1005570000	735750000	1350560000	1288620000	1084280000	818271000
IGLL1	25876600	27168100	11102000	12801900	6707680	9808250	29907500	25673700	29199700	13690700	17718200	25946900	11133300	19688700	19455700	18079000	20939300	17645100
IGLL5	1689180000	1855180000	1524170000	807943000	645198000	642914000	1568050000	677476000	1264700000	793699000	1457250000	1884410000	794932000	718073000	1108890000	1401720000	931237000	1175890000
IGLV1-36	662617	366241	524975	1958340	117947	547436	473049	746611	1303900	1034800	1237120	677976	342071	1764760	573857	393536	832903	476562
IGLV1-40	16612200	18109400	13817000	18395100	6821010	6994870	11855000	16292700	10041400	9283990	11893600	14516000	8993440	16432300	10475100	6627220	10039500	10887300
IGLV1-44	1866660	3350380	2336490	5132530	1078170	3696120	1761590	923186	1063370	604405	693852	894058	873983	1039290	462563	1062470	1075110	760076
IGLV1-47	6550170	5601710	8527810	6520470	2664720	3129540	4218370	5885180	8391230	3293730	7875970	9980670	4214620	11383700	5426020	6577820	9377760	6294630
IGLV1-51	2797520	3232810	2446200	1919880	875712	1221610	2983030	6657890	6056120	4585680	4521610	4637530	4342940	8111060	2234430	4561470	5856300	5179330
IGLV10-54		163445	45536.8		166568		84904.1		84514.2		272403			862122	697954			46864.1
IGLV2-11	230120	106941	616563	251857	75804.7	80774.6	3665510	402323	287506	388674	1917090	661283	983463	4707120	888341	1583910	270823	2416280
IGLV2-14		2427760	3413590						111111	79519.6				1683450			45424.1
IGLV2-18	4245700	2017830	2950480	644970	2126300	1961160	4278550	4164020	6721400	10176300	3043250	4837950	2502110	8336520	4968460	3499730	3683450	9773770
IGLV2-23	615756		1285410	364024	189401	175870	562152	1742640	199332	1233460	594826	383649	648970	2535250	103873	515579	903197	1129300
IGLV2-8	5672570	2955590	3602960		1327990		5173220	4878340	4031810	1401100	3477390	3666130	5636710	8710240	13608400	4143030	6262910	2357380
IGLV3-1	214993	327362	398969	1348680	72355.4	314281	145310	411726	287673	788277	524182	589573	482594	979525	177965	200210	963065	583729
IGLV3-10	34489100	45173300	36994300	39405800	15226600	9932240	24466000	18691800	12787000	2406580	55117300	22127000	12417600	22648200	23328200	23491900	15740500	14935100
IGLV3-12			81504.8	92417.3		59222.3		422552	573837	140946		1365500	179064		140923	382678		316816
IGLV3-16	636790	893120	624398	499814	418645	476691	815853	410720	388750	993699	2455830	553303	524948	1174630	898237	782918	379499	3622200
IGLV3-19	7907630	1899860	2445640	2426760	1158040	1736960	3848010	2175360	4771140	2166370	4682300	3675210	2863000	4334770	2724510	4221580	2244770	2104380
IGLV3-25		43436.6	54031.3	103179	8522.22		78121.1	588006	245906	350821	192512	432904	241991	333904	110433	160117	701468	289874
IGLV3-27	2907800	1921790	2238770	3431810	954042	986574	2955720	4949060	2388540	4851140	5001750	4924860	4502200	6677310	4435740	2787750	5917090	5892940
IGLV3-9	10144200	7888600	10643000	6340690	4655250	3683990	6750800	5738380	7087390	8276560	9917970	19899600	3978730	7545470	3686060	7658630	3662850	2946480
IGLV4-3	155968	92007.6	101738			185763	245848	218981		94605.8	223773	159279		468864	256532		436810	80757.4
IGLV4-60	394987	222012	139181	159251		98227.2	190987	29585.8	150293	55990.7	84963.4	144298	248426	111904	176840	154134	139920
IGLV4-69	322305	137160	191087	129779	55652.7	321313	181697	146934	229048	144284	367460	265042	94801.5	410136	218417	137668	133158	90256.8
IGLV5-37	887224	592870	613223	291386	202075	254796	901704	623519	557848			602717		548297	762369	620247		547060
IGLV5-39	51071			314318	170496		45896.9	27901.2	32574.7	39095.2	44805.3	33400.8	36991.2	48075	38392.6	35624.2	21916	103233
IGLV5-45								155844	263763	84585.7		126270	36995.2	202867	127385	152717		185024
IGLV5-48							7572.24		77637.3		6806.19	19161.7	3624.26	13904.9	13717.6		7607.75
IGLV5-52	30208.7	35107.6	93916.9	104360	7744.75		323705	8473.85	22152.1		37085.3	69431.2	15343.5	32499.4	85318	76982.5	18755.1
IGLV6-57	6412070	5702460	4265180	4343940	959594	1215280	4227800	1355610	513885	322273	5205500	523865	588593	202939	710172	791895	27127.2	114417
IGLV7-43	78990	15113.7	48235.7	97724.1	6830.07		223247	139054	229717	290962	86049.9	113932	46739.3	401979	689669	81746.7	75074.4	155465
IGLV7-46	5147040	2529790	4081770	3324560	1596340	1406890	35747000	10753200	7638780	5722550	5721820	8427920	4536630	11868800	30626100	6296600	35837600	5620620
IGLV8-61	4618190	1875140	5912310	3044410	1162890	1607940	7729550	3582890	163067	6146430	4014080	11408300	2705000	155283	2913460	3945710	4732730	4236550
IGLV9-49	6345310	4403140	5708790	9394180	2119060	2303530	11895400	57911500	15868100	26695300	9421040	2686320	4169920	3789350	11358000	18852900	2567270	2004850
IGSF8	300783	160118	366840	458523	259932	315098	247380				245617	75986.7	155944	49635.4				52761.9
IHH			58553.1	31077	66805.4	64995.6	95859.3					120769	113463		135024	111488
IL17RA	232730		770121	380328	439458	662826	296647
IL1RAP	401124	277945	342469	216882	378692	285430	366327	431918	336134	468578	312164	317620	286022	480540	405124	358919	543031	363931
IL6ST	282277	275233	139999	112487	178268	174064	270512			150228					237255
ILK	1883540	1628070	5718620	4495800	5869990	7108070	3662460	726072	213490	667350	1410070	639019	1252240	1053520	1396220	1280430	721668	804450
INF2	28802.1	73263.3	132944	201007	266613	244467	71685.6	794449			49524.9						1097790
INHBC	260482	185900	78198.5		178072	74222.7	117626	46980.3	75360.4	214417	139285	136508	108950	46978.4	123500	69711	92746.5	51233.7
INHBE	305068	292183	165693		146737	73780.6	260772	590426	301501	354710	290364	269973	349140	199514	337397	216240	516931	325039
INPP5A	92248.3		223721	148989	226462	262693	86885.3
INPP5D	36080		18329.5	13462.9	27896.1
INTS10		486092	331724	136590	76449.9			1724530						2880780				3312190
IPO7			69330.7	46199.9	58300.9	52164.3
IQGAP1	135770	111399	263421	215507	162475	197186	111628					4103.04
IQGAP2		191262	157068	121478	189817	103041	194391
ISG15	28802.8
ISLR	183664	333318	182485	199141	225087		217822	476941	302418	408264	185436	318814	303175	282253	226192	387919	426099	725030
ISOC1		235655	211075	260563	303958	187685		77421.7		57885.8					49744			89025.8
IST1	1164290	581157	2920560	911789	1640380	861611	1551620	106882			309992		285050		319422
ITCH	474378		182852	209155	136857	120991	45047.5				67614.4
ITGA1	679013			124972
ITGA2	417871	471122	1261180	717265	1363790	1623040	523529	308479	212452	198764	314410	99500.7	389767	273518	188863	161824	404534	318846
ITGA2B	12936200	11734600	51257500	43168400	42307000	57403200	30040000	5035070	1396710	3815810	11017300	3859600	14402400	6473210	8773140	7164400	3661830	6056000
ITGA4	450460	190086	250267	246963	311020	286339	89991.7				45651.7
ITGA5	265578	260380	364112	453060	394844	522019	215240	97009.9			137576	88813.4	185381	73968.2	151803	135285	79229.3	96744.4
ITGA6	7834300	10316900	32861300	49978900	29745000	42968500	18441300	4112630	1280450	1362940	6307210	3298420	5881250	4162610	6525900	4675930	4273070	3388210
ITGAL	212322	198924	284173	308566	150384	250768	158759				97213.4		54528.1			120028
ITGAM	2138460	875019	3416840	2059700	2207150	2485040	671092	124803	128421	171269	258301	154942	267341	121015	159749	349438	135289	204990
ITGAV	117688	102119	161043	140013	153369	141421										180251
ITGAX			146229	104959	81117.5	119721
ITGB1	3045330	2168540	6447640	8559580	5877530	7273400	3459490	843846	369225	519602	1398530	762518	1850210	988508	1677810	1253330	706644	1041900
ITGB2	1966410	839357	2778320	2009460	1848360	2393330	597094		258711	91713.4	230424	113057	316749	316896	198954	276161		1263190
ITGB3	7787320	6343310	29142000	23045800	25156000	33438100	13980800	1048250	347909	1010920	5594760	1774240	3664090	1629230	3714140	2483870	1340550	1386340
ITIH1	50993300	61265800	41106400	26012500	41962800	30335100	55964800	37191200	49584100	32417700	72129900	56334700	53741800	34117000	73032900	58596000	37596100	31018800
ITIH2	65577600	87243900	74506100	36793000	74997300	40936300	100292000	82840900	113794000	84121800	123643000	105664000	98803200	83420200	134601000	122361000	87810200	79870800
ITIH3	12332600	8495530	5418440	2700740	4514340	2287330	6933790	1854200	5267350	2426670	6916490	6357910	5194760	3796980	5914840	5675650	2773410	4166560
ITIH4	306185000	309369000	322280000	409947000	219340000	213711000	347614000	224498000	220683000	161805000	277822000	288787000	362087000	247648000	240681000	331848000	164550000	196603000
ITLN1	150743	408748	185770	256924	2019780	760285	221089	176028	301055	250449	565221	320125	305645	249990	208223	245129	118791	385611
ITM2B	398299	166553	328263	150035	162179	98245.4	107559	229185	156394	101630	45274.6	178717	166565	112295	82180.6	261993	187523	381824
IVL		19917.6
JAK1	151494		152291	84115.9	107085	146027	156127	10512
JAM3	202175	172696	663440	1006900	698255	921701	310480				122989				111248			147632
JCHAIN	91683200	51015200	93049500	46251700	16045200	20537100	118358000	70501300	86481800	46856200	93227400	70227300	38324500	176916000	52796400	43133800	36773900	46460200
JUP		629753	309519	187916	369578	589234			237670		161814				131289
KALRN			233937	183051	175739	240162	178033				41694		80164.9		62320.9
KCNA2			170030	252383		848958
KCNA3			190418	118710	91471.8	118632	109881						33618.4
KCNAB2							18214.6
KCNK6	766178	197887	414193	471364	372096	406866	347949		117149						164175
KCTD12	140497	887996	103379	575260	103556	107650	40291.9	111656	59445.1	42242.6	184490	102013	81698.1	104497	85765.2	183244	75081.6	125578
KDELR1;KDELR2			50581.6		41678.6						21975.6
KEL	208196	134264	402787	212177	284547	157149	175589				63830.1		46353.8		19377.2
KHSRP	951647	470303	455538	398941	201316	171542	533319		669984	705308	370422	498463	825747	474753	405229	579867	503404
KIAA0040	28165		36431.1	20198
KIAA0513			179324	173274	184330	203838
KIF2A			200752	119415	229973	224944	117991
KIR2DL1	261162	307369	224489		129671	79118.3	434166				234794
KLKB1	13745200	20030300	21574900	22871300	16248800	12672200	15232100	19015500	25023900	20673100	27926000	30081500	22954600	18009700	30208800	25247200	19508500	14447500
KNG1	48029200	50655700	41605200	37840300	38603800	45051100	41040200	30733000	35141000	25368900	36114900	31085500	30745900	23429500	48493300	31714700	28401700	16998700
KPNB1	100554	81332.1	200743	123616	181651	121333	131437				16450.1
KPRP		110577	86288.8	54862.9	91952	146201					85876				315565
KRAS	674135	367681	449667	333855	486515	362575	359500				171363
KRT1	384418	49004900	16671500	7269370	39999100	38237400	768647	1029790	2149220	371166	13639300	5071200	1378960	4466430	8889180	1167750	1102990	1107320
KRT10	323278	19396300	18519600	13062700	15923000	34008600	726241	997178	1494740	263424	11673200	2205210	1502250	6335230	4957850	1042060	1536090	1406900
KRT14	116499	13734800	5582180	1173600	3689260	6896160			2077300		1740650	643723	818184	783036	814998	169691	337222
KRT16		4573980	656371	87811.4	310355	976857			892624		173753	64607.3	376700
KRT17		647857	129057	68933.9	827762	549493	566959	819663	179210	132587			145355	260092	119426
KRT19		613698	396848	215863	774937	992628
KRT2	672792	4964850	6368480	4020620	4147600	20344300	386893	405351	678114	72116.9	4270180	1103110	1454220	3175620	2283020	252414	237049	644388
KRT25;KRT27
KRT31	461024	128255	1373960	2480560	714438	258850									1203930
KRT32
KRT33B	239291				58371.3	66112.6
KRT34
KRT35		109935		90735.5		94416.3
KRT36	667507		767356
KRT4		101230	42850.2		16931.3	19008	42717.2				22335.8	13246.8			10659.3
KRT5	861386	4756160	2315120	739017	2240080	2699090	221213	91631.9	651380		1042380	407744	321847	505360	476077	262029		143356
KRT6A	178661	5551140	921361	270925	815829	2813340			1187770		304343		440562	119553		159087
KRT6B		3346010	404531		510052	1031020			648576		267727		291352
KRT6C		413435							139366
KRT71		152351	215122	87179.3	115908	607527					170427	66949.3		68337.9	164128
KRT77			55768	63970.8		168689					35532.4
KRT78		332558	171337	111241	290311	454731			94717.5		182497	105297			111283
KRT80		409274	183744		224652	390070				2318630	133200	20747.4
KRT82
KRT83
KRT84	91928.7	3640280	840755	123565	1292460	2438760					125696
KRT85	435630	442053	120194	112051		148827
KRT86	583261					230551
KRT9	956395	54848600	9820170	4941890	46667900	42182200	643988	468817	2318040	387689	8433130	4793480	991784	1393820	8121900	1081370	695095	601046
LACRT
LAMA2	444876	378868	316955	265969	197908	184102	277020	120870	187209	526480	263255	213248	121034	108733	298283	77661.7	163803	297605
LAMB1	158918	97364.8	82606.5	92382.3	60925.9	61685.1	140437	126114	75181.6	140665	99751.7	78761	38309.6		118993	129222	121839	74442.1
LAMB2	19811.3		48692.9			33032.5		40600.5	22611.1	41713.7		39439	25395.4		14530.8		48727.6	79835.5
LAMC1	260960	264250	94757.7	68236.3	135473	145698	145998				113651	137673	81364.9	48862.1	124818	77205.3
LAMP1	445317	273641	1167780	571922	605728	502260	763787				176826		506933
LAMP2	583945	551037	1729640	917415	646103	1004290	536505	168023			307014	92999.7	378374	90305.3	165543	194524	227212	259102
LAMTOR1	955592	417425	973110	485462	764439	644039	613737			148926	254419		360811		230032	167199		192596
LAMTOR2	397318	253147	796037	343293	535781	427529	580429			40364	171991		154195		93106.1		46342.5	81878.7
LAMTOR3	313625	136229	553724	320395	510880	399384	448742				77510.3
LANCL2			37747.5	24388.7	31258.5	48778.7	55948.1
LAP3	121273	48630.3	77038	99469.5	108547	102439	75253.8			261384	48468.3	52548.5			47316.7	65280.2	77418.3	49253.7
LAPTM5	325667		376063								322082
LASP1	119702		197898	88536.4	216291	144312
LAT			417827	99251.4	393406	230306	71797
LBP	43183800	13592900	5532920	4446080	3472680	1640880	3694890	8459700	4606970	8827510	5029770	23559000	7549870	11485600	4829660	8573290	6336590	7184680
LBR	619450		448171	173100	265044	182436	485163
LCAT	1214290	1808980	1251650	1328750	1811690	1425700	1228040	746830	1434610	1536020	992376	1083220	1899440	870977	1692060	1136900	908343	1275960
LCN1	55312.8			39589.1	292138	744200								247052
LCN2	1222860	750000	1704700	987727	793764	1066500	1029770	203122	435716	293637	304295	432644	673317	305245	338279	496166	194559	310730
LCP1	2015550	2040720	1709780	1584450	1327330	1465710	1208650	1295810	935518	2115730	780903	1071990	1137400	954844	1145890	1323660	1925890	1632410
LCP2			59113.1	84908.4	93625.9	78446.8
LDHA	460788	273310	805947	412831	813104	582125	412611	407670	242971	494320	165297	196917	322411	253354	241587	309083	421385	410809
LDHB	1103490	1040600	2141980	1507300	2774130	2126680	1697250	267094	286973	433165	559184	728613	464939	311889	666306	598440	256693	589791
LDLR	65792.3	77368.9	15454.5	41981	66689.4	42886.1						34414.6
LEPROT	90121.4	53217.5	162567	130121	202635	119900	43886.5				16167.4
LGALS1	30489.5		35956.7		88888.6	169639						3239.31
LGALS3	205581	235490	352118	710984	244997	217785	316625		122692		372875	144538	160359	154176	196058	219637		130956
LGALS3BP	240862000	87781700	117740000	54039200	38026900	20868100	142353000	43347700	55335500	31247200	123994000	150131000	95385400	74067000	65470900	79157700	47977300	60472700
LGALS7B				128805
LGALS9	51561.3	68572	144585	1477610	163833	1031270	50291.4				100832	17745.4			14121.9	27600.2
LGALS9B;LGALS9C	159563	205674	267444	1813780	219157	1416340	170344				327104					318736		103287
LGALSL	577111		687832	460273	514201	418103	313417
LGI4	29045.1						68995.1	28427.5			17618.2		25931.7	23261.3		19187
LHFPL2	145249	57081.5	372693	631290	396238	454847	110065				82593.8	28987.3	32493.1		37692.5	43023.2
LILRA3		19372.3				92396.4	43478.1					22884.1						25677.4
LILRA6	163164		95560.8		87434.8	123475	180488					47278.4						16243
LILRB2	61100.7		98947.6	44537.5	93442.5	85855.8
LIMS1	1765850	1291330	4843070	3908420	5749980	5396950	3148100	719765	135542	573109	1202180	240534	891397	739018	1320640	1057880	722168	668318
LIPC	207345	128739	75427.3	114977	52767.5			319320	218834	152362			341470	132044			84930	395054
LMAN1	292694		151940	142253	271167	151996	29988.9							258826
LMAN2	326648	142740	416317	282739	507091	251694	257568						77332
LMBRD1	112187	19695.5	158706	61709.1	107219	64129.5	175014									452687
LMBRD2	35795.4		139398	45537.5	84561.1	65984.5
LMNA						121417
LNPEP	235045	150868	638497	321794	399972	241371	387515			111241	72461.9		137131	80558.4	84466.1	89687.2	109594
LNPK			217300		266803		106938				82036.5
LOXL3	112726	130779		199209	104213	328049	164792	72156.8		98170.6	140568	113417	139655	162692	151693	157758	146919	164000
LPA	407471	25729900	11848000	56571500	8212600	14104300	18153200	1016830	4105010	313915	1075780	28980200	4743290	1356640	4074390	6371650	113995	2346140
LPCAT2	136203		148673	104872	125484	57310.8
LPCAT3	345886		158435	88066.8	246544	94934.7
LPL	118644	198232	178898	175650	177257	133141	253318		81896		120991	143231	85977.2	153720	76280.7	137770		101511
LRBA			110833	43224.9	90811		33263.3					52522.1
LRG1	37665400	18304800	11321700	6524830	3431510	3840930	11249500	5504340	7708580	2855670	6255290	12240800	8446550	5297470	7976760	7571600	3026580	6571950
LRP1	4680930	4640080	4755750	6038490	4763160	2641850	9362230	2019690	1786670	1932730	4355250	4915800	6025490	3268070	2758260	3736710	3120700	3571990
LRP10	363736	65888.3	353397	67174.5	213445	68651.6	157569				45404.3
LRP1B	1120910	1468110	1870270	2218180	1987740	883235	2424710	705038	1202920	742883	1032770	831849	1008750	1342820	587925	600335	759146	800358
LRRC32	328627	168155	252266	318679	259645	194815	194434				199299		154880		76875.3			176403
LRRC37A2;LRRC37A3	487817	2336350	649613		3307260					622648				418968				823789
LRRC57	312169	191599	331421	247768	402395	328399	305482				244786		108725		118369	106532
LRRC59	168421		123755	82237.8	310307	85969.9
LRRK2	1362640	869472	889436	702136	509111	962838	713992			1419700	326765	1092120	2068450	1117400	1948160			576882
LSM4
LSP1	340375	279730	325011	506361	334563	244187	97550.9
LST1	268471	122492	374914	342843	241702	226558					114079
LTA4H	175576	259339	258702	160247	168362	163085	99734.3			131107	122870	46946.2			45131.8	35041.4	114832	45547.2
LTB4R	418126	113842	890708	190519	485760	521332	176758				98999.7		123506
LTBP1	915277	989564	340568	977640	656820	1216740	319537	310739	332866	223132	701377	395783	420268	267199	562705	346919	506694	362406
LTF	7168530	3082110	18706700	2399400	3238300	4802320	7434630	915340	2477070	2297450	1238940	2412030	2048490	2404150	883581	1650620	1332400	1380560
LUM	4643740	9290320	5623880	5466790	4604780	4471740	5233170	5137510	6013930	5656120	4764080	3413280	5032140	3960160	6714310	6172150	5026850	7037620
LY6G6F	249142	146948	319803	612484	334639	468274	321307				275459		219351	2057100	93034.1	229651		106389
LY96		104031	22278.1
LYN	525913	305615	885494	692108	795315	953274	557960				162780		163549	111716	242513	300702	96006.1	364183
LYPLA1			193609	82855.6	250017	113583	45108.2
LYZ	1304500	1405550	2251440	955380	1412270	1440430	647955	233272	574969	211545	741210	753106	245637	372556	529851	917189	190425	564756
M6PR	314851	107944	506746	411485	516031	339254	174488				86013.1		59839.4
MACROH2A1	431336	360085	393081	311958	236976	512887	142793				76489.9	212890	123413			73368.6
MAMDC2	89177.9	84613.7	93357.6	175816	117171	87673.7	43495.7				59155.8	122845
MAN1A1	514103	524897	248234	205770	215627	205014	429366	681432	475245	695060	369809	575480	608914	553338	562817	617968	639521	889666
MAN2A1	1025570	844916	446232	397913	385065	343881	875822	866487	935224	823384	591983	876600	943200	721930	800603	968266	800855	1116890
MANF			145254		181082		84091.2
MAP2K3	59608.6		87558.8	83495.1	51537.1	76710.3	32201.3
MAPK1	58419.7	32556	144420	75210	119078	88378.5	96905.7
MAPK14	37265.8	18040.6	108230	66017.8	89574.8	79025	48443.4
MAPRE2	297164	335544	595846	419560	1045820	628643
MARCHF8	279763	134742	401139	151241	338901	248052	162084				90855
MARCKS	147463	29249	80774.6	97525.4	75024.3	263094
MARCO	145310	61956.1		72303.5			61017.8	52756.8	57305.7	93997	134575	125403	80434.1	145667	127065	313862		122628
MASP1	10625700	10977500	10189700	8234180	12286600	13055800	18418400	4335100	5701490	5486570	20981800	11007800	9550030	9004150	6193040	10322100	6817100	5819830
MASP2	13855600	7083230	8109220	7856840	5817950	8971340	14099100	7075950	5465200	6101770	17280400	12253700	11256800	10905200	5133790	11902600	6475660	7699190
MB			58679.6		46152.4									58294.7	101569	51191.5		5106.48
MBL2	21819900	11305600	1329690	5058480	391183	1803180	2503100	1290280	4600050		5974830	6017600	1355320	5832330	3949470	5001200	423490	3850570
MBLAC2	22853		50482.9	45439.2	40753.5	58300.4
MBOAT7	277562		187345	217795	293380	187075										21865.9
MCAM	329914	377966	232350	292458	294746	276980	239272	160693	141869	128457	249948	177786	202655		272883	224251		216100
MCEMP1	361847	72646	307490	144283	174607	228677	67119.7			20258.5						53655.2
MDH1	288581	261214	439739	304228	704410	507481	212927	146999		175155	73619.9	752055			51784.5	61330.5	161002	190473
MDH2				203261	56581.6	102104	18781.7					852431	13410.5		44804.6	37120.5		27486.4
MDK	66706	539007	365605	190504	174247	371664	83924.8	61467.8		137709	123955		38158.2		86269.1	53153
ME2
MEGF8	305508	259749			270761		173360	230785	137060	159657	214145	170951	174994	83089.5	160278	144730	238828	60772.4
MEGF9	32735						3897.47
MENT		54823.4		53640.9	69468.1	56813.6	10347.5				25901.6
METTL7A	68613.7		63794.1	37435.7	78857.8
MFAP4	260031	212852	94347.8	48193.3	152138	127866	69126.3	94433	87878.3	96568.4	67779.3	75843.6	80742.6	66425.8	57274.4	81308.6	80312.9	108756
MFGE8	712523	827973	787912	644493	976647	1645380	493650	211364	102824	339305	672634	246549	346258	252621	341226	448768	271925	251474
MFSD1	412686	186896	412882	357103	420446	260248	77279.3				81568.9
MFSD2B	37364		57270.5	82705.4	67462.9	82137.5
MFSD6			32065.9	28248.5	37324.5	45039.6	28882.7
MGAM	1053270	183366	1519480	488405	434816	575774	290610	114537	140207	141272	115958		143453	148210	102758	128506		107375
MGAT1	170412	264246		132115	147049		124014	154811	122317	115335	80844.6	165034	159418	130764	123921	155199	152104	186499
MGLL	119231	41444.3	180189	160815	196459	231541	177519				20531.2
MGP	87733.3	289917	227617	156872	152884	220885					224379		74213.1	46294.8	55104.4			49161.5
MGST1	190453		105986		241366		71679
MGST3				114216	88655.8	111926
MICAL1			225723		185888	128166
MIF	970113				1153240		655370	194934	108053	208197	222776		260392	160232			196582	329025
MINDY1	83777.1		184128	143102	128627	168868	168357				63894.8
MINPP1	210263	298317	172711	116847	143723	132486	220111	313738	254716	356084	193373	158119	275206	171095	225453	213104	265771	288513
MLC1	49810.6		22943.9	64527.3	56787.8	58543.1
MLEC			54834.8		229177	59591.9
MME	4050670	221718	285247	1851450	296021	661426	146508	321159		176465	509544	93203.8	262477	23876.6	51825.7	63940.5	77366.4	206474
MMP19											137679						144809
MMP2	298228	338105	192558	256933	261024	127405	285105	371292	345050	235638	567539	475054	356424	370658	392981	475244	448110	628349
MMP25	333561	56934.6	382081	215941	214406	200591	120204
MMP8	368177	121015	380067	155596	267113	309389	190191				62069.8	182282		218353
MMP9	2285620	484871	1320110	391983	765458	787658	640814	221183	491738	425536	248593	378163	518641	301070	149307	331539	288637	484026
MMRN1	6921220	5343950	2829540	11027600	4364830	4390560	1141110	1174790	1510730	1257610	3757130	1951620	3236340	1953330	3029270	2373310	1748250	2622940
MMRN2	716958	555842	320559	439011	337395	350329	274236	292236	348322	280519	242918	278163			327030	307658	297549	322006
MNDA	168442		353390	58681.4	47224.9	48706.9
MOB1A;MOB1B	316221		371405	221635	243515	252958
MOB3C			5885.47		75030.9	90301.6
MOGS	185179	192624	143404	76554.9	162813	157262	663230	311550	392956	142633	223771	253157	408047	303569	281336	277751	268592	389326
MPIG6B	963153	687304	1948280	3416490	1652350	2573600	2011940	560584	109492	581452	798977	445835	1623350	664157	982643	957313	595470	887663
MPL			119683	224367	98566.3	193683	92494.3				58882.2
MPO	11914500	3574570	48170700	3915650	3382830	3124290	15407200	1039740	3051850	3863340	1455060	7338250	5000610	1954270	1105610	3139820	2465180	2384210
MPP1	644612	389766	475359	337132	1084300	456182	298603				316132					138533
MPST		350941										520068
MRC1	683520	496000	314268	343542	217818	135588	572145	537777	356741	609052	346639	359698	502484	379858	396006	618063	491936	784035
MS4A1	60795.6	108920	145314	172635	111110	187235
MSN	2421830	3460400	6446960	7184100	4817040	7843880	2603760	831668	387890	613148	1407250	590261	808258	805367	1222000	1707590	1112260	1125680
MST1	1727790	1246030	922707	726645	957574	605790	1719340	1889950	1970690	1884010	2544430	2367910	1592270	2660980	2378650	3453090	1570330	2189460
MT-CO2				167546	115903	202594
MT1E;MT1G;MT1M;MT1X;MT2A	51712.8
MTDH			33168.2		65687.9
MTHFD1	208868	280395	226867		258549	105070	185244	171879	76006.4	262589	133028	152331	132490		126181	186075		134525
MTPN	179016	106381	235361	133719	152200	127445	241183				79585.9				76974.7
MTR	70563.7	113174	156699	137717	135447	59686.1	323456	64076.3	154671		88582.6	82745.5	161950	108674	126141	69839.8	64981.5	90140
MTSS1		304543	203196	186336	189419	243973
MUC5B	31025.8		65328.3		106990	104598	350562							133527
MUC6
MVB12B	40978.7	47109.9	53664.9	35108.1	33023.2	23877.4
MVP	6350120	2441520	6246200	4126220	4030210	2271840	1277180	181109		384957	610022	726349	437215	229060	225041	778792	163796	418586
MX1												284345
MYADM	1006430	548972	2591310	1974070	1455880	1373830	1447270	445052	111069	178003	366928	381887	1163830	370937	391116	399239	241552	330707
MYCT1	1654730	1137750	3075850	4407280	2295450	3853810	1463020		234900	389290	3318010	1027600	1782680	857854	1280070	1297990		718668
MYH7			161554	986067		357922	207875
MYH9	957429	1129100	3481360	2468600	2283600	2007090	471320	185040	301184	241710	549910	233629	338710	202447	354930	560389	291193	355635
MYL1			154106	220856		121181					114902	714045
MYL11												394354
MYL12A;MYL12B	467167	606994	2002840	1161980	1182670	773795					214464
MYL3				1089650		343735						362061				84202.9
MYL6	416918	415113	1438570	894045	809938	592819	308808		27170.4	12752.3	319045	118134	89986.3	41487.8	153774	210445	21562.3	90288.8
MYL9	360365	414766	1220080	749151	835430	723417	241086	313505			279682	146506	120501	166392	146800	227951		24173.6
MYLK			133401	92040.3	200677	181738	38103.8
MYO16	104648		77638.5	120133	43299.6	37092.2	121400				143491	438899		262717	405695	623083		8167.69
MYO18A	29202.2		102664		79653.7		46292.8											28579.7
MYO1C	465647	497116	400196	385727	529837	492111	351105		130453
MYO1F	267336	531904	307315	208473	206843	198263	265708		152131	116348	176862	163337	225899		155838	233358	106381	138636
MYO1G	135799	180828	296199	254334	213255	352329	416693									81734.5
N4BP2	131152	105518	169675	92028.6	31620.1		223957	200896	308416	157688	169884	119135	210857	257411	153893	201687	205352	259348
NAGK	124213	100309	111419	98386.4	104148	95713.4	112884	117920	58278.3	109336	74772.7	119994	87716.1	50194.3	52306.1	63954.2	160439	134664
NAGLU	129634	176011	138565	173844	95114.9	168717	278689	418217	319235	473278	359893	350532	356618	353697	295371	477641	465282	498759
NAMPT	115689	263145	95454.6		79688.4	88993.5					111376				50538.1
NAP1L1	195849	116823	531887	359433	542551	293187	400979				79955.1		209775		80736.1	101347	42023.9
NAPA	914522	612059	2365340	1140950	1798930	1226490	1533230	166615		242236	469778	118831	361349	192439	374021	185128	453661	240697
NAPG	147068	205809	345984	307432	375244	421634	224969				44835.8		42252.9		159635		59561.4	113235
NAPRT	102956		81307.8	102179	96337.6	82654.2					67902
NBEAL2			69184.3	59374.2	60072.6	55649.3	34616.1				8102.9
NCAM1	149058	285452	171969	223886	251846	257731	271089		249809		156115	216055		187381	194109	233614	429949
NCAM2	4712350	2496570	5786910	3468460	1031900		22434400	57910800	36995500	35214600	15363100	15045900	58299500	48623800	23837400	28044900	53967700	40951300
NCF1;NCF1B;NCF1C	119215	230714	162221	114143	55684.5	106939
NCF2	61979		93764.8	64908	48854.2	45527.2
NCK2	73600.5	137776	212349	219964	220708	277121
NCKAP1	238585	171232	495481	744154	844259	698722	210753	83610.3		44553.3	121487	306119	187239	452989	124611	128043	276442	203977
NCKAP1L	221984	135923	454542	586576	578041	599227	188984			78176.7	77739.8		801153		96874.7	114821		683451
NCKIPSD	21858.6		103939	109498	101524	88183.6	29469.2
NCLN			106638		96952.1
NCSTN	15375300	6937510	14832900	22906600	22285000	18064200	18398900			4582040	7297060		7218600				3556430
NDRG1	124686		56186.6	28839.6	97068.4	76256.5
NECTIN1	79236.2		65545		59651.6	29690.4					62764.6
NECTIN2			51063.9	58815.9	58181.2	80633.4									99742.1
NEDD4	105383	63394.9	193986	176552	133525	106247	68710.2	20225.1	16562.8	38711.8	52179.1	46943	100847	39918.3		59166		73351.1
NEDD4L	177423	164208	356301	303254	246528	252023	90942.3				113813
NIBAN1	27598.6		53309.6	48649.9	37399.5	38579.3
NID1	685918	981745	203700	433521	443321	1006220	370223	627789	604226	671866	736101	659486	830590	668932	719224	783962	1117640	743902
NID2	96335.6	180528	83776.7	99439.8	84540.2	382065			118989		157025	88753.9	154249		161866	115793	156472
NIF3L1					36858.6		94165.2			66529.1		82681.6
NME1	43649.4		77296.2		81262.4		26827.1
NME2	196377	135124	366782	194903	414048	292689	261608				94719.5	171006	52678.8		68221.5	50752.9
NME3	89552.1	88126.8					105649		65500.8		93615.4	53881	74134.2	79690.5	87034.6	45692.1
NOL3			39823.7
NOTCH3	51073.1	105997	42376.5	37418.6	52166.2	86348.1	47550.7	18635.2	25200.5		73242.5	50032.8	47384.9	15693.1	51684		14235	14308.8
NPC1L1	176590
NPC2	87878.1	87948.8	84995.6		49767	43170.1	37711.8				50327.5
NPEPPS			97524.9	83232.1	135456	105988	113536
NPM1		113022		50645.5
NPTX1	41223.4		82069.2	48160.8	32506.4		129817	126550	84868.2	128037	128423	66401.9	163026	138351	67952.2	97048.9	109376	135670
NQO2					23940.7
NRP1	256685	161449	108766	98840.4	92345.1	87010.8	137514	258209	266397	237686	461998	222600	217799	352896	195312	355082	298268	350251
NSF	143163		295885	142682	275032	144303	124623					18868.9
NSFL1C	61449.9	60210.9	39278.9	41454.5	72421.6	30929.1
NT5E	7112510	1492550	275408	359321	148929	144511	101185			146810	260469	48738.4	200661
NUCB1	166554	81615.3	112717	172200	85425.7	114625	114225		31716.1		82147.6	51324			68654
NUCB2	92288.9	39644.8	161854		113439		58191.1
NUTF2			49927.6	23108.5	74328.7	15203	44745.8
OAF	453560	231902	247964	751875	266259	171334	221503	317096	378252	302647	121648	255099	369506	250320	297487	154480	296670	452940
OAS3												38341.2	27969.6
OIT3	2913740	1084800	997842	1651850	917615	1285610	2684610	1734090	743997	1848180	1046660	533461	1222240	1130580	1023700	1056170	1474870	1475190
OLA1	762896	523440	608026	419813	673308	641585	1136900	335436	516015	299201	529397	588554	800540	574217	717790	751041	626011	2565470
OLFM1	1176580	572500	410908	518617	273519	342705	792440	469360	687086	479318	688523	768630	668446	624412	685999	743835	467501	637349
OLFM4	17036600	1835760	14166500	9473880	368827	889440	4682420	381191	803130	302578	622818	734825	2086350	924342	663086	1489140	326708	816006
OR4C6	346901	403964	452744	219259	165801	57459.4	517090	2385870	852804	1331310	378265	439553	782143	4908970	429218	1197330	1747900	1969470
ORAI1	38155.3		40455.7	36906	80407.4
ORM1	136834000	90295700	83536500	36135900	32365600	42131300	44317700	45033400	43655600	26153100	30742900	64495100	56915200	35601100	64369100	46709700	22763900	35935300
ORM2	36777400	29008100	23304500	11681200	9103440	16467300	18463800	9277770	19205600	14622600	19928400	19168100	15747400	17107000	29971400	13272100	14408100	9036060
OSTC					102605
OTUB1	69741.4		73622.9	26826.3	49850.4	37029.2
OVOS2	1107190	2513630	1006840	1784920	1458100	624541	4336530		1678980	813880	1466880		2215270	2088110	2922090	1658950		2053290
OXSR1	40563.4		61583.3		71334.2	29849.4
P2RX1	155963	153767	736399	549611	578882	551937	353424	109483			80779.2	63429.6	128685	119156	120287	81903.9
P2RY1			41146.7	62759.3	50089.4	60904.8
P4HB	462400	243938	699859	452693	676937	359038	362837	157716	197561	180054	312151	200073	324029	120909	230372	270084	198887	176522
PA2G4	70031.7	57084.3	116923	104581	231544	99605.4	104671
PABPC1	136336		184620	127698	114531	96376	146275					46793.2
PACSIN2	79628.8		168263	43569.6	52876.1	39014	82979.1				41174.6
PADI4	95324.1		2800540	347882	187475	99709.6						869473	633358
PAFAH1B1	48364.1	37212	92658.9	38808.7	89852.1	72782	15853.9
PAICS	220109	315356	450895	134513	394845	219765	403418				311826
PAM								70541.7	8675.55	38116.3	3723.74	57997.5	52052.9	58497.7	50460.8	60040.5	30304.2	77045.7
PANX1	240429	204271	200798	203129	303841	282882
PAPLN	44747.9	126205			28048.5	46130.3	22746.6				83552.7	64372.4	169055	43074.7		63721.6		67323.1
PARK7	344383	273866	450411	348461	663568	369567	252213			323515	83807.6	153581	170009		121946		331823
PARP1	44787	97504.5		86026.7					11857.2	15220	66943.2	118484	11975.4	19378.5	89664.7		18030.2	27531.3
PARP4	982001	489818	831574	540360	636265	335791	419992			628245	703683	288496	455578	422800		568811		301560
PARVB	612497	572818	1669500	1653180	2435220	2696110	1180310			408492	316138	84751.8	320421	562666	492780	299803	359302	476910
PCBP1	562412	209709	634063	356307	594306	438622	404925				170187				79425.5	108068
PCBP2	235319		259628		185052	90662.9	193982
PCCA																150517
PCCB		243043	376675		101995	16985.3					227034	163101	87867.4
PCDH1	116349	39631.3	56153.9		75925.5
PCK2								62857.4		30297.1	69165.2		78902.5			92940.8		65425.2
PCMT1	163503	73845.2	194081	92209.5	215807	147715	170177				43755.2		23290.8		22330.3	21148.6		83889.3
PCOLCE	635939	588835	544933	276291	556469	438306	513816	508122	807675	496063	1960830	819138	659795	559035	763436	958605	616918	799268
PCSK6	358479	486980	465006	397707	101289	39280.5	982003	635379	446213	510307	437738	533376	995926	773264	929063	1109980	639250	542984
PCSK9	202423	222593	188200	168124	273026	192971	209674		197798	149220	101528	210813	226352		239992	183452	126460
PCYOX1	420626	871518	536706	982361	1098800	792429	1231060	393179	462502	426076	451937	533553	718033	470431	669879	514814	507703	353841
PDCD10			1669060	1627440	1651560	1560480									150571	99103.4
PDCD6	1723730	732042	5906900	2567250	2824120	1482730	4029340	661412	223892	461793	654796	408975	1905140	460923	479149	584963	599777	746028
PDCD6IP	1018240	502596	1999510	1114160	996436	998690	1009880	188968	50873.7	361034	570970	263923	287655	216930	233319	265912	204275	229459
PDE5A	291350		146672	140150	127202	84545.8	103462	178509	96077.3	169455	250735	244880	285430	218215	97463.9	324170	390571
PDGFA	64549.3	239006	188622	235525	99380.4	330728					144355					115569		37826.8
PDGFB	248387	844270	638212	504252	356785	1071160	235447				763671		331262		358946	674701		451612
PDGFC	95956.5	147871	104353	138445	193917	208186		119511	135881		37839.5		160153	516307				668034
PDGFD	177165	67501.4	63227.9	86753.1	39345.3	34179.2	93318		63698.4	117173	62436.6		154293	138352	47605.6	67369.7	98335.5
PDIA3	397868	225368	769258	626055	894217	454431	342006	178520	176617	193413	179263	158791	223969	216003	151800	303963	209392	231548
PDIA4	185868	97799.4	239839	148148	222406	146882	149629				36421.3
PDIA5			78616	84708.6	101815	70921.8
PDIA6	447941	172683	547783	340704	656400	313239	394571					114631	116858		125605
PDLIM1	329699	207167	805335	527047	1041130	516558	327872						112082		81564.9	83783.1
PDLIM7	183746	143882	203051	180660	270626	192237	146838
PEAR1	63200.8	43475.8	144435	118796	108320	110755	66823.3			20718.2	51594.4		68666.8	25273	86367.5	114666		37761.4
PEBP1	696810	202084	346627	301712	456659	249862	173410				61366.9	58945.4	42479.8			37648.1
PEBP4	78883.7						41526.3	126456	80664.1	79464.2	32304.2	51039.8	94442.4	76200.2	30720.9	73638.6	76581.8	349694
PECAM1	1474540	1846440	3571020	5169830	5341160	4948220	1419930	948227	343400	746570	942988	692115	1345530	871429	1026890	906005	896675	1046330
PEF1	1203220	424633	3492470	1647780	1984890	798078	2348790	417959	39292	239935	403431		620507	340641	485066		279319	324261
PEPD	135940	131309	125335	126466	202055	132252	140939	220110	199822	231615	161594	153383	258612	119716	197128	239941	218859	264044
PEX11B	45246.7		28968.7	30853.4	164423	55413.2
PF4	536621000	107427000	246947000	229154000	641899000	773738000	122576000	124943000	29823800	150968000	482604000	66103000	203559000	114137000	220584000	52653500	191378000	166779000
PF4V1	4664900	1680230	3927450	3532430	2138580	5595350	401655	16607300	2127840	6878430	3271900	461052	1116070	3348050	974395	7611330	3855920	3306600
PFKL	385709	361723	357660	232173	248050	136867	523420	385947	338296	330996	357468	362034	508200	223839	293101	390940	304389	396175
PFKM	41972.4				42796.1		118032					29571.8	70625.3	173240				106692
PFKP	152051	134597	290911	176674	365754	176662	182319	95497.4			114801	172965	137132	164862	101857	100627		77966.6
PFN1	4614020	4425910	18864300	12805200	15323000	13301400	9519910	1372190	429635	811613	2857840	585513	1964250	1363490	2813290	2829500	899616	1676480
PGAM1	441480	412742	755131	523581	722520	651782	375649				135700	1220930	71880.1	55528	255879	112011		68894.6
PGD	365657	132440	450792	250584	471367	345322	199128				78031.4	61296.9				46778.1
PGK1	496130	277604	1002350	580331	990944	685230	471087		44748.8	22548.6	162644	262907	92473.6	96781.9	76159.5	105973		104105
PGLS	58503.7	29133.6	147412	89045.9	158078	66398.5	48970.1
PGLYRP1	434667	231526	583154	105835	201587	265152	113609		402732		99332.4	215952		266577		169572		199174
PGLYRP2	3235470	6454250	3850580	2928080	7498420	5992260	7315910	9280050	10261300	8122730	6250840	6686580	6588980	9376850	8917490	10183300	11423300	7696650
PGM1	105121	84393	200323	143701	263092	183630	146436			107252	63731.4	164153	218121	48802.2	344259			121897
PGM2	371080	196745	296209	181610	258642	240141	381097
PGRMC2	151305		162405	88067	229536	56290.6	72805
PHB1				144580												36835
PI16	86223.1	172495	83136.9	81433.9	107656	114245	158530		111975		65450.7		119991	130463	127383			147737
PI4K2A	387239	202618	902199	237719	492564	361851	460356
PI4K2B	45216.5	16033.7	95338		57195.9	53088.6	88226
PI4KA	75885.3		200018	128504	202050	189253	106408
PIGR	18256800	6209890	12989300	15125100	2787960	2693910	12722700	5438300	4881590	5273370	3730700	4434430	4578710	7304190	3902290	5507300	5005380	6178780
PILRA		46504.4	122569		36488	35580.8		212562	292833					252151
PIN1	345829	99068.7	315992	192320	255491	184387
PIP		827727	504221	514080	603665	683203												452017
PIP4K2A	408373	226837	526435	390100	516899	529555	476664								78870		446274	151387
PIP4P1	237142	77736.9	347964	319932	307664	231305	209613
PIP4P2	524276	155576	953867	672569	795654	447237	276284		44146.7	24921.1	79947.2	61224.6	168045	87186.3	91286.8	93784.3	90426
PIP5K1C	34250.1		121980	125580	100142	195202
PKHD1L1	191790	195248	268691	322286	345788	360729	414245	216716	175070	186417	196212	161438	289129	249980	226821	273522	136357	143040
PKLR	183348	196481	150827		130364		148778
PKM	1127180	740115	2382380	1388040	2333050	1919100	1535830	323659	490682	361423	641430	621287	525883	555527	527470	687157	588530	831504
PKP1		105385	25376.1		75593.9	60338.4					47487.8	187036
PLA2G2A	8031.04
PLA2G7	126046	257791	106642	176492	89463.4	93353.4	115108	163239	227666		91874.1	83747.6	117116	53665.9	274433	59055.1
PLAT						241631				47029.7	41421.7		71070.8		19752.6		64914.3
PLAUR	265723		425108	268014	390718	396984	48339.5				93217.3				33730.4
PLBD1	243341	183116	724582	106363	282341	211221	146658		113833	121725	86478.7	49590.7	222259		25878	55807.3
PLCB2	5304910	8531130	4253990	3847440	4738170	3291090	8093130		8088590		6228890	4868330	5638080		6638060	7439570	6108640
PLCB3	53383.2		64714.5	70673.8	56786.9	88197.8	59924		4849.39	21013.2			2755.55				18608.2	10583.1
PLCG2		215266	178614	160703	113957	260277
PLCH1	394847	550357	242849	290558	264127	184581	589044	409467	965802	634106	396763		451368	590780	942182	898615	373232	939509
PLEC	53814.3	249650	62756.3	35586.1	83183.9	24944.4	89291.2				66291.6
PLEK	538156	808182	2530130	3150590	3964050	3413970	1771030	658858		562232	543219	89838.9	314572	543766	566928	424407	565393	886525
PLEKHB2	127973		118201	195811	91751.4	40739.8	54002.9				106886
PLEKHO2	65558.1	41526.4	157570	124009	121988	163924	50328.8				22063.7
PLG	66146300	57271700	47036900	25520700	39064600	39503000	56773300	61305500	93371700	70074800	129877000	107539000	67280400	97654700	121375000	112635000	67580900	70708500
PLIN3	200766	281980	158377	116582	154682	148877
PLIN4	10360.8			6173.13			18421.4								2536.46
PLOD1	90632						97940.4	200562	66752.1	108204	82585.6	107313	61604.2	37051.6	62105.6	92649.1	92567.1	183397
PLP2	707321	421868	1969220	1676790	2410990	1994300	109658				89822.4
PLS1			46157.3	17133.1					86488.9	113255		62385.8	80509.2	65273.7		293424		42284
PLS3			55847.6	74305.2	67313.5	73106							106373			87234.2	32363.7
PLSCR1	703924	285385	982981	585609	627453	689521	184072
PLSCR3	13528.5				7509.49
PLSCR4	288929	81921.9	167886	114336	173114	113165	117910
PLTP	2817150	3551120	2412380	3010350	2540220	2196550	3564260	2563440	3131580	1881380	1907310	2313580	3239010	2579710	2770960	2053300	3371750	2803860
PLXDC2	442895	227761	409298	272725	360719	291405	402093	565743	47477.7	564892	132251		151821	481596	221972			2430520
PLXNA4	150127	97725.4	277422	229670	272472	282364	275011			869848	66519.2		78627.5
PLXNB2	101100	79027.4	150973	144133	161741	265924	139005				23721.3		77278.9	41423.2	61942.2	46930.2	13221.3	68732.5
PLXNB3			184411	254059	194129	245661	241377				135422
PLXNC1	33024.9		40851.5		33591.4	50528.2
PM20D1	64431.3	168203		146926	169842		41047.3	182913	47323.9	181809	769304	333667	163905			105031	257957
PMEL	470640	351254	478943	170773	135724	113504	459492	332494	345981		1062060	2781480	90196.3	48654.3	355020	338048	499488
PMVK	208201		156177	94857.1	93015.1		65818.9			71282.1	228078	169299			91998.6	158864		301302
PNKD	46028.1	40693.4	66070.2	57904.1	79637.9	41494.3
PNP	559355	304665	833550	440008	1044570	586212	591704				221268		90670		139397	126174	189449	109056
PODXL	244808	267803	202472	308802	110893	287350	282575
POF1B		31312.5			28617.6
PON1	12709800	23043900	19810900	25766300	29884700	37348400	25054000	25787200	26797400	7914460	18463200	28748000	25594400	19532500	38014200	17797100	11538500	12833600
PON3	765552	1323120	1017760	884785	1086440	1010280	1715690	576934	1228130	362139	929392	1196850	1213540	899174	1332520	1044760	859253	951986
POSTN	467875	324856	120071	160142	247230	115774	400577	396477	472750	391418	355756	414348	284794	480994	288085	599448	631259	663430
POTEI;POTEJ	126140	173917	72601.1	95897	84569.1	208240	85623.7			55947.4	208344	82216.9	29493.7	91234.3	50433	53063.6		51820.8
PPBP	20167000	9023760	9224620	7709880	10318200	11918400	12131200	6115850	9880690	5663240	9788900	5975170	9457780	12997900	13003300	9252970	5553480	8689250
PPIA	3768650	2912540	8471670	7539070	11240400	7394620	3538460	834470	191708	419788	1944130	366302	1278230	883524	1631930	1502640	701255	959250
PPIB	1281580	577008	1559660	1035410	1774700	936013	1217210	572616	429692	486439	369074		497879	365317	566706	558856	583490	512927
PPIE
PPIL1	40892.7		222678	164541	118589
PPM1A			69845.9	49300.9	69517	54555.1
PPM1F		11685.8		33576.8		35122.1
PPP1CA	188557	145739	325727	205378	335702	273143	254304				58833.6		139324		58640.7	244716		91296.1
PPP1CC			196592	172328	169220	96103.1
PPP2CA;PPP2CB	97717.7		144248	125654	132745	90413.1
PPP2R1A	292314	179365	480715	446080	513976	422214	278131
PPP3CC	119544	124706	440383	416759	349329	411451	221857				38195.1	105533
PRAF2					184165
PRDX1	464640	397625	661233	340140	566309	409244	291984				286518		154561	93900.3
PRDX2	3050240	1986080	3582050	1156890	4121700	1107120	1205910	146632	162515	383049	2005250	329178	600179	252798	578455	827119	707306	646680
PRDX3
PRDX4	194286		92186.7	61171	106713	83902	187185			162745		110893	55333.8				34683.9	189522
PRDX5	377156	184021	611287	286511	498291	313930	310329
PRDX6	1251790	883807	1838450	1199580	2722980	1537400	1300550	200403	47937.8	117101	507540	139792	175482	233220	314156	249293	128669	287691
PRG2	926990	622521	351970	675957	190032	234571	434918	67415.6	312600	279799	176221	218043	182620	124974	241241	265553	101832	162969
PRG3	609383	30954.2	29800.1	213972		56032
PRG4	1290670	1128990	602687	957861	712233	623997	794139	2641650	1107440	1984650	812908	613867	1610740	774055	1938120	870913	1788500	1062510
PRKACA			96213.1		78198.3	68116.7					93766.8
PRKACB	703944	369262	661242	560662	650861	740415	375985
PRKAG1	61715.6	45800.8	153790	42915.1	119729	73509.2	73924.3
PRKAR1A	218044	207621	902018	546129	870299	1083750	306215				50769.5					63098.9
PRKAR2B	52776.5		168296	60266	140653	72004.9	74622.1	344617
PRKCA			194525	104208	81581.3	111811	173633
PRKCB	96412.9	117290	390332	330077	341942	315983	224032
PRKCD	199675		190399	120409	99939.6	79980.8	161880
PRKCSH	130326	53506.1	109074	88905	152544	89961.5	87482.4				106472
PRKDC	81194.7	86236.9	149677		39380.3	50429.4	42330.5					55459.3			292009		377709
PRMT5	379986		261744	302806	251146		237165					286923			285586	367748
PRNP	22108.6	24516.2	30186.9		35991.2	71177.6	29122.4				7005.85				8396.55	7990.63
PROC	435233	603429	437523	380072	717998	316854	395698	552631	672589	895868	425958	417632	615898	587615	618109	560178	650608	774171
PROCR	128505	115648		43531	80781.4	43268.6	110108	125367	132504	187140	57347.2	141326	283038	85363.9	109757	85292.1	132890	676543
PROS1	69638500	68916800	53773900	61137600	32282200	17505700	69050900	25060300	49750300	28502500	77978100	70577000	56812100	53128900	67212000	65416900	26926800	27306100
PROZ	247134	940028	499577	403552	434262	66350.9	1096970	1200960	939383	963746	518792	1434300	1626290	1093980	1077070	1037190	1689440	697291
PRPF19	185800	76644.9	107334	56774.4	98045.2					1145440
PRPF8			56603
PRPS1	8696.68		76879.3	76392	89144.1	24932.5	159292	33930.2		24030.1		17584		33305.4				26743.7
PRSS1;TMPRSS13	38853.6		33357.4	40581.9	49266.7	53422.8	9794.2		10028		15034.4		15539.9	28215.3		26307.6	29891.4
PRSS2
PRSS23			78030				95320.5				67663.1		66697.1		41255.6
PRTN3	1965240	474248	1491910	338701	748413	278147	2309510	400167	1512280	1741080	193121	1054250	1508430	553243	374310	540295	918242	1488380
PSAP	342072	113707	234605	147351	192524	145300	113466	22535.3	192676		52799.6		145274				181826	241239
PSEN1	53409.6		84029.4	52954.7	57224.7	30130.6
PSMA1	177214	197549	145263	139727	176691	42592.5	248945	117177	99099.7	347598	239664	260586	296955	216837	204018	209474	213044	355441
PSMA2	422797		236225	136103	253017	76268.2	189444			623950	376402	304384	291889	188239	185905	221366	88108.5	178094
PSMA3	558465	454059	318869	211527	257997		480198			698394	354638	501027	503326	436484	303891	428406	438615	715367
PSMA4	541938	432527	479353	320789	455851	203812	508573	172507	169945	823957	588979	1156840	570484	460720	421312	476697	243554	455878
PSMA5	313230	182364	243503	139959	188356	82306.3	243612	68242.9	65713.8	312341	304467	305082	331081	189236	203618	252580	96931.6	246354
PSMA6	676336	552546	564838	484417	501704	217442	624983	162159	208693	519758	598192	696739	694706	489032	470076	655715	586224	630557
PSMA7	962018	771494	770645	593714	796623	274073	573127		644195	719253	809742	580212	449531	220755	368610	639816	775266	1184980
PSMB1	980258	589656	559810	358680	618219		992757	390788	308320	2120790	1095430	1609850	1235830	1005190	733824	1137070	635637	1194210
PSMB10	130132	136619	97099	81205	73566.3	68562.9	106679		27842.2	111816	108313	140173	115145	116393	84928.2	111345	56248.5	49479.2
PSMB2	401172	223094	286229	161382	279409	109279	278673	360354	311910	1430550	376891	453418	586036	638765	262651	435680	392726	722858
PSMB3	493152	515376	372525	311621	244379	220232	120768	51629.5	68373.2	324264	240750	190521	239710	84872	175111	177238	61242.7	107900
PSMB4	483390	286172	289888	229516	257177	198855	241712	15943.5		203631	247623	290047	218058	119220	172423	206349	59129.7	233184
PSMB5	76426.3		65760.6	45654.4	86467.8	14895.9	95418.6			55929	128953	81689	88824.7	65185	56660.4	92199.7	56629.8	111527
PSMB6	341413	254637	273935	206455	324209	92333.3	374568			451470	361468	304374	315863	139359	239513	303497	119208	344016
PSMB8	986484		1549860				3377240	1717480		3495370	1227700	1846720	1363590	1183040	1334580	1507930	2859680	3258550
PSMB9	64754		102958	79659.7	131366					97353.4		86459.8		106616				30322.5
PSMC2			285564		270225		162226		70247.5		70500.5	103820	119496			77259.2	138215
PSMC3	55139.4		69810.7		92583	44786.2
PSMC5	55973.9		64647.5		92854.7		136321
PSMC6											54058.8		21836.6
PSMD11			57543.8	20853.7	37512.2		49311.4					24541.8
PSMD13			58369.6		33086.7		62956.8				22110.4
PSMD2	115214		99649.9	66464.7		198732	103176
PSMD3	15361.3		39528.5		24616.3		29055.4				9416.9	6807.47	6575.15
PSMD6	32989.2		59197.7	16423.3	41261.4		64775				27072.6	24011	21571.9				13525.3
PSME1	149135	122025	203946	219443	226903	148187
PSTPIP2		212922	173867	135590	191887	187496									644959	140864
PTGDS	818048	1085330	405759	214903	309283	341968	669073	544488	356553	458640	372014	467714	644969	431452	346120	561320	469492	1622300
PTGES3			153039	98651.7	80831.7	167188	66135.1
PTGFRN
PTGS1	311063	129935	384240	371738	1575270	222345	327790
PTP4A1;PTP4A2	79094.7	73962	158356	115343	123857	112818	84483.1
PTPN11				107742	154057	179286
PTPN23	66290.3	64100.3	263308	100360	218430	157716	169132				93805.1
PTPN6	260719	231898	507703	455177	571024	769857	263699				171748		203167	229382	263634	219812	902474
PTPN7														30799	23746.3
PTPRA	331855	419034	434429	500166	503550	628463	372559						245351
PTPRC	1632320	862139	2113650	1607500	1443880	2092190	713286				235907	77968	156636	137798	118745	310263	80014.8	248802
PTPRF	86539.3	83442.8	53864.4	68625.4	67067	81574		85841.5	60865.3	64421.6	58720.5	114905	97992.5		51644.5	83056.1	84082.8	73790.2
PTPRG	132987	161955	89334.4		103061	93953.3	112483		189765				151661		127163	105122	39756.9
PTPRJ	755397	391152	894071	935786	1022910	1368060	452810			193610	245238	129106	255690	144288	241407	182930	25894.7	167584
PTPRS			12643.8		23869.7	15249.3					16655	21307.8		7911.09	15774.6	18202.1
PTTG1IP	3017370	1617670	5455000	9588170	5276940	8133990	3296410	366386	503707	649627	3591780	1248730	2112850	777145	1703390	1242980	559886	827504
PTX3	1038480	169275	4443120	154842	403474	129063	1138300	440272	145186	69443.1	58349.5	428088	94270.9	68825.4	1942910			80972.6
PVR							5733.23
PXDN	1382950	64032.9	52084.3	119238	52982.5	44727.3	45336.1	81186	69234.5	109881	69314.4	89836.8	58549.9	104003	33582.5	115858	117354	90548.2
PXDNL	374178	114949	95525.7	89624.3	167105	60646.6					185170
PYGB	289121	189171	422623	286750	364711	273511	356485	335130	203495	405434	271757	737008	275433		230576	292011	271605	702025
PYGL	141685	89551.9	215875	115941	113384	143604	283490	317148	288030	113471		144496	59390.9		68696.6	91092.5
PYGM	114237						129393			212124	72099.5	213209	88881.1		122529		42263.4	333336
PZP	6099830	17484900	19993400	15556300	6508720	1545910	6187990	1082250	8426190	27681900	1975290	5458630	18585900	13092100	23898800	17670500	475737	5079630
QSOX1	1793020	2312970	1194070	1175010	1695570	1140940	1485880	856951	1031460	1235530	1567540	1199260	872172	1163860	1529350	1320730	1184570	1114150
RAB10	1213840	779725	3232520	2323530	2568490	2316430	1788510	350733	110989	270864	667291	197527	859148	344042	519076	538586	369966	411716
RAB11B	1919580	1530930	3828780	3722960	4786190	4739300	1743840	153168		67885.4	854771	207148	562818	290682	510190	438157	76771.6	218458
RAB13	331189	76633.5	334497	355478	375707	325867	93202.7								15740
RAB14	2563260	1310860	4741400	3106600	4570010	3032850	2378660	45776.3	42011.9	53805.3	960443	158339	519020	165888	467780	421028	45168.4	114713
RAB15	5178510	3387820	15560300			10712000					2140600
RAB17	30074.6	51391.9					48531.8	109446	42213.9	39338.3	50764.7	45172.5	23749.9	113322	21831.3	26885.9		38981.4
RAB18	186486	109361	357982	203860	404892	282988	219490
RAB1A	642024	305742	1271910	1215450	1645020	1155890	552771				260124		161828		181829	588167
RAB1B	88742.4	51793	156351	129517	153752	86856.3	120070								41892.9	27458.1
RAB21	687242	282324	1094960	655754	1143180	753428	752543	127149			285720	42907.4	240307	131741	113989	135245	145453	140177
RAB27A	660632		749453	466243	777480	487106	161473				33728.4	32998.1	58604.6
RAB27B	1962480	1309760	3540820	4701780	3964630	4910440	2034570	590967		244876	1249940	329622	1014170	432261	717374	587331	561688	503632
RAB2A	429931	265987	623818	530289	747362	529944	300236								150307
RAB2B	318067		60494.4	56834	96844.2	54361
RAB31	232337	115665	447681	201753	256596	347083	127150
RAB32	551974	310991	592320	776933	589281	742853	301568	208591			205853	93760.6	193103		163441	126775	180020	259264
RAB35	6770250	3331780	9599150	5599710	8010240	5746900	7507320	1408470		1110120	3521880	801273	2938640	1347160	2724620	2942440	1117410	1672780
RAB37	131567	102296	305423	472350	410002	435676	168057				124540				55103.8
RAB3D	645848		731015		596999	667172							438099	429026
RAB4A			145113	53930.2	149780	105271
RAB4B	307183	129042	446446	239511	486297	268236	394874				47763.5
RAB5A	292404	196040	548495	350893	536907	512157	201013				88516.7
RAB5B	445094	123158	724881	309058	631903	445799	436844				144298		134499			131624
RAB5C	1651850	792985	2757900	1927320	2487650	1879910	1490760				360383		436662	216325	258480			326755
RAB6A	372397	234406	756082	874920	937033	771339
RAB6B	746870	583540	1333020	1388820	1914840	1394980	769897		325831		335309		307510	214939	351883	208087		195949
RAB7A	2469620	1283800	4258170	2821020	3648460	2985680	1842250	215137	143338	269222	775693	413977	842663	361101	585264	494885	264554	351600
RAB8A	60331.5	11812.4	213641	104586	146852	244892	52326.6				19219.3		35958.2		14946.4
RAB8B	42947.2	29638.1	68098.3	35905.3	55168.2	60504.4	5519.72
RAB9A	137510	101278	308581	139070	320608	250968	278314
RABEP1	38568.8		76605.3		49563.9	8155.67	125226
RAC1	226685		412350		60644.3		348629	78350.3		51176.6	168875	22480.5	129535	117730	112965	84086.5	75012.6	78495.9
RAC2	4226100	2096550	7422520	5220560	4622940	5392210	3335160	809477	367383	1257270	1155530	640094	1381980	856545	1297120	1188420	860627	969733
RACK1			67059.9	42889.5	46045.5	50394.4
RAD23B			309807	630449	472024	1550700
RALA	204672		163002	128923	173433	255193	86327.4
RALB	554438	388462	1053350	838959	1049190	1144890	445266				261031		196467	182989	163454	130464	246923	157151
RAN	497263	183068	547760	287590	802572	272123	237478				76159.6				42435.9	36515
RAP1A	232229	184081	277664	252645	333371	223626	81671								39230.2
RAP1B	2713710	2085310	8111870	5004310	5991650	5538480	5053220	767722	834155	490415	1861650	421427	1339890	858075	1923000	1057200	582790	628786
RAP2B	1103150	562331	1562130	1163900	1972780	1491520	980081	34616.9		44314.8	371262	65077.1	240863	73019.2	181147	238051	41057.3	47685.2
RAP2C	66960.7	38555.8	70750.1	33551.8	49251.6	26355	79020.2								40808.9
RARRES2	303727	100684	95317.7	46635.9	78294.4	19597	151238	43229		37194.4	287890	141365	78953.4	122770	191318	163190	14189.7	195611
RASA1			102327	150907	86669.3	145027
RASA3	118516	131004	483412	485771	592788	710928	279183				82310.4		79745.3		98196	128870
RASAL3	76118.9		91001.5	52619.2	43329	32502.9
RASGRP2	51265.4		103942	110533	111333	133297
RBP4	4280640	7773840	6647150	5316360	8340740	9291150	4226850	12666800	12827400	8757830	13278500	8506670	9228450	9168860	8124880	11263200	10212100	16886400
RDH11	45547.3	13444.1	128966	87496.8	223259	74020.9	54592.8				277050
RDX	162136	140307	150729	148166	122204	132177	85080.3										23261.6
RECK		32214.3	51382.2		52084.8	36041.8	35852.7				48802.3				23306.4
REEP5			90705.5	49252	83742.6
REG1A	38230.1	132029			67173
RELN	1380960	1066030	1104210	1028470	1238840	2054680	817606	733477	360212	784628	980397	567222	833532	856555	738445	861225	990368	637537
RENBP			105581	70559	94609.9	72888.5	258681
RER1	86781.2		32777.3	26014.7	22483.3	22542.5	91256.3				79213.7	37232.6			22453.2	29237.1
RETN	647837	120074	252409	93282.5	187538	173382	35529.4		99596.3									50604.1
RFFL	108672	65848	288079	77689.4	216730	104209	147607				102184
RGS10			51178.2	59562.5	48760.6	53921.2
RGS19	156722	65630.5	286375	130598	201750	288887	100878					155463
RGS6			123354	112123	145727	175720
RHAG	4421350	1095660	2809990	997119	3311610	1210960	1907600	416129	58293	336221	1088830	219767	1141490	239699	550435	636656	446498	358244
RHBDF2	200991	136447	484435	501618	445984	450842	267935						98091.4			86118.6
RHCE;RHD	3153780	622352	2234400	584955	3314950	987606	1124070			117489	664675		329319			203569	214035	187412
RHEB	327749	277172	549471	458197	405218	477094	486167				230239		245214		215339	214290
RHOA	1529860	893014	2135980	1540550	1504680	1898030	1253460	412038	194048	247675	410198	133709	436303	242931	412986	483657	281202	439915
RHOB	191438					185686
RHOC			216259	125936	135440	149433
RHOF	154135		380304	463242	465484	499577	186530				49490.9
RHOG	398472	240263	694525	431726	494380	561527	173971				67846	19240	36127.5		45027.7	51752.4
RIT1	46539.9		53225.4		64477.1	74274.2	36124.2
RMC1	94393	97630.3	198122	52471.2	124824	63502.9	82212.6				262010	85678.9					80487.8
RNASE1	286729	386490	271887		189741	26146.3		153953	105779		89147.8	210825	102593	35384.9	141870	164620
RNASE2	150249	122643	143574	246829	55082.6	92503.5										103877
RNASE3	1336020	172693	182620	405488	219195	261339	294526		125452	211616	72460.1	138812	123025			128505		228101
RNASE4	216936	196850	140109	86126.4	109381	135016	160673	175294	336577	122278	365821	249561	111863	273121	217033	270368	94778.9	223160
RNF11	148902	82918.6	238173	110640	165310	116393	91387.5				40891.3
RNF123	40297.8	61588	114405		72599.7		61107.2	80010.1	58071.7	63852.2	77085.4	86448.6			85838.1		123923
RNF213	280705						127324				669898		28057.1			1243790
RNH1	137443	158454	253472	192711	247856	183659	119111			29953.9	45768.8	83051.4	36274.5		69499.6	67489.9	33371.4
RNPEP	59853.6		95093.4	93170.5	58129.1	93931.4	160898		51103.9	26403.6								43591.3
RO60		31569.3			39437.6
ROBO4	39675.1	42226.6	26965.2		15373.1	65760.9	22088.8		17106.3		26498.2				37672.2			108584
ROCK1	7277680	22126800	13965300	20272500	21145900	23760400	3914510				5886370	3362530
ROCK2	349127	805039	569291	264128	811069	449572	346222				339676
RP2	225884	110684	276480	206320	409734	274908	100856				48200.7		248630		22806.7	33521.5
RPIA	41572.1		66873.8	33840.2	73444.4	67649.5				107832					32688.1
RPL11	10451200	12257900	4348710	7659190	1261850	6539160	1985980	476431	4049090	704781	3301710	2578150	1202930	977529	1992400	781179	407961	321808
RPL12				43398.7	29463.3
RPL14	149300	164128	257090	256558	147979	167536	267461				48564.5	102542	127823		52995.4	141349
RPL15	51300.1		66881.9	42077.4	39576.8	31116.7	59179.2			12124.2	27358.2	25290.3	34640.3	5939.89	4702.77	17359.6	8260.25	10239.1
RPL17	91388.1	195053	495016	290751	177076	218737	207371
RPL18	66058		109572	102799	55909.5	59387.8	147953
RPL22L1	311987	281535	145317	155082	97841.3	173553	260495	30668.7		47425.7	244054	118370	19231.7	37971.6	123477		84014.5	179240
RPL23A		799165	1068160	823670	429993	700923	242164				79005.6
RPL27A	374633	743394	1074850	628850	362546	329574	411266				272833
RPL29	65562.6	157599	306258	248335	104498	171001
RPL36A;RPL36AL		38135.5	74100.1	98677.3	43390.1		16592.4
RPL4	311112		379386	432801	261402	275118	237272					105088
RPL5	234478	293679	200366	153833	106738	114824	227555				95014.4						5983.45
RPL6	156558		189780	238161	119811	158584	165180			42507.1		61895.1	40562.8				28773.2
RPL7	145806		161696	128869	93076.9	111372	131014				56389.6	102530	133535			115602
RPL7A	165287		93608.9	172004	91011.2	76600.8	236677				151800	98760.5				109384
RPL8			82557.9				12032.1
RPLP0;RPLP0P6	76572.9		130552		88545.6	216385	85898.6
RPLP2			126344	151850	90018.3	57675.5	366164
RPN1	272908	103922	191716	184638	437930	129769	146136
RPN2	210563	117313	148978	128689	354059	128976	110362					21042.2
RPS13	49260.7	82363.6	93122	123842	48484.6	104405	53775.4				33250.1	39570.5	23017.9			70620.1
RPS14
RPS18	98272.9	50386.1	151962	82674.6	50406.6	65791.3	144954				58675.3	168905	48488.8			45207.8		39614.3
RPS2	16049	47392.5	81381.9	53805.9	26775.8	30654.3	80598.1	89762.6	93295.3	54750.3			119801		94891.4	45418.7	68811.4	70475.5
RPS23			205759	158204	72524.2	110861	300435				45324.2
RPS24		244910	373631	355473	298230	235001	225858				206146
RPS25		553177	887117	586142	592521	448931	371396
RPS27A;UBA52;UBB;UBC	21063100	14043900	39999100	27906700	26661900	20000200	12451200	1311930	1490530	2845280	8317970	5246730	4238140	2634660	3300280	3972390	3363820	1865110
RPS3A		561506	736233	841576	377349	533989	1001480				692277
RPS4X		126908	148655	194733	63533.7	116618	122159
RPS6	141035	222321	414502	417120	298847	296147	170849				150688
RPS8	120440	104941	295860	204232	116357	77098.8	148208					97920	79602.5
RPSA	127908	111445	119701	78706.5	118323	108748
RRAGC	8432.12		79744.4	41919.3	59824.1	49773.9	28212.1
RRAS	398137	189984	413580	384316	451658	429536	386635
RRBP1				22043.1
RSU1	2446370	1919600	7870750	5950600	9802780	8992430	4298350	263833		181275	1446960	231426	1159900	1004310	1770850	1283780	155232	307138
RTN1					7429410	38495.4	10710000	11141000	10132600	16496700	17399000	19228200	15026500	22809100	10131900	21105600	22524900	20178800
RTN4	249013	116046	452015	317082	462679	156298	301711						107229			129006
RUFY1	135166		208141	129993	95040.3	130570	193507				430827				339110	436348
RUVBL1	139648	451630	210249	74512.8	164857	130881	192116	269392		271166
RUVBL2	146597		271162	148213	279144	126188	119270		142412
S100A11	113414	135194	227213	248418	236817	207930							218361			155442		327980
S100A12	270352	281503	346040	481368	163034	278213	118962		15339		37833.5	81955.3	12706	37301.2	61048.4	101801	19909.2	86714.2
S100A14		98440.1	58629.8	47676	98070	77149.4								129028
S100A4	503912	413023	966028	643759	898079	524056	284581	106567			232204	84155.9	337903		159560	202370		140306
S100A7						327195
S100A8	10403000	3647130	12044500	17496900	9372010	13384100	2755820	303610	613535	626003	955597	2440400	472583	1431540	1401450	3405210	245141	1408250
S100A9	3400080	1494560	3322650	5772730	2516650	2972310	640655	84285.7	103529	156571	313316	463331	173689	236493	345626	736219	213310	234118
SAA1	89808300	6050330	8270150	556568	528529	595239	534976	427943	123031	196275	360238	43561100	1902640	84548.9	569526	640662		268210
SAA2	29915100	2829090	1074620	144581	70227.4			124240		213302		9383650	828799
SAA4	8473480	11975800	13447100	4725180	9459160	7242470	10277200	17577200	12468500	9377920	5440240	19846300	18970700	6725850	16163300	11411400	11442200	7528880
SACM1L	130354	81765.7	194040	159052	459975	84427.2	152774
SAR1A	532227	212966	704195	377569	1014610	479860	358526				184719	56970.6	138385	89437.9	71826.3	63553		79273
SBSN	15333.7			28012.1	32998	26352.6	3500.51			82405.6	10770.7	11389.4	134431		7706.23			55618.7
SCAMP2	93549.3		96452	49433.1	43761.9	12020.4	56204.6
SCAMP3	75095		163012	83672.1	108749	66030.2
SCAMP4	155197		209955	122416	152536	125958	152491						37025.7
SCARB2	266022	247463	240827	255797	212820	215158	182475
SCARF1				63567.9	12485.6	22377.4
SCCPDH			115605	169579	174810	114431
SCN1A						196538		127731	92588.7	70346.7		38086.7	155138	93773	82134.1	54445.9	110474	153923
SCP2	198248	44587.1	79010.7	93843.6	186981	173369					153539
SDCBP	5571750	2180170	12735000	4748590	3421090	3082580	4436360	682536	363059	759703	2262580	1131680	2387710	808031	825577	817248	435432	915267
SDCBP2		204913	536552	234720	179245	178519
SEC13			52253.4	34304.4	54221.5
SEC22B	215931	139262	209756	131933	179077	122494	252757					117651
SEC23B	37482		275645		15876.2	99189.3
SEC24C	57435.7	56457.5	73942.8	48224	69215.8	37546.6	74671.9				15498.9
SEC61A1	179093		280960	170369	533376	224686	118823	127607			47238.5	39073.5		97438.2	64378.8	62877.3
SEC62			58338.9	66750.4	139101	54091
SELENBP1	563046	406498	341385	214692	752290	159202	307820	474007	232753	465837	329001	155675	247043	230396	211867	236480	336526	413473
SELENOP	2844390	4136400	2508910	3240590	3972680	2550950	3485610	3076900	5102580	3497030	3635800	3126820	3266760	5915870	4465650	3542650	2975010	5250740
SELL	779910	729428	627768	488922	388385	465126	617567	292092	483973	183692	288446	569454	565023	334473	682638	477270	258048	296509
SELP	397817	484206	1273750	1646910	1275470	1177660	737829	26956.4	34801	51026.2	248617	93182.6	228688	87553.6	289349	179847	68903.4	69479.9
SEMA7A	149782	186990	256709	100772	368762	135336	169102			47154.5	157050		82262.4		111248	172543	105230
SEMG1;SEMG2
SEPTIN11	28554		75081.1	39984.5	107713	93695.7
SEPTIN2	52722.1		163084	56017.8	155751	128483
SEPTIN5	139789		114024	24458.5	86192.3	69965
SEPTIN6	297893	85109.7	294223	138031	172669	189775	216904					18702
SEPTIN7	301119	62579.8	380440	198659	385843	356975	26999.1
SERINC1	109692	42163.8	122841	50668.5	99750.3	72162.3	67183.3								24302.7
SERINC3	365714	247637	523863	574693	429647	361489	282598				137538				105915
SERPINA1	1319910000	957256000	620129000	478019000	480321000	435540000	496603000	225317000	226556000	164298000	228937000	298822000	220110000	162840000	342075000	248632000	140609000	219817000
SERPINA10	1414330	1185720	701268	663397	700639	458890	1105660	2191420	1530440	1771060	915316	2132610	1927350	1468940	1885160	1736340	2358960	1216520
SERPINA11	131054	92417.5	90717.6	83691.9	92900.1	52227.8	104291	155673	180409		116868	120231	88895.9	214151	58080.2	92957.8	232980	128393
SERPINA3	151124000	79116000	74771700	61392000	56345300	68369200	52706500	28890900	35837200	20304100	31826900	49801200	41489200	32311100	48281500	43983500	23583300	39687800
SERPINA4	4413170	7410440	4044420	3970070	6983060	4636310	9063510	16328900	17571600	25348000	16054400	11014400	19124500	16716800	15577400	18318300	21196700	20630000
SERPINA5	669751	1737910	1177000	1613240	1270740	1096670	2205640	1979890	2192330	2486740	2398380	1759720	3334770	1966210	2634170	2499070	2703310	2523540
SERPINA6	8296900	8827050	7591800	7869540	5584850	6046790	7835330	6103330	5792150	3755110	4176080	5211960	6060310	3516090	9705100	5192550	3118290	3220530
SERPINA7	3013460	5161660	2614440	2852600	3354010	3137470	3397640	3320310	3643260	4438740	1489620	1823550	3436560	2331040	2727440	2625690	3317780	4020970
SERPINB1	595885	323527	888772	785952	574105	629588	337990	752426		75835.8	118273	156823			138547	228492	112303	157994
SERPINB12		155274	23797.5		118925	166497
SERPINB3		172171			164578						5154.88		3864.4
SERPINB6	168521	160332	308019	223734	280952	366777	243721
SERPINB9	137619		248046	209664	215003	161247	133442
SERPINC1	17917100	23929300	16628600	17048700	17971000	22321800	16447500	14325900	15087800	13246400	17448300	16931100	14962400	12933300	15208500	21249100	10819100	12226200
SERPIND1	17540000	16629800	15457700	9743730	11619100	9041650	12541700	26420900	31266400	23234300	13465900	14397400	27065100	16689000	23244300	18955100	28109800	25759900
SERPINE1	570020	221433	169176	175536	154933	191781	141681	409856	316448	306654	259671	222065	285396	302759	216480	302214	380047	270679
SERPINE2	302077	273076	197879	454293	211432	241735	182658	82441.3	86939.3	85613.3	178283	107560	98275.7	87524.1	116456	122224	149315	135860
SERPINF1	7343510	7243050	3777010	2104240	4253980	3154850	2944930	5682940	6476820	5123380	6512690	7150990	5249970	4317460	7486220	7309770	5415040	6135790
SERPINF2	16991500	13806000	7480150	8833210	14310600	16348200	12023600	8380990	13536600	10011400	13515100	12607500	13809200	13349700	19788200	12985400	7679870	11305100
SERPING1	116470000	79876600	59617900	63969000	43370100	42139700	99584700	96607200	108499000	92534300	138904000	169289000	197320000	152079000	140357000	125229000	91307800	107123000
SFN		45322.7				28270.3	53334.7				20606.2		27186.8	41736.9	47184.5	48214.6
SFTPA1;SFTPA2	162139	173636	136435	69532.8	64220.7	62795.6									45838.1
SFTPB	256119	632772	444226	685042	147708	86857	1560800		164843	192509		70689.2	223106	408457	230088		87853.3	561742
SGTA	155014		77789.2		87288.3
SH3BGRL	84387.8		255423	163803	293988	189274	69383.1
SH3BGRL2	64249	50706.1	154685	106325	207801	151966	56771.8
SH3BGRL3	727190	401873	1369130	1018180	1757700	680790	998133				208560		42457.9		242780	194027		94010.4
SH3GL1	183441		80987.5		32434.3
SH3KBP1	194435		243611	155944	123793	123208	217938		293051		286226	273232	270010			316315	166411	183143
SHANK3			75978.6	74593.6	42194.5	88720.6
SHBG	1488080	2991530	1803890	4596330	3476090	1470370	6559760	2359550	5190140	2067200	2816300	1700270	2753620	5453350	2432520	4077850	3414580	3969780
SIGLEC14						5921.96
SIGLEC5	149498		74591.5	50116	144738	191990
SIGLEC9	99478.9	36831.2	106084	50824.4	111543	75731.2
SIRPA	876989	606420	632759	273575	130668	499119	224251		628034		445012	1529520	592295		676969	1034880
SKAP2	265240	250581	288087	341647	524586	468692	228688	245616			92749.4		197760	280227	104786	195063
SKP1	205013		278582	181968	203156	165497	249591
SLA2			64888	71019.8	48457.2	105360
SLC11A2	716468	890287	1472950	654617	1131620	755896	773242				443983				191077
SLC12A6	214349	122046	326634	168715	221838	203346	290687
SLC12A7	37103.2	19272.1	49456.7	13043.4	31279.9	70779.4	40112.7
SLC14A1	283407	240083	860473	254108	1061940	460196	560251				303980
SLC15A1	88973.8										13125.1
SLC15A4	113275		209221	68362.6	118024		58730.5
SLC16A1	96805.4	55317	172799	65428.5	74878.6	50908.1	94600.9				36072.9
SLC16A3	223886	124866	728944	720124	477695	379500
SLC17A5	61360.9	25665.3	144136	102543	117507		127281				22129.4
SLC19A1	273078		114090		50343.1
SLC1A1	200046			57656.6
SLC1A4	327634		131942	77160.3	113018		185449
SLC1A5	3426360	613801	1909170	796489	1708330	1247050	1077190	186194	51678.2	115106	765540	72725	194598	130248	277785	110710	179185	180604
SLC25A5					34271.2	36318.7
SLC27A4	14347.1		12006.3		42890.7		24587.1
SLC29A1	2998930	1116570	2784170	1326990	3367380	1811770	2116050			82251.3	811996		603642		514740	364160		81015
SLC2A1	25055000	7559000	16995800	6192340	35758600	8399030	9910180	977378	186788	916814	4414720	612856	1758780	765239	1796600	1822520	1185410	1091490
SLC2A3	2893750	2671330	8538090	13393800	8539630	9184870	4563390	517405	237700	659649	2522150	626526	2163600	1189250	1386290	1336580	867735	1593140
SLC2A4	120839	43770	136131		104432	72931.8	139296				43439.6		14013.6
SLC30A1	546095	197607	622976	263760	561733	343364	337391				179708		156782		75695.3			34901.5
SLC30A7			91108.2		109889	30953.9
SLC31A1	88190.7		83110.8	29285.7	99846.4
SLC36A1	221821	354170	486754		111611	116422	240758						202710
SLC37A1	272830	71783.8	528903	502382	542790	201749	134601				32571.4		45220.4		63192.8	43505.4	24399.3
SLC38A5	345892		161699		154070	142478
SLC38A6	62423.5	269279	197846	361724	99566.1	42283.8					35296.6
SLC3A2	1587850	451711	386679	188376	349650	315469	320991	137432		174562	197053	169714	152165	107915	167262	144115	120859	77916.4
SLC40A1	190543		219520	121805	160841	227924	147521			26543			32773.6
SLC43A1	2080760	1796090	1696660	1277070	2536800	2323880	1486680		2249620	2562500	1220320	2189850	1266200	2174420	832597	955994	593664	7905750
SLC44A1	1443410	1111580	3468150	3742080	3484220	2977420	2203160	439860	161028	104446	724283	455399	1755090	473343	620885	655912	410192	512404
SLC44A2	1093740	624531	2381120	2088500	1881330	1663710	1772650	374067	165769	195404	508169	388522	1462150	323182	580635	495705	545935	716689
SLC46A1	277402
SLC4A1	63522600	15776400	31681800	10751000	96987200	14582700	12456300	1792230	348676	2263420	12197600	1326510	7081350	1724990	4642720	6361020	3606100	2396530
SLC4A2	345377	1081850	412852	872585	543525	2017200		221791	220212	94175.3	494084	261481	344144	267800	397162	240515	239990	232268
SLC6A4		215088	578569	974592	491719	977909	170725				65052.6				51794.9
SLC6A6	248907	178279	860085	1470870	673697	800844	363405				2551850		255631
SLC6A9	531019	108806	134864	63283.9	195262	145643	115199					41144.4
SLC7A1	984737	819057	1224910	512399	1113190	852458	921255			238050	368853		190658				160918	187633
SLC7A5	1516020	284931	356666	180902	509252	373941	195221				103704
SLC9A1;SLC9A2			114474	90276	54350.9	136653
SLC9A3R1	423057	221567	383053	428281	312644	366722	254126								103072
SLC9A3R2	110105	77310.5	109145	215647	73840.7	188914	29413.6
SLC9A9	34569.9		165147	150061	122706	127918	99168.3
SLCO2A1				88318.4		156594
SLCO4C1	172150		91523.4		87219.7	33509.1
SLPI	633091	292928	642985	188830	524114	317905	158126		34422.2		111455	135157	46146.5					234819
SMIM5	259043	134484	231461	270387	398876	233862	204726						46001	34534.2			505091
SNAP23	361253	199535	662020	696289	737067	510016	224457				83235.2		16960		18081.2
SNAP29			90244.7	96699	66185.5	76241.7	72126.8
SNCA	62229.7	66735.9	77037.8	89211.4	150395	192006	29620.7
SND1	70949.5		134510	112392	119156	64675.4	75811.5						108967
SNED1	41123.7	80399.8				22257.6		52691.8		146281	80751.3	87562.8		60301.6	103062	110160	74924.1	70153.8
SNRNP200
SNRPB;SNRPN	177493	480088	528308	524271	451381	365844	650367		110080						58027.1
SNRPD1		184928	260127	120211	122176	165813	179636
SNRPD2	106071	150459	322421	120332	148930	168946	111857							3845900
SNRPD3	64768.8	368971	705282	293303	274019	242655	505812	22925.2		58138.8	239301	95392.9	120766	21919.6	73446.2	171097	32287.7	115884
SNRPE		156761	352741	173757	91168.3	78154.4	345223				131278	65665.9	59455.5			150062		99313.9
SNRPF		59458.1	74434.1	34340
SNRPG;SNRPGP15		374235	278314	113930	58682.9	84793.3	149978				96859.2
SNX17	195791	346485	368793	251491	258418	240761	238659
SNX18	774142	943865	252844	141525
SNX3	437309	253044	682593	209893	682355	314063	247984			107088
SNX4	333037	1857920	456074	1172990	896100	2193630	515253				498831
SNX9	107500		77418.6	53944.9	49021.3
SOD1	265267	247927	283431	163596	506297	154072	172797		247688	316602	59896.3
SOD2	220777	196322	143549	226551	187325	126133			92163	89850.9	205423	126825	83739.9	81118.8		128888	127942	195911
SOD3		96394.6			60691.7			99320	70485.1	50069.8	123140	103248	72974.5	69485.4	80977.3	70318.7	86950.2	122205
SORD	516192	238697	133724	155173	96490.9	108362	123471	31398.8		20060.2	111543	106949			56897.9
SORL1	87199.8				69733.4	59853.7						288089
SORT1	89662			90559.6	48073.6	21608.8
SPARC	1572210	802743	1253130	67306200	1243220	948601	881817	448252	431940		454674	354667	691023	1229220	528531	477999	521930	778610
SPARCL1	56445.8	165062	81838.9	146754	132227	129462	94373.2		59958.1			133570	36790.9		95560
SPAST	29295.6		100488	78863.1	36697.8	46871.1	26138.8
SPATA22	113155	81482.2	85534.9	86816	33039.5	40003.1	144802	217677	140710	308631	158200	168219	255388	188498	125448	163150	195340	284561
SPCS2	77544.4				118413	66939.1
SPN	366626	198923	613049	422130	581839	788356
SPNS1	98831.2	59918.2	316386	205460	263352	222394	246885				11935		113480
SPP2	896452	1495990	4049130	2297670	3333980	3287290	2241990	913568	1437440	464666	5708760	973228	1650540	3044540	3071790	2076110	1393740	2371990
SPPL2A	285162	137930	291723	158416	292001	216001	176399				103041		86881.6			96314
SPRYD7		70806.5	267590		199527	163297	59554.9
SPTA1	1748190	972609	558761	482756	390459	484772	536852				378987	619188			374426	314139
SPTAN1	18052			11275.9		50755.6					79005.6	78123.9				32871.8		23450.7
SPTB	48774.7	39425.6	99419	119404	118786	73956.7	119476		45534.2		91705.8	27054.9	50284.2	51093.2	98226.2		16625.4	42086.4
SPTBN1	58666.4	337249	66297.7	52446.5	97421.9	108830
SQOR	32799.3	7977.61	13342.7	21065	4276.49			58333.1	66826.3	64577.7		35719.2	101676	60368.9	48945.4	70032.1	63565.3	69040.3
SQSTM1	35644.4		63658.1		55276.4	15350.5
SRC	411897	439224	1454640	1606640	1698380	2459740	995866				288371	37779.1	297451		297524	227302		187742
SRGAP2	92241.4		98559.4	50491.6	79526.4	77149.9			2406050									287634
SRGN	1751100	777520	782789	1764110	3433030	5685920	521394	1345990		152956	1179170	898623	571584	1443470	1815090		922932	535669
SRI	5047410	2629640	16697700	8715560	8786470	4270240	12944300	959668	213553	217040	3148050	653488	3668970	1314760	1488920	1067120	619830	918861
SRPRB	25503		53503.6		89863.2		141029
SSB												31156.4	90804	38469.4
SSC5D	288046	187675	187291	247895	59471.3	77847.7	214735	90225.4	35782.9	45886.7	81842.5	47977.2	72031.1		49559.8	46336.3
SSR4	107097		112355	96905.9	234867	32917.2	65397.5
ST13	2445480	809353	2659940	712056	3110950	1230080	1163080				325866			48369.9	200719	119067
ST3GAL6		143620	174456	259643	265426	205663
ST8SIA4	139141	279445				155215	133255		230566	86729.8	68570.2	161109	161287	183810	152565	137770	96700.3
STAM		101053	262173	94817.5	176219	161885	139883				40852.4
STAMBP			272244	60835	117619	72987.1	68067.1
STARD3	127456	181354	200613	92607.9	127676	130028
STARD3NL	606349	143184	621729	418827	646200	509651	176128				94681.9		179407
STAT5B	60212.8		79762	89862.2	85634.1	72385.3												19613.5
STEAP3	5590570	2321310	7058210	1910740	7170310	3461520	4074670	726572		662197	1550840	150866	547164	212297	646540	345382	485839	470096
STIM1	785210	798519	748291	546935	1175540	266246	467187				966300		1818930
STING1	93372.1			55470.8	20382.4											1148550	597109
STIP1	447363	202191	423876	178428	477679	269623	330427	40647.7		33703.6	95545.3	32454.7			85358		41469.9	51053.6
STK10	220453	200134	290997	163586	240927	217223	200372
STK24	149726	74146.1	248938	296395	389904	358797	373311				20041.3	19377.5	5087.93	12665.3	11868.6	14856.3
STK26	167866	126309	243948	215656	262625	243311	137592
STOM	44511800	26416900	48736600	58687100	72025500	53323100	16076000	1777880	564526	1540560	11988000	2313410	5533570	2346640	6180380	4194630	1736420	1993930
STOML3	42211.8		25588.6	21550.4	25152.9		78703.4	65721.3	13645.9	64077.5	36468.1	14961.7	94406.9	44319	38147.2	41988.8	42074.4	64188.2
STT3A			94715.7		172557	68805.6							5107.08
STT3B	155332		178431		161683
STX11	158724	194009	739207	761797	916557	1124250	445672	1781080			82732.7		131800		83925.7
STX12	187901		323746	212779	294614	185151	238289			60614.7	95019.7		33038.8					309354
STX16	56025.2		78437.4	30041.8	70696.5	47716.9	91548.8				25383.4						28950.2
STX2	34963.2	17244	54564.2	41322.5	45128.3	29962.3	27498.7
STX4	85194.5		189671	136874	134158	183074	88007.8
STX6	186342	65972.7	173497	51742.3	150957	60756.5	74705.4				33956.3				29254.3
STX7	1586710	1392130	5998180	2427200	4052550	3256680	3782060				761810	131286	179114	127084	399690	99099.9
STX8	139266	88668.7	374722	148672	307574	179075	156747				81688.5
STXBP2	333827	224121	1063180	753813	1133260	1189980	718190				161639	19146.5	175886		135441	207749
STXBP3	204476	172520	438865	325686	365069	479297	376023			168870	96838	18418.3	111642		68949.7	86939.9
STXBP5	22775.3		66761	66844.1	56779.6	45891.6	81888.6
SUB1	855455	564796	425062	301866	198974	617156	332051									359717
SULF2		26162.3	31681.4	27232.3	38138.6	62253.8
SULT1A3;SULT1A4	54663.5	55270.5	111693	85567.8	88670.5	69156.8	70136.6
SURF4	253420		188766	100843	323661		203110						54355.9
SUSD1	175185	235877	516818	799780	413205	399349	233661				158448	83070.3	118588	64283	94126	82086.7
SUSD3	164397	139479	181779	343988	144761	331201	79069.3			140292	139406		119447
SVEP1	1881060	1441750	1157430	1288290	1707590	2032760	517752	422069	148569	519509	873557	367306	478613	447814	491451	713024	641243	330967
SVIP	936196		550186	131793	1053230	174662	132349				107205				18819.1
SYK	223282	109903	238761	134250	234981	217493	56768.6						35983.2
SYNGR1	208033		220321	88323.3	74019.4
SYNGR2	1400010	558219	2378420	1146900	1861530	1060820	673607				407396
SYPL1	467620	158895	688744	357082	605006	428951	201451						130657
SYTL4	92356.1		325224	366571	295014	350489	247644
TAAR3P	1008920	737780	648792	446562	110300	251853	1247870	2783720	2222000	2556030	1771400	1905820	1470460	2953410	1938530	2079140	1971620	2034270
TAGLN2	1363330	663428	2714480	2045370	3591710	1951560	1966820	844257		526126	407318	123278	543436	646220	575601	623553	549588	1094330
TAGLN3		63094.2	129143	126619	202080	137096
TALDO1	315793	247002	307816	277820	255094	381192	171150				163156	246787		197399	150483	22121	113865
TAOK1	21341.4		85775.1	71140.2	86764.6	96561.9
TAOK3			78935.5	59913.2	92782.8	58160.5	47826.6						27263.6		29967.5	73739.3	132852	341338
TAP1					98680.2
TAP2	46232.5		20929.7		62252.4
TAPBP	74843.8		62731.4	68704.9	175548	25074.4
TARS1			154774	118356	153223	164344	128125
TBC1D10B	65690.5	85755.1	150136	152427	147586	176852
TBC1D14	15375	22279.7	89935.8	95651.2	19041		61609			9521.48	31280.9	48119.6	19919.9	16544		13694.1	16067.4
TBC1D24	75221.9				54672.1
TBXA2R	88352.3	165754	439658	474129	304779	366635	166147				55073.7		29648.5		42066.3	36544.5
TBXAS1	311926	86890.6	454626	272139	1010580	215802	289292						387429
TC2N			95368.6	129570	145367	195123	83828.9				757486	963801			1490330
TCIRG1	23135.2		480282	229274	253965	461809
TCN2					94129.1					209933						225852	219327	206066
TCP1	298969	121315	265504	130172	243741	133468	400839	75076.6	76920.1	146778	117243	163484				203284		261395
TEC	3309020	2683470	1353420	2049730	917656	1073060	397245		62581.3	887444	2610020	1956290	436579	857977	424381			303027
TESC	64779.5		229119	140371	98136.4	134411	75565.5				113072
TF	304036000	470347000	384804000	250698000	384492000	308266000	479270000	509232000	592889000	362512000	345620000	386895000	417933000	396422000	552351000	446861000	302113000	358982000
TFAP2D	28073.6		24311.8				11211.8		31345.4		36785.5	29323.7		89857.5	130909	27122.3		42545.8
TFG	212471	263511	992883	616541	692474	482742	699297				184035			266896
TFPI	549068	1069220	344033	1012340	432626	227386	180960	168999		140446	477292	151748	207161	95983.9	432445	289525	239862	442786
TFRC	55436500	9762290	18224900	4442880	20028300	13739600	9628940	3533310	3683740	3812280	7727000	2091240	3559000	3256120	4906920	2903870	4063690	3361840
TG					47617.2										57104.8	46401.4
TGFB1	1719960	1467310	1602960	2548220	1971080	1976630	1101280	653795	658315	559715	1307780	794456	1292610	974397	933171	621186	672742	955682
TGFB1I1	46224.3	39598.8	133274	223431	173501	140883	79050.9			31297.8	51229.3	31639.8	66006.8	29207.1	31822.1	48049.2	47760.8	41334.3
TGFBI	1697900	2155440	1108370	852379	1370510	1156080	1825900	1762400	2096680	2673650	1953550	1870060	1850520	1815180	1822830	2317300	2426650	3100000
TGFBRAP1			113545	45398.8	79934	42811.8	181856				128443
TGM2	569210	357353	451913	509791	478360	325678	180903				488993	94901.4				74617	200640	867832
TGM3					171249	178682
TGOLN2					120802	146007
THBD	15194	23944.7	20062.9	54159.2	19465.1	22350.7
THBS1	27758600	12523600	8743680	7953820	9063410	5058810	12687700	7939850	18765000	8628700	33481400	20449900	18996300	19147200	18818200	19103000	11752800	11720700
THBS3	72116.1	86726.6	67087.8				84695.1	170208	96979.4		125907		146061	59705.4	90675.4	89587.6	95885.3	184947
THBS4	396200	1803050	564204	551771	254998	594640	401598	348750	181975	362330	759736	464144	339762	244604	950843	362384	365910	568525
TIMP1	1933370	433791	509362	352004	436310	297073	706675	274110	391425	386119	315569	308564	547071	268436	246262	328741	293771	433664
TIMP2	57506.5	124525	68367.5	55045.8	75597.3	52838			65072.7		97686.7	29782.8	52099.2	64435.3	53251.7	47464.3		63633.2
TIMP3	953481	287314	430459	734343	270521	595638	545381	203632	189053	293294	382441	253273	425632	166217	158709	420013	644365	213944
TJP2			102948	98439.5	129904	96552.8
TKFC	69017.8				33006.1	18606.7	9279.94
TKT	269557	192582	339682	262285	292481	194092	216523		121604	146520	141288	249300	142320		133441	192004	126040	147468
TLN1	2563940	2413260	8248550	8070410	13386600	11776300	5605390	686172	209535	539889	1870420	350815	1172020	822897	2128310	1871240	864146	911803
TM4SF1					37188.2	17761.9						51858.2
TM4SF5	203432
TM9SF2	337221	123308	442680	404705	613927	267450	167684				64969		21505.1		29952	11216.8
TM9SF3	426556		393567	359938	426323	272288	312387
TM9SF4	197776		153970	130102	229425	76793	32214.8
TMBIM1	3591820	1630330	5515320	5269810	5950550	4046940	1933310				1153050	143632	253036	167511	276714	130637
TMC6	112648		247755	273963	203020	106363	733297
TMC8	271263	110796	251761	333551	246980	215138	319346	98635.8	188839		165384	155042	257921	282983	124326	243312		141355
TMED10	208331	161525	226520	229134	270364	217997	234231
TMED2	57729.7	45486.8	158720	114572	168474	95041	16136.1				7861.91
TMED4			88502.8	92660	185736	145378
TMED5	71737.4		97085.6	72548.4	161807	87124.3	51104.5
TMED7			112943	57904.7	71615.6	29200
TMED9	205876	146040	206661	244651	368049	93775.1	133636
TMEM104	178020		168868	199169	189624	131637	61359.8				78167.5		184277			40959.1
TMEM106B	253858	102038	266618	195532	243542	199288
TMEM109	60226.5	20761.4	97876.5	108700	333825	66809.8	107556
TMEM123	89344.5		540820	395890	153528	216976
TMEM165	150041		103772	155233	160428	62197.1
TMEM167A	109172		148669	110456	143375		105143			37901.3		48487.1	40563.5	27262.9		41966.9	37636.8	32935.5
TMEM179B	110826		94573.8	121482	78997.5	56169.6
TMEM198	75555.4	28018.8	12554.7		22876.3		369174	1147370	645519	970814	211671	210283	938089	675756	438205	414387	901682	1224840
TMEM205	62738.7		47131.4		57739.8		21439.7
TMEM30A	129443	76219.8	298446	238016	295246	261419	226169				17236.1		292544				30080.7
TMEM33			52895.8	39654.4	53251.6
TMEM40		39383.7	48578.6	32727.8	120547		78991.3						23493.8
TMEM43	41654.5		64156.3	40795.1	73046		29461.9
TMEM50A	63534		91554.2				24523
TMEM50B	79323.2	24970.3	118863	47853.2	116713	78771.2
TMEM63A	201409		355237	291039	317782	277829	175651				89520.1
TMEM63B	110063	131125	330359	191093	313507	151318	256739
TMEM87A	81630.1		77917.3	75375.8	72657.8	49031.9
[truncated: 157 more rows]

## Sheet: report.pg_matrix
Protein.Group	Protein.Ids	Protein.Names	Genes	First.Protein.Description	MAC1	MAC2	MAC3	MAC4	MAC5	MAC6	MAC7	HC1	HC2	HC3	HC4	HC5	HC6	HC7	HC8	HC9	HC10	HC11
A0A075B6H7	A0A075B6H7	KV37_HUMAN	IGKV3-7	Probable non-functional immunoglobulin kappa variable 3-7	1172850	585950	713149	211122	164720	944423	2566720	7022630	6257530	4875580	1761540	2986620	3847680	11342900	2813520	3101540	4790810	10508600
A0A075B6H9	A0A075B6H9	LV469_HUMAN	IGLV4-69	Immunoglobulin lambda variable 4-69	322305	137160	191087	129779	55652.7	321313	181697	146934	229048	144284	367460	265042	94801.5	410136	218417	137668	133158	90256.8
A0A075B6I0	A0A075B6I0	LV861_HUMAN	IGLV8-61	Immunoglobulin lambda variable 8-61	4618190	1875140	5912310	3044410	1162890	1607940	7729550	3582890	163067	6146430	4014080	11408300	2705000	155283	2913460	3945710	4732730	4236550
A0A075B6I1	A0A075B6I1	LV460_HUMAN	IGLV4-60	Immunoglobulin lambda variable 4-60	394987	222012	139181	159251		98227.2	190987	29585.8	150293	55990.7	84963.4	144298	248426	111904	176840	154134	139920
A0A075B6I4	A0A075B6I4	LVX54_HUMAN	IGLV10-54	Immunoglobulin lambda variable 10-54		163445	45536.8		166568		84904.1		84514.2		272403			862122	697954			46864.1
A0A075B6I7	A0A075B6I7	LV548_HUMAN	IGLV5-48	Probable non-functional immunoglobulin lambda variable 5-48							7572.24		77637.3		6806.19	19161.7	3624.26	13904.9	13717.6		7607.75
A0A075B6I9	A0A075B6I9	LV746_HUMAN	IGLV7-46	Immunoglobulin lambda variable 7-46	5147040	2529790	4081770	3324560	1596340	1406890	35747000	10753200	7638780	5722550	5721820	8427920	4536630	11868800	30626100	6296600	35837600	5620620
A0A075B6J1	A0A075B6J1	LV537_HUMAN	IGLV5-37	Immunoglobulin lambda variable 5-37	887224	592870	613223	291386	202075	254796	901704	623519	557848			602717		548297	762369	620247		547060
A0A075B6J9	A0A075B6J9	LV218_HUMAN	IGLV2-18	Immunoglobulin lambda variable 2-18	4245700	2017830	2950480	644970	2126300	1961160	4278550	4164020	6721400	10176300	3043250	4837950	2502110	8336520	4968460	3499730	3683450	9773770
A0A075B6K0	A0A075B6K0	LV316_HUMAN	IGLV3-16	Immunoglobulin lambda variable 3-16	636790	893120	624398	499814	418645	476691	815853	410720	388750	993699	2455830	553303	524948	1174630	898237	782918	379499	3622200
A0A075B6K2	A0A075B6K2	LV312_HUMAN	IGLV3-12	Immunoglobulin lambda variable 3-12			81504.8	92417.3		59222.3		422552	573837	140946		1365500	179064		140923	382678		316816
A0A075B6K4	A0A075B6K4	LV310_HUMAN	IGLV3-10	Immunoglobulin lambda variable 3-10	34489100	45173300	36994300	39405800	15226600	9932240	24466000	18691800	12787000	2406580	55117300	22127000	12417600	22648200	23328200	23491900	15740500	14935100
A0A075B6K5	A0A075B6K5	LV39_HUMAN	IGLV3-9	Immunoglobulin lambda variable 3-9	10144200	7888600	10643000	6340690	4655250	3683990	6750800	5738380	7087390	8276560	9917970	19899600	3978730	7545470	3686060	7658630	3662850	2946480
A0A075B6K6	A0A075B6K6	LV403_HUMAN	IGLV4-3	Immunoglobulin lambda variable 4-3	155968	92007.6	101738			185763	245848	218981		94605.8	223773	159279		468864	256532		436810	80757.4
A0A075B6Q5	A0A075B6Q5	HV364_HUMAN	IGHV3-64	Immunoglobulin heavy variable 3-64	2407250	2265480	4034340	2114680	1881140	2404100	2274530	4859940	4127860	4373370	3343860	7298550	2408230	10219300	3468370	4151930	3933200	4725540
A0A075B6R2	A0A075B7B6;A0A087WW49;A0A075B6R2	HV404_HUMAN	IGHV4-4	Immunoglobulin heavy variable 4-4	2198030	2116300	1506990	756716	638448	599123	699216	3576730	2085970	2379230	3094400	2870410	2047480	1758220	795085	2038100	3444760	3770350
A0A075B6R9	A0A075B6R9	KVD24_HUMAN	IGKV2D-24	Probable non-functional immunoglobulin kappa variable 2D-24	16470500	18449400	12260800	33016700	6597690	9865100	33098100	3987430	6875850	4989750	21117600	23680500	6048460	25918000	11562900	20575200	7259050	6829900
A0A075B6S4	A0A075B6S4	KVD17_HUMAN	IGKV1D-17	Immunoglobulin kappa variable 1D-17	3904270		268998	209995	109739	653958		2570920			555841	1920490	709302		986250	4892220		1107490
A0A075B6S5	A0A075B6S5	KV127_HUMAN	IGKV1-27	Immunoglobulin kappa variable 1-27	12025200	10387100	7239620	5069780	3104750	2854480	5417830	18253200	11294400	13064400	9990580	10523400	7164640	19743600	9930140	10011100	18427100	13859800
A0A075B6S6	A0A075B6S6	KVD30_HUMAN	IGKV2D-30	Immunoglobulin kappa variable 2D-30	363388	3098770	526812	137124	312528	195669	219670	209210			579762	285973	436836	1691860	1196980	662399		138973
A0A075B6S9;P0DSN7	P0DSN7;A0A075B6S9	KV137_HUMAN;KVD37_HUMAN	IGKV1-37;IGKV1D-37	Probable non-functional immunoglobulinn kappa variable 1-37	1835810	2946230	1117650	1649750	347323	591473	1563980	1468760	1737240	1391440	1958020	1943200	460980	1619400	1128560	1523470	1404570	1301310
A0A075B7B8	A0A075B7B8	A0A075B7B8_HUMAN	IGHV3OR16-12	Immunoglobulin heavy variable 3/OR16-12 (non-functional) (Fragment)	931190	2739670	1503480	1974350	3277480	2455620	1280260	880378	3923310	847248	2240460	2212940	1577450	2599360	3074010	4687230	1339590	1879000
A0A075B7D0	A0A075B7D0	A0A075B7D0_HUMAN	IGHV1OR15-1	Immunoglobulin heavy variable 1/OR15-1 (non-functional) (Fragment)	79539200	64575000	30380800	21487800	11512300	15689400	37856600	24083900	22132100	60777000	33356200	56293900	10000600	45192400	52117100	37339300	47280100	47077300
A0A075B7D4	A0A075B7D4	A0A075B7D4_HUMAN	IGKV1OR2-108	Immunoglobulin kappa variable 1/OR2-108 (non-functional) (Fragment)	181940	184748	150468			128452	87283.6				159861	260582		202121	113367	153199		209986
A0A075B7D8	A0A075B7D8	A0A075B7D8_HUMAN	IGHV3OR15-7	Immunoglobulin heavy variable 3/OR15-7 (pseudogene) (Fragment)	515186	398331	810473	810749	557855	412441	511586	698254	600884	1210800	517154	833314	557440	1969050	690556	231272	671654	570235
A0A075B7E8	A0A075B7E8	A0A075B7E8_HUMAN	IGHV3OR16-13	Immunoglobulin heavy variable 3/OR16-13 (non-functional) (Fragment)					93695.6		29072.4	102546	221540	86180.3		391015	35158.8	107775	654700	158277	69232.9	113301
A0A087WSX0	A0A087WSX0	LV545_HUMAN	IGLV5-45	Immunoglobulin lambda variable 5-45								155844	263763	84585.7		126270	36995.2	202867	127385	152717		185024
A0A087WSY4	A0A087WSY4	HV432_HUMAN	IGHV4-30-2	Immunoglobulin heavy variable 4-30-2	259086	176495	133616	124290		128523	60068.9	167410	77007.8	374836	102301	128330	97624.7	77113.9	97881.6	75619.7	279426	65662.1
A0A087WSY6	A0A087WSY6	KVD15_HUMAN	IGKV3D-15	Immunoglobulin kappa variable 3D-15	18731700	10680800	11437000	9906220	7363010	4174270	15527200	22093200	30547000	18793100	25061600	34949200	22334800	90526400	29358900	34600700	21557300	19346900
A0A087WSZ0	A0A087WSZ0	KVD08_HUMAN	IGKV1D-8	Immunoglobulin kappa variable 1D-8	3311780	3868270	1540790	1643700	704937	1796520	1246560	3027540	1996060	4084080	1557490	2676580	1298620	3064890	1676920	1998290	3171530	3616910
A0A087WW87;P01614	P01614;A0A087WW87	KV240_HUMAN;KVD40_HUMAN	IGKV2-40;IGKV2D-40	Immunoglobulin kappa variable 2-40	207237	59800.1	65133.3	36170.2	32860.6	14697.1		68996					282804
A0A087WYE8	A0A087WYE8	A0A087WYE8_HUMAN	IGHV1OR21-1	Immunoglobulin heavy variable 1/OR21-1 (non-functional) (Fragment)			103704	130892	31026.1		974419	293777	538322	376842	1071920	560090	262869	506294	664731	611918	337719	407005
A0A0A0MRZ8;P04433	A0A0A0MRZ8;P04433	KV311_HUMAN;KVD11_HUMAN	IGKV3-11;IGKV3D-11	Immunoglobulin kappa variable 3D-11	253252000	130989000	159731000	75950000	68264600	96215300	247228000	210924000	203971000	496434000	171150000	249271000	231948000	433127000	185159000	148650000	420857000	423258000
A0A0A0MRZ9	A0A0A0MRZ9	LV552_HUMAN	IGLV5-52	Immunoglobulin lambda variable 5-52	30208.7	35107.6	93916.9	104360	7744.75		323705	8473.85	22152.1		37085.3	69431.2	15343.5	32499.4	85318	76982.5	18755.1
A0A0A0MS14	A0A0A0MS14	HV145_HUMAN	IGHV1-45	Immunoglobulin heavy variable 1-45	1251650	1452700	786087	715077	628017	649932	481925		596298	285323	1157310	1860040	316786	1078340	972937	1042730	1316370
A0A0A0MS15	A0A0B4J1V6;A0A0A0MS15	HV349_HUMAN	IGHV3-49	Immunoglobulin heavy variable 3-49	13557400	15631600	7189560	15683100	9927580	13946600	12590000	13874600	24065600	18677500	19413200	26004000	6724930	43232800	43373100	32457400	38192000	22380900
A0A0A0MT36	A0A0C4DH26;A0A0A0MT36	KVD21_HUMAN	IGKV6D-21	Immunoglobulin kappa variable 6D-21	1883520	754930	5035860	2574610	2972310	945463	4992470	682061	775264	361933	720307	978125	840369	1658450	819628	1962640	208897	1904980
A0A0A0MT69	A0A0A0MT69	A0A0A0MT69_HUMAN	IGKJ4	Immunoglobulin kappa joining 4 (Fragment)	210031	221629	242422	75802.3	212303		599431	778995	1279020	4066190	680508	674692	456020	879099	1658030	1945740	986950	2757140
A0A0A0MT89	A0A0A0MT89	KJ01_HUMAN	IGKJ1	Immunoglobulin kappa joining 1	268205	77632.2	94611.5	42798	29908.3		243423	734107	379099	1535910	447017	478666	374129	2030340	510972	663258	1337890	635061
A0A0A0MT96	A0A0A0MT96	A0A0A0MT96_HUMAN	IGKJ3	Immunoglobulin kappa joining 3 (Fragment)	390196	128995	151131	199694	113532		694223	1016560	799851	2224660	612116	555008	818692	2403570	915413	698292	1517700	1458690
A0A0A0MTA3	A0A0A0MTA3	A0A0A0MTA3_HUMAN	IGKJ5	Immunoglobulin kappa joining 5 (Fragment)								83620.9	3012.9	134553		13135.1	21042.7	36602.6		35560.5	70984.5
A0A0B4J1U3	A0A0B4J1U3	LV136_HUMAN	IGLV1-36	Immunoglobulin lambda variable 1-36	662617	366241	524975	1958340	117947	547436	473049	746611	1303900	1034800	1237120	677976	342071	1764760	573857	393536	832903	476562
A0A0B4J1U7	A0A0B4J1U7	HV601_HUMAN	IGHV6-1	Immunoglobulin heavy variable 6-1	3908810	2380750	2595110	1347780	1640960	563307	14941400	2527680	3524090	6927180	3024710	3412870	4129840	13062200	5408140	2883380	2654010	1929040
A0A0B4J1V0	A0A0B4J1V0	HV315_HUMAN	IGHV3-15	Immunoglobulin heavy variable 3-15	4619850	3587500	7782460	6494980	4507250	3247690	2798250	4573120	803998	468774	3840980	2958940	850637	1471160	1535340	1006930		172123
A0A0B4J1V1	A0A0B4J1V1	HV321_HUMAN	IGHV3-21	Immunoglobulin heavy variable 3-21	400719	484769	447299	457820	296338	401492	161980			136106	144640		77460.6	185894
A0A0B4J1V2	A0A0B4J2B6;A0A0B4J1V2	HV226_HUMAN	IGHV2-26	Immunoglobulin heavy variable 2-26	2884780	665237	1585350	440549	606278	638981	2478080	2023800	1912570	2934830	2699630	3665420	1248660	4674320	1271450	3107470	3059020	2607840
A0A0B4J1V6	A0A0B4J1V6	HV373_HUMAN	IGHV3-73	Immunoglobulin heavy variable 3-73	575155	621429	588309	332087	207327	182473	377308	518474	363223	315452	426030	242409	406759	438115	268240	232333	459960	551067
A0A0B4J1X5	A0A0B4J1X5;P0DP02;P01768;A0A0J9YY99;P01764;P01772;A0A0C4DH42;P0DP03;A0A075B7B8;A0A075B7E8;P01767	HV374_HUMAN	IGHV3-74	Immunoglobulin heavy variable 3-74	12723200	12459400	16569800	13794600	7032620	7715280	10447700	13252600	4783710	12706700	8815840	8349820	3903450	10980300	6327230	6076020	11807700	7462920
A0A0B4J1X8	A0A0B4J1X8	HV343_HUMAN	IGHV3-43	Immunoglobulin heavy variable 3-43	2307590	854405	787603	1015870	1200920	1235860	1503270	381489	1241700	1597650	1849300	986975	1779460	1337020	1215140	1508180	169763	645609
A0A0B4J1Y8	A0A0B4J1Y8	LV949_HUMAN	IGLV9-49	Immunoglobulin lambda variable 9-49	6345310	4403140	5708790	9394180	2119060	2303530	11895400	57911500	15868100	26695300	9421040	2686320	4169920	3789350	11358000	18852900	2567270	2004850
A0A0B4J1Y9	A0A0B4J1Y9	HV372_HUMAN	IGHV3-72	Immunoglobulin heavy variable 3-72	4527210	9044090	5140810	2101770	4377320	2205120	4781720	4988430	7045480	5900840	4316980	7146600	2406530	18596000	7312770	9840320	5982590	3394850
A0A0B4J2B5	A0A0B4J2B5	A0A0B4J2B5_HUMAN	IGHV3OR16-9	Immunoglobulin heavy variable 3/OR16-9 (non-functional) (Fragment)	308702000	338940000	282693000	385943000	175572000	170247000	260736000	111658000	188845000	108234000	172602000	297030000	132429000	429628000	261273000	287598000	122275000	144433000
A0A0B4J2B8	A0A0B4J2B8	A0A0B4J2B8_HUMAN	IGHV1OR15-9	Immunoglobulin heavy variable 1/OR15-9 (non-functional) (Fragment)	1082420	495634	570125	432942	269466	566374	965495	1959410	1591060	921526	656817	744298		1799310	551918	1048300	616303	250271
A0A0B4J2D9;P0DP09	A0A0B4J2D9;P0DP09	KV113_HUMAN;KVD13_HUMAN	IGKV1-13;IGKV1D-13	Immunoglobulin kappa variable 1D-13	2390750	831882	873367	468230	1223870	224463	820336	763233	705708	602012	1305370	1788150	1590850	3040980	1478610	1701330	699072	1746910
A0A0B4J2H0	A0A0B4J2H0	HV69D_HUMAN	IGHV1-69D	Immunoglobulin heavy variable 1-69D	680931	1555250	1481550	1776220	1192520	1803200	454988				259249	157677	37069.9	313643	133461
A0A0C4DH24	A0A0C4DH24	KV621_HUMAN	IGKV6-21	Immunoglobulin kappa variable 6-21	3148270	1889480	3435270	1453510	1307180	954053	2919670	139187	638251	244922	1577030	1905540	131655	1116860	1744530	1839690	237152	161411
A0A0C4DH25	A0A0C4DH25	KVD20_HUMAN	IGKV3D-20	Immunoglobulin kappa variable 3D-20	64832200	75503300	48426300	30280400	29191200	27809500	57551300	129314000	67067700	93633800	90093400	101039000	69373000	142864000	104868000	117297000	91809500	143302000
A0A0C4DH29	A0A0C4DH29	HV103_HUMAN	IGHV1-3	Immunoglobulin heavy variable 1-3	9877850	10447700	9169270	8255990	2898640	4388420	5679240	3525410	4109750	5646960	7306720	7906070	6779260	9786840	3671000	8427540	8285800	7709910
A0A0C4DH30	A0A0C4DH30	HV316_HUMAN	IGHV3-16	Probable non-functional immunoglobulin heavy variable 3-16		152892	141830	78045.4	213569	243426	1245780	174445	250731	170451		298882	149906	419389	310952	157291	150923	432329
A0A0C4DH31	A0A0C4DH31	HV118_HUMAN	IGHV1-18	Immunoglobulin heavy variable 1-18	6468530	10391000	9403930	7382270	3486390	3365420	4626570	5392960	4812040	31154400	4432640	6404960	2428980	8374910	5178540	7178950	5392900	4587250
A0A0C4DH32	A0A0C4DH32	HV320_HUMAN	IGHV3-20	Immunoglobulin heavy variable 3-20	1205930	1610720	749218	1021130	616468	489513	963357	282138	220968	130481	685111	354632	162382	426440	420585	447208	411839	243571
A0A0C4DH33	A0A0C4DH33	HV124_HUMAN	IGHV1-24	Immunoglobulin heavy variable 1-24	989169	705301	863068	514031	357949	412149	571697		1497600	2213340	932535	1111050	1000040	1131520	1288700	1145450	1186580	951318
A0A0C4DH34	A0A0C4DH34	HV428_HUMAN	IGHV4-28	Immunoglobulin heavy variable 4-28	2531040	972663	1573910	540460	383958	458436	2722940	3088290	1657680	2787490	2062730	1519450	1184430	3252290	2186900	2886690	4099480	5711820
A0A0C4DH35	A0A0C4DH35	HV335_HUMAN	IGHV3-35	Probable non-functional immunoglobulin heavy variable 3-35	344243	339531	492106	484778	901062	496751	72427.6	81701	103957	185657	145497	410792	93846.5	379585	585292	161983	37511.1	85532.8
A0A0C4DH36	A0A0C4DH36	HV338_HUMAN	IGHV3-38	Probable non-functional immunoglobulin heavy variable 3-38	2326630	2395580	2079010	1417630	1304530	1318930	2499390	2982730	4753760	5226110	4269860	5197580	3815010	5462070	3304810	5950760	4723210	8313610
A0A0C4DH38	A0A0C4DH38	HV551_HUMAN	IGHV5-51	Immunoglobulin heavy variable 5-51	35845200	28934200	34482300	23643700	10336100	15300800	25330100	22056200	15509400	19612300	23985800	17517000	20010200	31990900	22382200	27490300	26615900	15785500
A0A0C4DH39	A0A0C4DH39	HV158_HUMAN	IGHV1-58	Immunoglobulin heavy variable 1-58	403663	575256	463360	514831	520965	194067	1070440	1496130	946539	1097650	528526	1355440	1078640	1567880	1170490	944162	1165050	481565
A0A0C4DH43	A0A0C4DH43	HV70D_HUMAN	IGHV2-70D	Immunoglobulin heavy variable 2-70D	543105	29745.3	258882	485686	242947	779521	781027	360958	910158	524569	1589120	1009120	714565	785017	530093	350496	563687	405987
A0A0C4DH67	A0A0C4DH69;A0A0C4DH67	KV108_HUMAN	IGKV1-8	Immunoglobulin kappa variable 1-8	1035860	1085750	663650	1110850	287472	2094670	670834	2501760	1827960	3798970	1039330	1972960	1864630	2761880	1845990	2848310	2795030	1959020
A0A0C4DH72	A0A0C4DH72	KV106_HUMAN	IGKV1-6	Immunoglobulin kappa variable 1-6	458233	1131230	677312	496970	268697	315669	176735		160273		279869	246728		548483	317445	239197
A0A0C4DH73;P01611	A0A0C4DH73;P01611	KV112_HUMAN;KVD12_HUMAN	IGKV1-12;IGKV1D-12	Immunoglobulin kappa variable 1-12	251653						363272	1295230	710562	2773510	351428	1491020	602781	1155780	533062	939519	2830500	1054330
A0A0G2JMI3	A0A0G2JMI3	HV692_HUMAN	IGHV1-69-2	Immunoglobulin heavy variable 1-69-2	446016	745226	569855	978782	385326	305625		2215840		767429	326334	347872	430792	881734		282088	787480	249116
A0A0G2JRQ6	A0A0G2JRQ6	A0A0G2JRQ6_HUMAN		Ig-like domain-containing protein (Fragment)	486543	171846	233245	82098.4	148964		852123	264897	283207	211912	245193	845094	126190	619808	166635	242191	557876	337914
A0A0G2JS06	A0A0G2JS06	LV539_HUMAN	IGLV5-39	Immunoglobulin lambda variable 5-39	51071			314318	170496		45896.9	27901.2	32574.7	39095.2	44805.3	33400.8	36991.2	48075	38392.6	35624.2	21916	103233
A0A0J9YVP2	A0A0J9YVP2	A0A0J9YVP2_HUMAN	IGHJ6	Immunoglobulin heavy joining 6 (Fragment)	113542	85940.5	391145	59984.6	734289
A0A0J9YVY3	A0A0J9YVY3	HV741_HUMAN	IGHV7-4-1	Immunoglobulin heavy variable 7-4-1	391206	635490	3329480	1229050	44478.8	388615	1288390	891907	1322920	900283	858360	671316		2919400	172161	850528	14175.2	1310720
A0A0J9YW62	A0A0J9YW62	A0A0J9YW62_HUMAN		IGv domain-containing protein (Fragment)	472511	1573640	266494	111428	262919	147233	254104	783658	229412	810166	1116520	516581	296371	731709	369263	3518660	581908	1410550
A0A0J9YWN2	A0A0J9YWN2	A0A0J9YWN2_HUMAN	IGHJ2	Immunoglobulin heavy joining 2 (Fragment)	874429	1466250	1135760	1791250	598095	876912	340844	293092	246498	726869	221530	184452	148862	1074900	157888	439887	227400	278463
A0A0J9YX35	A0A0J9YX35;A0A075B6Q5	HV64D_HUMAN	IGHV3-64D	Immunoglobulin heavy variable 3-64D	9034990	3018110	6288860	1326000	1540340	2538190	4208760	6706320	5343650	4155580	3489700	6631310	4098960	5661380	6626500	7237570	7427320	6711040
A0A0J9YXX1	A0A0J9YXX1	HV5X1_HUMAN	IGHV5-10-1	Immunoglobulin heavy variable 5-10-1	737805	252798	778567	571577	351143	313970	622152	169085	158267	651530	669590	488216	2522880	243288	538532	846451	392741	699659
A0A0J9YY99	A0A0J9YY99	A0A0J9YY99_HUMAN		Ig-like domain-containing protein (Fragment)	6921500	3765200	2222470	2280230	4034260	1657700	2630460	4226720	5503340	3519080	3407400	6585430	4851290	10181400	4524300	7282900	9665790	8895980
A0A2R8Y4L2;P09651;Q32P51	A0A2R8Y4L2;Q32P51;P09651	RA1L2_HUMAN;RA1L3_HUMAN;ROA1_HUMAN	HNRNPA1;HNRNPA1L2;HNRNPA1L3	Heterogeneous nuclear ribonucleoprotein A1-like 3
A0A804HLA8;P63218	A0A804HLA8;P63218	GBG5B_HUMAN;GBG5_HUMAN	GNG5;GNG5B	Guanine nucleotide-binding protein G(I)/G(S)/G(O) subunit gamma-5B	63420.3		100934	74679.2	108617	53288.8	76500						47823.2			44035.3
A0FGR8	A0FGR8	ESYT2_HUMAN	ESYT2	Extended synaptotagmin-2	49431.6	51487.6	178962	185661	380204	822631	93815.9	282014	236527	170095	100783	140214	234790	222411	290940	213155	213109	246257
A0M8Q6	A0M8Q6	IGLC7_HUMAN	IGLC7	Immunoglobulin lambda constant 7	1845820000	2505720000	1929170000	875382000	530193000	962895000	2631330000	488544000	1276750000	531322000	1903590000	2285110000	1005570000	735750000	1350560000	1288620000	1084280000	818271000
A1KZ92	A1KZ92	PXDNL_HUMAN	PXDNL	Probable oxidoreductase PXDNL	374178	114949	95525.7	89624.3	167105	60646.6					185170
A1L4H1	A1L4H1	SRCRL_HUMAN	SSC5D	Soluble scavenger receptor cysteine-rich domain-containing protein SSC5D	288046	187675	187291	247895	59471.3	77847.7	214735	90225.4	35782.9	45886.7	81842.5	47977.2	72031.1		49559.8	46336.3
A2NJV5	A2NJV5	KV229_HUMAN	IGKV2-29	Immunoglobulin kappa variable 2-29	316080000	293390000	390908000	220690000	202969000	142280000	485674000	242175000	369624000	291737000	224538000	409854000	442488000	1371410000	567632000	526826000	178238000	276659000
A2RU67	A2RU67	F234B_HUMAN	FAM234B	Protein FAM234B	82072.1	62116.3	171722	67710	117999	59143.2
A5D8V6	A5D8V6	VP37C_HUMAN	VPS37C	Vacuolar protein sorting-associated protein 37C	233139		433201	352230	295838	208088	238127						76248.3
A6ND91	A6ND91	ASPDH_HUMAN	ASPDH	Aspartate dehydrogenase domain-containing protein	15457.3									56352.6
A6NFX1	A6NFX1	MFS2B_HUMAN	MFSD2B	Sphingosine-1-phosphate transporter MFSD2B	37364		57270.5	82705.4	67462.9	82137.5
A6NHL2	A6NHL2	TBAL3_HUMAN	TUBAL3	Tubulin alpha chain-like 3						98131.2	149161
A6NI72;A8MVU1;P14598	P14598;A6NI72;A8MVU1	NCF1B_HUMAN;NCF1C_HUMAN;NCF1_HUMAN	NCF1;NCF1B;NCF1C	Putative neutrophil cytosol factor 1B	119215	230714	162221	114143	55684.5	106939
A6NM11;O60309	O60309;A6NM11	L37A2_HUMAN;L37A3_HUMAN	LRRC37A2;LRRC37A3	Leucine-rich repeat-containing protein 37A2	487817	2336350	649613		3307260					622648				418968				823789
A6NMZ7	A6NMZ7	CO6A6_HUMAN	COL6A6	Collagen alpha-6(VI) chain	329500	399829	361807	298068			417669	1433260	953526	1184450	905407	998246	828141	1970600	618976	956298	1282570	1080170
A8K7I4	A8K7I4	CLCA1_HUMAN	CLCA1	Calcium-activated chloride channel regulator 1	687187	350398	459978	167716	212919	199648					647259		307159					215214
A8MVS5	A8MVS5	HIDE1_HUMAN	HIDE1	Protein HIDE1	212247	224656	178954	107064	128585	102597
A8MWD9;P62308	A8MWD9;P62308	RUXGL_HUMAN;RUXG_HUMAN	SNRPG;SNRPGP15	Putative small nuclear ribonucleoprotein G-like protein 15		374235	278314	113930	58682.9	84793.3	149978				96859.2
B0I1T2	B0I1T2	MYO1G_HUMAN	MYO1G	Unconventional myosin-Ig	135799	180828	296199	254334	213255	352329	416693									81734.5
B2RXH8;B7ZW38;O60812;P07910;P0DMR1	B7ZW38;O60812;B2RXH8;P07910;A0A0G2JNQ3;P0DMR1;A0A0G2JPF8	HNRC1_HUMAN;HNRC2_HUMAN;HNRC3_HUMAN;HNRC4_HUMAN;HNRPC_HUMAN	HNRNPC;HNRNPCL1;HNRNPCL2;HNRNPCL3;HNRNPCL4	Heterogeneous nuclear ribonucleoprotein C-like 2	43649.9		171787	80204.6	33856.5	52291.2
B5ME19;Q99613	Q99613;B5ME19	EIF3C_HUMAN;EIFCL_HUMAN	EIF3C;EIF3CL	Eukaryotic translation initiation factor 3 subunit C-like protein	46069		55666.6				84176.2				55411.1
B9A064	P0CF74;P0DOY2;B9A064;P0CG04;A0M8Q6	IGLL5_HUMAN	IGLL5	Immunoglobulin lambda-like polypeptide 5	1689180000	1855180000	1524170000	807943000	645198000	642914000	1568050000	677476000	1264700000	793699000	1457250000	1884410000	794932000	718073000	1108890000	1401720000	931237000	1175890000
C9J7I0	C9J7I0	UMAD1_HUMAN	UMAD1	UBAP1-MVB12-associated (UMA)-domain containing protein 1	21162.5		48567.1	34983.1	30407.1	12090.2
C9JQL5	C9JQL5	DSA2D_HUMAN		Putative dispanin subfamily A member 2d	715475	130201	2265340	132684	607696	245977	332702						28756.8
O00116	O00116	ADAS_HUMAN	AGPS	Alkyldihydroxyacetonephosphate synthase, peroxisomal	91037	40488.8	108363	67481.1	182851	181789	37195.5									109254
O00139	O00139	KIF2A_HUMAN	KIF2A	Kinesin-like protein KIF2A			200752	119415	229973	224944	117991
O00151	O00151	PDLI1_HUMAN	PDLIM1	PDZ and LIM domain protein 1	329699	207167	805335	527047	1041130	516558	327872						112082		81564.9	83783.1
O00159	O00159	MYO1C_HUMAN	MYO1C	Unconventional myosin-Ic	465647	497116	400196	385727	529837	492111	351105		130453
O00160	O00160	MYO1F_HUMAN	MYO1F	Unconventional myosin-If	267336	531904	307315	208473	206843	198263	265708		152131	116348	176862	163337	225899		155838	233358	106381	138636
O00161	O00161	SNP23_HUMAN	SNAP23	Synaptosomal-associated protein 23	361253	199535	662020	696289	737067	510016	224457				83235.2		16960		18081.2
O00182	O00182	LEG9_HUMAN	LGALS9	Galectin-9	51561.3	68572	144585	1477610	163833	1031270	50291.4				100832	17745.4			14121.9	27600.2
O00186	O00186	STXB3_HUMAN	STXBP3	Syntaxin-binding protein 3	204476	172520	438865	325686	365069	479297	376023			168870	96838	18418.3	111642		68949.7	86939.9
O00187	O00187	MASP2_HUMAN	MASP2	Mannan-binding lectin serine protease 2	13855600	7083230	8109220	7856840	5817950	8971340	14099100	7075950	5465200	6101770	17280400	12253700	11256800	10905200	5133790	11902600	6475660	7699190
O00194	O00194	RB27B_HUMAN	RAB27B	Ras-related protein Rab-27B	1962480	1309760	3540820	4701780	3964630	4910440	2034570	590967		244876	1249940	329622	1014170	432261	717374	587331	561688	503632
O00231	O00231	PSD11_HUMAN	PSMD11	26S proteasome non-ATPase regulatory subunit 11			57543.8	20853.7	37512.2		49311.4					24541.8
O00299	O00299	CLIC1_HUMAN	CLIC1	Chloride intracellular channel protein 1	753656	514490	1876020	1441960	2027220	1799840	1059720			181397	370500		282430	228717	307779	377795	223589	325284
O00391	O00391	QSOX1_HUMAN	QSOX1	Sulfhydryl oxidase 1	1793020	2312970	1194070	1175010	1695570	1140940	1485880	856951	1031460	1235530	1567540	1199260	872172	1163860	1529350	1320730	1184570	1114150
O00401	O00401	WASL_HUMAN	WASL	Actin nucleation-promoting factor WASL	58886.5		52912.9		71491.4	106533					13674.1
O00429	O00429	DNM1L_HUMAN	DNM1L	Dynamin-1-like protein	104608	185689	142729	140810	152582	100919	65132.1	32375.2			100276	45661.1	34619.1					17499
O00453	O00453	LST1_HUMAN	LST1	Leukocyte-specific transcript 1 protein	268471	122492	374914	342843	241702	226558					114079
O00481	P78410;O00478;O00481	BT3A1_HUMAN	BTN3A1	Butyrophilin subfamily 3 member A1			92500.1	90398.5	84699.7	91603.3
O00501	O00501	CLD5_HUMAN	CLDN5	Claudin-5	337909	875209	1324920	3061460	1889610	3742290	523904	45683.8			361585	392826			380644	111997		333801
O00533	O00533	NCHL1_HUMAN	CHL1	Neural cell adhesion molecule L1-like protein	328140	285376	285984	245130	151391	147739	242946	115392	171190	129020	127552	152102	174268	114452	195957	148769	183399	256647
O00560	O00560	SDCB1_HUMAN	SDCBP	Syntenin-1	5571750	2180170	12735000	4748590	3421090	3082580	4436360	682536	363059	759703	2262580	1131680	2387710	808031	825577	817248	435432	915267
O00571	O00571	DDX3X_HUMAN	DDX3X	ATP-dependent RNA helicase DDX3X							120028				82977.3		95337.2
O00592	O00592	PODXL_HUMAN	PODXL	Podocalyxin	244808	267803	202472	308802	110893	287350	282575
O00602	O00602	FCN1_HUMAN	FCN1	Ficolin-1	4800790	2437020	3860750	2274070	2123950	1902730	1661970	425501	1125850	1094670	3282290	988668	1915480	1196540	1510060	1053650	818817	1063660
O14498	O14498	ISLR_HUMAN	ISLR	Immunoglobulin superfamily containing leucine-rich repeat protein	183664	333318	182485	199141	225087		217822	476941	302418	408264	185436	318814	303175	282253	226192	387919	426099	725030
O14662	O14662	STX16_HUMAN	STX16	Syntaxin-16	56025.2		78437.4	30041.8	70696.5	47716.9	91548.8				25383.4						28950.2
O14672	O14672	ADA10_HUMAN	ADAM10	Disintegrin and metalloproteinase domain-containing protein 10	6228210	2799030	10770600	12230100	7581500	6389670	5920280	892026	474196	1043990	2572330	1540490	3132830	1376690	2085760	1633520	530194	1661670
O14735	O14735	CDIPT_HUMAN	CDIPT	CDP-diacylglycerol--inositol 3-phosphatidyltransferase	30168.6		45271		120667
O14744	O14744	ANM5_HUMAN	PRMT5	Protein arginine N-methyltransferase 5	379986		261744	302806	251146		237165					286923			285586	367748
O14745	O14745	NHRF1_HUMAN	SLC9A3R1	Na(+)/H(+) exchange regulatory cofactor NHE-RF1	423057	221567	383053	428281	312644	366722	254126								103072
O14773	O14773	TPP1_HUMAN	TPP1	Tripeptidyl-peptidase 1	229393	179174	245208	288010	366556	427144	210699	81800.4	110889		171563	113907	190709	77680.9	126802	159833	159201	141392
O14786	O14786	NRP1_HUMAN	NRP1	Neuropilin-1	256685	161449	108766	98840.4	92345.1	87010.8	137514	258209	266397	237686	461998	222600	217799	352896	195312	355082	298268	350251
O14791	O14791	APOL1_HUMAN	APOL1	Apolipoprotein L1	25098600	17328100	48931900	16277200	17471100	8565840	37229800	23156100	29986200	19827900	30708900	21740700	16279400	48803000	15980500	17763400	22605900	12740900
O14817	O14817	TSN4_HUMAN	TSPAN4	Tetraspanin-4	95001.9	7753.01	102640	72228.9	44079.6	56861.4	103797				46694	24769.4	46925.2		32349.5
O14818	O14818	PSA7_HUMAN	PSMA7	Proteasome subunit alpha type-7	962018	771494	770645	593714	796623	274073	573127		644195	719253	809742	580212	449531	220755	368610	639816	775266	1184980
O14828	O14828	SCAM3_HUMAN	SCAMP3	Secretory carrier-associated membrane protein 3	75095		163012	83672.1	108749	66030.2
O14880	O14880	MGST3_HUMAN	MGST3	Microsomal glutathione S-transferase 3				114216	88655.8	111926
O14894	O14894	T4S5_HUMAN	TM4SF5	Transmembrane 4 L6 family member 5	203432
O14950;P19105	P19105;O14950	ML12A_HUMAN;ML12B_HUMAN	MYL12A;MYL12B	Myosin regulatory light chain 12B	467167	606994	2002840	1161980	1182670	773795					214464
O14964	O14964	HGS_HUMAN	HGS	Hepatocyte growth factor-regulated tyrosine kinase substrate	56573.9		141040	36947.1	78421.9	60237.6	48984.5				40454.1
O15031	O15031	PLXB2_HUMAN	PLXNB2	Plexin-B2	101100	79027.4	150973	144133	161741	265924	139005				23721.3		77278.9	41423.2	61942.2	46930.2	13221.3	68732.5
O15117	O15117	FYB1_HUMAN	FYB1	FYN-binding protein 1	103610		100766	159334	263472	311794
O15127	O15127	SCAM2_HUMAN	SCAMP2	Secretory carrier-associated membrane protein 2	93549.3		96452	49433.1	43761.9	12020.4	56204.6
O15143	O15143	ARC1B_HUMAN	ARPC1B	Actin-related protein 2/3 complex subunit 1B	264481	326608	575077	642884	801153	618073	234546				147486		30636.9	424147	239613	129365
O15144	O15144	ARPC2_HUMAN	ARPC2	Actin-related protein 2/3 complex subunit 2	328012	408134	1100040	1232640	1707350	1044110	449201				203028		198744	104742	273536			397161
O15145	O15145	ARPC3_HUMAN	ARPC3	Actin-related protein 2/3 complex subunit 3	67421.7		102672	117674	127755	98778.1	56960.2				15876.1				14077.2	92807.2		110750
O15162	O15162	PLS1_HUMAN	PLSCR1	Phospholipid scramblase 1	703924	285385	982981	585609	627453	689521	184072
O15173	O15173	PGRC2_HUMAN	PGRMC2	Membrane-associated progesterone receptor component 2	151305		162405	88067	229536	56290.6	72805
O15204	O15204	ADEC1_HUMAN	ADAMDEC1	ADAM DEC1									21810.2				28708.6	36662.4	30317.1	34846.7		22308.4
O15243	O15243	OBRG_HUMAN	LEPROT	Leptin receptor gene-related protein	90121.4	53217.5	162567	130121	202635	119900	43886.5				16167.4
O15247	O15247	CLIC2_HUMAN	CLIC2	Chloride intracellular channel protein 2	53860.6		68604.5	114299	37652.7	120366
O15258	O15258	RER1_HUMAN	RER1	Protein RER1	86781.2		32777.3	26014.7	22483.3	22542.5	91256.3				79213.7	37232.6			22453.2	29237.1
O15260	O15260	SURF4_HUMAN	SURF4	Surfeit locus protein 4	253420		188766	100843	323661		203110						54355.9
O15335	O15335	CHAD_HUMAN	CHAD	Chondroadherin				23184.1					44566.5		12582.8					32159.5		13754.7
O15389	Q08ET2;O15389	SIGL5_HUMAN	SIGLEC5	Sialic acid-binding Ig-like lectin 5	149498		74591.5	50116	144738	191990
O15394	O15394	NCAM2_HUMAN	NCAM2	Neural cell adhesion molecule 2	4712350	2496570	5786910	3468460	1031900		22434400	57910800	36995500	35214600	15363100	15045900	58299500	48623800	23837400	28044900	53967700	40951300
O15400	O15400	STX7_HUMAN	STX7	Syntaxin-7	1586710	1392130	5998180	2427200	4052550	3256680	3782060				761810	131286	179114	127084	399690	99099.9
O15427	O15427	MOT4_HUMAN	SLC16A3	Monocarboxylate transporter 4	223886	124866	728944	720124	477695	379500
O15431	O15431	COPT1_HUMAN	SLC31A1	High affinity copper uptake protein 1	88190.7		83110.8	29285.7	99846.4
O15439	O15439	MRP4_HUMAN	ABCC4	ATP-binding cassette sub-family C member 4	96301.8	42806.1	180197	109737	151997	75217.5	105798		34676.5	31942.3	50749.3		63047.6		22829.2		11556.7
O15440	O15440	MRP5_HUMAN	ABCC5	ATP-binding cassette sub-family C member 5			189878		160724	132578	184740
O15484	O15484	CAN5_HUMAN	CAPN5	Calpain-5	718971		162325	124009	280055	165734	221739	365369	130622	271749		302996	125149	252067	74274.7	306665		178934
O15498	O15498	YKT6_HUMAN	YKT6	Synaptobrevin homolog YKT6	265502	298671	784421	880998	1141130	502761							405368
O15511	O15511	ARPC5_HUMAN	ARPC5	Actin-related protein 2/3 complex subunit 5	310985	248310	608400	613674	964501	730505	283351				259370		310730		461932	593927
O15533	O15533	TPSN_HUMAN	TAPBP	Tapasin	74843.8		62731.4	68704.9	175548	25074.4
O15551	P56747;O14493;O15551;O95484	CLD3_HUMAN	CLDN3	Claudin-3	214748	147092	675548	667087	520853	1077740	264375						184860		144890
O43149	O43149	ZZEF1_HUMAN	ZZEF1	Zinc finger ZZ-type and EF-hand domain-containing protein 1	116527	91504.6	41401.5	35751.6	39176.5	16513.8												7151.51
O43169	O43169	CYB5B_HUMAN	CYB5B	Cytochrome b5 type B	40233.2		16684.1		43390.3
O43242	O43242	PSMD3_HUMAN	PSMD3	26S proteasome non-ATPase regulatory subunit 3	15361.3		39528.5		24616.3		29055.4				9416.9	6807.47	6575.15
O43294	O43294	TGFI1_HUMAN	TGFB1I1	Transforming growth factor beta-1-induced transcript 1 protein	46224.3	39598.8	133274	223431	173501	140883	79050.9			31297.8	51229.3	31639.8	66006.8	29207.1	31822.1	48049.2	47760.8	41334.3
O43306	O43306	ADCY6_HUMAN	ADCY6	Adenylate cyclase type 6	46913.7	64471.9	290538	311981	157839	295354	173700				24974.7		112111		30259.4	33499.3
O43312	O43312	MTSS1_HUMAN	MTSS1	Protein MTSS 1		304543	203196	186336	189419	243973
O43396	O43396	TXNL1_HUMAN	TXNL1	Thioredoxin-like protein 1	46069.4	114351	150470	105848	146765	133934	51416.2
O43399	O43399	TPD54_HUMAN	TPD52L2	Tumor protein D54			85716.9	47544.7	124571	62830.1
O43451	O43451	MGA_HUMAN	MGAM	Maltase-glucoamylase	1053270	183366	1519480	488405	434816	575774	290610	114537	140207	141272	115958		143453	148210	102758	128506		107375
O43488	Q8NHP1;O95154;O43488	ARK72_HUMAN	AKR7A2	Aflatoxin B1 aldehyde reductase member 2	45967.9	21538.6	112657	46611.4	113538	79332.2	81430.1			73539.8
O43491	O43491	E41L2_HUMAN	EPB41L2	Band 4.1-like protein 2	62277.7			76309.1	81453.8	83182.9
O43493	O43493	TGON2_HUMAN	TGOLN2	Trans-Golgi network integral membrane protein 2					120802	146007
O43561	O43561	LAT_HUMAN	LAT	Linker for activation of T-cells family member 1			417827	99251.4	393406	230306	71797
O43639	O43639	NCK2_HUMAN	NCK2	Cytoplasmic protein NCK2	73600.5	137776	212349	219964	220708	277121
O43665	O43665	RGS10_HUMAN	RGS10	Regulator of G-protein signaling 10			51178.2	59562.5	48760.6	53921.2
O43707	O43707	ACTN4_HUMAN	ACTN4	Alpha-actinin-4	172672	188811	299651	270065	469308	368948	81257.8		92480.6		50632.5	65892.1	168966		69652.1	124009
O43747	O43747	AP1G1_HUMAN	AP1G1	AP-1 complex subunit gamma-1	109308		195785	88485.1	160931	51185.5	157220				40707.3		26471.2
O43752	O43752	STX6_HUMAN	STX6	Syntaxin-6	186342	65972.7	173497	51742.3	150957	60756.5	74705.4				33956.3				29254.3
O43759	O43759	SNG1_HUMAN	SYNGR1	Synaptogyrin-1	208033		220321	88323.3	74019.4
O43760	O43760	SNG2_HUMAN	SYNGR2	Synaptogyrin-2	1400010	558219	2378420	1146900	1861530	1060820	673607				407396
O43765	O43765	SGTA_HUMAN	SGTA	Small glutamine-rich tetratricopeptide repeat-containing protein alpha	155014		77789.2		87288.3
O43790	A6NCN2;O43790	KRT86_HUMAN	KRT86	Keratin, type II cuticular Hb6	583261					230551
O43852	O43852	CALU_HUMAN	CALU	Calumenin	100380			19867.1	73384.6	64508	151822
O43861	O43861	ATP9B_HUMAN	ATP9B	Probable phospholipid-transporting ATPase IIB	30749.1				23600.2
O43865;Q96HN2	O43865;Q96HN2	SAHH2_HUMAN;SAHH3_HUMAN	AHCYL1;AHCYL2	S-adenosylhomocysteine hydrolase-like protein 1		42972	94181.5	48234.6	75699	76317.5
O43866	O43866	CD5L_HUMAN	CD5L	CD5 antigen-like	217197000	145005000	344519000	267033000	121943000	144134000	358659000	187743000	323373000	160592000	304568000	168590000	122904000	408777000	144266000	140352000	99265100	95477800
O43895	O43895	XPP2_HUMAN	XPNPEP2	Xaa-Pro aminopeptidase 2	4284460	849622	160086	222257	123059			85951.5	111848		491063	175297				121021
O60229	O60229	KALRN_HUMAN	KALRN	Kalirin			233937	183051	175739	240162	178033				41694		80164.9		62320.9
O60234	O60234	GMFG_HUMAN	GMFG	Glia maturation factor gamma	186785	553818	402228	353230	353788	331206	131935	153260			83409.2
O60268	O60268	K0513_HUMAN	KIAA0513	Uncharacterized protein KIAA0513			179324	173274	184330	203838
O60331	O60331	PI51C_HUMAN	PIP5K1C	Phosphatidylinositol 4-phosphate 5-kinase type-1 gamma	34250.1		121980	125580	100142	195202
O60486	O60486	PLXC1_HUMAN	PLXNC1	Plexin-C1	33024.9		40851.5		33591.4	50528.2
O60488	O60488	ACSL4_HUMAN	ACSL4	Long-chain-fatty-acid--CoA ligase 4	185444	420223	474962	307584	835740	544349	1042330	1888920	1422070	1898140	563532	480443	1719260	1443440	980469	1010610	2185360	1707700
O60493	O60493	SNX3_HUMAN	SNX3	Sorting nexin-3	437309	253044	682593	209893	682355	314063	247984			107088
O60496	O60496	DOK2_HUMAN	DOK2	Docking protein 2	81583	122119	221707	189908	190804	247355	109629				45452.5
O60610	O60610	DIAP1_HUMAN	DIAPH1	Protein diaphanous homolog 1	140177	60026.6	184571	105124	141597	148005	81826.9				17999.3				28494.1
O60636	O60636	TSN2_HUMAN	TSPAN2	Tetraspanin-2	145933	63862	326154	291017	146792	312119	280331				178025
O60664	O60664	PLIN3_HUMAN	PLIN3	Perilipin-3	200766	281980	158377	116582	154682	148877
O60667	O60667	FAIM3_HUMAN	FCMR	Fas apoptotic inhibitory molecule 3	129003	125179	51940.5	41579	22827.2	21144.5	47695.2	43226.8	75280		39025.2	26672.6	28277.3	77735.3	56978.6	42297.4	42162.9	73335.9
O60704	O60704	TPST2_HUMAN	TPST2	Protein-tyrosine sulfotransferase 2					45535.3
O60762	O60762	DPM1_HUMAN	DPM1	Dolichol-phosphate mannosyltransferase subunit 1			111125		187770		46135.8						22408.2
O60784	O60784	TOM1_HUMAN	TOM1	Target of Myb1 membrane trafficking protein	558544		447747	343794	378168	298402
O60814;P57053;P58876;P62807;Q5QNW6;Q93079;Q99877;Q99879;Q99880	Q99879;P57053;Q16778;Q5QNW6;P62807;O60814;P23527;Q99880;P06899;Q99877;P33778;Q96A08;P58876;Q93079;Q8N257	H2B1C_HUMAN;H2B1D_HUMAN;H2B1H_HUMAN;H2B1K_HUMAN;H2B1L_HUMAN;H2B1M_HUMAN;H2B1N_HUMAN;H2B2F_HUMAN;H2BFS_HUMAN	H2BC10;H2BC12;H2BC12L;H2BC13;H2BC14;H2BC15;H2BC18;H2BC5;H2BC9	Histone H2B type 1-K	3889220	3231360	7870160	1825490	3057640	2926170	2213520		202298	683877	696300	2920200	1242210	975460	459410	886399	1017550
O60831	O60831	PRAF2_HUMAN	PRAF2	PRA1 family protein 2					184165
O60844	O60844	ZG16_HUMAN	ZG16	Zymogen granule membrane protein 16									59737.7		12084.6			25346.1	114884
O60884	O60884	DNJA2_HUMAN	DNAJA2	DnaJ homolog subfamily A member 2	109497		255750	179798	179486	209504	198857				679717					590230		185933
O60936	O60936	NOL3_HUMAN	NOL3	Nucleolar protein 3			39823.7
O75015	O75015	FCG3B_HUMAN	FCGR3B	Low affinity immunoglobulin gamma Fc region receptor III-B			704475	561965	251474				246688	297756		547888			232019			449916
O75044	O75044	SRGP2_HUMAN	SRGAP2	SLIT-ROBO Rho GTPase-activating protein 2	92241.4		98559.4	50491.6	79526.4	77149.9			2406050									287634
O75083	O75083	WDR1_HUMAN	WDR1	WD repeat-containing protein 1	1003740	1212290	2193190	2992950	4838340	3439550	1588010	397715		277596	887654	238713	360871	289207	760938	763860	462511	851326
O75116	O75116	ROCK2_HUMAN	ROCK2	Rho-associated protein kinase 2	349127	805039	569291	264128	811069	449572	346222				339676
O75131	O75131	CPNE3_HUMAN	CPNE3	Copine-3	1258020	665541	3768140	1885440	2181120	1571130	2196380	368610		192394	308070	209017	664817	257198	247549	211227	236205	405870
O75144	A0A087X1L8;O75144	ICOSL_HUMAN	ICOSLG	ICOS ligand	43361.9	105589	46647.9	42444.2	48411.1	48236	65514.9	48545.6	70146.4	103405	26658.9	25161.5	68068.9	21847.7	75576.2	65476		73955.1
O75165	O75165	DJC13_HUMAN	DNAJC13	DnaJ homolog subfamily C member 13	110837	56158	191598	75239.9	103515	95103.5	127471				41188.7							9313.83
O75223	O75223	GGCT_HUMAN	GGCT	Gamma-glutamylcyclotransferase			79077.6		110672	71113.4
O75326	O75326	SEM7A_HUMAN	SEMA7A	Semaphorin-7A	149782	186990	256709	100772	368762	135336	169102			47154.5	157050		82262.4		111248	172543	105230
O75339	O75339	CILP1_HUMAN	CILP	Cartilage intermediate layer protein 1	91624.3	377963	63800.2	104401	83172.7	206698	117407	420263	314531	388807	231329	263463	374329	235034	279778	212343	343195	676536
O75340	O75340	PDCD6_HUMAN	PDCD6	Programmed cell death protein 6	1723730	732042	5906900	2567250	2824120	1482730	4029340	661412	223892	461793	654796	408975	1905140	460923	479149	584963	599777	746028
O75348	O75348	VATG1_HUMAN	ATP6V1G1	V-type proton ATPase subunit G 1	82695.2	20226.8	145630	47795.7	75295	34533.2
O75351	O75351	VPS4B_HUMAN	VPS4B	Vacuolar protein sorting-associated protein 4B	324588	212995	971330	309070	566328	353571	591386						424496
O75367	O75367	H2AY_HUMAN	MACROH2A1	Core histone macro-H2A.1	431336	360085	393081	311958	236976	512887	142793				76489.9	212890	123413			73368.6
O75368	O75368	SH3L1_HUMAN	SH3BGRL	Adapter SH3BGRL	84387.8		255423	163803	293988	189274	69383.1
O75387	O75387	LAT3_HUMAN	SLC43A1	Large neutral amino acids transporter small subunit 3	2080760	1796090	1696660	1277070	2536800	2323880	1486680		2249620	2562500	1220320	2189850	1266200	2174420	832597	955994	593664	7905750
O75390	O75390	CISY_HUMAN	CS	Citrate synthase, mitochondrial	25037.7		30272.5		51154.2	99403.6						213168
[truncated: 1,926 more rows]

## Sheet: report.pr_matrix
Protein.Group	Protein.Ids	Protein.Names	Genes	First.Protein.Description	Proteotypic	Stripped.Sequence	Modified.Sequence	Precursor.Charge	Precursor.Id	MAC1	MAC2	MAC3	MAC4	MAC5	MAC6	MAC7	HC1	HC2	HC3	HC4	HC5	HC6	HC7	HC8	HC9	HC10	HC11
[truncated: 23,638 more rows]
